# Supplementary material for: Integrated omics in Drosophila uncover a circadian kinome
Source: Nat Commun. 2020 Jun 1;11:2710. doi: 10.1038/s41467-020-16514-z (PMC7264355; doi:10.1038/s41467-020-16514-z)
Supplement: Supplementary file 4 — Supplementary Data 1 [file 41467_2020_16514_MOESM4_ESM.xlsx]

## Sheet: Supplementary Data 1
Supplementary Data 1. A summary of transcriptomes, proteomes and phosphoproteomes profiled.
Sample		Transcriptome					Proteome			Phosphoproteome
		Raw reads	Mapped reads	Per.a	mRNA	Per.b	Peptide	Protein	Per.c	Phosphopeptide	p-sites	pS	pT	pY	Phosphoprotein	Per.d
Day 1	WT_0	57829116	50630876	0.8755	12946	0.737286	39884	5329	0.393052	8576	9700	8165	1491	44	2620	0.193244
	WT_3	26343510	21851119	0.8295	12280	0.699356	42658	5246	0.38693	9293	10281	8707	1512	62	2760	0.20357
	WT_6	41266158	35580283	0.8622	12720	0.724415	39885	5329	0.393052	8578	9703	8169	1490	44	2621	0.193318
	WT_9	24718368	20599487	0.8334	13675	0.778803	42656	5246	0.38693	9297	10283	8709	1511	63	2761	0.203644
	WT_12	48650008	41577365	0.8546	12703	0.723447	39885	5329	0.393052	8578	9705	8170	1491	44	2621	0.193318
	WT_15	24281350	20614774	0.849	12127	0.690643	42662	5246	0.38693	9298	10283	8710	1510	63	2761	0.203644
	WT_18	49994830	43278204	0.8657	12718	0.724301	39884	5329	0.393052	8579	9705	8170	1491	44	2621	0.193318
	WT_21	21598292	18579247	0.8602	12114	0.689903	42659	5246	0.38693	9292	10276	8703	1510	63	2759	0.203496
Day 2	WT_0	21027660	16106217	0.766	12007	0.683809	43398	5240	0.386488	8721	9620	8180	1409	31	2649	0.195383
	WT_3	34753358	27959684	0.8045	12363	0.704083	43391	5242	0.386635	8716	9611	8177	1403	31	2648	0.195309
	WT_6	21055648	16016706	0.7607	11991	0.682898	43397	5242	0.386635	8719	9619	8183	1405	31	2650	0.195457
	WT_9	21753606	16607573	0.7634	12021	0.684606	43403	5242	0.386635	8719	9617	8179	1407	31	2648	0.195309
	WT_12	21536072	18037549	0.8376	12050	0.686258	43408	5242	0.386635	8717	9621	8182	1408	31	2649	0.195383
	WT_15	20984816	15259768	0.7272	13712	0.78091	43405	5242	0.386635	8716	9613	8176	1406	31	2649	0.195383
	WT_18	29139628	25061315	0.86	13818	0.786947	43398	5242	0.386635	8721	9620	8183	1406	31	2648	0.195309
	WT_21	23724342	19868861	0.8375	12112	0.689789	43405	5242	0.386635	8721	9616	8181	1404	31	2647	0.195235
Day 1	per0_0	25591284	22189938	0.8671	12193	0.694402	42661	5247	0.387004	9296	10282	8709	1511	62	2761	0.203644
	per0_3	21860136	18791623	0.8596	12018	0.684435	42662	5246	0.38693	9294	10280	8706	1511	63	2759	0.203496
	per0_6	54143304	46732026	0.8631	13001	0.740418	39878	5329	0.393052	8580	9704	8169	1491	44	2621	0.193318
	per0_9	23568200	20288555	0.8608	12246	0.69742	42652	5246	0.38693	9292	10279	8705	1511	63	2759	0.203496
	per0_12	24813388	21332266	0.8597	12119	0.690187	42663	5245	0.386856	9297	10283	8710	1511	62	2761	0.203644
	per0_15	20984196	18181121	0.8664	12026	0.684891	42656	5246	0.38693	9292	10281	8707	1511	63	2760	0.20357
	per0_18	59690864	51427184	0.8616	12847	0.731648	39886	5329	0.393052	8578	9703	8168	1491	44	2621	0.193318
	per0_21	20300462	17461649	0.8602	12169	0.693035	42665	5247	0.387004	9294	10282	8708	1511	63	2760	0.20357
Day 2	per0_0	26078886	22271352	0.854	12384	0.705279	44541	5310	0.391651	8933	9803	8364	1390	49	2675	0.1973
	per0_3	26887614	21149444	0.7866	12106	0.689447	44558	5309	0.391577	8930	9799	8365	1385	49	2675	0.1973
	per0_6	27298632	20871982	0.7646	12321	0.701691	44551	5309	0.391577	8930	9804	8368	1387	49	2675	0.1973
	per0_9	28917262	22168221	0.7666	12352	0.703457	44553	5308	0.391503	8932	9805	8366	1390	49	2674	0.197227
	per0_12	23943894	20655486	0.8627	12063	0.686998	44557	5309	0.391577	8929	9803	8366	1388	49	2674	0.197227
	per0_15	26934718	20515646	0.7617	12196	0.694573	44556	5310	0.391651	8926	9798	8361	1388	49	2673	0.197153
	per0_18	22889570	17494472	0.7643	12359	0.703856	44558	5309	0.391577	8932	9806	8369	1388	49	2675	0.1973
	per0_21	26700274	23105348	0.8654	12280	0.699356	44552	5309	0.391577	8928	9799	8364	1386	49	2674	0.197227
a. Per., The percentage of raw reads in transcriptomic profiling mapped to reference genome. b. Per., The percentage of mRNAs identified in transcriptomic profiling based on reference genome. c. Per., The percentage of proteins identified in proteomic profiling based on UniProt reference database. d. Per., The percentage of phosphoproteins indentified in phosphoproteomic profiling based on UniPro…
