# Supplementary material for: Integrated omics in Drosophila uncover a circadian kinome
Source: Nat Commun. 2020 Jun 1;11:2710. doi: 10.1038/s41467-020-16514-z (PMC7264355; doi:10.1038/s41467-020-16514-z)
Supplement: Supplementary file 5 — Supplementary Data 2 [file 41467_2020_16514_MOESM5_ESM.xlsx]

## Sheet: Supplementary Data 2
Supplementary Data 2. The FPKM values of all mappable mRNAs identified.
Genes	FPKM (Day 1)								FPKM (Day 2)								FPKM (Day 1)								FPKM (Day 2)
	WT_0	WT_3	WT_6	WT_9	WT_12	WT_15	WT_18	WT_21	WT_0	WT_3	WT_6	WT_9	WT_12	WT_15	WT_18	WT_21	per0_0	per0_3	per0_6	per0_9	per0_12	per0_15	per0_18	per0_21	per0_0	per0_3	per0_6	per0_9	per0_12	per0_15	per0_18	per0_21
Rrp6	6.03265	6.50743	5.86759	6.69047	5.50637	6.96265	5.90532	6.25157	5.85456	5.88866	7.25491	6.76551	6.90019	6.66972	6.25277	6.50381	6.26389	6.41393	5.16426	6.61515	4.80327	5.18201	5.44843	5.93118	6.67388	7.53618	6.11772	5.23744	7.16515	5.74814	6.05018	6.11166
Rrp4	10.1965	12.0515	9.75357	10.8447	8.78803	11.2983	9.47233	10.6816	7.80207	10.0782	8.75695	10.3383	10.0901	7.68277	10.8109	11.8832	13.0613	11.7494	8.5771	11.1402	12.3486	10.1708	9.94659	12.783	10.0035	7.78713	10.0731	8.42404	11.2763	8.31689	10.5054	13.2349
CG17109	0.285465	0.110457	0.479082	0.219116	0.618199	0	0.288864	0	0	0	0	0	0.13124	0.601095	1.13923	0	0	0	0.308335	0.239649	0.331842	0	0.315471	0	0	0.222695	0.21324	0.203006	0.11846	0	0	0.102566
Rrp1	2.74405	3.09504	2.71498	2.86884	2.85131	2.82602	2.89926	3.38708	3.55338	3.35802	2.93745	3.10721	2.66793	3.29841	3.4267	4.24923	2.93055	3.16421	3.08591	3.06628	2.70108	2.57372	3.00012	2.55232	3.14706	3.80126	3.2172	3.02199	3.19866	2.79425	3.93185	3.89385
Vps35	33.7729	30.0313	33.7667	35.4827	32.4733	36.4844	33.0336	32.5846	35.6033	34.9674	32.0471	35.4633	33.7578	30.3038	32.6973	32.6691	34.6621	32.1446	32.4464	32.6077	34.1907	30.9232	31.893	33.8248	32.9071	34.765	30.9245	33.3129	30.8223	29.7903	30.0772	33.6811
CG30503,kappaB-Ras	287.697	158.096	288.643	249.871	260.116	200.898	275.205	210.551	284.54	170.001	238.799	202.422	203.891	182.665	245.891	162.172	260.021	218.751	310.194	254.166	308.248	254.528	302.159	266.516	220.104	244.417	190.619	280.663	188.71	242.128	189.096	278.78
Vps36	12.5966	14.4096	16.203	16.3516	13.7685	15.1762	13.2798	14.6266	11.7954	13.6146	12.0268	13.5231	14.1752	14.2826	14.538	13.7094	10.6549	12.5969	12.1346	14.0201	14.1585	13.7133	11.838	13.2483	10.9228	13.6782	10.3613	11.8866	9.77314	11.8399	13.4165	12.6918
Vps39	7.46902	7.80573	7.81433	8.09715	6.77398	6.4277	7.31678	7.57496	6.1745	8.35462	6.68407	6.86293	7.92489	6.59233	7.76017	7.73088	6.20779	6.95237	5.7542	6.85411	6.41293	6.73399	6.10024	5.9672	6.46885	7.35657	7.86354	7.10493	6.52873	7.33849	7.12089	6.50863
Vps29	31.0022	30.8561	33.1666	32.4243	28.3879	31.9	27.5814	35.0359	34.5756	32.3561	31.2995	29.7231	36.9094	39.509	31.7458	30.1235	30.2567	27.6531	26.6574	33.2762	37.899	29.3995	26.4833	28.8807	30.4083	30.9066	27.25	34.7834	35.9873	32.0891	34.528	27.7712
sls,zormin	39.7385	47.8397	40.6791	45.7018	38.7084	42.2176	35.8532	46.132	45.1882	49.7071	44.7062	46.7426	40.3038	42.0978	41.9564	44.4175	38.7477	41.1534	33.8821	40.337	32.1835	37.4812	32.6298	38.6327	39.108	42.1401	39.1599	42.4637	39.6298	40.826	43.1008	40.8078
pico	8.15364	8.33213	8.85008	8.05004	8.56291	8.66018	8.58175	7.76144	8.52181	8.22795	8.92126	9.33962	7.58381	6.65286	8.28874	8.40385	8.03607	8.72522	8.47988	8.10005	6.61064	9.16556	8.78986	8.25518	8.78646	8.63959	8.96458	8.39068	8.22211	8.75574	8.80515	8.68437
14-3-3epsilon,CG18598	652.673	884.425	676.805	907.348	622.342	808.966	606.371	950.524	810.168	1101.05	844.649	878.869	824.311	805.013	818.774	846.008	812.085	699.989	637.735	797.596	1058.89	832.092	629.86	835.223	821.766	1074	750.224	935.251	804.505	876.881	842.393	963.423
CG31419	0	0	0	1.3031	0	0	0	0	0	0	0	0	0	1.92234	0.889873	0	0	0	0	0	0	0	0	0	0	0	0	0	0	0	0	0
Prosbeta4R1	0	0	0	0.944392	0	0	0	0	0	0.149062	0	0	0	0.481345	0.785402	0	0	0	0	0	0	0	0	0	0	0	0	0	0	0.182846	0	0.176915
CG31418	0	0	0	1.46228	0	0	0	0	0	0	0	0	0	2.60293	1.8715	0	0	0	0	0	0	0	0	0.26173	0	0	0	0	0.210934	0	0	0
Obp49a	298.86	356.372	284.059	303.798	284.375	347.328	276.095	360.79	373.517	398.304	364.073	370.196	320.769	368.343	312.874	378.462	397.181	358.593	350.078	390.215	376.14	360.696	354.414	410.411	400.83	458.643	424.418	435.829	417.413	413.328	396.439	402.956
CG17105	0	0	0	0	0	0	0	0	0	0	0	0.212098	0	0	0	0	0	0	0	0	0	0	0	0	0	0	0	0	0	0	0	0
CG31415	1.53628	2.52048	0.96065	9.03858	0.682762	1.74562	1.03097	2.37935	1.47515	1.13944	1.45872	0.704946	0.339545	11.1815	3.80067	0.285074	1.37095	1.18726	1.1421	1.23035	1.98487	1.62263	0.635547	1.83322	2.23345	1.14412	1.6415	1.84656	1.49853	1.39178	1.59492	2.11644
CG17108	9809.52	3680.32	7087.75	6749.64	7709.85	7340.11	10162.8	9413.48	7450.59	4214.83	5890.63	5179.3	5265.54	5492.7	8334.42	6182.53	8030.47	7048.14	13877	7664.38	12355.2	8968.45	13638.4	12714.4	5725.94	6403.53	5559.23	8132.63	5809.52	7049.28	7029.91	10802.2
CG31414	23.0042	10.1414	22.2376	17.5399	22.7272	13.4652	22.6278	11.9334	13.1989	8.0035	12.1262	12.4396	11.9283	12.2723	14.2509	9.71707	13.5744	10.9982	23.0126	14.2196	17.8357	16.0694	21.5712	14.0169	10.9571	9.78627	9.56614	12.2084	11.1838	11.9049	13.4308	15.2608
CG17107	41.0562	18.601	56.0067	86.8181	52.1874	74.163	53.3382	50.8009	30.067	39.48	33.3628	50.5629	73.597	57.5347	85.9131	54.879	48.6454	24.5932	52.5667	36.434	136.58	64.7574	55.2411	95.1738	45.5174	51.6223	25.612	29.8195	45.9999	48.8569	34.7027	89.8772
CG31413	0.0248797	0	0	0.484948	0	0	0.0290359	0	0	0	0	0.0619855	0	0.72219	0.400444	0.056375	0.050076	0.184752	0	0	0	0.0620106	0	0	0	0.0492233	0	0	0	0	0	0
CG17104	0.195257	0.109119	0.123492	0.498789	0.187999	0.216533	0.193643	0.393977	0.283326	0.233561	0.419189	0.194251	0.130336	0.271177	0.285572	0.173574	0.329941	0.188166	0.382902	0.243768	0.391985	0.417991	0.431356	0.808278	0.334147	0.297967	0.159085	0.460561	0.264852	0.469627	0.0639906	0.434686
Obp47b	0	0	0.290424	0	0	0	0	0.366364	0.38059	0	0	0	0.344967	0	0	0	0	0.648701	0.112142	0	0	0	0.0967615	0	0	0	0	0.267167	0	0.288323	0.32193	0
Obp47a	0.445089	0.762145	0.420521	0.430256	0.185964	0.441894	0.687296	0	0	0.657847	0	0.480204	0	0.502783	0.343085	0.426265	0	0	0.488864	0	0.423239	0.940104	0	0	0.776911	0	0.347333	0	0.42491	0.818089	1.29859	0.391661
CG43407	0	0	0	0	0	0	0	0	0	0	0	0.555138	0	0.571755	0.368009	0	0	0	0	0	0	0	0	0	0	0	0	0.414997	0	0	0	0
Vps20	40.5472	51.6668	49.5237	43.0171	42.1903	46.0428	42.5541	55.0174	45.8775	51.9539	45.9749	46.685	43.0247	50.552	47.086	45.2978	46.3597	51.3166	40.361	55.5025	54.5019	47.6877	42.558	55.6154	46.9861	47.879	48.3349	43.7224	48.9585	47.7348	42.8083	47.6261
Rrp45	5.33223	6.9934	5.65456	7.12555	4.22067	5.76024	4.80933	6.2091	7.07132	6.51856	8.44529	4.59101	5.2257	6.42257	5.87645	5.46819	6.31613	4.71374	5.42771	4.98103	5.20622	3.6094	4.27524	5.62046	5.85037	6.07586	6.38639	5.25723	5.5827	5.79414	4.3426	6.37281
CG43403	0	0	0	0	0	0	0	0	0	0	0	0	0	0	0.184596	0	0	0	0	0	0	0	0	0	0	0.221584	0	0	0	0	0	0
Rrp46	6.43041	7.00676	6.57414	5.63224	4.6829	4.99526	6.17775	5.80009	6.24339	5.6723	6.89796	5.9109	5.74519	3.92882	5.85264	6.9285	4.28657	4.65696	4.55138	7.34521	6.90147	7.40746	4.83972	7.33464	5.36154	4.66763	6.50033	5.37679	6.62438	5.27807	3.56895	6.79681
Vps24	91.7676	118.749	90.06	94.5157	92.4946	106.682	91.1831	115.918	103.174	120.451	109.878	107.816	103.225	107.2	91.3747	98.4874	102.008	102.868	92.076	103.904	101.362	95.588	88.1754	108.51	111.186	115.76	100.202	104.435	99.3474	101.605	97.5574	95.4787
CG43401	0	0	0	0.449922	0	0	0.129387	0	0	0	0	0	0	1.3479	0.372784	0	0	0.256118	0	0	0	0	0	0	0	0	0	0	0	0	0	0
Vps25	50.1705	83.7955	48.0068	58.2688	52.5462	65.2739	45.2353	67.5402	66.0551	76.1095	68.2122	64.2972	70.8468	73.0206	63.6391	68.3727	67.7684	61.3065	50.5103	69.6215	69.8016	58.6683	53.5178	66.5736	63.5519	71.3108	80.4421	63.5619	76.7472	61.3072	65.5475	59.5469
CG43402	18.5686	4.48431	21.0438	19.9109	21.4794	9.94495	17.1754	8.54539	10.478	5.88315	14.5788	12.6969	10.803	8.82521	14.4569	5.20508	13.2857	14.169	29.8488	16.979	16.6586	15.8813	25.8864	15.7794	12.0005	10.7501	14.9862	21.5577	10.2185	17.7026	11.5007	20.0355
cdm	48.5368	59.8718	49.2429	48.4375	49.4002	54.9949	50.127	54.8025	51.2159	57.5402	57.6569	53.6671	56.7689	51.8368	52.1338	55.1526	46.1097	48.2576	44.3863	46.3822	46.9321	48.7624	41.5938	48.2428	50.7682	53.8425	54.2528	47.935	50.7795	49.3755	54.7426	44.3374
Vps26	26.8105	27.4781	26.5253	28.3112	24.6258	26.5345	25.2855	29.079	27.8693	27.9122	27.1784	27.943	28.9659	25.1078	26.2352	26.1871	26.4892	27.822	24.8862	25.8247	26.3289	24.5223	25.2595	25.0843	28.791	28.8757	26.3275	25.9113	26.6558	25.0686	28.7962	28.8132
CG43400	0	0	0	0.278272	0	0	0	0	0	0	0	0	0	0	0	0	0	0	0	0	0.264957	0	0	0	0	0	0	0	0	0	0	0.254982
Vps28	38.1719	39.2135	38.2331	39.6764	33.9637	35.8015	36.9041	38.1802	37.7285	43.1735	43.7465	39.7915	37.7719	38.1138	38.941	35.1862	32.8899	37.8776	34.1148	38.2195	41.1143	35.4763	31.4479	38.6068	34.4313	35.2963	34.5131	34.4857	35.2528	33.1878	30.3998	33.6041
Ac3	41.4655	38.4917	41.0287	39.2127	45.0225	42.5642	45.3803	39.5975	39.5335	44.0222	40.7693	41.854	39.7346	37.1	38.5707	42.7482	35.9093	42.6086	40.3022	37.0697	31.0482	37.29	41.9903	38.9044	44.8297	43.0133	45.8815	38.7128	41.0213	44.701	45.9226	38.1486
CG18420	0.0777157	0	0.10549	0	0.0606095	0.10803	0.0612312	0.0583835	0	0.0364438	0.0605354	0	0	0.0622966	0	0	0	0	0.0797023	0.153553	0.0490974	0	0.220671	0	0	0	0.0464093	0.178536	0	0	0.0580757	0.0476851
Rrp40	6.46192	6.42307	6.95176	7.44207	6.83271	5.35251	8.01956	8.5134	8.46423	6.97511	9.31015	9.38172	7.10698	6.33239	6.87093	11.7211	6.20891	7.759	5.66452	8.70859	5.14559	6.53298	6.11837	5.38749	7.41945	7.43866	6.37915	8.4446	8.06345	8.40398	7.23549	6.57666
Rrp42	8.56594	9.08899	9.23324	11.7812	8.26596	8.14746	9.00795	10.0345	11.0167	7.14684	7.15172	7.76529	8.14858	7.78683	9.0505	6.19471	9.66476	7.0587	7.90983	6.521	8.19411	8.80813	5.69815	8.05562	4.41316	5.32375	9.69132	8.18549	11.0873	7.80948	8.39384	8.26024
CG18428	44.2469	90.6898	42.0623	52.0609	39.1752	58.83	40.1075	80.1555	68.0419	78.04	75.7115	66.3902	64.5635	62.5554	47.2736	76.4766	77.8275	76.4922	49.7567	78.0231	79.9134	72.3243	53.0319	75.2963	77.9093	99.8747	81.3056	73.978	81.1505	67.4468	91.4338	54.7704
Hs3st-B	8.10236	11.8604	8.14137	7.75138	8.28516	10.087	7.2195	11.6037	8.95867	10.8093	11.7703	10.9052	8.45988	10.2814	8.16022	10.1798	9.77325	10.9835	8.59559	7.69671	8.02621	8.88968	7.43724	8.67228	10.3472	10.2532	9.84462	9.68127	9.82619	10.2341	9.21268	9.21877
Hs3st-A	26.4901	24.2209	26.8668	24.9237	27.5383	27.0519	26.6024	24.3489	26.9905	26.1066	24.4093	24.9404	24.0306	21.6736	25.0979	27.8701	23.1551	28.3283	26.5694	23.8218	22.2309	25.8001	27.049	24.639	29.6399	25.8006	25.8494	24.1798	28.3295	27.2988	25.4625	27.0967
CG18231,CG18233,CG18234,CG32199,CG32201	0.249306	0.525094	0.355773	1.40358	0.237045	0.486377	0.358915	0.389373	0.441666	0.536237	0.170704	0.432393	0.398799	3.74534	1.47175	0.392304	0.263941	0.203652	0.204272	0.374918	0.0917747	0.253118	0.237287	0.400851	0.446026	0.493757	0.460767	0.181198	0.482844	0.35088	0.387101	0.433197
D	11.0083	16.775	9.8217	13.242	12.163	12.4053	10.8133	17.7227	12.8215	17.1704	15.538	15.372	12.8818	15.3013	12.2341	15.1175	12.4651	13.6441	11.0509	13.9686	11.2384	12.1328	10.1685	13.8141	14.0433	14.8907	14.2446	13.733	13.9568	14.9599	13.2517	11.6474
Obp46a	0	0	0	0	0	0	0	0	0	0	0	0	0	0.405495	0	0	0	0	0	0	0	0	0	0	0	0	0	0	0	0	0	0
Dhap-at	12.2865	13.6526	13.3362	12.626	12.5697	13.2925	12.1592	12.8459	12.1602	13.0246	13.8522	12.3794	13.3346	12.6351	13.3272	13.5809	11.7417	12.3278	13.2434	11.7365	11.1554	11.4699	11.2596	12.7024	13.5442	13.0789	13.4998	11.0535	12.4055	14.5851	12.4455	13.1768
H	4.81679	4.26032	4.92215	5.48414	4.73162	5.37601	5.01221	4.72954	3.83263	5.32956	4.74222	4.30268	4.85134	3.68557	4.37895	5.15346	3.93727	4.67377	4.07285	4.81991	3.9726	4.66523	5.01985	5.08982	4.49173	4.63854	5.29439	5.16651	4.41431	4.81414	4.08168	6.10702
Abi	16.6944	23.9954	18.4773	23.4873	17.3268	22.2996	17.1971	23.7367	20.4696	25.974	23.7898	23.6668	24.6638	24.8356	20.333	22.213	23.6999	24.0788	17.0737	23.5384	19.8085	23.9268	16.1904	19.5772	21.3207	23.1764	25.2065	21.1452	23.3826	21.6965	23.6034	22.1007
Vps13	14.801	9.86096	14.394	12.31	14.5967	11.8679	14.6348	10.9996	12.4655	11.9084	11.1251	11.7753	10.1656	9.75049	12.9067	11.413	9.23931	10.4331	12.714	9.98086	8.52162	10.6551	12.6204	9.87325	10.2133	10.0668	10.3155	10.0436	8.72305	12.1174	10.8752	11.5814
L	16.0744	22.5126	20.3041	23.7214	20.3293	26.5844	21.2848	25.7145	22.1066	25.2348	24.1207	22.6537	21.9054	26.5987	27.8914	23.3944	22.4303	23.1713	21.5691	26.1121	23.8348	22.3558	21.0729	25.6803	23.1151	24.9429	22.3652	25.7837	24.838	22.6907	23.5651	26.5074
N	5.73344	4.30933	6.15596	5.89278	6.33107	5.45969	5.80891	4.86688	5.14741	4.12461	4.74547	5.35683	5.42787	4.91676	5.17056	4.26974	4.79107	4.90391	5.38665	4.81646	4.61821	5.02102	5.25479	5.21428	4.37654	4.55669	4.08363	4.80048	4.62524	4.6539	4.00057	4.99806
R	20.562	19.5424	22.6239	24.2596	22.5694	23.4501	20.5915	22.0504	23.3939	22.5344	21.2831	24.3843	22.3771	23.479	21.8189	21.875	20.5906	25.751	20.6913	22.0436	21.2596	24.7046	20.6723	21.3745	20.412	21.1758	21.0135	21.9827	21.5254	23.2487	21.0062	24.3292
CG17122	0.449582	0.268854	0.385036	0.91149	0.251375	0.165964	0.26395	0.259695	0.346376	0.2138	0.207825	0.601984	0.127898	0.954623	1.0415	0.386595	0.265768	0.292871	0.488907	0.531132	0.419783	0.18629	0.349722	0.605108	0.427364	0.48736	0.31849	0.150084	0.343662	0.104686	0.499896	0.299605
S	11.5316	9.44414	11.4721	12.5472	10.7815	11.4786	9.73026	9.76805	10.7233	9.46328	9.11689	10.141	10.7753	9.46172	9.79494	9.17375	9.24234	9.8176	9.08092	9.57897	7.31737	9.33035	9.93047	8.896	9.72132	8.98809	10.2922	8.88101	8.80529	9.98354	9.12737	9.49843
CG17121	29.3555	33.2176	33.8371	39.6569	34.9794	44.0887	30.671	33.3129	35.9171	37.9361	30.7092	34.8757	42.8535	43.5977	32.5572	32.5391	37.9363	32.4709	36.4049	42.9882	51.7587	38.0544	33.9955	41.0484	32.9528	39.1668	36.7142	34.5553	35.2319	38.9708	34.286	38.7857
pHCl	16.5284	14.0112	17.5825	15.427	17.1931	14.8882	16.8683	15.5749	17.3902	16.0959	14.8324	17.0082	15.6683	14.7528	15.5515	16.6948	14.6365	16.5377	14.9242	14.2945	10.8812	15.0556	15.1893	16.1538	17.279	14.0685	15.8967	14.3119	16.52	15.4035	16.2238	16.7154
CG32727	0	0	0	0.327011	0	0	0	0	0	0	0	0	0	0.788595	0.266264	0	0	0	0	0	0	0	0	0	0	0	0	0	0	0	0	0
CG32726	1623.34	1322.67	1868.16	3135.14	1803.55	2992.46	1815.86	3661.12	3192.32	3465.56	2553.81	2898.29	3211.79	2755.36	2985.48	2455.92	2558.41	1485.93	1995.86	2628.02	3986.45	2461.07	2003.03	3678.56	2958.74	3687.65	1726.05	2727.22	2382.37	2516.18	1961.48	3388.85
CG8188,chas	39.1203	41.1045	39.4285	39.3875	39.0247	40.129	41.7007	42.7383	40.0066	41.1427	40.8556	42.2474	42.7058	39.4805	40.2149	41.2433	37.8648	44.2912	36.1716	38.7234	36.5306	38.9682	35.6371	41.2883	40.7386	38.9875	37.4369	36.898	40.226	39.331	41.6783	39.8899
CG17127	28.3991	12.0969	4.72086	7.74703	2.00014	5.13173	19.5572	28.0916	28.9115	16.1775	6.16802	4.6581	1.53292	15.3209	16.5219	16.8741	22.502	9.01728	19.9006	19.5712	17.3586	12.8831	29.6392	21.6645	16.6466	24.4516	13.6255	13.429	20.5708	23.7241	15.8776	21.6694
CG17129	0.132069	0.286682	0.172785	0.46592	0.373783	0.408486	0.298305	0.494502	0.211273	0.240326	0.211425	0.369637	0.382728	0.67326	0.193975	0.524587	0.644862	0.24617	0.515135	0.709398	0.339702	0.631314	0.3531	0.383674	0.440775	0.357572	0.456928	0.580092	0.540221	0.378884	0.498514	0.615913
CG17124	139.312	71.3402	133.19	123.346	136.984	131.601	148.568	119.808	99.3848	93.4365	106.718	99.8313	107.072	105.851	134.088	96.8079	116.579	136.219	185.329	116.792	168.435	135.208	178.807	143.955	106.282	110.512	101.305	141.104	105.071	140.562	112.836	151.982
CG32720	0	0	0	0.0708637	0	0	0	0	0	0	0	0	0	0.776207	0.293182	0	0	0	0.0329589	0	0	0	0	0.0835301	0	0	0	0	0	0	0	0.129129
a	8.44271	12.1282	9.67021	11.1954	9.81685	12.39	9.56965	11.7719	8.66872	12.2956	11.003	11.6629	12.9358	12.2865	11.3616	11.2555	12.073	11.8226	10.9987	11.8879	10.1419	12.4619	10.485	10.8255	11.1227	12.8712	11.184	12.0026	11.4044	12.6728	11.0744	10.4024
b	51.6789	23.985	28.5295	51.631	31.0877	24.6141	38.8696	30.9431	30.3548	25.1395	21.5005	21.8429	28.3138	26.0288	22.8067	24.325	40.7241	31.0036	53.4466	38.1347	70.9228	43.9475	52.6941	35.7233	31.7525	29.0073	30.8029	53.4834	30.3102	42.9507	27.5449	59.176
Ace	63.6631	56.1449	64.9197	61.0243	60.5008	66.8846	65.1895	63.364	66.9574	63.9168	58.5346	63.8901	60.2601	57.6437	64.9548	66.2704	52.6463	59.5121	59.5601	53.7833	53.1387	55.9129	61.3698	66.8308	65.2628	58.3598	63.512	60.0233	63.0549	65.7423	63.1672	65.6857
d	0.543679	0.366698	0.5786	0.470245	0.539048	0.526	0.454909	0.960457	0.693506	0.684001	0.538913	0.675206	0.648105	0.826788	0.65127	0.891945	0.393253	0.372221	0.351232	0.213486	0.313082	0.455833	0.278915	0.299967	0.805841	0.524771	0.177327	0.531193	0.622233	0.522071	0.517065	0.397946
Plip	18.3438	17.9115	17.2636	15.7882	17.6046	14.6005	15.9887	12.7719	18.8151	20.9124	16.4171	15.1149	15.5275	22.1976	15.6146	15.9045	18.8951	14.8387	17.0225	13.6279	18.0878	22.0126	18.9265	18.8768	19.1001	19.6765	16.8304	20.3227	16.2137	17.5061	16.3451	18.8703
e	36.3015	8.04394	24.1466	29.7311	21.8003	13.4272	21.8826	15.4694	23.5199	11.8863	15.4129	13.5791	13.3421	11.7491	13.2674	12.2777	14.9042	11.3788	20.1276	14.2232	26.9642	16.0682	19.2239	11.8158	11.2316	10.3768	8.98482	19.0287	10.3704	15.8692	10.982	17.1509
f	0.148435	0.284451	0.277604	0.429173	0.337551	0.366023	0.187904	0.215937	0.235909	0.518922	0.811989	0.592616	0.628469	0.296946	0.306593	0.761557	0.211263	0.903737	0.437019	0.565162	0.53764	0.551476	0.21759	0.427156	0.408999	0.47924	0.366723	0.367893	0.436979	0.348414	0.681704	0.278785
cdc14	24.8804	21.7592	24.5673	26.3621	23.8861	25.8026	26.4185	23.7667	22.1359	26.3714	25.838	25.8518	23.9252	23.7623	24.2317	24.367	22.3244	25.2156	23.6323	22.1324	20.3132	24.5752	23.6498	24.1542	21.2853	24.5875	23.1544	23.147	23.5122	25.2678	25.035	25.8282
g	26.0025	27.1775	24.8055	25.788	25.4632	27.252	24.4797	24.7584	26.1551	27.7327	23.2615	27.5385	29.4918	24.8519	23.5522	27.5603	26.0388	29.471	24.0493	26.3252	22.3447	26.0647	23.6326	25.6249	30.937	29.167	24.7178	25.9344	26.0542	27.2889	24.5254	26.134
Ack	19.8953	23.5957	18.1673	22.775	20.083	22.0294	19.9939	22.6554	19.8705	24.9277	22.4179	23.5466	22.711	21.8752	22.984	22.2417	22.3907	23.6228	21.121	21.2315	20.9218	23.0998	20.1439	22.4703	22.8645	24.8383	24.7835	23.0034	23.63	22.7904	21.1495	22.0754
h	11.3875	15.3494	15.3034	17.4247	16.3151	20.9983	15.7226	17.4407	15.8503	16.5467	18.463	20.6453	25.1113	25.4366	17.547	19.0837	22.2824	21.3301	18.6411	19.552	24.6898	20.2223	14.8842	18.7072	20.5006	19.7322	20.0556	19.992	23.8382	20.7463	19.5018	20.3572
m	0.105377	0.10931	0.0556084	0.0597284	0.222184	0.0919007	0.0309652	0.102555	0.150824	0.0654255	0	0.0352953	0.0686792	0.113011	0.0249999	0.091511	0.113558	0.0331535	0.0861217	0.0311658	0.113137	0.0347636	0.100416	0.108311	0.0858177	0.0560044	0.0839132	0.0265014	0.0908675	0.0864409	0	0
p	38.9986	40.2622	41.1543	40.0956	40.6027	38.3593	39.4993	39.5339	37.617	43.9681	40.227	40.4288	40.4047	37.1618	37.6802	39.5035	37.8573	39.9355	39.328	37.216	39.4508	37.2134	37.8688	37.529	38.7643	41.731	42.3057	40.6563	41.3303	39.2468	40.3037	42.6942
CG17111	33.1593	30.4496	36.4606	39.2191	40.417	37.6106	35.7702	31.7269	34.6836	35.2597	33.371	38.3686	40.1265	38.7941	32.5801	31.0716	29.2658	26.4479	27.9239	32.6054	32.574	32.1998	28.585	28.4214	26.7722	29.6906	30.5207	30.4346	28.9249	29.8707	27.7106	30.9821
r	8.57085	10.2589	8.54381	9.359	8.90843	9.55102	9.34725	7.7509	8.32267	8.83351	9.9393	9.92497	8.76266	10.0718	8.84596	8.35686	9.19598	7.54475	8.22767	10.3672	8.32619	7.2846	8.46759	7.64535	7.75867	9.29904	8.58189	10.6871	8.47407	9.17693	7.5684	10.2415
t	567.973	845.867	531.785	579.355	463.363	603.051	574.235	801.302	690.084	840.475	735.429	694.538	622.301	664.944	630.514	809.329	751.716	821.836	571.781	666.422	590.376	657.876	557.302	692.826	661.023	797.542	719.222	705.524	715.78	667.447	767.921	694.111
fliI	10.1965	12.595	10.9127	11.0283	11.3247	11.7537	10.4089	11.2001	12.4148	13.2789	11.7899	12.7913	11.5062	10.8066	11.7775	11.775	10.7629	10.5567	11.0501	12.1836	11.6638	11.1824	9.99195	11.4494	11.7988	12.2604	10.9545	11.4016	11.6826	11.5956	11.1173	11.0195
CG18449	0	0	0.208649	7.76024	0	0	0	0	0	0	0	0	0	13.4399	8.65142	0	0	0	0.210465	0	0	0	0	0	0.128445	0	0	0	0	0.123818	0.150127	0
CG32736	71.5304	75.6453	66.9508	74.5583	75.8036	79.5963	77.2665	75.0094	79.8703	66.1811	66.8547	69.6394	84.641	81.7694	67.8912	67.2532	77.6591	67.413	63.3209	78.0707	87.0344	69.1248	68.5542	67.4709	81.6532	69.7448	63.9693	66.8357	70.9211	56.5067	71.9777	60.3477
CG31404	0.099355	0	0	0.617645	0	0	0	0.146071	0	0	0	0	0.144165	0.6431	0.624796	0	0	0	0.0537649	0	0	0.143559	0	0	0	0	0	0	0	0.236684	0	0
y	0.070771	0	0.0667843	0.113944	0.0286833	0.292827	0.193096	0.198281	0.0721286	0	0.276873	0.202447	0	0.0719817	0.143372	0.0584416	0.159646	0.0628652	0.154378	0	0.165433	0	0.0898412	0	0.109342	0	0.158711	0.101112	0	0.165389	0.194551	0.053067
z	16.5252	23.0976	17.2304	18.5634	17.8832	19.0985	17.4847	21.0853	17.7647	22.2563	21.4439	17.5762	20.8864	19.7828	17.1519	18.465	20.8912	19.3901	17.1835	21.5971	20.8887	16.6588	17.2535	20.0172	20.0998	23.3918	20.2485	21.6789	22.3484	19.0025	22.2872	17.9954
CG32732	5.72751	8.95666	7.48829	8.51127	6.2923	8.8081	6.33867	8.26317	6.7399	9.37856	9.4462	7.7992	7.90106	7.04547	6.61336	7.23092	9.37658	8.00572	6.6695	7.1543	7.30372	7.59023	7.04398	7.69684	9.52096	8.04099	7.50607	7.22305	7.90204	7.63145	9.21223	6.77957
CG18446	2.33461	1.8504	2.87783	2.0951	2.82791	2.15682	2.33878	1.48414	1.25441	2.20914	1.53057	3.07266	1.96725	2.1977	2.03048	2.29489	2.36687	3.94702	4.40382	4.05537	2.62198	3.17082	3.6378	3.28939	2.05309	2.96477	2.00555	3.6904	2.04096	2.84291	3.11632	2.88208
Ada	1.32267	0.957143	1.42746	0.90531	1.38338	1.16512	1.44827	1.46942	1.29377	1.04062	0.82853	1.89724	1.84083	1.74555	0.940594	1.38434	0.640959	1.10913	2.02432	1.64301	1.66344	1.03487	1.82396	2.25084	1.09728	1.666	1.77785	1.32113	2.33784	2.18791	1.14718	1.67705
CG42353,CG42354	49.7716	49.9099	51.3937	51.8011	51.6363	51.3006	50.374	54.1602	52.2926	53.1439	48.7161	52.3638	52.1716	46.3915	50.9616	51.3048	49.9647	52.8662	52.5524	49.9864	46.1342	49.0381	48.7613	50.8179	51.8148	53.5937	49.3657	49.9715	52.2546	52.013	48.8772	49.4398
Nup75	5.92823	4.1868	6.07707	4.26191	5.51499	6.48373	5.99091	5.70861	6.44999	5.18679	7.16505	5.40112	6.5951	5.38276	5.63185	5.52426	5.26166	4.04085	5.77285	5.04066	4.96812	5.18827	5.48973	4.86538	4.2238	5.83821	4.32387	5.64879	5.19786	4.9291	5.69226	5.16348
CG43438	0	0	0	0	0	0	0	0	0	0	0	0	0	0	0	0	0	0	0	0	0	0	0	0	0	0	0.191272	0	0	0	0	0
Sec61beta	166.729	169.763	167.284	159.978	156.587	131.503	159.022	157.022	148.174	152.073	150.142	155.174	147.455	127.76	139.288	124.975	153.543	137.181	137.042	151.881	158.555	140.425	146.852	158.087	129.715	155.385	141.802	145.033	141.734	121.576	134.361	132.851
tutl	52.4957	48.5894	50.3712	52.2433	52.3519	53.1036	51.7815	50.5011	52.8148	55.6921	49.5047	54.6802	50.6949	41.3669	55.1922	56.4396	44.6775	48.9866	50.0558	47.1843	37.6534	50.8394	49.2201	46.292	57.0926	51.6973	48.0695	47.6165	49.7069	50.3564	48.748	50.077
CG17141	7.55568	7.54931	8.61455	7.68999	9.06889	8.11972	8.13777	9.92211	7.1751	10.4188	8.16448	8.40515	10.6649	7.62273	6.84133	7.32436	12.3712	9.93802	8.97883	9.78327	11.27	11.0327	11.2238	8.49103	8.19913	15.0124	11.2918	10.7752	13.6673	10.1665	9.31753	9.16285
pigs	33.5501	16.9301	31.0638	26.7256	27.0289	27.3763	32.2857	25.764	27.0827	20.611	20.5621	22.5018	21.4006	19.7708	27.3609	25.2539	26.3597	26.8488	34.9988	25.459	26.4298	31.7586	31.4068	30.9078	29.2027	24.6837	22.3188	27.2392	26.0568	30.261	29.3582	33.6017
CG18472	0	0.083663	0.0279345	0.45949	0.0238054	0.0473187	0	0.0529778	0.0571569	0.0328754	0	0	0.0520241	0.968427	0.645172	0	0.043702	0.0526697	0.0418095	0.141308	0.0431861	0	0.0768075	0	0	0.128721	0.0414936	0.0798492	0	0	0.101934	0
CG17140	0.0560158	0	0	1.16261	0	0	0	0	0	0.0637595	0	0.214017	0	1.37289	0.369557	0	0.0846816	0	0	0	0	0	0.0177717	0	0.0872006	0.0406138	0.164484	0.0803172	0	0.0410074	0.142343	0
EloA	13.8963	16.7716	14.6546	15.8428	13.7699	15.4627	13.024	15.1102	15.3971	15.2097	14.1523	14.2999	14.2417	14.7823	14.8098	15.1134	15.0913	13.7944	12.6582	12.8122	11.9874	13.4502	11.8028	14.6323	15.8834	15.0345	14.5168	12.7975	13.9426	14.8095	13.5247	12.6281
CG31459	0	0	0	1.9827	0	0	0	0	0	0	0	0	0	2.95165	1.73772	0	0	0	0	0	0	0	0	0	0	0	0	0	0	0	0	0.114609
EloC	344.633	394.499	354.181	437.683	350.846	412.612	343.532	438.019	414.521	466.362	417.08	409.988	421.957	427.548	381.059	388.079	390.794	339.985	321.837	376.015	475.913	362.647	317.657	430.043	407.106	405.114	354.926	403.886	390.262	370.551	393.959	426.832
EloB	66.6293	67.7452	65.538	74.0959	66.1998	74.5654	63.2901	77.6608	70.0812	71.3182	63.9407	68.6954	72.728	69.019	71.3546	74.5334	77.1511	77.635	83.3276	86.3732	96.7058	74.4727	85.0451	86.6986	81.5789	83.1756	69.4142	81.159	82.9922	75.5391	73.6645	82.0924
CG31457	6.17873	8.45634	7.50645	6.93592	6.50865	9.13896	6.58507	8.21566	7.73425	8.15127	8.98939	6.41635	7.4954	8.3168	6.14312	8.68332	7.0298	5.02801	5.13484	9.11128	8.19779	5.86176	6.09404	7.1	8.26596	8.70271	7.80703	7.5154	9.17195	8.35532	8.07981	6.9461
CG18478	0	0	0	0	0	0	0	0	0	0	0	0	0	0	0	0	0	0	0	0	0	0	0	0	0	0	0	0	0	0	0	0
chb	16.7388	20.8236	17.5112	21.7583	18.1703	20.1841	18.1395	20.4793	19.6291	21.4326	20.5329	22.7029	18.9199	21.8449	20.5242	21.0714	18.0956	19.4638	17.6059	18.1045	14.9572	19.1347	17.262	18.8745	17.1944	21.3212	19.9066	19.8312	20.1325	20.5721	19.6963	19.2205
CG17145	0	0	0	0	0	0	0	0	0	0	0	0	0	0.197223	0	0	0	0	0	0	0	0	0	0	0	0	0	0	0	0	0	0
CG30122	46.2506	51.9518	47.7022	48.3509	45.3892	51.9131	46.8165	51.3959	49.7596	56.4439	47.6925	51.4204	49.1609	45.9226	47.8141	49.9161	48.3268	49.5785	46.0312	45.3039	47.3198	46.7445	44.4181	48.4271	54.3812	54.3333	48.7615	45.5142	54.2763	48.2137	49.1366	47.8812
mir-190	0	0	0	0	0	0	0	0	0	0	0	0	0	0	0	0	0	0	0	0	0	0	0	0	0	0	0	0	0	0	0	0
CG31454	0.282127	0.243753	0.253238	0.17177	0.216724	0.619822	0.501352	0.102679	0	0.20292	0.105487	0.10322	0	0.776199	0.357686	0.087898	0	0.371688	0.357249	0.0891245	0.347568	0	0.271151	0.332939	0.167176	0.509693	0.158046	0.38555	0.181008	0.249589	0.0984228	0.0802006
CG18476	6.10796	7.66842	6.60228	6.85865	5.73508	6.77967	5.95437	6.73203	6.62401	7.37217	7.44888	6.25804	7.88442	5.62644	6.39924	7.8769	6.91126	6.65042	6.06185	6.54484	5.98584	6.68089	5.59231	6.48458	7.58146	8.46263	7.95463	7.00141	8.94794	7.02942	8.15199	7.56262
CG18477	0	0	0	0	0	0	0	0	0	0	0	0	0	0	0	0	0	0	0	0	0	0	0	0	0	0	0	0	0	0	0	0
CG17147	0	0	0.0736466	0	0	0	0	0	0	0	0	0.176644	0	0	0	0	0.137477	0	0	0	0	0	0.0478381	0	0.141689	0	0	0	0	0	0	0
CG31463	0	0	0	0.29412	0	0	0	0	0	0	0	0	0	0.129347	0.081761	0	0	0	0	0	0	0	0	0	0	0	0	0	0	0	0	0
CG32793	0	0.142221	0.0621761	0.0910059	0	0	0	0.230706	0	0.0391643	0	0.115987	0	0	0.0382312	0.0930737	0	0	0.0161966	0	0	0.0518322	0.0132001	0.0589647	0	0.0490222	0	0	0	0.0883917	0.053425	0.0856239
CG31460	4.82612	3.07465	2.4056	4.9166	4.05265	2.74309	5.02329	4.44452	4.19217	8.44735	1.55609	5.95466	3.37248	6.1717	2.06115	3.83882	3.8282	1.71861	5.18232	2.19175	5.74723	3.30855	4.84297	4.14396	1.09337	6.6812	4.89657	3.79806	2.98138	3.02776	3.76579	5.05469
chn	50.4288	64.4668	47.3786	56.5188	50.039	59.8257	53.8403	60.3864	65.1364	68.3904	59.5375	59.9394	60.662	55.4781	57.8896	64.0768	54.9652	56.5583	46.2579	51.2513	45.1512	56.0644	47.7845	55.4581	64.4106	59.6974	58.9114	55.1445	60.4344	60.7822	58.7977	57.2239
CG43449	0	0	0	0.410771	0	0	0.0496551	0	0	0	0	0	0.264884	0.0918358	0	0.16934	0	0	0	0	0	0	0	0.0910485	0.0737376	0	0	0	0	0	0	0
chm	6.34582	8.00337	5.99269	5.80016	6.02007	7.40671	6.84817	7.54444	6.93091	7.44321	5.90541	7.88157	5.16254	6.00092	6.40816	7.91641	6.46489	6.27158	5.27397	6.28253	6.57221	7.40979	6.22846	7.23308	6.55816	6.88454	7.43296	6.10754	7.03279	6.31924	6.40586	5.90765
CG43447	0	0	0	0	0	0	0	0	0	0	0	0	0	0.451943	0.293783	0	0	0	0	0.721895	0	0	0.124716	0	0	0	0	0	0	0	0	0
chp	390.34	574.25	464.811	607.358	531.019	570.712	423.299	513.563	492.682	632.447	597.575	676.229	633.357	518.417	412.169	502.272	600.304	642.931	407.472	552.815	471.96	497.52	363.149	450.811	567.676	597.933	576.387	574.295	534.119	494.287	636.717	465.96
CG43448	10.817	4.91411	11.6646	12.4754	13.4094	7.18051	12.7045	6.87807	11.506	6.64999	11.6203	10.657	9.17861	5.19028	11.2028	4.26426	6.19802	3.19988	8.22328	6.84402	9.13814	7.18742	8.26501	8.90915	4.81007	6.04729	2.70384	5.42346	2.66409	3.39588	3.60605	13.5034
CG43445	0	0.284444	0	0	0	0	0	0	0	0	0	0	0	0	0	0	0	0	0	0	0	0	0	0	0	0	0	0	0	0	0	0
TM4SF	214.272	303.72	215.713	223.443	223.494	248.057	198.443	275.839	279.562	337.686	276.061	273.643	247.889	278.211	235.095	274.742	260.438	251.765	206.567	266.956	254.521	235.043	205.235	255.467	317.49	303.552	296.102	266.486	298.902	259.931	273.266	231.658
CG43446	0.0993257	0.112244	0.268245	0.0655614	0.307602	0.136082	0.0786699	0.221236	0	0.22427	0.297773	0.296184	0.217564	0.154404	0.161613	0.0687938	0.178163	0.306065	0.300608	0.193129	0.121762	0.226407	0.503628	0.152485	0.302674	0.176471	0.222847	0.275524	0.322379	0.124909	0.142273	0.177381
CG44774	11.9732	10.0658	11.887	12.7308	11.6731	12.9233	12.572	11.072	11.0492	11.7115	10.4325	12.426	12.3543	11.1374	12.03	12.0209	11.2234	12.0622	11.6063	10.2855	10.4819	11.3282	12.2177	11.8184	9.95853	10.5201	11.4024	10.5319	11.103	12.2455	12.3165	11.5098
CG43441	0	0	0	0.529425	0	0	0	0	0	0	0	0	0	0	0.432365	0	0	0	0	0	0	0	0	0	0	0	0	0	0	0	0	0
rols	7.44419	4.70901	6.88809	8.33789	8.52414	9.42481	8.95208	6.81711	6.40685	4.32438	6.07876	7.62151	8.215	7.4074	8.13136	6.12182	7.52295	6.27929	8.26124	8.41806	8.69295	8.09577	8.15696	8.58566	7.42911	6.94847	6.89291	7.72886	7.27671	7.31502	8.01638	8.15207
Menl-2	0.0407925	0.022061	0.0274872	1.45993	0	0.0736164	0.0464923	0.0649162	0.135279	0.0424484	0	0.056515	0	2.08856	1.24145	0	0.0511868	0.058897	0.0684658	0	0	0.124489	0.0176903	0.068527	0.0229746	0.107799	0	0.0492341	0.0570731	0	0.309496	0.0507794
CG18469	0	0	0	1.00425	0	0	0	0	0	0	0.582878	0	0	0	0.397293	0	0	0	0.193909	0	0	0	0.16335	0	0	0	0	0	0	0	0	0
CG31469	12.5278	9.87773	10.2429	6.79155	9.56588	14.3293	9.39711	6.99927	6.33179	9.30266	8.5542	9.75228	9.2175	8.3969	10.3863	8.66084	9.81439	9.84083	13.0516	11.5642	15.3492	13.3173	9.61936	13.1069	7.34282	7.61352	5.13902	12.0407	8.37174	9.03072	10.0919	12.869
CG31468	0	0	0	30.8744	0	0	0	0	0	0.359305	0	0	0	44.6596	23.9299	0	0	0	0.420242	0	0	0	0	0	0	0	0	0	0.111522	0	0	0.456214
CG18467	23.9604	35.7698	25.4707	26.6824	24.6532	28.5713	24.785	31.883	30.7347	38.5821	29.3234	31.6713	34.5526	32.0133	28.4271	30.8922	29.01	28.649	23.2077	27.3809	26.8331	26.0682	23.7869	25.5733	34.2927	35.7339	32.3178	31.1462	32.3131	28.0518	26.5101	25.1866
cic	21.8946	19.8005	21.9433	21.2442	20.1159	23.8769	21.3051	22.8006	23.7225	22.5549	20.7993	22.6627	22.4329	18.171	22.8111	22.8282	20.8951	20.1667	20.0978	18.8627	15.9547	21.5661	20.7165	20.5942	24.7349	20.8357	21.1855	19.2564	20.5408	22.7669	21.0415	22.2768
CG31467	0.920819	2.23061	1.24547	1.38132	0.628298	1.35237	1.17243	1.17284	1.33398	1.38337	1.50403	1.68945	1.43096	1.65045	1.3603	1.69647	1.60006	1.33529	1.29515	1.47908	1.58163	0.578127	1.10097	1.36273	1.26215	1.06253	1.14916	1.20847	1.34325	1.56431	1.21096	1.03902
CG17134	0	0	0.0640151	0.240262	0	0	0	0.148075	0	0	0	0	0	0.16276	0.100775	0.124534	0	0	0	0	0	0	0.0416263	0.156583	0.119465	0	0.116368	0	0	0.116862	0.142454	0
cib	62.5733	83.3502	72.7843	88.5307	71.0367	95.3075	64.8715	93.5873	89.4234	86.9079	87.4149	85.6047	97.0816	97.941	83.3299	83.3366	92.9274	85.8706	71.1566	88.1988	103.784	79.759	56.1648	92.3483	79.9042	89.6231	85.4831	86.8964	88.223	80.2254	83.0824	88.5549
CG32797	0.0964827	0.40163	0.138352	0	0.058626	0.425798	0.0544651	0	0.177366	0.333765	0	0.338176	0	0	0.115322	0	0	0.148296	0	0.301068	0.13694	0	0	0.340196	0.273875	0	0	0.380125	0	0	0	0.387104
l(2)dtl	2.95364	5.50773	3.83395	3.32846	3.1603	4.36899	3.32173	4.61162	4.37312	5.82719	4.34088	4.84224	3.92389	4.10775	3.9373	4.49905	4.47933	4.59069	3.43495	4.93051	4.28857	3.94804	3.28622	5.19494	4.26507	4.89001	4.33013	5.23185	4.71922	4.26301	3.93398	3.92688
CG31465	0.031321	0	0.0564207	0.245934	0.0968053	0.0458903	0.170528	0.0501771	0.0554357	0.0772382	0.07934	0.0515252	0	0.437289	0.129509	0.0467721	0.0842013	0.103645	0.211339	0.0452334	0.102684	0.0259286	0.205311	0.0255916	0	0.100644	0.040715	0.0576542	0.022206	0.0639056	0.0247962	0.0599941
cid	0	1.41961	0.696164	0	0.117424	0.57935	0.532156	0.344788	0.547341	0.345531	0.536224	0	0.167776	0.384562	0.809269	0.433674	0.271271	0	0.0546215	0	0.141109	0.156647	0.22508	0.537261	0.847602	0.146216	0.135789	0.660717	0.307348	0.404519	0.49106	0.396994
BHD	6.4591	9.45244	7.70536	9.53238	7.27927	10.3649	6.82689	8.63186	7.86029	10.6367	10.7016	9.51055	8.9932	10.3661	9.05884	6.50442	8.57137	6.98225	6.63521	10.3269	8.82206	7.67268	7.29186	9.65788	7.46454	9.3652	8.38966	8.00422	7.98024	8.81989	9.76291	7.12969
CG31464	0	0	0	0	0	0	0	0	0	0	0	0	0	0	0	0	0	0	0	0	0	0	0	0	0	0	0	0	0	0	0	0
tRNA:CR30452	0	0	0	0	0	0	0	0	0	0	0	0	0	0	0	0	0	0	0	0	0	0	0	0	0	0	0	0	0	0	0	0
tRNA:CR30454	0	0	0	0	0	0	0	0	0	0	0	0	0	0	0	0	0	0	0	0	0	0	0	0	0	0	0	0	0	0	0	0
cin	22.6127	20.3127	23.4345	24.0959	23.8009	26.7726	21.3674	27.8012	22.9317	21.2239	23.3544	25.8464	26.0629	25.7446	23.3465	27.5973	23.6297	21.9108	20.4313	20.4497	21.3896	20.7119	22.5971	25.8064	23.76	22.6098	21.6464	19.3257	23.411	20.6302	24.7553	21.8512
Lcp65Ab2	0	0	0	0	0	0	0	0	0	0	0	0	0	0	0	0	0	0	0	0	0	0	0	0	0	0	0	0	0	0	0	0
Lcp65Ab1	0	0	0	0	0	0	0	0	0	0	0	0	0	0	0	0	0	0	0	0	0	0	0	0	0	0	0	0	0	0	0	0
zfh1	4.32271	2.86566	3.71939	3.95348	4.62576	3.83365	4.91121	3.7335	2.81591	2.76279	2.72584	3.87639	3.61373	2.85141	3.66129	3.20939	3.19713	3.31474	4.29923	3.65784	3.16107	2.71771	4.24213	2.76919	3.28762	3.03241	3.91497	3.62349	3.499	3.31695	3.22341	3.48579
zfh2	2.34938	1.95448	2.1173	1.84638	1.9177	1.80127	2.16254	1.8014	2.04604	2.47943	3.15604	2.5339	1.44404	2.67853	1.94706	2.27482	2.35195	2.09644	1.62366	2.01607	1.35463	1.80792	1.13322	1.87298	1.49007	1.33869	2.18976	1.93896	1.55041	1.32433	1.68918	0.778163
E(bx)	24.2626	20.3311	24.2493	21.0663	24.1081	21.3486	24.612	20.7266	22.5602	23.0727	22.6669	23.977	20.3487	19.122	22.9523	22.5238	18.4756	21.9453	22.3434	18.3298	15.543	19.5789	23.2291	20.4975	21.2901	22.8553	21.9157	21.3587	20.7213	24.2966	22.8583	21.3379
CG17163	16.6834	22.2261	20.597	19.6013	17.8794	18.5328	17.1623	18.2157	17.6231	21.6619	21.1988	24.8495	18.8386	21.4364	17.2198	21.6402	18.6328	23.5768	18.0518	17.8031	17.8274	17.3902	18.4288	21.015	22.0728	24.6784	21.1474	21.6457	23.7022	22.8318	21.327	18.6076
snRNA:U4:25F	0	0	0	0	0	0	0	0	0	0	0	0	0	0	0	0	0	0	0	0	0	0	0	0	0	0	0	0	0	0	0	0
CG18493	0.160338	0.0800406	0.0463007	1.75187	0.157888	0	0.038066	0.100457	0	0	0	0	0.0977	1.95943	2.50976	0	0.0798188	0.0915098	0.0722737	0	0.0834245	0.0957161	0.0616111	0.315706	0.0815016	0	0	0.0749901	0	0	0	0
Plod	14.1274	12.5138	15.0568	14.2572	15.475	14.0129	13.4991	15.2043	14.1397	13.8756	12.881	14.0383	15.6879	13.8813	14.4207	13.3873	11.9089	12.3747	13.0492	12.5262	14.4791	12.2348	12.3103	13.8009	16.146	15.6483	15.6261	11.9588	13.5388	12.0116	14.3572	13.8952
CG14777,CG14778,pck	138.475	157.078	123.008	146.931	135.527	143.123	139.077	167.861	158.7	158.14	137.414	156.969	160.175	193.608	134.278	141.226	171.24	153.359	143.636	176.829	178.3	148.826	146.179	166.4	166.087	167.446	170.689	169.18	163.2	160.363	150.588	159.969
CG31437	0.0659	0	0	0	0.080643	0	0	0	0.223134	0	0.436707	0	0	0	0.146787	0	0.168923	0	0	0	0.179452	0	0.12583	0.222084	0.171041	0.347455	0	0	0	0.17016	0	0
snoRNA:snR38:54Ec	0	0	0	0	0	0	0	0	0	0	0	0	0	0	0	0	0	0	0	0	0	0	0	0	0	0	0	0	0	0	0	0
CG32767	10.0582	6.35764	9.11481	9.08857	9.80657	7.63257	10.2647	7.56813	9.0103	7.12021	6.87568	7.67619	6.39622	6.15642	8.52426	7.59163	6.71005	8.05943	9.32485	6.92253	4.78873	8.34187	8.81312	7.60989	8.33775	6.81551	6.34425	6.40729	6.80552	8.87729	6.77728	7.79154
CG30105	4.18337	2.63835	3.78389	2.83258	3.42177	3.74552	3.62435	3.08405	4.73612	3.91255	5.63154	5.32908	4.10094	4.26411	5.38399	4.91091	2.70724	3.97368	3.27713	4.2958	3.61363	3.56671	3.36015	4.03372	3.63092	4.61128	5.13889	2.78674	1.79825	4.1894	3.61526	4.83714
CG17168	23.7268	29.7034	23.3945	22.1615	21.4969	24.031	23.5952	27.3522	24.0878	31.224	28.285	27.5683	23.8301	26.4903	21.2725	27.0341	27.0975	27.2026	21.5832	27.1825	26.7983	22.2341	21.8696	26.5254	25.9239	27.6767	27.3371	29.8567	27.7621	23.5196	27.3634	25.2914
CG30103	0	0	0	0.317881	0.0572905	0	0	0	0	0	0	0	0	0.673981	0.309655	0	0	0	0	0	0	0	0	0	0	0	0	0	0	0	0	0
snoRNA:snR38:54Eb	0	0	0	0	0	0	0	0	0	0	0	0	0	0	0	0	0	0	0	0	0	0	0	0	0	0	0	0	0	0	0	0
tRNA:CR30449	0	0	0	0	0	0	0	0	0	0	0	0	0	0	0	0	0	0	0	0	0	0	0	0	0	0	0	0	0	0	0	0
CG17167	4.45372	2.09418	5.10259	4.48543	4.46117	4.71219	4.52214	3.04823	4.80173	3.64268	3.76701	4.17314	3.64897	5.38825	3.32747	2.94513	3.57819	4.37671	3.9933	4.97621	3.05152	3.33567	4.38109	4.19898	3.57862	3.73388	4.57555	4.07715	3.93651	3.93816	3.20346	3.85834
CG30100	24.473	19.0303	24.0144	26.0509	24.5223	24.4539	20.2873	31.5444	21.7681	22.0744	25.5295	27.1467	28.5678	25.3907	27.9549	27.9811	26.1569	21.0752	27.1421	32.5217	32.8816	27.3543	24.3846	36.4433	28.5833	27.5799	25.3769	27.5847	30.5665	22.5778	26.516	28.5762
CG30101	4.11957	6.58117	3.51411	4.10605	4.6902	7.85007	6.2897	10.6138	6.71289	6.42273	4.41657	4.05389	5.66863	8.17115	9.5172	10.6763	7.35371	5.52784	4.53016	6.37185	10.1377	8.97613	4.68166	8.17288	5.20141	6.78179	6.098	5.50244	7.335	9.55383	8.13258	7.69708
CG17169	0.46502	1.18785	0.221292	0.432064	0	0	0.362123	0.524621	2.17497	0.700255	2.52623	1.02277	0	0	0.695096	0.879597	0	1.38455	0.516795	0	0.444404	0.474131	0.446866	0	0.826634	1.35974	0.372098	0.766586	0	1.23885	0.468672	1.6067
CG32762	0.0750106	0	0.227002	0	0.095471	0	0.0847464	0.555595	0	0.379211	0.272412	0	0.269834	0	0.18773	0	0.216693	0	0.267605	0.244086	0.235861	0	0.539282	0	0.679037	1.41398	0.223443	0	0.249212	0.219461	0.802732	0.215655
CG32772	22.7508	29.1944	25.0663	25.2952	23.2578	22.0137	21.5079	25.0381	22.1489	30.2578	25.9419	26.6122	25.235	28.5247	23.6339	28.8082	23.5336	26.7539	24.0079	25.6507	22.2337	21.2919	21.0712	24.1625	21.6649	25.639	24.209	24.8459	27.2351	22.4235	23.6555	23.159
CG18336,CG42336	63.5808	71.5446	61.923	85.5455	60.7396	73.0179	56.8259	78.0095	71.199	66.8178	70.5237	60.7939	83.9252	77.4165	79.7758	63.7468	90.7772	59.4178	74.6228	67.9721	96.5991	70.7965	70.0665	94.1826	71.6098	69.854	60.7435	67.8779	78.4876	68.3741	65.9936	90.7936
CG30110	0.0156195	0	0	0.0584119	0.0176106	0	0	0.0316441	0	0	0	0	0	0.233252	0.0477276	0	0	0	0	0	0	0	0	0	0	0	0	0	0	0	0	0
Elp2	7.08734	6.41581	8.00766	6.60799	7.41469	7.02041	7.80169	7.2736	6.79718	6.70476	7.28256	7.2478	6.06091	6.89698	6.77584	6.70388	5.4266	7.11055	6.42796	5.54046	6.99284	7.18292	6.90368	5.20261	5.53909	7.77876	7.39768	6.17497	5.05855	5.74606	6.15385	6.05883
CG43427	76.5989	74.7608	75.8943	80.4772	72.9442	74.02	68.4339	79.4046	76.1208	86.6182	82.336	83.0193	71.5107	69.7041	67.3658	77.7708	66.0143	83.3582	64.8257	75.3592	65.5809	72.1132	63.6132	72.2739	72.2588	77.1143	78.6294	80.3894	68.8814	74.7506	80.8962	73.7565
Dim1	31.3452	42.101	34.9853	46.6079	35.028	35.8053	34.3545	48.6679	31.3722	43.8377	39.2826	41.3057	41.7486	31.8225	37.2432	29.4874	30.0966	34.6075	35.5536	26.1169	35.2715	41.3919	30.5357	33.9496	34.1207	41.7865	39.2263	36.3456	39.8053	37.9971	38.154	31.0046
Elp1	10.5832	9.14491	9.96128	8.48587	9.70022	10.1636	9.9157	9.20829	10.0054	10.0111	10.7239	10.4811	9.23991	8.87215	10.2111	9.88721	8.67221	8.32672	8.78557	8.30426	8.63605	9.24614	9.89218	10.3208	10.2829	8.86428	9.85762	9.10456	9.27646	8.02317	10.3036	8.36941
Elp3	9.87175	10.4161	10.8523	9.86227	8.37661	8.6483	10.175	11.6819	9.14641	12.5237	9.01305	9.65871	10.7482	10.9633	10.5171	11.0973	10.0234	9.36325	9.91345	9.11016	11.4186	10.9414	11.9246	9.38156	9.79588	9.76323	11.9599	11.2082	9.39909	10.1875	9.61233	8.79437
CG17154	0.103077	0	0.145468	1.92238	0.123706	0	0.238328	0	0	0	0.313355	0	0	1.6589	1.10953	0	0	0.29476	0	0	0	0	0	0	0	0	0	0	0	0	0	0.252853
CG30157,Cyp6u1	18.5653	22.1022	20.3631	18.1357	21.3094	20.783	18.9332	18.7332	21.0736	19.9583	21.5274	17.974	20.5529	19.9854	18.1546	22.5083	24.3857	18.0043	20.4742	22.467	21.9906	22.9613	19.3864	20.7635	23.7918	24.3075	19.6155	21.096	17.9453	20.4259	20.7776	19.9975
CG18480	0.0552203	0	0.0260134	0.230913	0	0	0	0	0	0	0	0	0	0.2913	0.358387	0	0	0	0	0	0	0	0	0	0	0	0	0	0	0	0	0
CG17150	0.10928	0.195602	0.0918111	0.422127	0.106884	0.0955978	0.118631	0.175084	0.0217582	0.248914	0.109005	0.115825	0.0861424	0.621431	0.305865	0.12347	0.197853	0.158198	0.111065	0.0455196	0.0678799	0.126073	0.0895618	0.043581	0.109799	0.0682199	0.0747914	0.093349	0.0733815	0.0986371	0.0908271	0.0869389
CG30118	240.344	346.341	256.593	285.558	279.05	298.721	252.263	311.393	252.269	305.961	305.055	310.774	324.048	304.295	247.217	311.903	332.146	358.378	300.132	347.361	299.588	317.076	284.637	300.148	330.555	364.921	369.708	354.19	374.668	326.449	336.258	301.453
CheB38c	0.196076	0	0.417306	0	0	0	0.458935	0.913442	0.643031	0.200145	0.586271	0	0	0.312232	0	0	1.34981	0.540708	0.321508	1.24383	0.516571	0.280324	0.658397	1.28708	0	0.258811	0.217437	0.223924	0	0.2436	0	0.236296
CG30116	33.9549	47.2282	36.104	35.0882	35.3368	40.8992	35.9246	42.9426	39.6394	42.6944	38.8809	41.8553	36.628	38.4482	37.6213	44.5275	38.3651	41.3492	33.1371	36.0643	28.6269	34.3154	33.195	36.9984	40.3864	42.3385	40.4017	35.7393	42.4182	37.6115	41.8799	33.0513
CG31446	0.116173	0	0	0.161306	0	0	0	0	0	0	0	0	0	0.202603	1.07702	0	0	0	0	0	0	0	0	0	0	0	0	0	0	0	0	0
CheB38b	0.159734	0	0	0	0	0	0	0.24437	0	0	0	0	0	0	0	0	0	0	0.678951	0.575116	0	0	0.228526	0.248341	0	0	0	0	0	0	0	0
CheB38a	0	0	0	0	0	0	0	0	0	0	0	0	0	0	0	0	0	0	0	0	0	0	0	0.432045	0	0	0	0	0	0	0	0
CG30114	0	0	0	0	0	0	0	0	0	0	0	0	0	0	0	0	0	0	0	0	0	0	0	0	0	0	0	0	0	0	0	0
ckd	0.879093	0.405625	0.723922	0.645411	0.924596	1.24858	0.738289	1.01993	0.508904	0.725844	0.416	0.703515	0.821176	0.756009	0.746818	0.525577	0.838256	0.369102	0.459985	0.603568	1.09221	0.956139	0.466427	1.06165	1.22205	0.522131	0.547736	1.00777	0.841373	0.933309	0.689046	1.07374
CG31496	0	0.210795	0.104355	0.412507	0	0	0	0	0	0.165758	0	0	0	2.01507	0.351076	0	0	0	0	0	0	0	0	0	0	0	0	0	0	0	0	0
jigr1	35.1348	58.2881	37.8769	43.9627	37.794	49.1092	37.3518	46.1456	37.3211	59.9247	47.0653	48.9321	45.0651	48.1257	42.0804	48.4944	40.1701	49.3402	36.926	44.4634	43.9461	37.966	33.5772	38.9988	40.1293	51.1186	49.1252	48.2022	50.5506	42.1531	45.8216	42.8077
CG31495	2.85641	2.96033	3.53377	2.34485	2.90068	2.17296	3.64639	3.42122	3.16941	1.52403	3.62535	2.7131	2.53641	2.47674	1.94444	2.3578	1.8218	1.51928	2.9441	2.83358	2.20852	2.30628	2.31553	3.13879	2.24083	1.94766	1.40663	2.82718	2.21433	2.18166	1.16295	2.18644
Cyp6a20	9.02479	6.40962	6.69884	5.80653	5.9347	5.69014	8.03613	8.2054	7.01771	10.6271	8.04908	6.30391	5.05388	9.32102	7.54833	8.29994	53.0689	44.6613	60.8027	48.8212	51.3795	53.0754	49.0884	56.1117	53.1536	44.5174	46.8584	47.2133	51.5488	52.8869	34.4951	51.8614
CG42263,CG42654,CG42655	0	0	0.296593	0.326289	0.0633686	0	0	0	0	0	0	0	0	0.642329	0.403285	0	0	0	0.282667	0	0	0	0	0	0	0	0	0.296796	0	0.0363018	0	0
CG31493	0	0	0.0714543	0.106049	0	0	0	0	0	0.0955235	0.149483	0	0	0.644591	0.525255	0	0.118393	0	0	0	0	0	0	0.154621	0	0	0	0	0	0	0.278562	0
Atxn7	8.70583	12.5407	8.00468	8.74462	8.4516	9.49861	8.62787	9.87494	9.35183	11.5714	9.73639	10.527	11.3711	11.7447	11.0165	9.78811	10.1904	11.8396	8.89373	10.3803	9.4105	9.4092	8.68008	10.2468	10.7492	10.1801	10.6014	12.1463	10.5319	9.98575	10.2627	10.1687
CG30161	0.167803	0.126858	0.313805	0.560771	0	0.14446	0	0.168873	0	0.108971	0.324627	0.163578	0.318154	1.03198	0.898329	0.144643	0.129517	0.309973	0.240219	0.42008	0.28257	0.467686	0.211507	0.339122	0.133931	0.284535	0.245853	0.244234	0	0.132734	0.155217	0.127794
Dip1	8.1445	9.50265	8.58073	8.09988	8.44782	8.08512	8.81618	8.3473	12.9856	10.4587	6.55907	8.19879	13.0232	9.15225	7.4317	12.7048	10.5433	8.09186	6.86295	12.7224	10.2339	10.0351	6.54847	8.93843	12.476	6.34148	9.92677	8.23683	8.8461	10.2086	10.2594	10.7319
ckn	25.9073	27.7995	29.1925	28.7188	28.7907	28.8385	25.5697	30.3299	30.3558	31.0293	27.0798	28.3564	27.9284	26.3825	28.8232	30.2175	28.579	25.8361	26.3955	25.9601	24.5237	26.8183	24.5158	27.1048	31.2162	27.8695	27.8761	25.8208	30.048	28.9349	27.9009	24.0124
Dip2	16.0418	22.3884	19.6146	19.1982	17.8154	20.772	16.2844	21.775	23.2982	21.463	20.9731	22.0341	23.0884	21.1235	18.2025	22.7564	20.906	19.8389	16.6579	23.3129	21.1409	18.4591	17.5116	23.1886	19.0248	21.853	24.165	21.7766	18.4972	18.4344	20.2949	22.4778
CG17191	0	0	0	0	0	0	0	0	0	0	0	0	0	0	0	0	0	0	0	0	0	0	0	0	0	0	0	0	0	0	0	0
CG17190	9.71133	9.93648	8.22612	11.9593	11.5706	14.5695	10.6225	16.3136	12.6759	13.3351	11.4969	13.7316	11.4358	14.1254	10.9282	15.5857	12.636	13.0074	12.7137	12.5827	13.079	16.5057	11.9359	13.6732	16.3036	18.7334	15.6918	13.0296	10.8542	14.9672	10.2783	14.8858
CG17186	3.51605	5.41973	4.44693	4.17398	3.88781	3.01631	3.92978	4.6192	2.85085	4.82532	3.59691	4.24131	4.0788	4.41013	3.95275	4.26678	2.91426	5.00659	3.42774	3.73773	3.23613	3.71862	3.39785	3.51522	3.13039	3.72519	3.91518	4.2479	4.03938	3.93008	4.00875	4.13725
CG32264,ntc	63.479	66.6567	66.8585	68.2378	68.6905	72.2567	64.928	61.3522	71.6555	73.5109	68.9745	74.2442	71.3506	71.0713	68.8746	73.9782	60.0742	65.9338	59.6439	62.2884	53.2163	63.675	58.3682	61.338	66.4956	63.7132	66.4686	67.3782	65.9149	64.8221	66.0196	62.9089
CG17189	25.2847	3.35435	61.2885	89.2988	81.4458	75.414	36.2068	3.44056	21.0647	34.4177	14.7126	54.1982	36.4566	19.1432	33.6439	14.8981	10.2963	17.1519	24.4075	28.9536	49.6881	36.3871	31.571	22.1275	15.5664	27.5236	7.88115	41.7553	24.8487	5.18559	11.0614	27.6641
CG30172	298.889	453.033	288.301	353.83	292.994	409.721	289.459	453.526	394.775	554.446	376.512	418.447	401.194	399.362	351.463	388.803	348.577	335.379	272.044	345.379	405.843	363.935	278.794	412.094	409.162	526.81	323.923	378.1	396.4	348.367	354.286	376.479
CG17180	16.5	29.6091	18.1986	19.2078	17.9584	19.6772	17.0074	22.4891	21.4965	18.605	17.9264	17.7084	20.5805	22.5469	16.5912	20.3055	16.4946	19.2891	17.5796	18.6113	18.4994	24.5756	16.9077	19.2059	23.5673	21.4058	23.8712	21.9884	21.4018	17.4512	20.505	19.9341
clu	13.8488	13.2604	12.6724	13.2511	11.7696	13.5013	13.7046	13.478	12.9757	13.0889	12.3209	11.5219	11.9656	12.1847	14.4784	13.6327	13.5172	13.7822	13.3873	11.7346	11.7818	12.2094	13.7897	13.0859	14.5189	12.7105	13.0333	12.9988	12.565	14.639	13.4663	14.508
Ak6	7.68841	10.2606	9.52285	10.0574	9.7327	9.63195	10.011	9.78411	7.7148	9.43461	12.959	10.6694	10.2915	9.76422	9.3554	7.05838	8.98631	9.53499	9.49439	7.3462	12.3893	10.8326	8.57101	10.9472	9.10932	11.0179	7.90357	11.0261	8.27064	8.75617	10.4291	7.43254
FBXO11	11.8345	12.5667	11.4509	12.8943	11.6809	12.1602	12.6153	12.3258	11.2132	13.569	12.8119	12.6023	11.5139	11.488	12.4516	13.1795	11.6302	12.1514	12.6352	11.6634	11.2561	12.2955	12.6126	13.257	13.7391	13.0855	12.4568	12.8851	13.4557	13.8199	13.7886	13.4115
CG17177	0.00623977	0.023068	0.0155257	0.259268	0.0487247	0.0376699	0.0264753	0.0388466	0	0.0235387	0.0320227	0	0.0389779	0.716022	0.565932	0	0.065249	0.0120204	0.00557176	0.0340715	0	0.0229067	0	0	0.0261225	0	0	0.0292801	0.0684863	0.0091636	0	0.0171188
CG17173	0.379127	0.379617	0.182025	0.397407	0.348351	0.572217	0.558058	0.850732	0.301956	0.489472	0.196096	0.287103	0.464048	0.620629	0.730615	0.328802	0.682045	0.69802	0.212398	0.250028	0.469052	0.366276	0.391832	0.591031	0.387197	0.155729	0.44639	0.213923	0.582154	0.153349	0.181445	0.29313
l(2)k05819	16.1083	19.9876	15.8517	17.2963	15.6618	16.8342	16.3582	17.6175	16.185	18.8467	17.8499	18.6533	16.4619	16.9515	17.1375	17.2875	16.4685	17.375	15.1085	17.2756	15.2173	14.9784	15.3907	16.2653	16.8743	18.105	16.6602	16.586	16.9497	17.3841	16.7363	16.0924
CG30177	0	0	0.0410456	1.21815	0	0	0	0.0833517	0	0.0535615	0	0	0	1.87538	0.590231	0	0	0	0	0	0	0	0	0	0	0	0	0	0.0733261	0	0	0
CG30178	3.54812	3.17566	3.61951	3.82028	2.27729	1.32429	5.28256	3.38614	3.30898	5.33142	2.87305	4.74309	4.55832	9.08961	4.04703	4.68689	4.9122	4.62891	3.43987	2.06097	3.11521	2.58626	5.32395	2.04248	1.58726	2.73557	3.3522	4.75148	3.45736	3.43075	4.90456	3.59569
CG17801,CG17802,CG17803,CG17806	9.92201	12.9159	9.91136	12.2008	10.113	10.794	7.28706	12.0857	11.254	12.832	9.7635	13.6367	9.76617	11.5948	9.73346	13.2299	11.6073	12.4746	8.64589	10.038	9.60426	10.8568	8.67462	12.0958	13.6654	13.1391	13.6909	11.6504	14.5712	10.7293	12.9946	10.8263
pins	12.9224	16.3079	11.8291	15.1662	12.4814	15.8526	12.8456	14.2181	13.3589	14.5975	16.305	16.2943	16.426	15.3678	14.8838	13.3392	12.592	14.6985	11.5917	15.1854	14.0768	13.5427	11.7369	15.5459	14.3376	15.1806	13.2733	14.9958	16.5814	14.5019	13.2189	13.0699
CG43450	0	2.14908	0	3.05018	0	0	0.780216	0	0	0	0	0	0	5.33271	2.06532	0	0	0	0.729489	0	0	0	0	0	0	0	0	0	0	2.63043	0	0
cnc	43.6281	28.9704	46.1459	42.5713	46.2102	40.2424	47.1112	36.5576	40.5162	33.1934	33.2726	36.7334	37.7679	36.6728	40.4418	33.5542	35.9016	39.2574	45.8811	39.3074	37.5547	40.3403	44.8272	37.5883	35.6707	34.2049	33.4024	37.2687	32.7018	39.6225	31.8144	42.5446
CG30148	10.2178	3.03103	11.19	9.22509	12.8171	6.48567	13.2173	6.16333	7.3245	3.21776	4.98689	6.57354	7.04617	2.81434	6.6798	4.22962	5.62146	6.28695	9.90797	6.76518	6.76366	7.59213	10.7252	7.57256	4.68055	5.21426	5.55086	5.37402	3.15615	4.0297	3.00869	7.75288
Aats-pro	6.2267	7.76226	7.20791	7.48107	7.33193	7.95965	7.96243	9.58795	6.41804	8.31538	7.86146	7.78368	9.36602	7.2964	7.61913	7.14421	7.92947	6.31133	7.22931	7.9019	9.76686	7.38461	6.45331	8.377	8.59064	7.94635	9.20563	8.95004	7.23946	8.76009	7.05118	8.16422
tRNA:CR30406	0	0	0	0	0	0	0	0	0	0	0	0	0	0	0	0	0	0	0	0	0	0	0	0	0	0	0	0	0	0	0	0
Tequila	130.498	41.0651	114.106	98.6869	113.998	95.2938	118.485	77.3596	97.1442	57.9558	80.9497	77.0045	76.6812	69.1142	98.6863	62.9317	84.4978	74.1774	129.574	82.0574	108.01	98.6199	131.068	96.4733	69.7155	67.6193	65.895	83.0825	59.7564	83.8439	67.1634	116.586
CG31477	2.63772	0.614028	4.26055	1.38343	3.46686	2.41409	1.83397	2.85894	2.23214	1.54444	1.45979	1.16611	1.20505	4.10937	4.36543	4.06861	2.08831	0.422998	3.41766	1.78511	5.58578	2.62124	2.29222	1.66564	2.53144	1.65608	2.1991	2.60356	0.266743	0.551196	1.92361	4.08442
cni	70.612	76.3372	70.6639	76.7849	66.5353	74.6304	71.432	79.8556	81.2817	77.0381	83.8099	80.5303	76.7002	86.0523	73.5356	67.3582	74.2268	82.5029	66.2711	73.1616	80.2791	61.0003	67.3457	74.6986	81.373	84.8925	73.5911	74.1683	77.4614	78.5301	76.4552	69.2273
tRNA:CR30407	0	0	0	0	0	0	0	0	0	0	0	0	0	0	0	0	0	0	0	0	0	0	0	0	0	0	0	0	0	0	0	0
CG31475	7.36138	14.5202	8.48829	8.8338	7.91516	8.09836	7.96654	12.5695	10.665	11.7185	10.2873	10.5976	10.4721	10.6096	9.79512	12.4774	9.58482	10.3097	7.79467	12.5746	8.2279	8.08957	6.75269	9.43558	10.0937	12.9049	11.9431	11.7581	13.3056	10.5479	10.8056	10.4326
Lcp65Ag1	0	0	0.189919	0	0	0	0	0	0	0	0	0	0	0	0.30972	0	0	0	0	0	0	0	0	0	0	0	0	0	0	0	0	0
cnk	8.62189	10.2978	8.97454	9.5959	8.69094	11.1662	9.0171	10.1232	9.36686	10.596	9.94426	9.90719	10.4852	9.05399	10.8105	10.9142	9.65186	9.48556	8.38373	9.32093	8.51369	9.53678	7.88064	9.15162	8.86732	9.60767	10.2806	9.1573	9.27312	10.4188	9.49166	10.1381
cnn	19.2043	19.6329	19.7162	20.5645	20.5344	21.0297	19.4108	20.9482	17.0796	22.6116	20.1544	21.6672	20.1851	21.121	20.7084	20.4268	18.5872	20.2699	18.4719	18.6422	17.6462	18.478	18.2164	19.8186	19.1697	20.1183	20.236	20.3034	20.2043	19.6905	18.8767	20.1244
CG30151	13.3179	5.52084	12.1289	11.7138	14.2335	11.4277	10.4812	10.0619	10.7709	8.66144	11.7141	12.6278	15.261	14.0311	13.2998	9.89093	8.39383	9.51509	8.8322	14.0001	15.3445	8.89696	9.21809	9.09517	8.97813	7.64773	8.71142	10.1678	6.85629	12.0038	5.46972	10.4897
snoRNA:Irbp-a	0	0	0	0	0	0	0	0	0	0	0	0	0	0	0	0	0	0	0	0	0	0	0	0	0	0	0	0	0	0	0	0
CG30152	54.3807	74.1603	61.174	59.0726	56.8002	65.2372	53.6274	69.2054	63.2928	73.3075	69.8596	60.4137	68.3553	73.2972	60.2557	66.5774	53.0844	65.5953	62.0396	68.8819	90.2283	63.1199	58.9626	74.3478	64.8222	71.4039	54.4071	66.2553	63.7294	59.0179	71.3796	62.1617
CG31482	0	0	0	1.50617	0	0	0	0	0.373892	0	0	0	0	3.62616	1.46846	0	0	0	0	0	0	0	0	0.354722	0	0	0	0	0	0.142266	0	0
Lcp65Ag2	5.92584	4.35862	5.82488	11.0225	9.02958	16.9228	9.20286	12.6796	10.4814	10.1533	8.0136	9.2029	11.0243	9.37942	10.1621	8.59948	6.60909	5.55201	5.26919	4.68706	7.70526	8.645	4.32747	9.77789	3.6016	5.65979	5.46657	6.0114	2.92162	7.42373	5.28651	7.53289
ea,mRpL9	48.6851	47.5895	47.804	45.9713	47.6561	52.0129	48.3214	59.5817	49.1746	50.1379	50.8052	43.9933	51.5738	52.3067	48.4212	43.8714	43.3177	45.2919	49.3781	51.525	54.3803	53.547	45.3087	44.1244	46.4678	48.9418	48.8536	41.9073	52.759	49.2408	48.9006	49.5049
rost	13.7147	4.20756	4.53351	6.54773	6.10166	8.243	8.03891	8.69525	10.5073	3.73878	3.95499	5.37883	7.75998	7.32189	9.17396	7.04782	14.0773	7.24178	12.771	9.80484	11.531	10.1278	10.8162	14.3887	11.5968	8.4422	7.09032	10.733	8.60108	8.49104	7.9105	11.9767
CG16789,Vps45	17.2463	23.9566	17.1	17.9607	18.2865	18.9233	15.8458	20.9416	21.1754	20.8526	24.3341	23.9609	17.0608	20.6404	19.4766	20.8586	21.6527	18.7093	14.6972	17.3363	18.1573	16.8052	14.7167	17.1625	15.6085	18.5532	18.9462	19.3354	18.1105	17.4043	18.5077	15.5523
CG17199	0	0.0806549	0	0.492719	0	0	0.0395219	0	0	0	0	0	0.0980501	1.3139	0.276235	0	0	0	0.037901	0	0	0	0	0	0.16247	0	0	0	0	0.0804239	0	0
CG17192	0.149246	0	0	0.238264	0.299124	0	0	0	0	0	0	0	0.278572	0.30379	0	0	0	0	0	0.123121	0	0	0	0	0	0	0	0	0	0	0	0
Ald	984.501	875.661	918.148	1006.1	892.734	811.943	776.159	906.625	1074.24	937.043	916.894	894.531	930.236	855.759	809.89	847.542	1024.52	919.317	931.088	1029.76	1105.01	994.723	888.263	982.885	1004.71	936.969	848.547	906.165	924.381	895.445	897.598	982.203
Pp2C1	15.1856	20.5881	14.5602	17.2005	14.6428	17.8498	15.9264	18.9006	17.473	20.088	19.7372	17.6831	17.7158	18.107	18.9774	18.7777	17.6512	20.3089	15.1234	16.9939	16.3314	16.9615	14.6474	16.455	17.6657	18.8448	18.7921	18.5005	18.0452	17.5117	16.5156	18.1262
sens-2	1.873	1.6264	2.39974	1.98751	1.93002	2.68956	1.88736	2.21326	2.95055	2.20622	2.23949	2.32332	2.51794	2.57865	1.90184	2.54868	2.16347	1.63756	1.78005	1.9098	1.73133	2.19421	1.97245	1.42868	1.78528	1.82675	1.90002	2.26895	2.09513	2.42603	2.33924	2.11233
Alh	24.4951	29.2049	23.709	25.2446	23.2252	26.3569	25.6394	28.4719	23.4367	29.7162	28.5112	27.8929	26.0887	25.1319	26.3522	29.5797	24.4296	29.1979	22.3038	24.8984	20.5088	23.9592	23.6115	25.0558	29.4121	29.0303	28.4846	27.9623	26.945	26.5837	29.1304	24.8264
CG30158	21.3854	25.3481	20.6106	19.7765	21.7936	20.9972	23.2359	23.8154	22.2448	24.3225	22.4865	23.3959	21.1009	20.8509	21.5466	22.8865	20.1785	23.7869	19.2165	20.7102	16.0887	17.4096	20.6841	20.6509	24.4078	22.5498	24.4897	22.5158	24.4629	21.6976	24.8901	21.9051
Alk	20.3929	15.2826	20.0031	17.281	20.7716	18.0689	21.3872	16.4393	17.3229	15.6618	16.1543	17.3332	15.7941	12.7092	18.1958	18.3536	12.9444	15.5628	19.0666	14.5554	12.3181	15.7067	19.0665	15.7614	16.1424	14.6226	16.0804	14.8771	15.4326	18.373	16.7587	17.597
Mcm7	0.527089	0.92669	0.714638	0.664157	0.992974	0.477898	0.295594	0.372573	0	0.163292	0.327618	0.253696	0.42692	0	0.0864406	0.0532317	0.150312	0.0562241	0.447997	0.613368	0.660921	0.0592206	0.280545	0.257658	0.358056	0.103905	0.349089	0.283556	0.390124	0.0994049	0.426365	0.525805
cos	10.7018	12.474	10.2514	11.0746	11.8136	10.4956	10.0322	11.8983	10.7996	13.3612	11.3729	12.4173	10.2122	10.6478	9.54164	11.5083	9.12162	11.5295	9.13799	9.66866	9.16564	10.1455	9.76464	11.4912	11.603	12.3656	12.4963	11.136	11.5821	10.6462	11.6172	10.3087
CG9804	1.01045	1.93721	0.700139	1.5747	0.756257	0.439337	0.62366	0.967405	3.26476	1.15523	3.75337	3.21594	0.335888	1.06161	0.658191	1.00465	3.18866	0.41775	0.6098	1.24094	0.807498	0.643466	0.408867	2.57081	1.93754	1.58041	1.75807	1.11453	0.858043	0.719951	3.42123	1.44137
Sfp26Ad	0.101234	0.209554	0.85636	24.3651	0	0	0	0.277225	0	0	0	0.273784	0.805421	44.2624	21.2828	0	0	0.261976	0.441461	0	0	0.63539	0.0959957	0	0	0	0.20353	0.206131	0	0.450667	0	0.433919
CG17193,CG4390	83.2681	71.8441	93.3424	91.3999	88.4397	76.8739	86.5158	80.4957	69.2233	73.1648	87.6839	78.1133	72.5604	81.572	75.5971	73.4393	81.9276	69.6949	99.1707	90.698	101.468	84.5452	92.7335	85.2467	70.9291	83.1979	74.9337	90.182	76.1613	74.1222	74.1344	86.7576
CG9801	11.3273	13.5473	13.3684	14.8939	14.8781	14.2526	13.1691	14.166	11.1328	14.2884	14.5189	15.8026	13.6567	13.8119	13.2605	13.3474	12.5391	13.3884	11.9455	14.8547	13.0602	11.1457	11.5832	13.7639	13.0533	12.414	13.6286	13.9888	14.1267	15.5547	12.2244	14.1672
cpb	21.6235	25.315	21.404	23.8655	21.2983	24.9014	21.9957	23.703	24.2283	27.8989	25.3343	26.4464	24.7451	26.5629	21.9689	24.3439	24.459	24.0244	20.369	25.3099	25.9251	24.1469	19.9711	23.2987	24.4096	26.0945	25.2639	23.254	25.0855	26.4924	22.5735	25.5213
Ama	0.364473	1.04833	0.695752	1.26415	0.546066	0.806382	0.472703	1.01579	0.660577	1.073	1.45847	1.84548	0.72305	1.76689	0.824826	1.04311	2.18651	0.431747	0.768104	1.78032	1.61159	0.231202	0.542743	1.21542	0.61607	1.23659	1.46001	0.829418	0.801633	0.94995	0.486998	1.41964
cpa	20.9803	25.7077	18.9957	21.5395	20.7493	22.2246	19.994	20.4489	23.7415	22.9456	21.1656	20.1391	20.9827	21.4332	19.2742	23.2775	23.1714	22.9391	20.5197	22.961	22.7323	20.5859	19.5086	21.3874	24.4076	22.8892	23.5998	23.4875	23.4553	21.6358	23.4057	22.5989
Sfp26Ac	0	0	0	7.69605	0	0	0	0	0	0	0	0	0	12.5596	9.0719	0	0	0	0	0	0	0	0	0	0	0	0	0	0	0	0	0
inaF-A,inaF-B,inaF-C,inaF-D	181.018	269.172	202.956	280.564	303.311	333.26	249.616	282.098	213.35	257.151	246.69	300.224	345.546	294.141	259.818	283.777	252.781	294.434	215.931	283.353	236.653	247.024	180.708	231.1	234.713	258.238	268.22	276.46	273.261	247.3	291.824	208.386
rempA	1.7259	2.38102	1.813	1.80382	1.70302	1.8447	1.77422	2.22057	2.02692	2.40506	1.90129	1.75752	2.12489	2.36935	1.84557	2.29765	1.90056	1.93806	1.66733	2.43749	1.45664	2.17474	1.72356	2.09569	2.37152	2.33408	2.14698	2.14143	2.09011	1.77747	1.97469	1.7695
BCAS2	16.5619	19.9255	15.3251	16.2453	13.4748	17.5393	13.3319	15.667	17.3905	17.8638	21.9126	13.4652	16.2584	16.6323	17.4205	15.5062	12.1517	15.7591	14.5255	17.448	17.8823	13.8184	14.0817	15.9726	19.1118	16.0377	18.0199	17.5684	18.6551	15.4352	14.5601	12.7044
CG9806	0.0502363	0.0466455	0.0987507	0.0926525	0.0209699	0.0959662	0.0391899	0.113728	0.0599555	0.227836	0.179641	0	0.0554422	0.126907	0.0782127	0	0	0.200903	0.0194113	0.250906	0.0470389	0.0531585	0.0966723	0.0606618	0.0463597	0.23766	0.045303	0.129572	0	0.180808	0.0551533	0.175207
pigeon	13.296	19.1195	13.7725	15.3394	14.3854	13.5329	12.6972	15.7073	15.7998	17.6655	17.7203	15.9652	14.2589	13.9454	15.2961	15.1639	15.7627	14.1286	13.2285	15.2558	12.928	14.1048	12.4801	14.9811	15.9927	16.7366	17.7277	15.227	17.0518	14.9616	15.6079	13.4635
FoxP	37.2495	35.7233	35.9972	32.5978	37.8605	37.4111	35.4118	31.4093	38.6885	29.4227	37.3328	32.7336	36.1315	31.9127	34.6476	36.9714	35.815	35.2401	34.4718	33.6057	29.7558	31.6005	31.9583	31.3484	41.655	29.6776	36.5936	31.3941	37.0187	34.5435	36.7901	29.3645
CG45088,CG6191	66.0215	78.602	64.6777	64.8799	63.9131	74.8062	67.2122	78.6757	77.0921	78.4525	70.5618	70.4733	74.5725	66.4185	75.2738	79.4919	74.9015	71.401	65.3163	70.9625	70.9627	74.3895	64.2858	73.9945	81.1403	77.0001	70.1367	68.3191	78.2629	76.7159	75.8946	71.2897
Vps60	74.6219	78.3602	73.4243	75.2114	76.5221	74.9079	75.2756	74.3054	66.3809	71.9018	76.8331	67.1579	72.1218	75.911	76.0598	65.7983	77.1549	67.4463	70.0212	79.5171	77.3458	74.1126	70.6229	73.7628	74.1364	75.9416	73.0993	74.5756	79.8625	73.7995	70.1332	76.6237
cpo	31.9556	19.0967	30.4884	29.5557	31.1198	27.1797	30.1623	25.1379	29.2679	23.1659	23.4711	25.586	25.4557	21.3701	25.1415	26.2832	24.0409	25.8753	28.2808	23.9355	17.5295	25.9278	27.8075	24.0262	26.0514	21.6212	24.2714	24.6177	22.9058	28.0103	24.2802	28.3426
Cfp1	5.75897	8.32715	5.90199	5.54087	5.76558	6.08863	5.52639	6.01843	7.46077	8.03461	6.88988	7.46174	6.01256	7.39112	5.35968	6.90948	8.00715	8.61224	6.68795	7.69621	6.88714	7.33943	7.10509	6.56544	7.6765	7.87354	8.33633	7.98417	7.22733	6.39788	9.01583	8.66514
Rcd-1	68.6332	105.293	67.7678	75.4845	71.7069	78.85	66.469	86.675	78.6351	99.3232	95.7537	88.264	79.3942	97.1427	67.8658	72.7161	86.4563	81.5809	70.4433	83.4872	79.7094	77.6043	67.5083	75.8874	86.0914	100.68	96.8835	89.0644	90.4054	72.6567	89.8626	71.2382
C15	1.12749	1.57269	0.685281	1.6717	0.898414	2.22794	0.574393	1.45968	1.09876	2.16742	1.09744	1.32912	1.35131	1.17296	1.70956	1.63065	1.85445	0.888656	0.700681	1.24104	0.989466	1.27722	0.973926	1.3658	1.20078	1.90634	1.87287	1.52586	1.75312	1.15681	1.47407	0.92284
cpx	630.641	443.263	609.317	566.786	611.598	543.61	603.001	502.289	544.657	512.017	541.259	540.532	512.086	470.815	504.424	562.981	465.662	611.238	583.704	510.046	439.575	546.15	576.359	496.406	553.661	490.894	543.44	538.218	533.345	609.856	588.315	549.714
CG9815	5.12079	10.0072	4.89172	6.63282	7.94673	14.6715	7.98153	6.45871	5.64972	7.82781	4.39616	11.6429	14.8172	13.8596	8.17886	6.94677	7.72107	4.54267	7.46348	10.1716	9.07415	6.77786	6.47315	7.17241	8.26931	9.37648	13.2001	7.17366	11.0044	8.35325	6.79451	6.84103
CG9813	309.578	398.41	310.098	388.07	308.452	388.301	312.104	377.95	385.062	417.014	394.097	405.606	381.405	369.682	343.392	391.979	413.376	424.356	306.675	388.683	370.513	385.728	301.36	369.408	409.718	421.322	423.061	406.065	406.349	392.444	426.162	401.371
CG9812	246.812	208.245	242.998	232.924	262.709	269.367	254.629	267.238	240.054	221.451	248.597	244.109	280.305	294.84	271.462	197.005	325.886	202.559	297.227	327.634	342.786	303.17	283.421	322.133	302.406	357.033	254.678	319.276	320.224	304.77	264.901	296.871
TfIIA-S-2	0	0	0	0.50334	0.622054	0.516938	0.603481	0	0.616594	0	0	0	0	0	0.787455	0	0	0	0	0.470494	0	0	0.332471	0	0	0	0.391422	0	0	0.468142	1.49786	0
Mcm3	2.95029	3.71262	2.64656	3.0353	3.15322	2.92119	3.00166	2.28161	2.81383	2.21454	3.43039	2.80781	3.08558	2.07423	2.33866	3.45441	3.60246	2.75922	2.86289	3.18667	2.96534	3.29187	3.04743	3.21354	3.19807	2.99218	3.06873	2.9554	3.17315	3.38821	2.2874	2.61764
Mcm5	0.905081	2.34509	1.09541	1.09667	1.09791	0.541107	0.586026	0.965245	0.806449	0.599752	0.926165	0.584307	1.24721	0.633103	0.963074	0.539876	0.55658	0.621639	0.773426	0.843235	0.691793	0.535706	0.73959	0.875348	0.940512	0.812455	1.20191	1.01934	0.62221	0.966405	0.853525	0.490076
Mcm6	2.94748	3.05093	2.9526	3.6982	2.90188	2.1464	2.22415	2.49866	2.30663	2.42042	2.48971	3.05277	1.42756	3.06456	2.51138	2.47197	2.21354	2.35629	2.76656	3.34207	4.07586	2.7957	2.62337	2.26866	2.53646	2.00161	2.68152	3.11562	2.54	3.28298	2.50316	2.22374
NimC1	7.38328	1.71697	8.67612	3.36864	8.22596	1.93055	8.21829	1.80006	2.43692	1.14694	2.25524	2.07657	2.04625	1.12936	4.69491	1.50936	2.60359	1.70946	12.5014	2.32482	4.14503	2.62363	13.0692	2.37252	2.54857	1.98579	1.87096	3.12225	1.99863	3.01506	2.23869	4.51903
NimC2	1.4912	0.151989	2.0965	0.92533	1.3981	0.619564	1.96942	0.996936	0.325401	0.350161	0.213071	0.313198	0.403402	0.376591	0.630616	0.632042	0.268352	0.402201	2.18096	0.869076	0.628754	0.707761	1.51899	0.545478	0.279082	0.496604	0.120342	0.46823	0.422871	0.398352	0.923849	1.00198
NimC3	0	0	0	0	0	0	0	0	0	0	0	0	0	0	0	0	0	0	0	0	0	0	0	0	0	0	0	0	0	0	0	0
NimC4	1.00733	0.118505	1.1415	0.467099	1.77776	0.483395	0.750531	0.431469	0.460491	0.395077	0.151479	0.737688	0.284746	0.161863	0.296526	0	0.568574	0.370704	1.94542	0.257254	1.18209	0.672815	1.281	0.46144	0.117919	0.615425	0.340079	0.330593	0.633665	1.37098	0.538108	0.772702
Mcm2	0.95054	1.82818	0.732459	0.994532	0.738398	0.427049	0.789262	0.353948	0.373403	0.268232	0.63935	0.671278	0.740862	0.564514	0.732362	0.512994	0.648404	0.540548	0.66834	0.495745	0.538581	0.427345	0.612894	0.850966	0.41268	0.505667	0.567269	0.653282	0.578486	0.404428	0.536914	0.771614
Ank	100.499	87.8172	95.7859	88.669	101.055	95.2601	101.114	88.1262	94.2544	93.2624	94.4457	95.6862	92.5151	92.9007	90.7187	91.2709	85.9419	94.6833	93.5166	86.0062	74.9573	89.2451	95.458	87.0142	92.9825	90.0749	96.5014	90.1009	85.7359	95.8581	91.3802	88.6086
Anp	0	0	0	137.168	0	0	0	0	0	0	0	0	0	358.636	282.349	0	0	0	0.805468	0	0	0	0	0	0	0	0	0	0	2.60094	0	0
CG30185	31.1243	38.4823	32.3944	34.5306	32.2684	38.3013	28.4782	36.3704	34.4032	35.6896	33.5703	35.7339	27.3358	35.2258	30.4637	30.2352	39.3056	36.3255	32.0937	36.5801	37.3743	30.5437	32.5427	33.0216	41.0766	35.5201	38.2124	35.8612	35.2288	29.9884	41.26	28.6166
CG30183	11.4467	23.0966	11.8547	13.4131	11.6566	14.5316	11.0543	16.1949	18.5833	22.0741	20.9419	20.0242	16.8756	21.6409	14.3572	13.0441	17.6886	11.6399	11.5177	17.4528	14.4666	15.059	11.256	17.4278	17.1335	19.5095	22.4968	18.1714	18.2482	15.2956	20.6478	14.7969
Scox,Trip1	150.018	184.578	152.105	175.91	152.493	180.679	149.928	189.903	181.103	171.288	176.174	179.849	175.36	197.887	175.185	169.486	179.544	171.681	168.498	178.719	208.994	184.321	154.478	201.617	187.177	184.366	194.744	179.177	192.087	188.812	190.23	189.921
pirk	4.82166	7.7646	5.28101	6.28548	5.51333	4.84291	4.31456	5.79324	3.52542	5.74481	4.71802	6.95177	5.93954	5.17445	5.27629	7.57436	6.34294	4.8831	5.93274	7.90398	6.48771	7.00179	4.87247	6.23637	6.88392	9.74148	7.30302	7.31469	5.94677	6.20639	5.82037	5.99507
mir-137	0	0	0	0	0	0	0	0	0	0	0	0	0	0	0	0	0	0	0	0	0	0	0	0	0	0	0	0	0	0	0	0
crb	21.6962	21.0009	23.326	26.2528	27.8374	22.9147	20.1206	19.9668	22.1111	23.9191	23.3585	28.8471	26.0892	22.3897	19.3826	21.3554	24.0876	24.4698	21.968	24.131	20.0549	21.2374	20.615	20.1204	23.5147	24.1415	24.6686	24.9652	22.4033	22.6787	23.1416	22.0864
mir-133	0	0	0	0	0	0	0	0	0	0	0	0	0	0	0	0	0	0	0	0	0	0	0	0	0	0	0	0	0	0	0	0
crc	615.376	587.025	605.564	611.165	613.047	629.288	657.437	624.757	609.37	587.559	577.962	616.976	633.545	620.587	613.455	609.013	626.254	630.878	625.74	613.301	621.987	606.199	648.484	631.118	607.112	589.462	580.29	624.63	646.758	626.279	622.068	629.186
nclb	12.7679	11.606	10.6538	13.0703	11.8793	10.5833	11.0048	11.9394	11.8978	11.9848	11.7991	11.175	10.9834	12.7883	13.8274	13.1543	11.2227	9.97446	9.90146	10.7658	13.247	11.4274	10.3062	12.7083	9.33971	10.3451	10.883	11.1157	8.59771	9.98043	7.98418	10.3443
NimB5	17.7446	4.77219	16.2011	12.726	17.3331	10.3601	18.9801	11.3333	13.6706	5.8379	7.57331	8.85968	12.5182	8.26978	13.4996	7.36514	10.6362	10.2186	19.4891	10.7012	18.6132	14.5724	17.6759	15.9855	9.68477	7.13266	9.27812	11.2117	9.78104	12.663	5.44084	14.399
NimB1	6.21871	6.22411	5.25038	5.77186	5.57829	5.64097	9.3941	6.73842	5.83338	4.76773	6.63777	5.25563	5.36078	4.91923	7.02032	6.02988	8.78779	5.77641	7.11413	7.72065	6.37631	7.33315	6.87622	7.3254	4.30236	5.20422	6.4902	5.79338	3.64747	7.22975	7.32078	6.43148
NimB2	131.477	55.7644	118.5	102.038	122.167	116.343	132.884	100.377	100.886	49.5413	71.3615	76.9481	90.0486	75.0173	111.281	74.8999	105.139	83.1699	157.313	104.115	183.309	127.049	154.338	140.025	84.6642	73.9904	72.5288	103.126	76.7222	99.063	79.5866	143.045
crn	15.6852	19.3485	17.4673	14.9605	16.222	19.1295	15.9179	18.3978	14.6558	18.3783	15.8967	18.791	18.3997	17.3808	15.1342	17.7537	17.1725	15.0765	16.8963	16.1613	18.7095	15.9641	15.9883	16.9813	14.8116	19.6768	17.2302	17.6427	17.5446	17.2881	18.0397	17.0567
crm	7.64118	11.6401	8.11302	9.59853	8.45151	9.13286	7.82345	10.1993	9.20529	11.3743	10.7302	9.75001	10.2292	9.2612	9.17836	10.9616	10.4179	11.4487	8.46245	9.85222	9.90427	10.0282	7.90193	10.0814	9.93445	10.9451	12.4323	11.3206	10.4221	11.0072	9.98754	10.8879
crp	27.5016	22.8764	27.541	25.7936	26.5471	25.8893	27.9652	24.074	24.7731	29.6307	24.3005	24.3637	23.1769	21.4334	26.4708	26.1051	23.6337	27.6356	27.2362	24.1625	21.3918	26.1589	26.0396	24.1103	25.4364	27.6237	24.2392	24.7537	22.8036	26.8374	23.0466	25.0542
CG30197	1665.61	1089.71	1654.04	1752.48	1678.9	1826.23	1732.31	1877.76	1670.49	1654.83	1487.68	1552.45	1810.66	1818.11	1694.92	1456.47	1689.27	1416.65	1897.3	1746.7	2592.3	1870.91	1900.79	2194.68	1794.62	1941.08	1389.69	1691.02	1619.1	1723.11	1544.2	1942.74
CG30195	1.67798	1.88481	1.48307	1.02209	2.83606	2.12112	1.663	1.63335	2.15623	0.80656	2.02928	4.4611	1.18427	1.28154	0.826327	2.09007	1.24749	1.46856	0.717618	1.70307	2.41003	1.89339	1.97907	1.27939	1.63737	1.39	1.81545	1.8225	2.45185	1.31262	0.747326	2.83463
crq	80.63	60.5305	83.4657	78.2618	80.9438	69.0504	80.8959	65.4932	67.1742	67.9277	74.855	75.1513	69.8235	66.7663	71.7834	63.7015	67.5119	72.017	77.8231	70.5532	67.8815	65.2109	68.5954	65.8555	62.5503	68.7911	74.1488	74.123	60.4536	65.3133	66.5501	65.6237
CG30196	1.32769	2.65694	1.95729	2.26808	1.18436	2.92844	1.54802	6.26808	0.72651	2.88671	0	0	1.98274	2.16751	1.36003	3.94577	4.04715	1.74432	1.9734	2.81851	4.16071	4.28645	1.64681	1.48087	2.7172	3.07921	6.45506	4.61164	4.07835	7.64927	6.63398	3.67038
CG30192	0	0	0.411072	5.20306	0	0	0	0	0	0	0	0	0	13.3311	7.34615	0	0	0	0	0	0	0	0	0	0	0	0	0	0	0	0	0.803177
Ptp52F	0.683795	0.944738	0.85662	0.605191	0.888035	0.644888	0.710836	0.73355	0.468914	0.316643	0.751887	0.409094	0.894933	0.841323	0.708953	0.570472	0.646176	0.281435	0.606981	0.52147	0.550095	0.469081	0.557054	0.440244	0.326072	0.510766	0.179638	0.319617	0.629736	0.471527	0.21424	0.824845
dsx-c73A	0.00904546	0	0	0	0.0110214	0	0.0101061	0.0307041	0	0.0200062	0	0.0623638	0	0.0335962	0.021558	0.0263613	0	0.083962	0	0	0	0	0.0171304	0.0314969	0	0.0255728	0	0.0234073	0.0538038	0	0.0289899	0
cry	200.389	208.307	218.166	211.444	163.808	102.322	116.595	161.593	186.049	215.91	214.129	204.672	152.554	96.2544	104.964	144.643	128.038	142.455	118.177	138.453	141.618	104.654	106.383	119.904	115.706	130.774	117.078	129.802	108.166	92.7703	94.9583	113.639
Jon99Ciii	1.62115	0.331246	0	7.92679	2.739	0.47203	0.0447922	0	0.145339	0	0	0.153443	0	20.8879	3.91691	0.259231	0	0	0.084082	0	0.270466	0	0	0	0.618659	0.137349	0	0.415691	0.245466	0.120675	0	0
C3G	22.9363	27.1157	23.4994	25.5319	22.4811	26.0235	21.7564	25.9294	26.6275	27.8998	25.209	26.8198	28.1331	23.9038	25.6382	28.9787	24.5555	25.4772	21.648	24.4148	20.2931	23.6272	20.7966	24.1171	27.615	26.2427	24.1708	22.8142	26.5313	24.8327	24.9447	26.49
CG13243,Tektin-A	0	0	0.0906937	2.68032	0	0	0	0	0	0	0	0	0	2.93374	1.86837	0	0	0	0.0471384	0.0589921	0	0	0	0	0	0	0	0.0661996	0	0	0.0631627	0.119647
Mco1	2.04075	1.56741	2.01855	2.87665	3.74305	3.60825	2.40917	1.76197	1.92165	1.11081	2.44443	2.47835	3.63412	3.03354	2.65696	2.36935	2.82231	2.63792	3.22112	2.76696	2.84729	3.21964	3.36591	2.49408	3.09248	2.91046	3.45819	3.40137	3.13026	3.59178	2.42064	3.49285
l(1)10Bb	25.9678	29.4091	27.6629	26.792	27.3558	28.4457	25.2027	28.2916	25.9926	29.8859	26.8211	29.2966	26.2323	28.0617	26.5588	21.8907	26.8545	27.4655	25.2781	27.0982	27.5639	30.4729	24.5408	27.3231	30.3268	29.9485	28.6254	28.3639	27.1864	28.6642	24.8395	26.169
Aps	40.8606	41.0779	43.0438	44.2337	44.8136	46.2431	40.2496	41.1151	42.7077	42.6369	43.9657	43.0934	44.0816	45.0711	44.4798	42.2548	43.0177	48.5239	37.5252	42.547	41.7102	44.5775	39.2487	38.45	47.119	44.1805	43.1195	43.578	44.4047	44.0237	42.3698	41.1923
csw	80.0842	80.3331	82.444	83.5544	85.2237	88.1787	85.2588	81.5649	88.3263	90.0647	78.9578	85.4609	88.2364	77.6348	76.5265	84.5081	83.4574	97.8355	80.8147	82.5752	69.8961	82.6236	82.9584	82.2205	92.0073	88.8024	84.3335	82.9012	85.0988	90.6148	86.7474	80.4828
CG9727	13.1299	12.1109	12.9664	13.3959	12.4722	13.3805	12.7822	13.7899	12.2105	13.5098	12.9918	13.3525	13.0822	12.788	14.2855	13.4446	11.0861	13.352	12.6619	12.4835	11.8826	12.8223	12.4132	12.8601	12.8867	13.9116	12.5736	14.1346	12.3619	14.2095	13.0736	14.4696
cta	15.5602	14.3197	15.8652	15.4602	15.711	16.394	15.468	13.3201	14.2949	13.9695	14.5555	14.3318	14.9994	12.1577	14.3712	13.1731	12.8871	14.3758	14.5676	14.0157	13.1857	13.4425	13.6274	14.2727	13.7097	13.6957	14.7622	14.3485	14.6519	15.6979	13.5152	13.0749
snoRNA:Me18S-A934	0	0	0	0	0	0	0	0	0	0	0	0	0	0	0	0	0	0	0	0	0	0	0	0	0	0	0	0	0	0	0	0
pita	14.0198	19.9759	12.9634	14.2736	13.2951	17.0647	13.6195	16.3537	17.1239	20.727	16.7505	15.9381	17.918	16.4917	17.074	16.2551	15.5939	15.1024	12.8789	16.8278	14.2353	15.4659	13.6473	15.3185	16.2675	19.0167	15.3249	15.3316	16.7156	16.6097	14.6108	15.6106
CG9723	8.29725	10.5481	9.18872	8.35775	8.91572	9.98358	7.15089	10.9672	9.90623	12.2895	7.76257	9.2734	10.361	10.9339	11.5393	9.10448	11.9004	11.1785	10.1717	11.6731	11.7708	9.64662	9.67295	10.0537	9.6413	10.6924	9.28502	10.6799	10.5463	7.26351	11.0923	7.76266
CG9722	0.0843237	0	0	0	0	0	0	0	0	0	0	0	0	1.36084	0.346642	0	0	0	0	0	0	0	0.0814167	0.542629	0	0	0	0	0	0	0	0
ctp	179.29	184.38	179.196	199.475	167.284	194.629	164.608	199.084	231.012	206.15	189.217	187.355	195.897	169.788	194.369	204.16	203.557	200.983	178.092	197.253	190.864	210.746	164.431	191.531	256.165	206.73	200.182	201.161	213.752	217.747	210.49	208.987
CR13656	0.614699	0.417251	0.254694	0.627677	0.261035	0.0917265	0.212521	0.212594	0.337769	0.203462	0.435128	0.106284	0.20697	0.459514	0.673408	0.0926659	0.254349	0.0994378	0.276028	0.187407	0.35611	0.41365	0.37979	0	0.432772	0.172725	0.328317	0.158686	0.0926894	0	0.409797	0.165482
CG8407	2.14492	2.66002	1.50067	3.05415	1.63926	1.34878	2.81361	2.30266	1.70469	2.55062	3.34979	4.19978	4.38856	6.09453	1.4192	2.8348	2.50937	1.14933	1.13943	0.679317	2.13242	2.18521	1.76616	1.36379	2.07999	2.18637	3.65129	1.20165	1.33925	3.11523	2.94404	1.24
CG9737	0.216933	0	0.0893797	0	0	0.0831992	0.0366472	0	0.103746	0.063638	0	0	0	0.106219	0	0.1632	0	0	0.0349965	0.340846	0	0.0918592	0	0	0.0791649	0	0.226112	0.0738248	0	0	0.0903403	0.0750417
CG8405	41.3158	42.5525	41.9486	48.3286	41.6821	43.2566	41.0625	46.5569	45.9998	50.677	38.3893	46.3914	40.5138	39.9937	45.0067	46.8794	45.5926	44.7282	43.4596	46.0463	40.285	40.8841	40.0847	46.313	45.5093	47.9272	41.0293	43.068	45.1918	46.0774	50.44	46.0289
cue	22.0043	26.9396	22.0136	24.0199	21.9246	26.7726	20.9699	22.204	25.1689	23.0486	24.2218	22.6781	25.9359	23.0381	25.6655	24.9048	25.3565	25.0253	26.3577	27.7763	24.3336	26.3187	24.8536	25.6901	27.8987	24.8963	26.2589	28.6069	24.7601	24.6159	27.6037	26.7891
CG9733	9.48964	4.81876	5.12647	9.73488	9.10666	8.90369	5.86333	6.34105	12.5998	7.14149	6.33812	6.76947	13.2042	13.048	6.91244	6.09493	9.53958	7.80438	7.35798	13.2313	12.4556	8.30569	5.73431	9.56764	8.6053	16.9819	7.86454	13.0882	5.90032	9.28474	5.5423	6.29683
CG8401	9.33889	21.7956	8.36401	12.5003	10.4012	12.2791	9.23554	18.5265	14.3449	19.4883	14.0431	12.8554	12.0729	16.2462	16.9584	16.5213	18.5161	13.265	10.0997	21.0944	15.0866	11.8024	10.7137	15.7487	15.2265	17.8707	18.0852	11.4865	15.0324	13.0423	13.5871	15.3719
CG11334,lox	19.9312	17.8136	19.0276	21.7218	18.5663	20.0545	19.8766	18.2827	21.9572	19.3413	20.5025	20.2734	15.8501	23.2617	20.7782	15.8535	20.3823	17.5005	18.1838	19.2577	27.5967	23.0356	20.4238	20.7076	16.924	16.4452	17.7519	18.822	16.988	20.4114	19.2065	19.5286
fat-spondin	119.62	34.6304	109.891	85.8566	105.566	89.3919	127.03	76.4254	84.7577	43.2979	64.7591	59.0235	73.1573	56.0214	99.0982	57.2528	73.8088	64.015	132.535	81.2363	115.852	97.1119	131.891	95.8946	63.1384	56.2792	57.1383	78.743	53.8569	71.1043	61.5684	106.796
alpha-Est6	0	0.221426	0	0.527877	0	0.0778831	0	0	0	0.0604782	0.0954978	0	0	0.706279	0.8236	0	0.217221	0.325978	0.0330461	0.16066	0	0	0	0	0.0747465	0.227702	0.0726965	0.138882	0.0809315	0.0738178	0.0881759	0
alpha-Est2	31.1601	8.99366	34.5009	24.655	33.151	23.3012	30.4033	14.1094	24.9335	12.039	20.2659	16.8706	19.8797	16.0755	22.7775	11.3229	18.5655	15.1009	31.675	15.1936	24.9352	21.5328	26.896	23.3425	16.6554	15.0898	14.0172	19.7098	11.3937	19.5624	12.5704	21.0346
alpha-Est1	66.5756	51.5966	66.401	61.0948	67.8	61.567	68.4261	67.9548	58.6887	43.1846	51.6595	50.3502	58.5451	53.9659	64.2184	57.1382	54.6078	50.9468	72.7735	55.3788	66.7238	62.8779	68.9771	63.3765	50.8683	42.1313	47.8006	56.7027	59.4679	54.4265	57.1681	58.196
CG9705	22.5124	30.9826	28.6106	29.3503	28.3684	37.4076	26.1896	30.7925	23.6294	30.1135	27.9295	28.3508	33.3563	34.6442	27.6278	28.0314	27.6583	33.6004	29.0192	31.591	34.3247	28.8062	29.7273	25.2837	30.3339	31.5503	29.5668	32.5321	35.1082	32.9096	30.249	30.3597
CG9702	0	0	0.0379936	0.427558	0.096749	0	0	0	0.0891408	0.11184	0.087849	0.0854281	0	1.15983	0.359826	0	0.0664137	0	0.0597201	0	0	0	0	0.0898637	0	0.0699829	0.0665643	0	0	0	0	0
CG9701	23.0519	11.7703	14.9378	15.6742	17.1291	13.2983	27.682	21.6158	20.3255	12.7735	12.8088	12.6015	14.1516	17.5148	23.3703	22.2159	19.9938	15.7444	25.4833	19.7483	25.5271	18.0194	22.5505	24.5177	24.4103	23.7934	20.7435	18.6642	16.1415	19.6585	18.7116	21.9083
Mct1	13.4169	10.1615	13.7056	14.2345	14.568	12.9166	13.8591	12.0315	13.0658	11.1508	11.3836	12.99	11.7155	12.0863	11.9621	9.37696	13.2594	11.0105	15.2108	12.7776	14.7661	13.3792	14.5095	11.7354	10.2233	14.1098	12.977	14.4021	8.57504	12.4509	11.9248	13.4443
CG9706	13.2694	9.67251	11.7361	12.1612	12.3177	9.71732	12.4338	10.0687	11.1914	13.0912	15.1074	10.4286	9.86626	12.3411	12.3129	8.07883	10.0096	9.18725	13.0839	13.0871	11.309	11.4763	12.3602	12.5258	11.5861	11.5844	11.4171	13.0383	8.8696	10.4898	12.3239	13.1784
Scgdelta	18.9997	29.6727	22.1935	24.04	22.0153	23.423	18.1038	26.4176	25.9478	29.9784	28.7658	25.7425	24.905	26.8626	26.0464	21.2625	28.8267	22.5926	29.3968	29.9674	26.0976	27.7567	24.6227	28.5931	26.7064	33.6642	31.2174	31.1506	28.0458	27.6394	30.5284	26.5063
BBS1	0.220827	0.253024	0.411555	0.487417	0.16107	0.160268	0.264844	0.479264	0.100175	0.197708	0.40443	0.0976983	0.183276	0.432935	0.322801	0.581013	0.296185	0.355927	0.294959	0.413387	0.237222	0.173003	0.190819	0.103363	0.380417	0.472587	0.221106	0.190088	0.0852175	0	0.365721	0.517085
Cad96Cb	0.747723	0.643727	1.03774	1.04848	0.89056	0.922323	0.884598	1.0712	0.648373	0.816428	0.737527	1.36297	0.959799	0.816908	0.656716	1.13317	0.45164	0.999244	0.844792	1.04857	0.847594	0.847804	0.82984	0.689058	0.740114	1.21284	0.54115	0.692847	0.617282	0.681539	0.835703	0.482367
Cad96Ca	9.08022	10.8675	7.83314	9.78487	8.10735	8.68382	8.38172	9.0416	10.6008	11.4753	10.9344	8.30046	8.798	9.17369	8.794	9.19837	9.15011	9.91371	8.63473	10.1485	9.12716	9.72266	8.19167	9.91294	9.42357	10.5483	9.67407	9.8584	9.91609	8.45329	9.32504	9.10454
Asx	12.2259	13.5505	11.0874	12.7584	12.067	13.5255	11.805	12.8174	12.5803	14.5383	13.5974	14.5044	13.4134	12.0426	14.0262	13.4324	11.3144	13.7229	11.2382	13.101	9.12489	12.228	10.6095	11.8655	12.356	13.1968	12.5601	13.6066	13.2143	13.9986	13.8268	12.1988
Plzf	2.71697	2.67442	2.62433	2.99996	2.97656	2.89803	2.42884	2.82565	2.86973	3.30754	2.68133	3.62965	2.59775	3.23908	2.70947	2.4844	3.22829	2.68216	2.80962	3.51026	2.76216	2.29258	2.44182	2.74088	3.08509	3.28952	3.06624	2.93664	3.96465	3.22366	2.66194	2.87245
CG9715	6.96045	8.60476	6.99043	8.20916	6.55912	8.50167	6.88938	8.10562	7.3816	8.3559	7.84095	9.34117	6.96923	6.91129	7.97507	7.84168	7.56242	8.07916	6.78313	7.37642	6.64513	7.24719	7.0466	7.9617	7.83613	8.75895	7.84868	7.57551	6.97356	7.00422	8.47954	7.39737
Surf1	11.0903	14.2425	11.2455	12.4788	13.7484	13.5321	13.6954	14.94	13.2954	15.0641	14.2298	15.046	13.2178	14.6786	13.7961	14.8066	15.7041	16.5933	14.5106	15.3631	16.4164	16.0994	14.0509	15.3252	13.6772	15.8956	13.0031	18.8744	17.391	15.914	15.7883	17.5092
tRNA:V3b:84Da	0	0	0	0	0	0	0	0	0	0	0	0	0	0	0	0	0	0	0	0	0	0	0	0	0	0	0	0	0	0	0	0
Surf4	69.8454	54.0883	71.8607	69.999	66.2765	66.1591	62.0956	65.7274	65.0138	59.8401	64.5314	66.2316	67.118	58.4264	67.2449	60.9912	64.0883	66.077	67.175	64.9016	74.1236	62.3848	67.7699	65.4072	64.421	67.4262	56.9586	63.8176	57.6475	65.7475	57.3319	63.1715
cwo	9.52221	8.62085	11.9658	16.6055	20.3072	20.6615	21.2959	13.4054	8.66845	9.39933	10.317	15.7757	20.0007	18.9099	14.5522	13.39	12.6469	14.8794	21.4074	19.0489	16.618	18.4451	23.4217	16.2606	15.0761	14.7314	15.9363	18.5679	19.0092	21.267	17.4093	19.4353
tRNA:V3b:84Db	0	0	0	0	0	0	0	0	0	0	0	0	0	0	0	0	0	0	0	0	0	0	0	0	0	0	0	0	0	0	0	0
tRNA:V3b:84Dc	0	0	0	0	0	0	0	0	0	0	0	0	0	0	0	0	0	0	0	0	0	0	0	0	0	0	0	0	0	0	0	0
tRNA:V3b:84Dd	0	0	0	0	0	0	0	0	0	0	0	0	0	0	0	0	0	0	0	0	0	0	0	0	0	0	0	0	0	0	0	0
alpha-Est8	73.7606	59.2846	79.9279	70.6093	68.3306	56.0839	63.3465	62.5951	69.1167	68.9132	71.9756	69.4575	62.7148	59.5847	53.8342	52.2573	60.88	60.9833	61.2237	60.6622	60.5673	59.4585	61.2187	58.4635	51.0096	60.5758	60.4818	57.0153	52.5396	54.2351	48.913	63.2294
alpha-Est7	162.498	69.332	188.37	142.56	185.251	125.212	184.23	117.405	119.27	79.1181	119.222	109.524	120.479	104.199	139.722	94.0136	116.927	107.797	220.365	130.798	166.391	136.711	214.727	143.703	102.971	101.572	104.361	130.952	90.6802	126.387	97.2626	154.231
CG9717	27.3095	24.289	18.9106	28.1866	23.5804	24.7636	32.0203	37.815	23.6084	27.8524	23.4991	26.6547	24.9823	27.5913	28.7173	32.4437	34.0227	34.9243	36.2888	41.1837	32.8316	35.6173	34.1685	36.35	30.5491	39.132	32.5875	37.2261	30.6364	34.4641	33.9353	35.502
Atu	14.3726	18.7289	15.163	13.892	13.1305	16.0261	13.522	15.7847	14.1348	16.2792	16.7962	15.2734	14.8414	16.745	15.1134	14.4715	13.2179	13.2736	11.3527	12.8056	14.4693	12.5441	11.8999	12.2856	13.1825	12.6072	11.952	14.0157	11.6243	12.1441	11.6531	11.2066
dikar	10.8368	12.417	10.8584	11.5617	10.7883	11.6726	11.0236	12.298	12.2382	13.0309	11.7359	13.3135	11.4557	10.5614	12.335	12.684	10.6343	11.7609	10.347	10.7631	7.74166	10.6144	10.4478	11.8427	11.5823	12.3397	11.2787	11.3384	10.9941	12.1564	11.7392	12.0343
CG32036,CG32037	1.98405	1.3762	1.85259	1.28685	1.50977	2.60974	1.93027	1.45793	1.06084	1.42824	1.10081	1.40524	1.72991	1.26195	1.44128	0.73138	4.52015	2.80284	3.64292	2.3217	2.88085	2.92955	3.81861	3.18469	3.65343	2.22985	3.07218	3.44053	3.44449	4.29817	2.78696	2.02446
CR44648,CR44649	0.250119	1.21119	0.245079	0.162945	0.103835	1.14974	0.80764	0.366576	0.257784	0.228617	0.213223	0.384004	0.459829	0.454535	0.992137	0.903718	1.08879	0.350454	0.201763	0.15263	0.124842	0.824438	0.132464	0.175135	0.102069	0.136964	0.934592	0.131567	0.35334	0.505024	0.449989	0.719276
CG9773	21.4512	24.1014	20.7341	23.6188	25.0445	27.1121	24.673	28.8947	22.0477	29.5738	24.6069	23.5482	20.2057	24.251	22.02	24.0641	25.229	26.0095	24.927	23.2669	25.9327	21.3875	21.1218	25.8339	21.882	22.4322	25.5117	29.3163	24.0411	23.9922	29.601	23.9657
Hayan	9.57794	6.20888	9.00697	9.19886	10.4025	7.95741	10.3082	6.38538	9.57796	6.05232	9.02859	9.423	8.37615	8.60133	9.64475	7.56868	8.50577	6.74417	7.44247	7.84136	7.98143	5.08974	6.78874	8.81465	5.37368	7.12348	4.48788	6.28044	5.09598	8.06037	5.82489	7.22751
CG8441	12.6528	17.8055	11.6822	14.2161	13.364	15.6895	11.7857	15.6633	13.5479	15.0886	16.0833	14.8622	17.4983	9.70938	12.403	12.4906	13.9813	10.8418	10.8845	15.2785	13.4191	11.5061	11.0521	13.6102	13.1682	15.3132	12.7846	13.3664	11.9072	11.7243	13.707	10.5181
CG7110	5.64652	6.47728	6.80194	6.50979	5.97253	6.94835	5.42306	7.61776	6.92648	6.00307	5.7218	6.5022	7.42165	6.5568	6.84443	6.95106	7.23953	6.45008	7.91485	6.92834	7.53342	8.3941	7.11332	7.92689	6.62193	6.27572	6.43075	7.50397	8.43606	7.65594	6.52307	8.63832
Rsf1	51.9015	53.9143	50.6318	51.2379	51.4269	51.361	49.66	49.3566	49.0408	54.7416	53.0545	54.415	50.0262	51.3646	45.2993	52.3616	49.4469	54.203	48.0967	46.5228	44.2435	50.1269	48.0651	47.5007	50.9894	51.1946	52.0833	51.6029	52.493	48.9773	51.6743	48.3839
E(z)	11.0158	13.8212	10.4787	10.5468	10.6426	12.9092	10.1188	14.2968	12.5859	13.7904	10.5382	14.0487	12.9962	12.3473	12.0478	14.2518	11.8456	10.9427	9.95729	12.9508	13.4217	11.0483	9.62348	12.4876	13.3668	11.8396	12.8409	10.9471	12.4018	10.1696	12.6787	12.3502
CG9769	200.265	235.982	206.745	222.255	208.459	233.57	208.444	240.192	226.351	243.86	223.866	230.795	230.708	252.314	214.789	221.073	247.761	219.729	214.31	242.408	262.627	237.358	207.695	236.059	212.477	220.305	212.536	232.467	246.593	228.906	234.16	240.134
CG8435	7.65035	9.05816	6.32722	10.3009	8.41892	9.37484	8.30623	10.3383	8.10765	10.7548	7.43372	10.0014	11.2431	8.63787	9.04064	9.82428	6.75224	8.72205	6.99737	6.00306	11.6496	7.47752	7.48116	8.74794	7.63665	10.2967	8.94705	9.24028	7.41459	7.62194	7.3585	6.46683
CG9766	12.9976	13.0878	14.5901	12.1665	12.9509	13.2899	13.1115	12.5661	14.7798	13.5287	14.0059	15.0996	13.8311	13.0906	14.1805	12.3197	12.0001	11.5841	11.8368	12.9749	10.9901	10.1885	10.2099	11.6861	15.1107	12.4715	13.3648	12.4417	12.254	14.8067	10.7166	13.2343
CG7102	0.259431	0.365329	0.151328	0.252416	0.386934	0.366401	0.25362	0.289932	0.253511	0.55424	0.302872	0.591429	0.230868	0.126058	0.149273	0.276914	0.569167	0.750288	0.370982	0.466237	0.380999	0.207402	0.249204	0.241987	0.577817	0.295037	0.41505	0.354263	0.356913	0.643498	0.169246	0.247429
Mctp	19.2492	21.4595	19.1554	20.8031	18.5627	19.8409	20.7165	19.2497	20.5116	22.4156	20.5467	21.46	19.9398	18.1984	19.8984	19.0881	18.3997	18.2495	18.1152	19.5066	18.002	18.5948	16.131	18.6168	18.8143	22.4171	20.1501	19.2601	19.5293	19.2673	16.8316	18.4567
Aats-phe	35.0844	42.6994	34.8266	39.4912	36.6515	39.8364	35.1515	40.0348	37.5249	41.4709	46.081	36.0477	45.8469	37.2664	38.3044	36.1855	39.8084	31.5826	36.4589	39.0607	35.7518	40.9054	35.3826	37.8806	42.3342	40.663	40.3705	36.4774	41.9033	38.5837	36.4418	35.3254
BBS4	0.986071	1.2696	0.9625	1.0083	1.22343	1.18584	1.07046	0.453869	0.980023	1.28894	0.719339	1.16981	1.89884	1.31311	1.10116	1.0555	0.948874	0.834465	0.738106	1.12582	0.974122	0.611301	0.788067	1.0749	0.646868	0.914779	1.07032	0.598297	0.894434	1.40987	0.707401	0.750449
CG13516,RYBP	22.4009	26.027	23.1882	19.6852	21.1825	22.2107	21.3266	22.9378	19.9354	22.5012	22.268	24.4322	19.6092	26.1444	21.1001	22.6493	23.3928	24.6027	21.8545	23.601	24.8178	22.685	22.6863	24.0986	22.241	29.3058	22.65	23.1496	25.2221	25.2734	23.1271	24.9448
CG9784	17.8705	18.3084	17.0232	21.385	17.8361	21.5894	19.4214	23.2701	23.1619	21.0095	23.0214	22.2875	21.669	22.0198	21.6381	21.5873	23.6288	22.866	22.4539	20.732	24.0506	24.813	22.6975	22.6491	24.8767	28.9061	24.2071	24.2377	25.1707	25.1417	24.8033	24.8947
CG7120	0	0.15894	0	0.00124727	0.0463297	0	0.042839	0.00411413	0.218713	0.0117425	0	0	0.18943	0.0752402	0.320314	0.0541344	0.197515	0.0951982	0.229075	0.00199133	0.11241	0	0.049275	0.259242	0.13686	0.264188	0	0.249899	0.21562	0.238506	0.267894	0
CG18327,CG8323	27.7541	25.2788	25.9305	24.0968	27.0776	23.7557	24.58	24.3514	25.8167	23.5291	25.3766	25.7537	25.1214	22.5617	21.5803	27.7285	25.8889	25.2656	28.6112	23.564	31.8047	22.1176	28.4849	28.2033	27.6515	22.6328	24.7057	25.3181	25.2177	23.3833	25.438	25.6324
cyc	23.7972	40.031	24.6535	31.6657	26.0967	33.9916	25.2744	37.241	36.77	41.1756	34.2699	32.8051	37.4598	40.5313	30.8183	34.5343	37.8235	32.9896	23.7799	33.8244	32.9414	27.796	22.0884	33.5214	33.3696	40.7944	32.0272	32.4902	35.3759	27.8863	32.0862	28.5904
CG9780	86.1118	70.9228	93.4431	92.9304	95.61	94.3325	93.522	84.9544	80.9784	61.0019	86.0472	79.6269	92.9425	80.5052	100.046	83.6917	100.673	100.217	116.613	96.8909	114.201	112.266	114.832	104.003	82.8831	75.9441	78.4452	94.1585	93.198	94.6112	101.342	111.072
l(2)efl	63.557	98.9066	68.3282	86.4577	66.3345	106.819	55.593	161.897	68.4655	68.735	85.27	127.78	99.6858	82.5466	101.651	119.258	93.0908	77.3118	56.1704	106.326	103.338	78.1349	57.5563	125.338	88.46	76.3813	71.8536	69.3863	108.369	69.8919	78.5164	86.864
godzilla	67.8566	62.9425	68.0303	67.263	71.6869	72.1796	69.3745	67.0562	74.2487	68.2748	66.0778	67.4411	68.7636	70.5879	67.9029	66.6308	64.3885	66.0521	70.6546	65.4877	70.8868	65.3776	67.2616	69.8955	70.6377	68.2477	69.0646	65.6714	65.3172	70.4807	67.5874	68.7884
Prosalpha1	0.202522	0	0.220663	0.143661	0.187079	0	0.233366	0	0	0.115616	0	0	0	0	0	0	0.425419	0.624643	0.114421	0	0.166424	0	0.242658	0.182511	0	0.14746	0.269055	0.131967	0.46252	0.2769	0.16501	0
Prosalpha2	119.018	117.64	121.007	141.348	115.022	119.342	119.794	122.399	105.954	127.359	127.662	132.176	125.016	118.95	125.965	115.725	126.544	113.595	119.888	123.318	153.163	119.58	115.344	139.163	119.507	118.29	118.623	135.932	133.897	111.418	111.639	130.165
CG8449	15.5437	16.5374	15.3917	15.8961	17.6597	18.3022	16.7577	18.7646	17.115	15.239	16.0986	17.1384	19.1284	21.1499	16.3302	16.0799	15.9542	16.2364	17.6587	18.6091	18.6569	15.7432	16.2653	18.4529	17.8839	17.5975	16.5116	17.0389	15.029	17.1754	17.5828	18.1075
Prosalpha3	88.7147	91.9653	97.4202	103.048	83.3507	95.9265	87.6634	95.1655	91.0313	84.511	95.2967	78.5855	100.92	96.5257	96.8534	83.6608	102.967	88.2595	88.6617	104.606	119.84	95.6803	97.5152	98.0595	87.5617	88.0823	85.8188	93.2356	87.0925	90.8269	79.8475	101.058
CG7115	23.5513	29.9635	23.1321	26.7266	23.2271	27.2537	24.1225	29.0781	25.4856	29.9723	29.7982	29.4252	23.6598	28.6743	26.283	27.1929	28.2872	31.4255	26.9234	28.5476	25.3873	28.9335	25.477	25.5397	28.9697	32.9808	30.9242	31.1567	30.3044	31.957	29.528	27.7811
Prosalpha5	80.1229	87.5279	91.2571	96.9156	82.5963	88.459	79.5611	87.2023	96.1488	93.4335	96.3849	88.2497	95.9937	98.9043	93.4837	79.8252	93.9471	69.2885	83.6819	91.7685	107.832	89.0999	81.4193	111.574	92.6769	92.5921	81.6843	94.1798	79.5732	99.2772	86.6282	92.9942
CG9777	0.201145	0.165736	0.1515	0.473512	0.181004	0.196021	0.129937	0.211959	0.117157	0.0652623	0.218159	0.108854	0.105736	0.676124	0.5046	0.249081	0	0.218722	0.248788	0.188993	0.260338	0.109124	0.293568	0.0542113	0.266628	0.171443	0.250184	0.323996	0.423903	0.40476	0.104194	0.212704
Prosalpha6	52.7953	52.5893	58.8225	57.5294	54.7294	52.7461	53.8828	57.7688	58.1712	53.2491	59.2885	59.4351	54.8541	59.7793	53.8348	48.5812	60.8874	44.5903	58.9758	55.6683	62.4346	53.3669	56.7775	56.4683	54.359	53.1581	60.45	54.7752	51.2326	53.751	44.1309	55.1449
CG9776	27.5948	39.6531	26.6502	32.1688	28.2736	32.0518	27.1752	34.4375	32.8213	33.9457	32.7068	31.4199	33.0316	33.987	31.0781	34.4027	32.2153	35.2272	27.16	31.7103	29.2025	30.1527	27.6919	32.1989	34.4225	34.3373	35.597	32.4612	32.9185	28.8511	33.8436	31.186
Prosalpha7	97.0174	91.8956	105.233	99.3449	103.305	93.461	96.5594	92.3566	103.925	96.1799	100.749	91.387	95.4247	94.862	97.2916	86.8427	90.82	83.2326	97.7916	91.5787	119.867	86.0177	104.929	105.074	99.0605	88.377	95.8729	98.3465	89.4257	92.9534	87.228	94.8227
CG9775	95.1061	141.684	97.6668	112.279	100.153	117.32	102.102	126.522	114.309	139.61	119.848	122.508	120.251	119.694	115.132	124.606	116.148	119.138	100.988	124.932	115.342	113.001	96.2613	116.637	125.945	136.224	131.656	125.261	122.708	120.767	122.747	106.793
Crg-1	15.6276	29.1133	23.4077	31.6444	29.8765	30.2594	18.3372	23.647	22.1312	30.9825	29.5237	31.5374	42.1126	36.2569	24.6118	24.6697	30.7828	36.1411	26.6285	31.8977	26.9417	27.6003	20.0861	26.0258	28.6505	39.6729	28.2706	34.6015	33.9186	31.387	33.5577	27.3156
cyr	0.809518	1.15345	1.04321	1.6772	4.50436	6.51808	3.95192	3.62287	1.27844	2.24968	1.02797	2.36276	5.75378	8.58617	5.29062	2.76414	5.50269	5.33376	8.12517	8.91926	10.0331	9.43488	8.03862	9.05862	8.29754	10.4739	10.3394	10.1059	10.7466	12.3082	8.64397	7.70173
piwi	0.20598	0.68903	0.124995	0.153492	0.183678	0.211105	0.226286	0.236934	0.515399	0.276618	0.280227	0.377756	0.167029	0.438807	0.464519	0.0916194	0.356217	0.331868	0.339719	0.23944	0.225345	0.16927	0.158363	0.284546	0.279724	0.271863	0.536463	0.333331	0.208643	0.33828	0.398215	0.107713
CG9752	1.50655	2.0182	1.25779	1.4065	1.35626	1.68419	1.6051	0.764752	1.36145	0.736199	0.913391	1.1549	1.00111	0.96145	0.809386	1.23659	0.712565	0.722654	1.42863	0.895735	1.16843	1.24407	1.16233	1.20278	1.14996	1.26338	0.984353	1.24517	1.23685	0.624784	0.973523	1.98773
CG42535,CG42536	0	0	0	1.31765	0	0	0	0	0	0	0	0	0	1.24142	1.12861	0	0	0	0	0	0	0	0	0	0	0	0	0	0	0	0	0
CG8420	0.0336101	0.380111	0.129652	1.16944	0.0411656	0.0925518	0.0868456	0.108526	0	0.0703655	0.0962756	0	0	2.05891	0.8111	0.0936485	0	0.0993084	0.150162	0	0	0	0.0645928	0.112653	0	0	0	0	0	0.144093	0	0.252895
CG8417	73.4213	53.547	67.3946	59.2245	61.0413	42.7849	53.7346	54.4728	70.801	56.6636	58.2832	57.2221	55.4599	47.9312	50.4868	52.4218	55.2816	48.9773	55.8525	51.2763	64.4165	50.8476	55.6086	55.1537	59.1542	47.7225	48.0113	49.4302	49.8562	42.9777	45.4971	50.7748
Awh	2.73666	2.6723	2.15767	3.58576	2.75302	2.85097	2.61711	3.88326	2.95062	3.65058	2.67948	2.98099	3.88269	2.39299	3.74571	3.58099	3.50803	3.01198	2.8489	2.39725	1.69788	1.83871	2.41277	2.99657	2.98759	3.03992	3.21287	2.79384	3.84153	2.64733	2.92502	2.79962
CG8414	2.88763	1.91633	2.41277	2.2412	2.0673	2.46473	2.66033	1.68704	1.96321	2.01415	2.41257	1.90156	2.05647	1.9303	2.17428	2.52857	1.9092	1.93345	1.66236	1.90346	2.34784	1.55323	1.9748	1.83046	1.42838	1.83229	1.95726	1.83072	2.31553	2.06352	1.88337	2.13667
CG8412	20.7833	23.3151	22.21	23.3046	22.222	22.8804	21.3067	25.7306	23.4266	26.2801	25.7901	24.9908	25.1957	25.5799	22.3433	24.5812	23.6974	25.184	21.4237	23.6612	22.2468	23.4537	20.6513	23.0946	24.8712	25.6112	26.6643	25.9514	26.5473	23.8296	26.8508	22.8983
l(3)07882	14.9096	9.2364	16.7074	14.9598	14.9641	14.0882	14.0559	13.667	11.1241	8.85425	14.6309	13.1004	13.3702	10.458	14.978	11.4364	12.5942	12.5783	14.1184	12.5291	14.3511	13.4214	13.3417	13.5175	10.2344	10.2346	10.7109	13.0853	9.72327	12.1663	11.3203	15.5695
CG8419	10.7931	14.0645	10.4737	10.5611	9.85017	13.1338	12.1096	14.1588	10.0434	15.7895	12.702	9.92708	10.7024	12.3711	13.1482	12.6278	11.5157	15.0305	12.1921	13.5344	12.5582	13.1347	11.0643	13.7486	11.2542	15.3133	12.627	13.5883	13.0977	15.0039	17.465	12.9622
tRNA:M3:70Fa	0	0	0	0	0	0	0	0	0	0	0	0	0	0	0	0	0	0	0	0	0	0	0	0	0	0	0	0	0	0	0	0
CG9760	0.832027	0.763378	0.878085	0.599266	0.650499	0.47734	0.561916	0.465527	0.711615	0.509871	0.521604	0.544765	0.610461	0.379113	0.444385	0.310135	0.635189	0.444734	0.315813	0.30835	0.492462	0.54047	0.530631	0.365761	0.539464	0.437959	0.703034	0.526996	0.442816	0.634629	0.188042	0.339153
CG9759	44.6115	51.0548	44.1858	61.2259	42.0429	69.2634	43.1749	75.5866	66.3986	76.4595	65.1803	62.9627	78.644	69.4707	65.0934	62.7924	76.7329	64.6279	64.7708	75.2832	104.923	79.6178	63.8681	94.2591	73.7112	101.984	79.6036	85.836	78.4735	87.1829	77.3777	106.165
CG4975,CG4984	6.10002	8.95029	4.78121	5.04962	6.2037	9.43492	6.11395	8.89932	7.13915	7.95624	4.86608	5.47064	9.06747	6.07674	7.1131	6.15771	6.56178	8.14266	7.62781	7.42893	7.5193	5.37185	5.68367	7.87902	7.90539	5.09887	7.38789	6.43845	6.62837	6.13623	6.32197	7.55525
CG9757	2.68593	1.95402	1.79369	2.05122	1.31654	2.56396	2.34123	4.05799	7.28518	3.12362	1.54462	3.0358	2.91624	2.18569	3.92471	3.03273	7.0548	8.65273	9.15863	7.41655	9.79371	10.228	6.17947	10.5728	8.52637	10.2124	9.09522	8.54113	8.74661	9.48927	6.52254	7.98405
CG9754	3.12661	3.83464	3.94864	4.01949	3.5075	2.6194	3.41087	3.53088	2.4935	3.66096	4.03311	3.11734	3.39438	3.19267	3.58124	2.95285	3.51484	3.11142	2.63516	2.97571	3.01344	2.73206	2.76361	2.89437	2.8469	2.89012	3.65937	3.87011	3.34346	3.4862	3.68724	4.02983
Axn	18.8343	24.9794	17.6919	18.1126	18.298	22.6423	19.3864	19.1137	19.8714	22.0883	18.5516	21.4033	19.995	19.5237	20.3326	20.167	19.9593	18.739	17.3408	18.2943	16.841	19.5193	16.7573	20.0577	20.4779	20.6843	20.2121	19.1769	21.8553	17.8747	19.7243	18.116
Abd-B	0.0193511	0	0	0.159562	0	0	0	0	0.0392692	0.0502852	0	0	0	0.247482	0.208224	0	0	0	0	0.0313505	0	0	0	0.0371944	0	0	0.0282922	0	0	0	0	0.0194333
snoRNA:Psi28S-1936	0	0	0	0	0	0	0	0	0	0	0	0	0	0	0	0	0	0	0	0	0	0	0	0	0	0	0	0	0	0	0	0
snRNA:U11	16.188	28.0192	6.72827	12.0224	9.86173	18.7232	10.4667	15.7935	28.4981	20.4508	25.3723	14.0275	12.9489	28.0728	11.9536	22.5627	33.1468	47.1902	14.6108	33.9536	27.7236	14.4546	17.8377	29.9689	16.2628	10.0384	9.33447	21.2976	21.8962	37.0893	22.5381	43.15
CG7156	7.71955	9.60774	8.39771	8.18537	7.70097	8.49551	7.05021	9.32794	8.94385	10.3366	9.92408	9.06566	9.1687	8.74467	9.01324	9.41102	8.51279	7.51277	8.15363	9.7352	6.43494	7.08293	8.08537	7.81246	9.9361	9.25501	10.2714	9.43335	8.82874	10.655	10.8997	8.14799
CG8485	36.5701	38.0727	32.4716	34.2003	35.4755	36.741	34.7507	39.9251	40.7296	40.3665	34.0115	34.057	38.2258	33.4236	36.5206	38.3999	35.7717	35.6741	34.0271	36.1323	32.7607	36.8054	35.7635	38.717	40.8892	37.842	34.517	35.2175	36.1853	33.8159	34.423	34.0464
CG7154	7.00464	8.68476	6.8745	7.81589	7.42915	7.88487	7.05049	8.34498	7.1375	7.61768	7.08809	8.98506	7.2982	6.75098	7.65999	8.00211	7.52586	7.62187	6.69354	7.93923	6.72137	6.56072	6.68314	7.21966	8.97905	8.27301	8.40493	7.15832	8.3777	6.32948	7.76352	8.37739
CG8483	0.874744	0.45442	0.762523	0.838177	0.88335	1.34891	0.895891	0.428476	0.989458	0.69325	0.740583	0.864882	0.908603	0.780214	0.603333	0.18503	0.631461	0.788481	0.852161	1.01006	0.69848	0.414058	0.831949	0.585759	0.940552	0.945039	0.74117	1.24713	0.757296	0.919558	0.832523	0.730725
CG8481	67.4824	77.7691	62.8613	59.1838	67.4055	66.3735	59.1932	71.3483	71.1106	74.1032	80.8607	67.9753	69.8207	75.3636	72.5992	72.5897	72.946	64.3628	66.1377	70.1388	70.0888	69.0137	63.3004	68.0935	66.7319	71.3907	78.5017	69.4874	79.019	70.6414	72.4461	65.6362
CG7148	19.6679	26.3652	19.5549	21.1878	20.9795	26.5142	22.0928	22.7131	22.2431	24.0327	24.0695	26.6584	20.8054	26.406	23.7017	23.5495	23.6396	21.9672	18.7498	23.0932	19.8198	22.4199	19.5004	22.9329	21.4244	23.6492	25.905	20.798	26.3893	24.4738	25.9613	19.4107
CG7149	62.1697	50.3689	55.2155	50.6317	47.3044	48.8739	63.6162	56.5303	52.1209	51.306	54.0539	51.9106	45.1709	49.0208	54.3888	58.3989	56.8865	59.8784	58.4748	51.3846	49.5844	54.7567	56.5085	50.7949	51.0068	55.614	55.854	54.7102	49.2711	54.2841	57.3292	51.8898
CG8478	0.351681	1.24942	0.982134	1.67329	0.496267	0.409064	0.529727	0.719295	0.507479	0.782096	0.683083	0.603765	0.63723	1.50294	1.5494	0.46555	0.4316	0.495345	0.570983	0.368349	0.886849	0.51213	0.422066	0.37032	0.34151	0.645349	0.996066	0.676735	0.577784	0.716996	1.10283	0.694963
tRNA:M3:70Fb	0	0	0	0	0	0	0	0	0	0	0	0	0	0	0	0	0	0	0	0	0	0	0	0	0	0	0	0	0	0	0	0
CG8490	11.9092	17.0371	13.2181	12.5227	13.0412	14.2415	10.8595	15.4345	15.448	16.8937	15.2073	14.5988	15.0993	14.8998	13.6378	17.0742	14.7213	14.7437	13.5554	14.9274	15.7996	11.5599	9.81881	13.4487	14.0937	15.1592	12.3414	12.6396	16.2111	13.3917	11.8902	15.0273
CG8498	107.077	89.2443	107.597	100.922	96.6961	87.8687	103.774	101.574	92.4084	93.898	87.8206	71.4247	91.7201	88.3185	87.0848	71.268	88.0514	85.7103	104.422	91.9863	124.558	90.4039	100.563	115.211	88.8355	97.7769	78.2203	92.6111	75.6209	83.4262	85.12	95.5649
CG7166	26.5538	23.1612	24.2602	25.014	25.573	24.6512	25.6575	22.0495	26.4036	25.7779	25.7697	25.965	23.6413	22.988	24.0638	24.6755	22.451	24.1732	24.0172	21.8359	20.3972	24.3751	23.4165	20.1529	23.8573	25.489	26.2979	23.6807	23.8909	25.8378	24.7921	23.909
CG8492	0.330002	0.175227	0.255241	0.214597	0.0754535	0.137204	0.252699	0.205945	0.431755	0.171302	0.115261	0.156507	0.109206	0.168865	0.307126	0.184821	0.165401	0.244543	0.214085	0.235855	0.300646	0.355542	0.22607	0.0456359	0.260803	0.239686	0.124793	0.235682	0.0998729	0.274867	0.111846	0.338804
Obp51a	0	0.64795	0	37.5376	0	0	0.907515	0	0	0	0.789046	0	0.866123	73.0319	60.6354	0	0	0	0	0	0	0	0	0.941095	0	0.904135	0	0.661475	0	0	0	0
c(2)M	0.676421	1.38988	0.825909	1.15495	1.02734	1.48274	0.658513	1.20865	1.53839	0.835407	1.32201	1.2202	1.60666	1.04181	0.699139	0.665457	1.27558	1.16382	0.7013	0.799714	0.472674	0.273635	0.500793	1.09737	0.720138	0.390965	1.18928	0.940306	1.15442	1.02748	0.783068	0.919052
GstD8	1.0534	2.06186	0.835814	2.0925	1.01081	1.19511	0.752117	2.00649	2.0951	1.90129	2.3532	2.58268	1.37941	0	1.55667	2.14978	0.444875	1.50256	0.945893	2.21494	3.09775	2.10736	1.24746	2.13326	1.60666	1.43304	0	1.49916	1.23775	1.13391	1.07998	0.875142
GstD9	53.457	43.7077	75.221	68.1336	52.0547	44.6707	45.8436	49.4969	72.2197	55.45	61.8427	49.6856	67.232	49.2956	54.695	39.1592	54.2339	35.711	44.8271	43.5243	65.1253	47.1922	46.164	55.4879	53.0796	45.5141	45.19	42.2191	46.7252	44.4927	37.4519	34.4277
GstD6	0.365159	0.361424	0.209968	0	0	0.197206	0.171292	0.693499	0.239598	0.149137	0.232342	0	0.220578	0	0	0.58924	0.539986	0.62379	0.244704	0.394423	0	0.216413	0.48967	0	0.921463	0.190726	0	0.169945	0	0	0.215494	0
GstD7	0	0	0	0	0.188764	0	0	0	0	0	0	0	0	0	0	0.225942	0	0	0	0.226186	0	0	0.0728889	0	0	0	0	0	0.230442	0	0	0.20394
GstD4	0.498411	0	0.472015	0	0	0.228443	0.191747	0	0	0.173776	0.265357	0.524527	0.764983	0	0	0.460865	0.620931	0.489811	0	0.451842	0.460939	0.251907	0.313256	0	0.213569	0	0.200838	0.195234	0.459746	0	0.251032	0
GstD5	0.810402	0.512231	0.995476	1.4404	0.308075	0.554496	0.144128	0.221356	3.14717	0.286978	2.1858	0.430518	0.622948	2.09291	1.18638	0.557841	1.18973	0	0.565233	0.555193	1.11901	0.812109	0.178632	0.685331	1.5693	0.915275	0.495928	0.319835	0.565421	1.03109	0	0.33194
CG7133	13.6124	12.6833	13.0502	12.1361	12.223	16.3089	13.9001	14.5713	14.1484	13.3193	15.0818	13.2486	15.2983	14.5808	10.1326	13.7393	14.4332	16.123	14.5861	12.9165	14.3574	10.07	13.3182	14.7763	11.9578	12.4177	12.6489	12.5345	15.3997	15.0497	12.9051	13.3178
GstD2	3.73648	3.49514	4.34973	2.82898	3.10312	3.35028	4.27159	2.3719	8.03112	3.09996	3.49009	2.3656	3.30221	2.27056	2.69682	4.89899	4.96707	3.04568	5.78193	5.01791	4.67153	4.46454	4.82916	4.43696	6.94691	3.07927	5.07676	7.23177	2.26919	7.58011	4.16548	3.82353
CG9795	21.4956	24.0921	21.5491	21.8742	20.8759	23.3591	20.2348	23.4635	23.5537	26.7311	25.2956	27.0436	23.6676	25.2629	21.742	24.2673	24.1554	26.1635	19.8983	25.5134	19.8707	23.1305	18.5994	22.8442	22.556	24.9314	26.367	25.3997	22.9906	21.7122	27.13	22.0535
GstD3	27.6524	19.3632	27.6243	27.0335	28.4088	18.6366	17.8814	17.4529	28.8985	23.9471	20.9547	17.2951	29.1182	17.9549	17.0638	13.8435	16.5224	14.9503	18.3919	18.7439	20.7683	18.8422	18.5527	15.8863	16.2647	15.8842	17.1245	18.7647	14.6235	19.3043	15.5452	18.4613
Vps33B	7.23138	9.54928	9.78461	7.38647	9.32966	8.05415	8.36251	7.99931	8.71701	7.55996	7.07699	7.77465	7.81645	8.22941	7.00627	6.7474	8.52062	6.91055	8.81235	8.63947	9.28606	6.05109	7.99908	8.52603	8.56172	7.77992	7.38419	8.38686	7.86712	8.28546	7.2435	7.92369
Obp50e	0.0829868	0.502798	0.115013	0.753125	0.0986476	0.193062	0.0983924	0.21957	0.232436	0	0.217844	0	0	0	0.153737	0	0.863347	0.210669	0	0.185224	0.184979	0	0.158626	0	0.177503	0	0	0.485477	0.565096	0.178007	1.03885	0
Obp50d	0	0	0	0.342652	0	0	0	0	0	0	0	0	0	0	0	0	0	0	0	0	0	0	0	0	0	0	0	0	0	0	0	0
GstD1	640.813	491.58	606.429	549.415	546.542	497.452	499.618	546.047	717.966	548.164	573.371	506.743	609.787	539.385	522.659	478.39	642.809	456.201	532.092	542.901	668.799	547.767	511.911	518.892	639.304	535.669	513.116	517.124	489.009	495.188	467.912	487.362
Obp50c	0	0	0	0.220657	0	0	0.0373088	0	0	0	0	0	0	0.371756	0.0613558	0	0	0	0	0	0	0	0	0	0	0	0	0	0	0	0	0
CG8460	10.375	9.86902	12.7975	10.9332	10.6878	9.72546	9.62454	8.99543	9.88045	11.9703	11.8395	8.83408	8.95998	10.4649	12.0725	11.0638	9.00594	8.739	10.6401	12.0512	10.1711	7.98624	8.75714	10.9029	9.66767	7.56083	9.89342	9.4959	11.0142	10.0315	10.3907	10.4437
CG7130	6.44832	5.43755	5.34551	4.85253	3.60035	4.44053	5.35878	4.94714	6.21017	5.96307	5.21582	5.6574	6.2619	3.89396	6.66089	6.41738	7.50761	3.65551	5.69799	6.72643	5.98072	4.40031	4.18215	4.54744	8.53904	5.83663	5.58883	6.41086	6.36018	7.95523	6.46722	9.40982
CG9791	9.63838	7.88346	9.11232	6.94234	9.43298	7.79875	10.3762	8.64406	8.78826	9.01789	8.73425	9.37486	8.18269	7.63868	9.27012	8.12565	7.31353	8.89355	9.62789	8.67865	7.1739	6.44231	9.93832	6.66592	9.72694	10.3373	9.0256	10.3435	8.64349	9.43404	8.40525	7.93066
Obp50a	0	0	0.14107	0	0	0	0	0	0	0	0	0	0	0	0	0	0	0	0	0	0	0	0	0	0	0	0	0	0	0	0	0
CG7126	0	0	0	0	0	0	0.0996817	0	0.310024	0	0.283274	0	0	0	0	0	0	0	0	0	0	0	0	0.605019	0	0	0	0	0	0	0	0
GstE9	398.522	116.074	296.511	258.339	235.183	166.441	233.809	211.629	339.18	149.779	212.285	184.517	177.371	154.478	237.954	181.67	262.979	213.387	333.46	234.261	382.358	255.829	339.944	318.752	241.911	204.362	168.2	234.577	152.398	220.256	160.615	318.444
GstE5	25.2962	18.6836	19.1564	15.3515	17.0732	25.3638	13.7466	20.2891	24.2508	16.5043	16.8632	15.487	13.8517	11.8533	17.3144	20.5556	20.1322	16.2126	16.2322	15.3411	21.0233	17.9224	19.6656	19.919	21.902	23.7619	13.2677	22.5434	19.2223	14.7845	18.4778	14.933
GstE6	201.561	96.1063	156.766	139.586	150.627	127.167	145.157	133.184	208.226	125.423	135.8	113.666	139.299	124.98	129.34	118.025	170.914	127.562	188.779	155.887	188.514	147.915	200.044	158.579	185.483	136.785	142.142	131.359	148.217	145.464	117.341	160.065
CG7352,DppIII	32.9131	30.2679	35.9752	36.0472	32.2153	31.8346	32.7354	34.0259	33.0548	31.7867	31.9312	30.5681	35.431	36.3354	30.9233	28.7678	32.5162	29.2681	33.5265	36.3819	37.5404	31.8748	33.1633	35.3716	30.5761	33.896	32.2767	32.3075	31.0597	32.08	31.7388	33.9746
GstE3	152.691	83.6619	121.125	91.7295	101.465	83.3743	124.646	99.6067	152.253	110.937	99.7089	93.4772	92.7523	84.3752	98.287	96.9509	107.812	93.9091	125.303	106.698	113.081	93.1789	118.073	105.344	103.765	120.348	84.2077	107.716	85.1095	89.3976	88.4162	108.388
CG8476	0.165559	0.140828	0.395975	2.48325	0.135203	0.451772	0	0	0.372169	0	0.365209	0.17693	0.170474	4.23367	0.975991	0	0	0	0.184927	0.462929	0	0	0.210944	0.185177	0.571029	0	0.275967	0	0	0	0	0.682579
GstE4	1.57388	10.2389	0.819806	4.98484	0.596249	2.11027	0.922072	4.2135	2.05045	0.923307	0.875676	1.40911	3.24528	3.39449	0.571243	11.1093	7.61235	1.73502	0.278321	8.72791	1.40501	4.12843	1.67659	7.4733	0.904863	1.39952	1.73866	3.58349	0.739943	0.665646	1.6115	1.71182
GstE1	72.6009	43.8102	72.4176	68.5467	63.0577	45.8844	57.8853	53.882	73.6037	57.6396	61.8272	62.3406	57.3637	54.8347	57.1564	41.4334	52.4592	48.1484	59.0833	53.0449	57.9687	55.7069	56.5402	52.807	47.3058	52.2982	40.2251	52.1845	41.8354	39.69	47.2065	58.0877
CG7142	0.212078	0.526108	0.198454	0.328652	0.278868	0.589776	0.414022	0.147366	0.420416	0.582122	0.436614	0.262986	0.256027	0.311768	0.191942	0.23818	0.213386	0.46195	0.374669	0.356989	0.112114	0.809338	0.163464	0.404307	0.334499	0.382945	0.349996	0.221722	0.129654	0.299478	0.258542	0.631174
GstE2	64.5073	34.9352	68.5911	59.2766	53.0852	45.2781	46.8316	52.0657	68.745	46.5144	51.556	53.8623	55.7384	44.8699	47.0463	42.8634	42.2895	29.9657	39.5305	49.0051	52.6333	38.0293	42.0898	46.6011	44.2654	34.6303	33.9595	37.3758	31.8691	38.7066	24.1289	40.673
CG7140	0	0.196756	0.0337447	1.24271	0	0	0.0264886	0.0807213	0	0	0.0841629	0.0812755	0	2.40966	1.3788	0.135293	0.127767	0	0.0795219	0	0	0	0	0.0851819	0.196489	0	0.0641412	0	0.0713063	0.127364	0	0.0618469
CG7139	17.9413	22.3357	17.211	17.7509	16.3153	18.8973	17.8896	20.9191	20.2841	20.9291	20.555	19.2809	20.0368	20.0206	19.8042	21.155	19.7985	19.582	18.2102	20.1167	16.8801	19.773	17.463	19.6658	23.7417	20.4819	21.4618	21.4242	20.2635	19.8358	19.8278	19.0022
CG8468	24.3655	30.4307	30.135	45.7905	35.2617	34.4563	27.3701	33.7533	25.9263	37.5938	37.637	53.2193	48.4335	39.0447	34.033	33.9637	36.4272	48.5927	41.5334	52.4473	48.6859	47.967	41.1876	47.0248	37.8532	46.3232	46.9268	55.7971	49.5875	49.3709	47.9005	51.9029
CG9799	6.03912	5.5037	5.13047	5.59567	6.1428	4.46056	4.75365	4.44871	4.25961	4.8305	5.40354	4.88214	4.88476	4.43625	6.24003	4.90955	4.6984	5.34403	5.07977	5.95158	4.76186	5.19632	5.06908	4.15301	4.714	5.15409	5.66742	5.51228	5.61892	5.16395	3.97231	5.97586
CG12071,CG15547,Sap-r	324.755	273.83	346.564	368.597	347.417	352.389	364.533	316.583	326.291	310.373	331.297	341.902	321.392	323.665	347.671	307.897	331.612	326.745	370.184	326.872	362.172	335.85	338.283	325.002	296.984	338.582	328.833	342.824	292.575	336.379	318.722	350.286
CG7135	100.052	51.2341	147.447	131.145	136.367	136.355	106.225	94.6114	113.707	105.735	122.76	131.652	145.073	133.972	102.484	78.3935	118.899	89.9801	117.402	115.882	139.187	126.283	110.517	122.446	115.705	113.006	107.507	102.265	111.24	108.21	109.148	97.6379
mt:Cyt-b,mt:ND6	35.757	48.1034	42.9708	89.049	45.041	66.3087	37.6612	89.8983	129.214	107.115	99.3691	106.016	69.2126	101.686	56.0633	50.3381	51.9133	52.8966	68.9592	71.6089	119.16	67.7563	44.0311	102.161	50.3606	88.2516	64.4993	79.1624	76.4848	97.1727	91.9351	101.975
CG7191	6.12618	7.61579	4.80424	7.13078	6.01483	7.35865	6.20701	7.47709	7.67638	9.30264	9.32559	7.56643	8.36434	8.35689	6.68184	7.04396	6.61625	8.06872	4.70471	7.90816	5.43741	5.9241	5.20702	7.51025	7.75146	7.1831	7.81506	6.56343	6.55532	6.50806	6.67685	6.38264
Obp56e	602.184	314.5	455.152	568.632	603.192	767.023	615.81	736.847	733.712	569.399	479.538	490.781	586.606	644.888	685.575	558.508	419.042	285.789	288.726	355.679	539.157	359.937	277.668	354.092	404.406	472.241	417.086	435.524	361.016	431.631	342.743	407.403
Obp56d	2689.3	1789.9	2470.55	2784.45	2578.24	2634.91	2498.17	2797	2950.02	2504.96	2659.21	2628	2607.6	2704.31	2785.38	2765.06	2361.23	1783.99	2128.75	2479.66	3013.81	2192.44	2068.59	2650.37	2261.54	2417.18	2086.56	2281.53	1768.04	2115.17	1679.69	2325.27
CG7192	10.4335	14.4684	9.74401	9.77907	11.2684	12.4158	10.0704	10.6386	13.0535	13.495	13.8197	12.2686	12.178	13.1852	11.7826	12.6693	10.6541	12.8838	11.0475	12.2386	10.8142	10.5759	10.4015	12.1297	13.8604	13.193	13.7039	13.2807	14.5401	11.9768	11.7295	10.195
Obp56c	0.153707	0.11604	0.433214	0.377341	0.368672	0.129088	0.36113	0.149099	0.781499	0.751387	0.59267	0	0.431471	0.315574	0.625407	0.260903	0.354791	0.280701	0.39174	0.642733	0	0.143384	0.0973029	0.301709	0.604461	0.365615	0.113871	0.440292	0.51271	0.585765	0.280091	0.462925
Obp56b	0.255338	0	0.903671	0	0.616545	0.710417	0.595429	0	0.431755	0	0.394284	1.18987	1.18073	0.420033	0.550929	0.344454	1.22597	0	0.556812	0	1.04171	1.13768	0.85317	2.99198	0.324952	1.72657	0.868487	1.20104	0.69154	0.972916	1.10454	0.320044
Obp56a	83.2324	73.2673	105.824	84.2591	135.274	178.162	89.6432	153.833	88.8135	85.9466	86.657	82.4384	178.018	136.811	93.7527	71.6874	47.3864	46.7297	47.6591	44.696	92.8039	59.3775	41.0908	76.1606	25.2854	49.3215	29.5128	50.7495	58.0986	46.7491	47.7202	86.6305
Cpr66Cb	0.0442786	0	0	0	0.0549522	0	0.0501256	0	0	0.115635	0.177032	0	0.166905	0.376757	0.238861	0.436884	0	0	0	0.301405	0	0	0	0	0	0.14707	0	0	0	0	0	0.134273
CG18518	0	0	0	0.191547	0	0	0	0	0	0	0	0	0	0.0761715	0.0519744	0	0	0	0	0	0	0	0	0	0	0	0	0	0	0	0	0.0580387
dac	9.26739	10.9319	9.32515	10.2767	9.85706	11.2122	9.59947	10.5602	9.05282	9.56136	8.91487	11.0228	9.70723	9.39826	8.99839	11.5163	9.30411	10.7382	9.04604	10.7216	7.99791	9.59005	9.64909	9.50055	9.50099	9.66175	9.01419	11.1727	9.88917	9.6135	10.0683	10.1226
CG7197	18.6422	18.3263	17.0515	19.6208	17.5326	21.5352	14.973	20.4974	18.0595	24.0482	21.0956	24.2548	20.3573	24.8093	19.7937	22.909	16.8664	21.6757	18.4409	21.0253	19.2273	20.1475	16.2739	18.801	17.3193	20.7725	20.5371	23.0788	20.2292	17.294	22.4177	17.0854
dah	0.461613	0.82122	0.321197	0.0587768	0.327304	0.365524	0.153614	0.360382	0.381936	0.337232	0.150812	0.588087	0.422642	0.241849	0.197622	0.481395	0.285771	0.566648	0.253772	0.384961	0.533608	0.27017	0.190218	0.38237	0.235324	0.121058	0.400098	0.550633	0.382921	0.229401	0.0683054	0.276319
Obp56i	0	0	0	0	0	0	0	0	0	0	0	0	0	0.324183	0.454424	0	0	0	0	0	0	0	0	0	0	0	0	0	0	0	0	0
CG18155,Dok	2.82646	2.33978	3.12348	4.13876	3.33673	3.08487	2.68489	3.08963	2.56574	3.23012	3.17684	2.63172	3.02218	3.47666	3.15919	2.33843	2.60642	2.91756	3.39589	2.8866	3.34716	3.65345	3.09122	3.26386	2.88067	2.95445	3.19037	3.3643	2.61904	3.56802	2.89659	3.88979
Obp56h	54.9025	43.1164	42.1695	78.1636	44.7978	69.7909	45.1252	72.9188	84.1219	75.724	85.3993	73.2452	68.3778	70.353	63.7629	77.9056	39.4446	36.419	35.1422	40.8733	61.5812	46.2937	34.8177	49.7136	34.5898	53.8527	33.8427	37.2729	38.2667	48.6413	43.7738	53.3011
s-cup	5.49958	7.47654	4.28368	5.29326	4.71112	6.29482	4.77139	5.29585	5.17877	7.41469	7.42086	7.09267	6.6881	6.60677	4.37567	7.30082	6.43116	6.05293	4.18117	5.73423	4.41438	5.57434	3.78786	6.20935	5.25927	7.62654	6.11837	5.36662	7.39618	6.052	4.39239	5.58313
Obp56g	1007.29	1593.34	1029.1	1451.1	975.989	1356.16	985.977	1674.26	1391.6	1789.05	1347.18	1439.41	1371.01	1448.82	1411.83	1451.3	1010.74	964.116	670.932	1037.45	1241.96	1054.37	685.693	1277.2	1035.33	1325.84	1038.72	1062.57	1121.5	1040.56	1032.83	1086.34
Akap200	47.924	39.4898	61.5078	56.8218	61.0357	56.8064	51.4928	45.8416	41.7585	42.3596	52.0983	48.6595	54.355	50.6674	51.83	37.0154	40.3975	46.252	56.9698	47.0383	49.9442	47.4225	45.7174	44.6336	34.2884	42.8349	39.7944	48.2969	37.1556	41.4587	37.8012	48.1999
Obp56f	0.377206	0.513043	0	4.5135	0.434865	0.621713	0.291818	0.350237	0	0.21759	0.652975	1.001	0.667472	7.92855	3.64518	0.313479	0	1.01044	0.127758	0.286802	0.289456	0	0	1.0263	0	1.17104	0	0	0	0.27868	0.936569	1.1027
CG7194	1.51621	0.669472	1.25725	0.4972	1.20425	0.512457	1.40903	0.190519	1.03696	0.719953	1.27866	0.963383	0.944975	0.711206	1.17649	0.343748	0.540027	0.370885	0.727767	0.749401	0.479194	0.383033	1.13362	0.603395	0.864963	0.617186	0.445598	0.577938	0.25291	0.715117	0.556915	0.383467
dap	4.46058	4.21632	5.10222	5.59103	5.42355	5.62764	4.72059	4.81614	4.33524	4.39626	4.99045	5.38684	4.55321	4.19077	4.51528	3.8692	3.3427	5.61853	5.26201	4.91808	5.0749	4.96152	5.26559	4.47127	4.55571	4.4408	3.99688	5.4335	4.64077	4.64355	4.37198	5.56732
dao	21.1962	28.0952	19.5134	21.7028	20.6246	25.4317	21.0164	24.3229	23.1746	31.2351	22.6122	27.7093	23.2934	23.1175	22.7107	25.5144	22.6627	22.682	17.4816	21.9411	18.6645	19.6048	18.1321	20.5842	25.4248	24.9961	24.6085	20.866	23.4576	22.9559	24.2989	21.1573
CG32829	0.0772133	0.200645	0.159902	0.55941	0.226368	0	0	0.131351	0.139679	0.171758	0	0	0.384434	0.140352	0	0.110169	0	0.117618	0.1633	0.350482	0	0.376869	0.108338	0.384224	0	0	0.0986365	0.0985358	0.108541	0.319032	0.456909	0.100217
CG32820	0.113253	0.201872	0.0574185	0.0622882	0.0728198	0.129082	0.108339	0.160491	0	0.0551709	0	0.162667	0.614962	0.0905952	0.158692	0.0647574	0.439512	0.331363	0.114524	0.140782	0.065329	0.0708883	0.163618	0.251606	0	0.617337	0.127838	0.060683	0.213323	0.183802	0.230121	0.0597063
CG18508	24.8041	32.3131	30.573	34.3771	28.7417	38.899	25.1485	30.0984	31.2148	32.6069	32.175	29.941	33.8839	28.9502	33.1538	27.1253	33.5369	35.549	32.2216	34.9754	43.1546	34.7253	34.4338	42.2435	35.6388	38.2358	31.4622	37.0323	44.2173	34.227	37.1877	38.9712
dbe	11.5397	14.7658	13.3992	14.5696	10.554	10.8124	13.1624	11.8242	12.7241	15.7691	13.9273	13.7932	9.61079	13.9015	12.9418	14.6841	11.8917	11.6435	11.7067	13.146	13.1418	12.5003	10.8739	15.1531	12.572	13.246	13.0329	11.8251	14.6309	11.504	12.0762	15.4632
CG44815	0	0	0	0	0	0	0	0	0	0	0	0	0	0	0	0	0	0	0	0	0	0	0	0	0	0	0	0	0	0	0	0
CG18507	54.7947	53.0732	47.389	46.1392	43.2045	54.6795	54.3402	62.517	60.2934	50.5754	45.5646	44.518	43.422	49.1746	57.4876	57.9678	62.0269	59.8963	51.7973	55.3607	57.3972	58.7877	51.7997	58.4692	57.3029	55.3797	54.9463	55.2895	60.0562	55.6535	59.7077	58.6655
Myo61F	0.705408	0.607711	0.841596	1.3728	0.846235	0.790273	0.701447	0.876353	0.715205	0.773475	0.529057	0.792718	0.443394	3.09206	2.04511	0.958082	0.584283	0.79927	1.03953	0.488277	1.05062	0.801088	0.887223	1.1049	1.04262	0.809894	0.57699	0.727468	0.365518	0.63211	0.707886	0.622859
CG44812	3.2165	3.67005	2.89142	3.46752	3.10733	3.55961	2.70204	3.9691	2.56809	3.73467	3.03519	4.51641	1.88687	5.0988	4.19579	3.3584	2.25591	3.57348	3.70045	4.67935	8.72681	2.9314	3.78655	4.02066	4.42243	2.91954	3.7622	2.49732	3.17344	4.00701	3.89381	3.0364
TyrR	4.10437	4.50822	4.29116	3.97484	4.32113	4.63774	4.36378	3.83922	4.67652	5.13113	4.14207	3.78576	5.12773	4.09369	3.93583	5.1983	4.39377	3.36707	4.81733	3.56711	3.4859	4.05035	4.21277	3.7792	4.68932	3.7713	4.2949	4.3632	4.47743	4.94808	4.55045	4.27491
CrebA	4.89913	5.35158	4.35295	4.98665	3.79781	4.11191	5.53249	4.8057	4.17763	4.60658	4.41748	4.75696	3.92187	4.20341	5.00609	4.73849	4.03303	5.76896	4.79118	4.67517	3.96125	5.26839	4.71757	5.26244	4.29689	5.02723	4.7258	4.72296	5.1853	5.06386	4.69378	4.48297
dbo	25.4187	29.3219	27.0373	26.06	26.0794	30.8929	27.1202	28.3099	27.0664	28.8563	29.3392	28.0322	29.2019	29.3061	27.5445	30.4678	24.9259	28.7029	24.1937	27.9703	23.6954	26.3648	24.2639	23.4961	29.2858	27.6305	29.7049	27.3653	28.7352	30.5492	28.1546	26.6451
CrebB	29.0865	27.5469	27.5941	28.7792	25.5108	28.7577	28.4784	28.3346	25.244	28.4701	24.4831	24.0603	27.8786	23.924	24.9639	29.9566	24.965	25.4646	27.9105	27.1957	25.4803	22.7995	27.1223	23.5056	27.6727	25.4909	23.9657	26.5746	27.1652	26.7978	25.936	26.0431
dbr	12.0996	22.7801	12.2939	13.1439	15.231	14.7126	37.1125	14.019	18.663	14.5076	19.5166	144.737	76.709	79.4533	234.79	24.4289	83.4068	15.5201	11.0295	16.8468	11.2865	12.8723	11.1033	13.011	11.769	15.0471	15.5577	13.4234	14.238	16.9202	13.5727	12.5011
CG32832	0	0	0.254584	4.24614	0	0	0	0	0	0	0	0	0	4.62336	3.5396	0	0	0	0.253118	0.284718	0	0.322397	0	0	0.27432	0	0	0	0	0	0.333594	0
CG17209	3.83265	4.03025	4.58462	3.79372	4.13498	4.21474	4.69756	3.87154	3.78638	4.1613	4.58762	3.67851	3.49019	3.45144	3.31947	4.19824	3.64073	4.58198	4.30452	4.46484	4.01075	3.9694	3.74648	3.09054	4.20363	4.31171	4.48375	3.68308	4.54952	4.53646	4.2946	4.3381
CG17027,CG17028,CG17029	61.7551	50.0591	59.7917	68.9515	62.7901	61.6016	56.875	65.1877	59.8108	58.0043	59.1161	56.979	70.2054	68.5197	62.0695	63.9042	55.9932	56.051	54.9952	50.3295	61.1657	57.1694	51.5563	55.0791	55.282	50.7009	55.8997	59.2823	56.0879	55.4728	50.3578	59.5373
Vps37B	34.3544	36.7597	35.9461	35.2857	37.0228	33.3218	37.4717	33.3087	38.1431	39.3373	41.5634	36.9389	34.7885	33.4964	33.0228	38.0024	35.9157	31.876	37.35	42.8746	38.4663	36.4926	37.3429	37.9978	34.217	33.5999	35.0579	36.2271	33.3125	37.123	34.2529	37.4402
CG7173	0	0.163257	0	0.042638	0	0	0	0	0	0.033704	0.0524404	0.051439	0.0493683	0	0.0354615	0.0441844	0	0.233499	0.0165473	0	0	0	0.0285063	0.105983	0.0417432	0	0	0.153613	0.0900768	0.0406488	0.0970814	0.0793705
CG7172	39.9021	44.7085	42.3809	37.9395	43.0295	49.287	41.0919	44.2765	38.2685	40.9637	44.7253	40.0573	43.2526	47.9053	38.9855	40.0287	42.7336	44.0508	44.3752	46.7521	47.6488	45.8473	39.2123	41.2679	44.5061	43.8136	41.3675	38.7342	43.1247	39.5525	47.2707	37.6152
NFAT	20.4893	22.2615	22.8146	24.5048	21.6741	24.4381	22.93	23.9779	20.023	22.7437	22.3981	22.5944	23.2665	21.438	22.4888	24.8957	20.0916	26.6854	20.7718	25.2795	17.4861	23.7937	20.5561	22.5085	21.6842	23.3402	22.7702	23.2122	23.4314	24.8955	22.633	25.4779
CBP	5.64516	7.19885	6.51216	5.32608	5.41578	6.12589	5.25642	6.25764	7.75555	6.78611	5.8863	5.45792	6.9061	7.04008	5.03195	6.62682	3.44155	4.22482	2.64401	3.67142	3.61205	2.72512	2.99569	3.93456	3.04483	4.76483	3.27656	3.2074	2.96095	2.4024	3.72183	2.87473
dco	28.8976	32.2361	31.0072	32.8686	33.733	32.6909	33.1654	31.8303	27.1587	30.784	30.1955	36.774	31.9935	31.1307	29.9899	33.1081	29.894	35.7251	33.0908	30.052	29.2044	30.4959	30.2258	31.6853	30.9819	31.5753	32.3607	32.283	31.4773	31.9868	33.2258	32.9553
CG32809	50.8553	67.1166	51.7053	55.8447	51.8247	56.5709	50.4538	61.694	62.319	72.9055	62.7179	66.1535	58.7321	57.1248	53.4135	63.3493	59.2264	61.2915	51.3536	59.2002	42.755	56.7451	48.4327	54.4812	70.5947	69.7604	67.0555	59.3315	65.4155	63.1722	65.8527	56.8218
CG32808	7.73513	11.4852	8.02306	6.575	8.43255	9.0721	8.41443	10.2065	10.2652	11.1883	7.72077	14.5255	10.5196	13.5674	9.52733	10.9877	12.7487	9.07774	8.90615	9.75401	7.24258	7.00427	9.41861	9.06496	13.3173	9.45966	12.25	10.8404	12.7314	11.4771	15.2604	7.73642
CG32806	0.139867	0	0	1.74361	0.167372	0	0	0	0.214566	0.129087	0	0	0.195718	1.71396	0.570178	0	0	0	0.150247	0	0	0	0	0	0	0	0.154189	0	0.177075	0	0	0
snoRNA:Psi28S-291	26.3105	45.0171	0	0	20.707	60.6674	9.68342	0	69.8356	0	0	0	0	88.8316	0	0	92.8358	0	19.6801	33.8279	0	0	16.9626	0	0	0	24.2768	62.2118	0	103.363	36.9505	0
CG7168	19.6371	21.045	17.5407	16.4669	17.3947	18.391	20.7094	22.4649	19.5209	16.3672	19.1758	17.3116	20.247	20.7636	19.1823	18.2815	17.5124	18.7094	16.9231	17.9843	20.049	16.3475	18.8805	16.733	15.8619	16.6479	18.7923	16.0469	15.9573	15.3286	19.1003	22.3535
CG18537	0	0	0.150988	0	0	0	0	0	0	0	0.339134	0	0.340711	0	0	0	0	0	0	0	0	0	0.204286	0	0	0	0	0	0	0	0	0
CG32801	2.39798	3.73786	1.78486	3.66262	1.95973	2.46729	2.28695	2.30482	3.73925	1.73452	3.3568	1.55419	3.57393	3.22578	2.11263	2.70995	3.29522	2.45375	2.46701	2.71791	2.1707	2.16323	1.90476	2.42727	2.86831	2.18525	1.70022	1.62424	2.28227	3.29688	3.4859	1.52769
CG17207	0.713104	0.641582	0.444292	1.02764	1.04153	0.221667	0.6236	1.51336	1.73702	0.448446	0.397725	0.709873	1.32291	1.90866	0.375809	0.277989	1.83446	1.05533	0.783158	0.586393	1.55745	1.07192	0.863705	0.805642	0.957761	0.784917	0.39954	1.05329	1.48664	1.53823	0.89818	0.949638
CG17202	45.1951	61.8213	44.6504	39.181	46.4043	44.9417	47.6217	46.0256	44.7427	52.0058	56.899	44.3977	57.8427	45.4806	49.6439	39.9796	44.5988	38.218	46.0423	38.8351	49.658	49.7595	43.6803	57.7562	43.4235	54.9337	51.45	58.1972	51.0617	48.0978	45.319	41.7768
CG18528	2.5485	3.84214	2.90849	3.04843	2.5529	2.99282	3.45572	3.38336	3.35778	3.06695	4.02826	3.48178	3.1641	2.97874	2.98308	3.7305	2.99858	2.654	3.09209	3.33498	2.92735	2.88891	3.3382	3.48211	2.71474	3.0593	3.27217	3.15059	4.34107	2.60371	2.30363	3.0533
CG7185	30.5875	34.9355	31.6419	31.0833	29.7948	31.5556	30.021	31.7534	31.0802	34.539	30.734	29.9386	34.9719	29.9537	28.5022	29.7767	28.6347	31.2567	29.4658	34.3591	30.3182	30.3737	28.4173	34.6252	26.8051	35.5976	28.76	33.1623	32.1979	29.4014	28.6683	28.3804
CG7182	12.5062	16.0263	12.2713	13.5855	11.815	12.8192	12.2405	14.3219	10.0139	14.3997	13.1691	13.0467	10.3387	14.1797	12.9051	13.3915	11.8649	12.4397	11.7574	13.0506	11.771	10.2506	11.2664	13.4309	10.1105	14.1204	13.2941	12.731	12.0758	11.6391	12.3629	12.9256
CG7183	8.21149	11.011	8.14717	9.37989	8.34371	9.8469	7.67431	10.6692	8.50369	11.3158	8.59171	10.4259	9.10739	10.3431	9.76391	8.95793	8.29747	8.23011	7.12662	9.98436	8.62199	7.139	6.98391	10.6831	8.74016	9.26993	8.3745	9.65242	9.59759	8.14971	9.35289	8.2414
CG32819	0	0	0	0	0	0	0	0	0	0	0	0	0	0	0	0	0	0	0	0	0	0	0	0	0	0	0	0	0	0	0	0
CG32817	10.931	8.7538	9.39936	9.80331	7.30838	8.93462	8.66189	10.0801	8.41053	8.754	12.5977	9.83264	11.5792	9.51625	7.52788	9.9564	11.7813	14.4967	14.8318	12.1532	7.73314	10.854	10.9663	12.4137	10.2411	10.7063	12.4158	12.4605	9.25826	7.71365	7.48325	5.20689
CG32816	3.85884	2.82801	3.19263	4.11041	3.1621	5.9191	3.80891	4.69032	5.08766	3.24089	3.06463	3.26506	4.29357	4.09601	4.01122	4.75012	4.39728	3.42065	3.73077	4.4427	4.02389	4.06674	3.68115	4.3854	5.00053	4.26801	3.67311	4.01933	3.72349	4.53329	4.17726	5.60577
CG7179	0	0	0	0	0	0	0	0	0	0	0	0.0806151	0	0	0	0	0.188719	0	0	0	0	0	0	0	0	0	0	0	0	0	0	0
CG32815	25.9856	40.2023	26.5988	29.6503	27.5341	31.7643	27.269	34.0557	33.467	41.9861	34.7279	35.1072	32.6337	33.1992	33.4093	39.4314	31.0491	34.5805	24.4015	30.5795	27.6485	29.5165	24.3391	27.8754	37.8479	35.9557	37.5151	31.4684	35.7318	32.5187	34.7239	31.3225
CG32813	10.7091	13.7487	10.3414	11.3663	9.81596	11.8153	11.3224	14.7832	12.1112	13.6367	12.8101	12.2406	13.3658	14.0648	11.6352	13.4737	11.5836	11.7262	10.8997	11.9013	10.9501	11.4252	10.7864	10.6837	13.348	13.7589	13.7091	12.4635	14.4418	13.3299	14.1383	11.102
CG32812	0.927629	2.19777	1.42087	1.77697	0.958097	2.38698	1.48779	1.75796	1.44011	1.14093	2.77642	1.39562	1.5107	1.60452	2.33622	1.31401	1.58608	1.1417	1.31104	2.80751	0.520905	1.7942	1.35068	2.15782	1.53809	1.70678	2.77643	1.77341	1.44628	2.25764	1.73196	1.64822
CG32811	0	0	0.267832	0	0	0	0	0	0	0	0	0	0	0	0	0	0	0	0	0	0	0	0	0	0	0	0	0	0	0	0.534658	0
CG9821,CG9837	49.3388	28.1109	47.4288	55.1983	57.9676	54.4899	62.8531	50.4893	55.1498	32.0174	37.8265	42.9972	49.3507	47.6553	55.9377	40.7469	46.3252	50.692	64.9551	48.8864	62.4928	62.1553	68.7728	56.8882	46.3416	40.7814	37.7053	46.6421	39.5447	50.7556	43.3205	57.5277
Mst77Y-13	0	0	0	0	0	0	0	0	0	0	0	0	0	0	0	0	0	0	0	0	0	0	0	0	0	0	0	0	0	0	0	0
snoRNA:Psi18S-301	0	0	0	0	0	0	0	0	0	0	0	0	0	0	0	0	0	0	0	0	0	0	0	0	0	0	0	0	0	0	0	0
unc-13	127.246	116.059	129.832	113.33	131.222	119.276	133.797	116.927	121.486	124.002	117.683	121.326	116.715	111.797	124.334	129.94	103.278	133.641	117.316	108.349	83.55	108.182	117.014	107.413	126.28	113.107	129.761	114.124	118.065	124.785	126.906	111.18
del	1.65637	3.0876	1.89119	2.16228	1.94027	2.41697	2.01653	2.34422	1.94206	2.05863	2.15861	2.03159	2.23414	1.91035	2.54092	2.58985	2.26626	2.22297	1.58658	2.19545	2.11095	1.8811	1.73294	2.03864	2.21654	2.16272	2.24835	2.6733	2.3733	2.30777	2.51686	2.24197
ssp6	8.7381	11.3955	7.99493	11.8017	8.26661	13.1579	8.77376	10.9177	12.7023	12.7008	11.095	10.4175	10.6838	11.756	12.3586	11.8012	11.5987	11.9407	9.26255	11.4301	9.77953	12.4452	9.17599	10.1299	12.8509	13.3453	11.8825	10.7199	11.8167	12.9343	12.3272	10.4602
ms(3)76Cc	0.220348	0.33379	0.284271	1.312	0.196132	0.144422	0.12216	0.138739	0.325223	0.405469	0.290318	0.28105	0.298228	1.45932	0.981814	0.51528	0.363261	0.132003	0.155336	0.222726	0.158323	0.298222	0.190728	0.340305	0.434029	0.112872	0.222863	0.167768	0.24485	0.157728	0.162389	0.237062
ssp7	1515.24	462.104	1226.96	1177.12	1361.51	1128.73	1642.76	1137.94	1205.17	588.547	718.398	757.046	945.607	719.497	1170.56	685.481	937.625	740.667	1412.98	1037.29	2122.83	1367.3	1711.32	1470.56	899.383	838.707	442.873	949.735	656.332	1036.76	753.103	1444.03
CG18661,Try29F	14.1093	16.079	14.3108	15.5627	13.1045	18.242	16.4673	15.9779	14.56	16.9733	14.8157	14.6727	17.417	13.8227	15.9327	18.04	16.5769	19.2091	17.3247	16.0191	16.1294	14.8631	15.9508	24.6546	14.9727	15.7963	12.7114	15.3757	16.0303	13.9796	13.6751	16.8383
ms(3)76Ca	0	0	0	0	0	0	0	0	0	0	0	0	0	0	0	0	0	0	0	0	0	0	0	0	0	0	0	0	0	0	0	0
ssp5	0.0172532	0.0454252	0.0744651	2.82792	0.0843811	0	0.0199586	0	0	0	0	0	0	3.89112	2.09847	0.0483188	0	0	0.0959217	0	0	0	0.0493217	0.175369	0.0458988	0.0469129	0	0	0	0.0449338	0.0533914	0.0431451
ssp3	6.35329	5.37111	5.78941	5.7776	5.81986	6.16512	5.65448	6.33713	6.10177	5.65309	6.18598	6.2493	5.19885	5.3328	6.32785	5.79764	4.92155	5.43011	5.13845	5.02577	5.24516	5.68694	5.25587	5.27257	5.89263	5.50001	5.4253	5.51177	5.53397	5.89459	5.2597	4.84114
CG11762,CG8145,CG8159	8.91853	9.79046	10.358	8.66516	8.61847	8.09908	8.9823	9.04187	12.2803	10.4389	12.9172	10.1866	9.27647	10.0981	9.08432	9.69592	9.55936	10.2109	7.99434	12.6157	11.3557	12.2554	9.32083	11.6609	9.02864	9.67612	10.4447	8.98922	10.585	9.41785	10.0229	7.09196
CG32625	0.603436	0.917829	1.12235	0	0.958585	1.61279	0.816245	0.921347	0.969922	0.591647	0.601961	1.19959	0	0.946512	0.209929	1.07052	0.716169	0.284047	0.107934	0.257826	0.518278	1.17026	0.668997	0.938491	0.246086	0	0.902902	0.225417	1.8324	0.49166	0.844322	0.961437
eIF6	19.4867	20.5754	20.6915	19.2545	19.8535	18.5764	22.2716	24.5107	19.7385	24.8902	22.2016	24.9185	17.9548	20.6278	20.4116	17.406	21.3807	18.0824	20.0983	21.3631	19.733	17.7627	20.2295	20.8964	16.7497	21.7743	18.6619	20.769	23.0187	20.8888	18.7516	23.0336
eIF5	92.6374	104.738	85.2301	89.0111	86.5654	90.3188	87.3253	93.1684	98.6982	98.4469	90.7417	90.6019	93.5103	92.4537	88.4977	98.2043	95.8665	96.3793	81.8182	92.2426	86.182	85.722	82.2194	84.228	102.849	100.397	97.6487	89.9276	98.14	91.8664	99.1014	87.9646
CG33969	18.6504	24.0612	18.1686	21.6434	18.8164	23.0394	18.6304	25.3948	21.42	23.1133	21.7911	21.9625	21.8185	21.7467	22.5808	22.7814	21.0399	22.7254	17.9102	20.8994	22.0517	20.8099	15.8284	19.1954	23.4917	23.1695	21.6377	20.3614	24.6487	23.6616	24.8828	19.6978
Bdbt	21.0504	22.4378	19.4033	18.6191	19.0332	19.9719	19.5779	23.153	15.6566	19.7425	22.8192	19.6115	21.1711	20.8464	19.7523	21.966	25.1966	18.9961	16.1643	18.752	18.0801	21.9069	19.6324	21.4417	19.5844	19.555	20.1946	20.206	20.5753	18.007	22.2807	18.493
ms(3)76Ba	0.0419165	0	0	0.093245	0	0	0	0	0	0	0	0.0357671	0	0.152188	0.0512716	0	0	0.0710817	0.0141779	0.0315586	0	0	0.0260876	0.0361656	0	0.0853871	0	0.0266886	0.0309369	0.0295889	0	0.0280171
CG32639	0.117785	0	0	0	0	0	0	0	0.39628	0	0	0	0	0	0	0	0	0	0	0	0	0	0	0	0	0	0	0.280129	0	0	0	0
CG32638	48.6121	39.3723	45.2658	45.2426	50.644	47.0731	51.216	47.4942	48.2204	42.0003	42.6944	40.6184	45.6078	44.7094	48.3553	49.3871	48.8426	46.8901	49.2478	50.1969	49.9203	45.3627	47.4555	50.8174	45.3496	49.0695	47.4987	53.1818	49.867	49.74	51.146	48.9358
CG12717,ade5	275.678	94.9101	319.971	267.871	262.22	204.43	274.139	181.069	214.343	125.935	210.252	196.397	193.811	169.383	280.481	153.797	196.024	166.662	262.997	215.079	311.838	223.001	260.861	253.556	191.745	135.34	132.872	203.028	122.258	184.344	146.246	263.767
CG18304	4.03647	3.43759	3.51634	3.62481	3.90631	3.61773	3.53768	4.02743	3.19326	4.025	3.63786	3.29424	3.43741	3.98713	4.10546	3.56006	3.25315	3.47932	3.74901	3.6633	2.79837	3.79043	3.66011	3.32625	3.53487	3.22422	3.34855	4.3224	4.27656	3.99207	3.54996	3.6894
CG18302	11.5196	7.47279	13.5442	13.451	17.4319	17.9637	18.7449	13.1459	5.85752	7.91503	9.73543	10.8458	13.9543	14.0887	18.5576	10.8682	12.5562	15.1536	21.2291	13.7873	16.2769	17.5494	21.2569	14.5392	11.4626	10.7243	11.4544	13.0239	15.0092	16.1701	12.5823	14.6909
CG32633	0.132529	0	0	0.637413	0	0	0	0	0	0	0	0	0	1.87699	1.16343	0	0.185723	0	0	0	0	0	0	0	0.191968	0	0	0	0	0	0	0
CG32631	0	0	0	0	0	0	0	0	0	0	0	0	0	0	0	0	0	0	0	0	0	0	0	0.151899	0	0	0	0	0	0	0	0
snoRNA:U76:54Eb	0	0	0	0	0	0	0	0	0	0	0	0	0	0	0	0	0	0	0	0	0	0	0	0	0	0	0	0	0	0	0	0
CG7091	0.397729	0.900551	0.434926	0.193605	0.554866	0.603806	0.387178	0	0.507478	0.243418	0.641143	0.36979	0.236363	0.678159	0.660862	0.100574	0.189996	0.520763	0.694939	0.106199	0.400508	0.670645	0.421932	1.18399	0.196379	1.30646	0.583151	1.10333	0.649182	0.670409	0.468782	0.924617
CG7099	3.42303	3.84933	3.59377	3.19547	3.65255	3.60643	3.5243	3.67802	3.00908	3.76662	3.58999	3.4057	3.09101	2.83087	3.8535	3.80844	2.43886	2.68726	3.11422	2.52359	3.17019	2.96471	2.89997	2.74841	2.86705	3.15848	3.20778	3.12582	2.61838	2.92516	3.14337	3.41137
CG33939	2.4513	3.28729	4.09213	5.63027	3.19266	2.25149	2.99705	4.05959	1.5335	1.61896	4.23257	2.47668	4.54471	5.57818	2.28821	1.64167	3.39909	2.12069	3.12389	2.43116	3.45945	4.58077	2.21521	1.50231	3.53613	2.12891	2.36855	1.59975	0.630857	2.64597	3.06998	0.865309
Fpps	13.8233	13.4554	13.133	11.4958	13.9156	14.343	12.1095	13.0612	13.5448	13.5789	12.4219	11.9199	12.148	14.4971	11.2779	9.31016	11.7115	10.7592	12.0838	10.4335	14.1271	12.4098	12.371	12.2362	13.5995	13.5674	12.3704	12.2328	13.2639	11.6176	10.0187	12.375
dgo	4.88774	5.8392	4.49842	5.62505	4.36757	4.65323	4.6863	5.74935	5.23955	5.55329	5.01071	5.73046	6.41621	5.45184	4.5027	5.46355	4.76126	5.29152	4.02807	5.37095	3.47774	4.15904	4.22967	5.27347	4.46544	4.16924	4.20263	5.69192	4.16745	4.2935	4.63665	5.10819
CG7094	0	0.0701801	0.131428	0.825475	0.0374264	0.0770881	0	0.0882918	0.0938946	0	0	0.0890671	0	1.3315	0.501887	0.234611	0.0716297	0.168325	0.0338263	0	0	0.173603	0.0592494	0.181269	0.145067	0	0.0693112	0.331645	0.0774653	0.0721256	0	0
meigo	36.5558	29.71	35.4891	31.1465	30.1244	30.9711	32.2999	27.1594	28.4413	30.4082	32.2597	33.6479	27.0605	28.4393	30.063	30.8571	28.7849	29.9078	34.3883	33.4047	32.4549	27.5556	33.1713	34.787	32.5546	27.0807	30.1344	32.4891	26.5272	31.0603	26.1699	30.5095
CG32603	3.35549	4.2936	3.26632	6.89579	4.35271	6.13737	3.17629	5.51748	7.84573	8.57202	6.92446	4.71906	5.46575	4.41574	5.56584	5.2557	5.51819	6.64409	2.40147	5.12201	4.49088	4.77633	2.0045	4.9906	6.39578	5.78738	2.88753	3.62183	8.81553	3.71509	7.88237	4.46345
CG17003	0	0	0.0632121	0.366111	0	0	0	0	0	0	0	0	0	1.62588	0.10093	0	0	0	0	0	0	0	0	0	0.120583	0	0	0	0	0	0	0
CG17002	14.8842	24.757	13.9153	18.7481	16.8845	18.5191	14.5847	17.246	19.1375	22.996	15.6109	21.1978	21.1582	23.245	19.1192	16.6051	18.3836	17.9442	16.7232	18.5529	19.5987	15.9209	15.501	18.2682	18.1725	21.7764	21.1506	15.3413	21.3085	18.6932	21.1087	15.5688
dhd	0	67.8143	0	0	0	0	0	0	0	0	0	0	0	0	0.168252	0	0	0	0.0898368	0	0	0	0	0	0	0	0	0	0	0	0.235016	0
CG33946	103.322	70.1848	72.717	121.414	67.8871	115.99	58.7048	204.292	149.559	137.967	103.859	127.463	88.4402	106.887	135.624	131.005	90.1311	52.1738	97.2037	81.4655	203.792	136.209	73.5325	174.231	133.152	176.931	93.9009	123.65	120.437	109.137	101.409	162.5
Pp2A-29B	105.253	112.832	102.976	120.979	107.775	113.313	103.636	111.818	114.969	126.57	117.784	113.838	116.771	112.04	108.499	108.456	105.85	103.569	101.997	115.881	116.606	109.557	102.055	107.34	112.662	132.41	116.722	118.514	115.201	115.885	106.394	109.808
Snap29	30.3572	35.3821	31.5882	39.3316	29.636	37.6677	29.3879	35.198	36.4006	36.4795	36.7933	40.4416	39.2784	36.1236	34.8692	33.5769	37.9214	29.9983	30.6012	36.9133	40.6905	36.0551	30.4034	34.9585	38.6388	37.8701	34.7568	40.144	36.7064	37.0753	34.6004	37.6189
CG42363,CG42364	3.61099	3.83372	3.77042	4.39147	4.5597	4.00358	4.3247	2.94152	3.86689	4.95794	4.03943	3.77564	5.5318	4.0508	3.80135	3.45786	4.29351	4.88579	4.07547	4.12802	3.49958	3.97909	3.91954	4.20003	3.76102	3.86759	3.90151	3.42167	3.75359	4.55107	4.17729	3.18515
Snap24	31.9079	36.9494	31.1407	34.0749	31.7727	37.3529	31.656	36.3486	39.6079	35.2475	35.2689	30.9953	36.3677	35.2605	31.6076	37.6213	32.2914	36.5699	29.6161	35.0704	35.375	29.4544	30.7582	34.002	32.9334	34.1194	37.2894	31.5239	37.1291	33.911	40.279	36.9365
Snap25	194.149	178.027	193.251	174.914	195.135	188.4	197.135	171.653	207.274	189.3	183.588	180.196	174.713	167.358	180.143	191.251	168.386	191.942	184.451	165.025	142.929	170.683	171.309	158.367	209.103	172.695	189.029	168.243	187.123	190.901	195.112	173.742
CG42637,Gyc76C	0.53722	0.382475	0.602735	0.747698	0.565138	0.509998	0.722905	0.402154	0.280108	0.36537	0.367083	0.521675	0.37996	0.382716	0.566005	0.371654	0.366273	0.32612	0.663725	0.369331	0.395745	0.480221	0.448526	0.410968	0.265031	0.427444	0.422029	0.375385	0.393249	0.599353	0.359218	0.559574
CG18324	3.04594	3.4181	2.86423	4.45226	2.80618	3.9183	3.36702	3.41677	3.58377	4.19004	4.35437	3.93199	4.79966	6.10542	3.64466	3.63066	2.92922	4.10955	2.82038	4.70211	3.4369	2.40355	2.52836	4.86841	4.97279	3.68576	3.50097	4.21029	3.45521	3.82732	4.51904	4.19437
dib	0	0	0	0	0	0.197152	0	0.0746271	0.0814761	0.146263	0.235437	0	0	0.163708	0	0	0	0	0	0.0662668	0	0	0.075564	0	0	0	0	0	0	0	0.144407	0
dia	15.9527	15.8991	14.3126	15.683	14.3324	18.8013	18.9509	19.2455	15.3176	17.3795	16.7928	15.8724	14.0832	20.2655	23.1156	19.1741	18.6734	19.1527	18.4742	17.3458	18.5264	19.4333	18.0643	19.6866	18.5905	20.337	19.0584	18.7776	19.7443	21.279	21.2866	22.1989
CG33998	0.615123	0.469545	0.57231	0	0.122057	0	0.23833	0.623714	0.330796	0.197344	0	0	0	0	0.431395	0.544684	0	0	0.438825	0	0.260096	0	0	0.956367	0.251786	0.258558	0	0	0	0.251889	0.28403	0.244403
tRNA:CR31885	0	0	0	0	0	0	0	0	0	0	0	0	0	0	0	0	0	0	0	0	0	0	0	0	0	0	0	0	0	0	0	0
CG43319	0	0	0	246.943	0	0	0	0	0	0	0	0	0	443.976	78.4828	0	0	0	0	0	0	0	0	0	0	0	0	0	0	0	0	0
dik	10.5181	15.2368	10.2668	13.2131	11.5548	13.8537	10.9099	11.6353	11.8618	14.203	13.226	14.1357	15.8474	12.4229	12.5789	11.4692	12.9023	13.0014	11.0128	13.4987	12.808	11.8925	10.8679	12.4799	11.9468	13.8386	14.319	14.0685	15.3797	12.4672	14.6097	12.2944
CG43315	0.266666	0	0.174716	0	0	0	0.141671	0	0	0	0.411019	0	0.405539	0.436283	0	0	0	0.38725	0	0	0	0	0.255565	0.438029	0.313545	0	0	0	0.339631	0.676537	0	0
CG43316	0	0	0	0	0.31162	0	0	0	0	0.308193	0.46229	0.457321	0	0	0	0	0	0.401708	0	0	0	0	0	0	0	0	0	0	0.393701	0.361097	0	0
CG43313	3.32343	2.89012	3.51439	3.42697	3.21552	3.46094	2.98787	3.75905	2.71487	2.67929	2.85595	3.48327	3.11039	3.00505	2.98855	3.26103	1.94057	2.46149	3.17222	2.4825	3.02452	3.16805	3.38829	3.02303	2.53396	2.62177	2.26783	2.8463	2.64137	2.8051	2.1015	2.60589
CG43312	0	0.16714	0	0.182325	0	0	0	0	0	0	0	0	0	0.225203	0	0.192554	0	0	0	0	0	0.204675	0	0	0	0	0	0.158515	0.188434	0	0	0
CG30007	3.30841	3.50683	3.76608	3.18875	3.51603	3.8035	3.52995	3.08088	3.15235	3.44168	3.53128	3.7265	3.3449	3.56715	3.03923	3.86439	3.1238	3.89719	2.97294	3.15875	2.61498	3.39618	3.08414	3.12698	3.56146	3.70561	4.39537	3.27021	3.34994	3.20619	3.2422	3.28902
Tsp29Fa	0.917278	1.96352	1.14751	2.22097	0.642092	1.30467	1.38618	1.30503	0.968489	1.37611	1.55525	1.38361	0.63148	4.4709	3.78096	0.766637	1.24533	0.20319	0.781749	0.551724	1.08205	1.45004	0.662045	0.45446	0.858436	0.497963	1.51759	0.815308	0.765076	0.522126	0.213876	1.01195
CG30008	0.92692	0.929563	0.282608	27.8172	0.968653	0.340973	0.932103	0.592375	0	1.3943	1.60432	0.791367	1.53063	38.1007	14.6663	0.684671	1.0844	0.723258	0.660989	0.678637	0.661015	0.377485	0.636105	0.619833	0.160296	0.808527	0.912506	0.737058	0.868268	0	0.76051	0.615695
CG32669	5.56859	17.3175	10.9506	17.6469	9.9854	17.5321	6.25588	18.7471	23.1029	18.0435	24.5395	22.2456	22.278	23.4888	18.0575	13.6253	26.2795	13.9671	21.3794	27.7128	23.8825	23.1714	7.26059	25.2599	28.0199	25.8036	25.6677	25.6636	28.3973	26.4615	23.903	24.2217
snRNA:U4:39B	0	0	0	0	0	0	0	0	0	0	0	0	0	0	0	0	0	0	0	0	0	0	0	0	0	0	0	0	0	0	0	0
CG31337	0.224092	0	0	0.188557	0.183306	0.196379	0.0871074	0	0	0	0.232574	0	0.217508	0	0	0	0	0.207605	0.083446	0	0	0	0.0718116	0.241716	0.365884	0	0	0.16905	0	0.180193	0.219109	0.174632
CG32668	0.498564	0.89119	0.962225	0.924351	0.658456	1.14306	0.877727	1.21841	2.11207	1.36642	1.05204	0.95235	1.04721	1.44961	0.581109	0.474735	0.671106	0.739694	0.788931	1.19639	1.19279	0.852606	0.662304	1.00231	1.22296	0.851461	1.02445	0.98254	1.01898	1.0169	0.754896	1.20138
Bgb	39.2081	66.1953	41.6444	42.932	39.0751	44.2322	41.3498	49.9326	41.5711	58.6151	49.5488	52.5268	48.4134	45.7796	42.9676	50.2427	45.7367	48.4825	40.5933	46.6833	48.8942	44.2412	41.4741	43.7169	43.925	50.2714	49.4328	48.914	55.6406	42.694	41.7316	45.7534
Tsp29Fb	55.5205	57.4416	64.2158	78.112	67.189	70.2799	64.5722	68.957	58.9435	69.7898	70.1058	70.0846	72.3963	99.3368	78.0583	64.4571	55.3128	51.8754	58.4029	60.6092	73.7651	54.7183	53.8647	55.4495	49.2241	58.2235	57.5543	58.6121	56.8612	52.4585	50.3757	57.7412
CG17026	21.2048	12.3961	18.4029	20.3841	17.8801	16.5001	13.6125	14.5439	16.1249	13.1611	15.2327	18.9336	18.203	16.8312	16.5508	14.5326	13.6137	12.1247	14.0418	15.3755	18.644	13.726	15.4784	12.6283	13.1314	13.8786	13.9774	14.8721	11.922	13.871	14.8587	13.7861
CG33993	4.73702	5.56409	3.85182	2.96109	4.01911	3.46363	2.77138	3.5037	3.84169	4.14224	4.19759	4.1672	4.51716	4.18994	4.01369	3.91061	5.76271	7.28552	9.90868	6.26393	7.71221	8.29596	9.5704	4.94364	6.32658	5.50606	6.56573	7.625	8.00203	7.23215	3.72789	6.76925
tRNA:CR31890	0	0	0	0	0	0	0	0	0	0	0	0	0	0	0	0	0	0	0	0	0	0	0	0	0	0	0	0	0	0	0	0
CG30010	12.1663	8.77962	11.3468	11.6548	12.4087	10.9983	11.0588	11.6831	10.5224	15.1525	12.3323	12.9109	14.3773	13.3825	13.59	13.5877	11.3805	7.73023	12.9002	11.1998	13.5248	13.9242	13.3194	11.2222	11.7314	13.0699	16.6051	11.9012	10.4807	9.84489	13.5642	13.8033
bab1	1.97842	2.58921	2.64289	2.06239	2.07028	2.36454	2.15969	2.32729	2.41901	2.56392	2.6591	2.4173	2.24689	2.33525	2.35775	2.65605	2.05885	2.60543	1.54313	1.62696	1.72738	2.11128	1.73034	2.39315	2.25088	2.45508	2.14081	1.77482	2.28645	2.25303	2.25967	1.9797
CG31342	17.1418	24.9324	18.4247	21.6873	17.5609	22.5356	18.8912	22.9739	24.4099	25.1094	23.9286	24.7073	23.8157	21.2857	21.528	23.4612	21.521	22.6244	17.2101	22.4184	19.4923	21.3605	16.1473	22.8986	21.8393	25.8955	23.278	23.0317	21.3155	24.46	23.9024	21.9398
Cortactin	19.0294	20.2773	19.3148	18.4527	18.6883	20.1506	17.9192	20.8718	21.5608	19.6813	22.3698	24.158	18.9529	20.4268	21.7278	22.0399	18.8599	18.3205	18.5073	20.0981	20.8334	21.2075	18.6023	23.096	19.6659	21.9949	22.8197	22.3381	18.9952	19.2938	20.2352	19.3251
bab2	6.87202	7.27313	6.60163	7.72865	6.23457	7.55984	6.69032	7.52075	7.2395	7.45937	7.34532	6.97762	7.91958	6.9293	6.94997	8.35966	6.45285	6.8559	6.51238	6.83319	5.70444	7.02028	6.57998	6.91924	7.61289	7.10651	7.37841	7.81721	7.14312	7.41002	7.36775	8.40759
tRNA:CR31892	0	0	0	0	0	0	0	0	0	0	0	0	0	0	0	0	0	0	0	0	0	0	0	0	0	0	0	0	0	0	0	0
tRNA:CR31896	0	0	0	0	0	0	0	0	0	0	0	0	0	0	0	0	0	0	0	0	0	0	0	0	0	0	0	0	0	0	0	0
tRNA:CR31895	0	0	0	0	0	0	0	0	0	0	0	0	0	0	0	0	0	0	0	0	0	0	0	0	0	0	0	0	0	0	0	0
djl	0.0658599	0	0	2.6413	0.109251	0	0	0.0679513	0.0735488	0	0	0	0	2.39439	1.45223	0	0	0	0.0932024	0	0	0	0	0.131859	0	0	0	0	0	0	0.128092	0
CG43329	0	0	0.230107	0.217473	0	0	0	0	0	0	0	0.255793	0	0.794064	0.176276	0	0	0	0	0	0	0	0	0	0	0	0.185815	0	0	0.208261	0	0
CG43327	0.055435	0.057791	0.230518	1.56684	0.0985019	0.19356	0	0.145272	0	0.136096	0.0754338	0.0732828	0.143237	2.82723	1.40544	0.32822	0.238761	0	0.0879082	0.0645342	0.059954	0.144726	0.104836	0.149294	0.180076	0	0.173875	0.109848	0.448265	0.0598243	0.0713885	0.114474
CG43322	3.39886	5.29723	3.52868	3.99729	3.71165	3.73709	3.74658	6.45986	3.93783	5.49791	4.95938	5.34091	4.71977	4.86496	4.1849	5.62769	4.27217	3.54401	3.64952	3.33954	3.94705	5.09739	3.94628	4.2776	3.83755	4.82785	3.15594	4.59447	4.09444	3.51434	2.72978	3.70864
CG17010	0.412285	0.0877312	0.296328	2.45496	0.421134	0.0937796	0.27978	0	0.46376	0.357174	0.225952	0.110489	0	2.03633	1.2118	0.189155	0.52335	0.0997987	0.459988	0.0959813	0.272569	0.104251	0.197095	0.22993	0.17851	0.454345	0.599301	0.0824065	0	0.528257	0.417216	0.423597
CG43320	3.62513	5.87395	3.53789	5.18011	3.94632	4.27563	4.29618	3.78158	4.58783	4.24707	3.34134	3.25703	3.95487	4.47812	4.52478	3.3168	4.42871	4.09419	3.73845	4.79306	4.18966	4.47469	3.32326	4.13588	3.41773	3.46554	3.52388	4.12582	3.21624	4.24593	4.55749	4.74412
CG43321	0	0	0.27664	1.16872	0	0.477403	0.120183	1.05847	0	0.160122	0	0	0	4.29545	1.91768	0.725104	0	0.262143	0	0	0	0	0	0.515572	0.217073	0	0	0	0	0.215276	0.717784	0
CG18343	68.2508	46.8706	70.703	69.7248	76.9024	63.5988	82.3869	65.2342	54.6433	41.6614	52.1945	53.8197	57.1211	72.0697	61.4567	44.0951	51.3573	57.9924	76.1884	49.0555	85.8828	73.0844	70.0218	63.8926	57.4667	47.1999	54.0005	62.1465	55.4885	66.0143	41.9864	68.8313
CG17018	0.25834	1.84789	0.37362	0.48135	0.311674	0.355661	0.339879	0.275862	0.149435	0.227553	0.240024	0.11774	0.422639	0.458365	0.330463	0.200471	0.176534	0.0805683	0.303904	0.188107	0.214605	0.32202	0.189041	0.214485	0.270242	0.263693	0.308093	0.211999	0.137384	0.243668	0.234097	0.315567
tRNA:CR31889	0	0	0	0	0	0	0	0	0	0	0	0	0	0	0	0	0	0	0	0	0	0	0	0	0	0	0	0	0	0	0	0
CG30016	1.28095	1.1171	1.52653	3.8138	1.5556	1.94706	0.492124	4.6054	0.801509	1.57078	0.716753	1.48839	1.45418	6.15387	3.01496	1.84115	0.547036	0	3.80622	2.46469	4.56354	4.09389	1.22436	0.795571	0	0.680621	1.54985	2.77633	1.24291	1.20562	0.629035	2.32516
CG32679	0	0	0	0.422061	0	0	0	0.258137	0	0	0	0	0.250772	0	0	0	0	0	0.0813512	0.220989	0.650859	0.234712	0	0	0.838938	0	0	0	0	0.205309	0	0.799704
tRNA:CR31888	0	0	0	0	0	0	0	0	0	0	0	0	0	0	0	0	0	0	0	0	0	0	0	0	0	0	0	0	0	0	0	0
CG30015	28.6611	30.8643	29.366	33.8706	29.9989	34.502	29.2361	34.5683	31.6547	36.2756	32.6873	34.7566	34.7761	36.5122	35.8968	31.4758	30.0985	33.3435	26.5815	34.0489	30.0489	31.0186	25.5155	32.0518	31.8692	35.5893	31.0145	33.1955	31.138	33.0119	30.9789	31.3776
DCX-EMAP	5.41031	9.04406	6.62499	7.33364	6.53598	9.85389	7.63328	9.42621	7.92071	7.913	7.80305	8.59015	10.3035	8.48371	8.37851	7.46234	9.70071	7.26866	6.62775	9.39773	7.25136	7.39093	5.93616	8.37175	8.32002	9.17583	7.66405	8.53496	10.1996	8.94686	8.42425	6.47226
CG31345	51.0284	49.9056	45.3453	51.9213	52.1374	50.1588	46.8097	45.6549	48.6883	51.0658	49.7279	43.4153	55.9704	54.8586	39.4207	43.5807	48.5596	39.7296	53.4491	55.5635	64.9318	49.9478	50.3516	44.46	52.7099	50.0066	51.5901	55.3069	45.0948	52.522	55.8986	49.9322
CG32676	23.5227	22.3083	21.4132	20.7343	20.0246	22.5445	22.3447	21.0853	27.4749	21.5646	22.2622	19.4367	19.3612	20.8837	22.1873	22.519	20.5166	20.8292	19.5487	19.3505	16.6151	20.6323	20.4742	19.8065	22.9531	20.7016	20.2574	18.3806	21.1221	21.7187	22.9755	19.6243
CG31343	0.0704073	0.0393335	0.0206528	2.77302	0.0175562	0.0412157	0.0489627	0.245634	0.051162	0	0.202799	0.0982277	0.188432	4.02857	1.68858	0	0.154821	0	0.112534	0	0.0406489	0.1378	0.0540194	0.206738	0.0397168	0.0401629	0.0772938	0	0	0.0387836	0.143905	0.0755961
CG32640	0	0	0.192165	0	0	0	0	0	0	0.282596	0	0	0	0	0	0	0	0	0	0.355132	0	0.402713	0	0	0	0	0	0	0	0	0	0
olf186-F	22.8984	27.1541	25.2224	30.2843	29.3405	32.3942	26.6843	28.6049	26.5486	26.1975	29.6794	29.9116	31.7517	34.7608	31.2631	27.9734	30.8985	33.7291	30.5823	32.1864	29.0173	33.3833	28.2198	29.2168	32.058	31.8138	34.5049	34.6587	32.2316	31.0934	32.9566	32.2993
CG31542,CG34277	0.0253122	0	0.108038	1.72215	0.338472	0.266465	0.0771477	0	0.364949	0	0	0.349567	0	3.88211	2.1816	0.141623	0	0	0.171192	0.840798	0.556151	0.158045	0	0.18459	0.166007	0.237594	0.506041	0.130608	0.857542	0	0	0.131523
CG33977	74.5881	102.327	74.5936	92.3717	68.775	90.1807	80.9818	102.561	98.8618	96.6461	79.0466	50.31	96.9763	73.648	75.8439	83.0529	107.011	76.5084	68.9585	77.7641	111.514	75.9504	70.3179	81.4457	91.7888	98.4197	55.8432	80.0502	79.4802	63.6405	73.7152	89.4498
CG33978	4.99947	3.41641	4.52861	3.69694	4.92911	4.71349	5.28575	4.12308	4.8337	4.05713	4.35321	4.09234	4.54003	4.44598	5.26157	5.11961	5.1311	5.80569	5.65497	4.87533	4.23435	4.87534	5.41001	4.49032	5.59575	4.61156	5.13027	4.96295	4.88962	5.64365	5.04634	4.51168
CG44624	0	0	0	0	0	0	0	0	0	0	0	0	0	0	0	0	0	0	0	0	0	0	0	0	0	0	0	0	0	0	0	0
CG44625	0.292059	0	0.413765	2.597	0	0	0	0	0	0	0	0.990249	0.968503	0	0	0.880363	0	0.909309	0	0	0	0.902713	0.560306	0	0.809955	0	0	0.745238	0.871545	0.81062	0.882954	0.799126
CG44622	0	0	0	0	0	0	0	0	0	0	0	0	0	0	0	0	0	0	0	0	0	0	0	0	0	0	0	0	0	0.167085	0	0
CG44623	0	0	0	0	0	0	0	0	0	0	0	0	0	0.299559	0.211319	0	0	0	0	0	0	0	0	0	0	0	0	0	0	0	0	0
mad2	0.875815	2.10612	1.4948	0.633878	0.998256	0.972496	0.806972	0.191621	1.18477	2.06116	0.768171	0.753165	1.09012	2.4387	0.788118	0.336373	0.451731	0.89562	1.21252	0.818473	0.798404	1.26061	1.19887	0.582986	1.39299	0.933329	1.44595	0.986894	0.842572	1.05361	1.46764	1.1844
CG18371	0.80757	1.8463	0.938803	1.76421	0.953714	1.46218	0.618892	1.65633	1.29662	0.780587	2.72872	1.5914	0.791852	3.7368	2.27087	3.27048	1.56832	1.16082	0.574018	1.71529	1.03658	0.787092	0.637242	2.04405	0.663741	0.698584	2.3009	1.80086	2.45194	1.31344	0.740011	1.60816
Mst57Da	0	1.86544	2.50964	588.002	0	0	0	0	0	0	0	0	0	1653.03	548.266	0	0	0	0.65256	0	0	0	0	0	4.26159	0	0	1.98994	0	2.10678	0	0
Mst57Db	0	0	0	5888.11	0	0	0	0	0	0	0	0	0	12020.4	4120.53	0	0	0	0	0	0	0	0	0	0	0	0	0	0	0	0	0
Mst57Dc	0	1.45519	0.384726	80.8212	0	0	0	0	0	0	0	0	0	155.712	48.4557	0	0	0	0	0	0	0	0	0	0	0	0	0	0	0	0	0
mthl11	0.145393	0.112547	0	0	0.0683375	0.132173	0.104541	0.0737099	0	0.138147	0	0.0738568	0	0.0768741	0.373976	0	0.11575	0.218221	0	0.128824	0.0619001	0	0.0282258	0	0	0.059408	0	0.0553119	0.0644661	0.307544	0	0.0594129
CG32647	65.6099	32.5765	48.0963	51.0735	58.8189	72.4814	72.6164	53.5905	61.48	40.9545	39.5119	42.6798	56.4285	59.4567	63.3124	50.5932	63.9878	71.2114	97.2281	63.6448	66.552	88.8158	93.8453	72.4979	75.5073	66.269	60.8956	70.4731	75.8248	89.212	79.2113	95.9839
gprs	21.624	25.7624	22.1226	22.392	21.0268	23.6561	23.0084	24.5437	22.7043	27.6792	25.6066	27.5372	23.8869	22.9449	25.7	25.7054	23.8811	25.8111	21.5593	23.9308	20.6294	24.4584	21.2236	24.9983	27.7024	26.8604	25.5966	26.1682	26.9906	25.6523	25.7768	22.9335
Pms2	3.1164	4.00283	2.88084	2.94788	3.03533	2.92955	2.87468	3.24193	2.97519	3.72709	3.55081	3.71497	3.93762	3.71406	3.10374	3.73561	3.73272	3.10781	3.0119	4.12865	2.89868	2.72517	2.66905	3.77293	3.44778	4.10216	4.26374	3.65176	3.48813	3.14182	4.02746	3.25883
CG32645	4.00656	2.31793	3.75661	3.07794	3.27545	2.94906	3.38865	4.71062	4.14728	2.9416	3.0704	4.18974	3.2057	3.09572	4.25152	4.22039	3.01127	1.93641	3.02099	2.28478	3.23935	2.05834	2.90153	3.01987	3.62242	2.05675	3.10027	2.15876	2.16627	3.46841	2.55629	2.80744
mthl15	0.634071	1.36313	1.071	0.930288	0.685394	1.36257	1.25026	0.324475	0.494505	0.361587	0.570722	1.01589	1.33697	1.19578	0.755607	0.847471	1.28331	0.584661	0.701905	0.394278	0.580241	0.472843	0.92981	0.95099	1.22864	0.797331	0.777706	0.940752	0.898804	0.969026	0.889884	0.769817
CG17047	0.0742627	0	0.0721043	0.108587	0.0475627	0.111846	0	0.396619	0.280023	0.264384	0	0	0.128426	0.294045	0.0911807	0.223919	0.207485	0.364843	0.197004	0.276377	0.110369	0.123724	0.0476227	0.56612	0.431187	0.261066	0.104819	0.297258	0.357421	0.105542	0.156354	0.204658
CG31313	1218.12	795.059	1180.69	1565.63	1346.39	1670.7	1228.32	1628.22	1298.76	1071.64	1094.38	1166.12	1480.94	1271.56	1578.22	1182.23	1000.67	803.135	641.76	972.892	1779.9	1264.8	634.767	1399.81	963.547	1011.31	648.501	855.212	1008.04	1040.95	827.757	1243.71
mthl14	0.646743	0.815273	0.749114	0.680376	0.511356	0.512507	0.884108	1.26774	0.333039	0.248663	0.674112	0.510172	0.653302	1.06722	1.00819	0.900276	0.701296	0.627542	1.17848	0.751541	0.941211	0.992342	0.875863	0.85228	1.05218	0.442182	0.909862	0.724325	0.893508	0.47369	0.304197	0.658136
CG32643	0	0	0	1.26388	0	0	0	0	0	0	0	0	0	0	0	0	0	0	0	0	0	0	0	0	0	0	0	0	0	0	0	0.390331
mthl13	0.238007	0.146737	0.106617	0.172662	0.0918064	0	0.141868	0.293924	0.210635	0	0.383436	0.0971689	0.0960263	0.0991901	0.070635	0.0894582	0.459651	0.096751	0.484645	0.0821202	0.165968	0.586171	0.413385	0.305596	0.480816	0.476954	0.426533	0.290809	0.339302	0.327123	0.461285	0.471854
CG33970	61.9395	34.1849	45.0512	51.0636	56.2154	64.5352	73.243	62.9714	63.7911	39.7271	40.7693	53.4317	53.2204	59.0287	72.4974	66.5905	59.3166	50.95	73.2269	65.1487	67.8134	61.0047	69.5924	66.7318	56.1146	54.0906	57.1615	66.3155	44.8575	64.5047	63.1923	74.2809
CG32642	0.0591799	0.0945132	0.0426908	0	0.0334494	0	0.029778	0	0.128586	0.281973	0	0.121503	0	0	0.168097	0.0927167	0.0838367	0	0	0	0	0	0.028191	0	0	0	0	0.18096	0	0.0839984	0	0.19444
CG17048	0	0	0	0.566658	0	0	0	0	0	0	0	0	0	1.03007	0.474262	0	0	0	0	0	0	0	0	0	0	0	0	0	0	0	0.238462	0
mthl12	0.104109	0.188925	0.0472206	0	0	0.149023	0.0412467	0	0.179344	0	0	0.247183	0	0	0.18032	0	0	0	0	0	0.0692498	0	0.0328532	0	0	0	0	0	0	0	0	0
CG32641	0.278943	3.55421	1.1199	2.33657	1.5927	2.36944	0.808688	2.71803	2.78805	2.61445	1.38808	2.51922	5.82973	2.19987	2.38401	1.72607	2.8877	2.96797	1.26435	2.76659	4.53143	0.737874	0.394297	3.3511	3.06347	3.52977	0.766285	2.18408	1.59711	1.21706	2.05159	2.43981
CG31320	0.765192	0.600851	0.734883	1.23199	0.731375	0.762998	0.88054	0.463256	0.789653	0.871814	0.817117	0.695653	0.790583	1.13044	1.37433	1.12387	0.88898	0.564519	0.757778	0.718294	0.567943	0.802404	0.628352	0.715043	0.999944	0.677535	0.731699	0.844221	0.794995	0.609413	0.671701	0.882651
RpS14a,RpS14b	2614.52	3103.45	2181.54	2788.22	2134.23	2771.59	2658.48	3290.06	2718.89	2924.11	2882.63	2740.71	2662.49	3080.45	2760.5	2698.22	3008.63	2825.63	2667.93	2530.06	3522.76	2785.22	1867.51	3172.43	2606.98	2779.18	2757.04	2734.62	2930.08	2737.61	3138.52	2829.6
CG32651	0.0296619	0.0140137	0.0258863	0.188609	0.0111739	0.0174827	0.0233489	0	0	0.032613	0.0193549	0	0.0556843	0.314212	0.183123	0	0.0311497	0.0202122	0.0572785	0.0332864	0.045316	0	0	0.0190813	0.0929038	0	0	0.0282032	0.0324047	0.0161822	0.0368456	0.0304718
babo	24.8583	23.5099	24.9146	23.3809	24.9527	26.2726	24.5817	24.057	26.4731	24.6594	23.3686	25.6672	24.6355	22.992	24.3252	26.4936	21.9582	26.1833	24.6077	22.9439	19.7255	24.1322	25.028	24.2949	25.636	23.9437	23.7365	24.3797	25.5994	25.2824	25.595	23.349
CG33985	0	0	0.0907681	0	0	0	0	0	0	0.132145	0	0	0	0	0	0	0	0	0	0	0	0	0	0	0	0	0	0	0	0	0	0
CG33986	0	0	0.0902101	0.156504	0	0	0	0	0	0	0	0	0	0	0	0	0.147883	0	0	0	0	0	0	0	0.149137	0	0	0	0	0	0	0
Mdh1	885.929	559.112	862.151	855.53	823.629	704.25	739.358	773.243	920.967	613.257	781.987	710.508	805.491	727.139	814.423	640.166	810.055	644.936	937.431	790.847	986.012	828.985	914.293	900.526	767.152	662.024	684.607	813.176	683.721	757.205	652.964	929.524
Mdh2	643.281	731.711	582.48	636.956	602.792	677.286	584.198	753.34	716.534	703.787	669.731	648.257	664.741	727.462	652.176	681.538	732.297	680.574	638.134	697.642	787.978	704.445	617.385	706.707	709.406	754.351	682.315	693.131	768.807	689.88	738.41	703.853
CG43307	0	0	0	0	0	0	0	0	0	0	0	0	0	12.165	4.48853	0	0	0	0	0	0	0	0	0	0	0	0	0	0	0	0	0
dlp	11.5856	16.0906	14.1346	15.7802	15.0322	16.0557	12.9071	14.0179	12.5243	15.0526	17.5559	15.8564	18.0451	17.5683	13.1329	13.4117	10.8968	13.5318	9.86181	12.5028	12.7857	13.0277	10.207	10.9547	13.1926	13.3916	12.795	14.3643	14.3162	12.7777	13.3053	12.0017
CG17032	56.7295	26.3253	45.5632	39.3342	44.9927	48.0339	54.6828	47.2172	49.1572	39.6336	39.5536	34.4764	38.474	44.7553	42.8717	36.1231	47.133	40.1015	65.5028	49.9133	69.9088	46.8147	73.6172	58.3176	49.6383	42.5918	40.1805	51.221	38.3059	47.1535	41.4154	58.9673
CG17030	0	0	0	1.09427	0	0	0	0	0	0	0	0	0.179502	1.60436	1.04902	0	0	0	0	0	0	0	0	0	0	0	0	0	0	0	0	0
olf186-M	11.4296	8.6107	11.3815	11.3582	13.6948	11.6992	12.5526	11.0186	11.2055	8.05168	8.23099	8.90206	12.6272	12.1383	12.0322	10.8648	9.37457	11.2354	11.6823	11.6491	11.3542	11.5439	11.0896	10.5244	8.5068	7.82006	7.82335	10.0639	10.7265	10.915	7.41079	10.3127
CG31327	0	0	0	0.497128	0	0	0	0	0	0	0	0	0	1.0449	0.636055	0	0.0317312	0	0	0	0	0	0.0268879	0	0	0	0	0	0	0	0	0
CG31326	49.3484	33.5472	39.4619	43.8335	33.1907	35.9859	33.775	49.2389	54.2111	34.6284	42.0651	33.9705	34.1109	27.8692	41.5205	35.8142	54.979	51.5902	53.9851	49.9955	59.1814	56.1763	49.0918	57.7137	52.9473	50.4915	38.2061	55.1105	42.3181	46.4627	44.2793	65.6806
CG31324	15.2422	20.7777	16.8292	30.937	37.9739	36.2627	31.3352	25.7428	13.7905	22.5148	23.8372	30.8985	38.2442	45.1338	25.2533	25.053	22.4621	26.7671	28.9134	39.0177	30.1887	31.3217	31.0623	31.3739	24.2306	30.1413	31.8454	37.1071	36.832	34.879	32.8494	28.1435
CG32655	0	0.0511453	0.0772901	1.47258	0.0660372	0	0.0335725	0	0	0	0	0	0.0649391	2.66677	1.20799	0	0	0	0.0288207	0	0	0	0	0.0668541	0	0	0	0.0991501	0	0	0	0
CG33981	18.4953	17.4302	17.4936	19.9751	18.0814	20.2083	18.5458	17.1686	18.7313	18.1129	17.242	19.5288	17.5271	16.4645	18.7651	17.3808	17.3803	18.0131	18.564	17.8825	17.6293	19.7685	17.1024	18.0573	19.2302	19.519	19.4546	19.1879	17.7378	19.2542	19.6083	19.2284
tRNA:Q:34E	0	0	0	0	0	0	0	0	0	0	0	0	0	0	0	0	0	0	0	0	0	0	0	0	0	0	0	0	0	0	0	0
CG30043	0	0	0	0.12915	0	0	0	0	0	0	0	0	0	0.224485	0.0360275	0	0	0	0	0	0	0	0	0	0	0	0	0	0	0	0	0
CG31373	0.411649	0	0.11791	3.18407	0.602449	0.216736	0.288246	0.252747	0.538325	0.16647	0	0	0	3.00653	3.82355	0.209925	0.198419	0	0.0923821	0	0.42505	0.240024	0.157253	0.268881	0	0	0	0.189151	0.430198	1.02105	0	0.194554
DIP1	86.5721	136.773	88.0252	107.181	86.5298	110.5	87.7258	123.82	104.817	128.638	116.281	118.322	111.854	114.801	101.108	122.125	134.684	141.238	98.6615	133.105	105.166	118.486	101.59	124.505	121.124	134.538	139.381	123.065	140.646	120.279	136.216	109.739
DIP2	29.195	34.2281	30.5346	27.6704	29.666	30.5899	30.2274	31.0856	30.8909	34.3274	31.8655	33.4512	28.0905	28.9579	28.6896	34.0951	27.7761	31.5463	27.1038	28.1418	22.5121	28.4178	27.2771	26.1778	31.0427	31.433	31.342	28.8892	29.7577	29.6972	32.0988	26.674
mael	1.14213	1.89523	1.18019	1.50896	1.30532	0.93227	0.7704	1.31278	0.672208	1.03557	1.30992	0.833695	1.12594	0.935979	1.40308	1.19532	1.44259	1.59521	1.12336	0.816928	1.04194	1.38303	0.978441	0.672812	1.59598	1.12882	1.15094	1.12852	1.52675	1.04453	0.973185	1.7345
dmt	3.10882	3.88251	3.98113	3.97907	3.65012	2.87357	3.27102	3.54202	3.86331	3.06296	3.54434	4.23504	3.14029	3.77358	3.26587	3.66685	3.30414	4.15103	3.4662	3.87454	3.1014	3.44375	2.98643	3.41175	2.90449	3.90329	3.82573	4.14234	3.59393	3.30346	3.57147	3.89843
CLS	29.0673	29.9696	26.1137	29.9331	30.0519	32.9623	31.0107	29.2619	27.0009	30.8441	29.8319	29.946	33.4391	35.8614	32.8071	30.5866	26.9363	28.685	28.0631	32.6683	27.1571	27.9954	24.4097	28.467	28.491	27.3269	28.8681	29.9683	32.7978	26.1817	26.8456	29.3592
tRNA:CR30509	0	0	0	0	0	0	0	0	0	0	0	0	0	0	0	0	0	0	0	0	0	0	0	0	0	0	0	0	0	0	0	0
CG17065	55.4821	99.9078	55.0406	65.6147	51.4692	69.7127	53.7852	84.8285	70.1851	83.2049	74.0597	69.1124	84.0496	82.5904	65.9355	73.4648	80.7541	69.8551	52.0156	78.9451	78.7931	76.0396	54.9893	78.5711	82.3779	82.8829	79.0997	72.4278	90.0963	81.206	82.8259	72.8777
CG43354	0	0	0	0	0	0	0	0	0	0	0	0	0	107.279	0	0	0	0	0	0	0	0	0	0	0	0	0	0	0	0	0	0
CG43351	2735.1	501.961	2430.94	2005.22	2725.69	1425.04	2344.48	1118.36	1108.48	765.284	1197.54	866.422	1164.69	860.692	1915.94	688.826	1273.75	885.149	2766.69	1559.02	3725.34	2069.9	2808.59	2570.12	1277.04	1159.38	689.451	1473.14	1005.85	1567.25	1252.25	2605.66
CG43350	0	0	0	5.9947	0	0	0	0	0	0	0	0	0	9.63764	4.20503	0	0	0	0	0	0	0	0	0	0	0	0	0	0	0	0	0
dnc	37.4529	30.8793	34.4262	31.9872	35.3755	32.1509	36.3898	29.7278	33.9059	34.436	32.3163	32.9451	31.6293	26.7513	32.4392	34.3034	26.9861	28.3107	32.3626	25.8632	22.7553	31.89	34.2566	30.586	36.0921	29.3976	28.2202	27.679	31.7544	30.5392	29.5435	31.7256
Bka	16.2795	18.8938	12.4479	15.3597	12.5899	14.0404	16.2555	16.4536	11.9514	14.0048	16.5737	12.2882	12.8298	15.7278	14.3226	14.1966	13.6896	9.88148	13.7388	14.6271	15.227	12.9559	15.1506	10.4109	14.4786	15.5963	11.8333	13.7793	12.3769	12.3279	12.7303	14.9088
CG30049	0	0	0	0.0424796	0.02259	0	0	0.0495596	0	0	0	0	0.098082	0.0540668	0.0355549	0	0	0	0.0204605	0	0	0	0.0177945	0	0	0.0404142	0	0	0.0874254	0.041183	0.0484512	0
dnd	6.9171	5.75455	6.90502	5.75389	6.27405	8.24674	6.15505	6.1662	8.07464	6.08863	4.36418	6.02364	7.38232	5.99705	6.65492	6.5895	5.77989	8.65949	9.77304	8.28735	9.22447	8.75404	12.6374	10.4326	5.00488	8.98745	7.24682	7.02503	7.43698	8.84395	5.58831	7.24063
CG30047	0.431408	0.381948	0.397875	0.541447	0.364509	0.406995	0.463769	0.533125	0.694625	0.510021	0.620496	0.482083	0.232969	0.456162	0.372983	0.712102	0.563804	0.375361	0.490333	0.518399	0.497667	0.338909	0.340302	0.385649	0.387681	0.295442	0.281937	0.359911	0.105386	0.240262	0.230598	0.324019
CG30048	0.0102295	0	0.0139798	0	0	0	0	0	0	0.0142993	0	0	0	0.149858	0.137283	0	0	0	0	0	0	0	0	0	0	0	0	0	0	0	0	0
CG17068	9.2342	11.3188	9.47113	10.2013	9.70401	11.7059	10.0794	11.4684	10.3622	11.1012	10.7505	10.2523	12.3075	10.8814	10.4442	12.7906	11.5676	9.14399	8.99907	11.3237	10.6314	10.6299	8.56186	11.7716	13.7577	12.4232	10.8616	11.071	10.5146	11.3567	11.5627	12.6355
CG30046	6.89432	5.99361	8.67513	5.20803	7.12398	5.91218	8.17981	5.33028	4.51551	5.03399	4.69562	5.56856	4.27672	4.83023	5.7491	5.18134	5.74936	7.38603	11.0519	7.40768	7.80166	7.45805	10.6354	7.37041	5.81491	6.54613	5.19419	7.28672	5.49263	5.63475	4.99277	7.32195
tRNA:CR30506	0	0	0	0	0	0	0	0	0	0	0	0	0	0	0	0	0	0	0	0	0	0	0	0	0	0	0	0	0	0	0	0
dnk	10.5504	14.9629	9.67609	13.8259	11.1822	11.6721	9.55204	11.6322	12.3838	11.5799	9.61691	14.3581	15.2522	11.1999	9.29765	9.33311	12.6044	11.0372	13.0285	13.0383	13.6531	11.7795	9.45142	13.943	13.4303	14.6373	10.7874	12.9229	14.2616	9.86773	11.9787	9.97619
CG30053	2.8919	2.16824	2.28247	2.89666	3.32879	3.50199	3.15071	3.18691	2.40826	4.32263	2.99462	4.26434	2.65921	3.30927	4.73113	4.04488	2.06151	2.21788	3.14015	3.06475	3.06027	3.19031	2.92107	2.39029	3.94367	3.81831	1.79062	4.44183	3.05693	2.44547	4.51154	2.22545
CG30050	4.40303	5.90166	5.01414	5.2891	5.28326	5.7136	4.71303	6.64564	5.0661	5.43492	4.77633	5.87359	6.00056	2.97419	4.08629	5.4369	8.40915	4.98254	6.30912	8.16638	9.26469	9.39347	8.32938	10.411	7.53927	9.38234	7.11963	7.31024	10.3421	7.73724	6.86964	8.80623
CG31380	0.0710156	0	0.0988838	0.0815995	0	0	0.208923	0.47145	0.102204	0.0600172	0.0975236	0.095996	0	0.409387	0.13493	0.166901	0.152532	0	0.532897	0.0839838	0.0782015	0.373509	0.303381	0.295524	0.0777281	0.230678	0	0.0714957	0	0.156097	0.0903137	0.222729
dnt	5.15621	7.60433	5.93287	5.80789	5.87295	7.29368	5.52021	5.96601	5.02282	6.98589	6.26285	6.81319	6.5451	6.51566	6.08867	6.24424	4.63114	5.67382	4.76061	5.40202	6.73095	5.1818	4.51154	6.72754	4.22223	7.45913	5.78238	7.31661	6.39251	6.36229	6.0465	5.86893
CG43366	0.0826443	0.0937332	0.0641875	0.0991889	0.0317647	0.0530178	0.0756902	0.0660365	0.12418	0.0503524	0.0676156	0.0262725	0.0251897	0.0428402	0.128673	0.0806738	0.0959516	0.0369839	0.0688881	0.0577585	0.118163	0.0505475	0.0650592	0.0527775	0.0535847	0.128453	0.0417967	0.101934	0.103267	0.114847	0.0510989	0.030484
CG43367	19.644	19.0681	18.8674	17.9183	19.899	19.6818	19.4911	17.6785	18.4483	19.874	18.3176	19.398	19.2522	17.6808	18.7158	18.4512	18.2064	20.327	19.7738	17.8088	15.4926	17.8785	18.3847	18.242	20.1759	18.8727	19.3167	18.6466	19.3667	20.8817	20.5613	17.618
kraken	59.0216	70.7108	63.7681	64.058	61.939	70.6153	60.3827	66.8305	66.0573	73.9004	73.9349	73.0468	80.1303	74.428	66.9617	57.9701	71.6176	65.1363	65.4282	76.2672	80.3853	78.1268	65.9171	65.6259	77.4246	75.7024	70.8165	68.2027	71.1215	69.2595	66.0046	69.6189
Prosbeta4	83.3521	69.0804	83.6397	79.3847	79.2083	70.6817	80.0033	80.3143	76.647	71.3598	74.9645	71.3804	69.7241	79.8816	80.2129	69.3127	78.2504	71.7794	78.4227	81.27	86.977	73.1719	87.0832	76.33	76.7174	70.7921	61.6315	68.0256	66.4127	75.0589	63.7977	72.0667
Prosbeta5	124.891	125.573	131.516	131.726	132.322	130.914	124.914	128.119	124.721	130.165	120.836	131.34	127.424	135.261	123.658	122.948	134.256	112.233	134.051	136.318	160.583	112.55	131.165	143.821	130.161	120.47	114.416	126.484	126.855	108.912	108.82	121.524
CG43362	0	0	0	0	0	0	0.0651354	0	0	0	0	0	0.156475	0.164393	0.0854197	0	0	0	0	0.138027	0	0	0	0	0	0	0	0.177656	0	0	0	0
Prosbeta2	89.0297	76.9119	88.5522	90.9363	90.2916	96.596	86.7208	98.699	83.6691	82.7714	86.7853	95.5704	95.1167	87.2932	96.5994	89.9889	100.248	87.0175	94.2825	96.866	111.342	95.9326	91.2645	103.378	90.7108	96.1446	90.2126	95.5337	88.0729	90.0087	79.5221	100.722
Prosbeta3	58.8537	54.2191	56.8524	57.4837	54.2873	62.3052	54.3142	56.0458	62.8541	65.0875	56.4988	61.6927	54.9792	62.8653	56.573	48.9402	64.154	58.1349	53.3684	65.7405	82.3115	64.3065	52.5913	66.5892	60.1058	65.1982	58.1365	60.618	59.4957	55.5649	52.2131	64.6113
Prosbeta1	109.281	101.068	112.357	114.928	110.131	105.657	100.949	108.154	94.5658	93.7799	108.021	116.714	96.5503	104.334	113.938	87.319	105.116	92.2089	102.865	117.321	136.655	106.475	109.52	109.946	103.107	94.2714	97.5023	122.859	105.092	97.8893	103.294	116.738
Su(Ste):CR40820	0	0	0	0	0	0	0	0	0	0	0	0	0	0	0	0	0	0	0	0	0	0	0	0	0	0	0	0	0	0	0	0
dob	12.0744	7.62803	10.2631	11.8867	10.5669	12.1011	13.8285	13.667	19.6679	7.78143	8.18868	8.98051	13.3981	9.81283	14.3642	10.4755	17.0565	13.375	13.5484	11.6061	16.4586	13.2021	14.76	15.044	14.874	11.0176	7.60737	13.1528	10.7939	12.7764	12.4466	13.8669
dod	25.5528	27.5672	26.5017	27.5999	24.2696	27.4477	22.9025	29.2326	29.435	31.237	24.6734	26.8643	27.9866	28.5215	23.1624	29.9986	30.1301	22.5337	22.1561	26.5284	30.2833	25.9526	25.611	28.6323	23.5396	24.0683	27.9839	21.9389	28.6347	21.6719	26.3185	28.0805
CG30059	0.4161	0.145013	0.643495	0.519417	0.322666	0.455327	0.538946	0.362531	0.472805	0.355311	0.46432	0.272671	0.174442	0.295846	0.49808	0.308877	0.355003	0.16133	0.354014	0	0.301492	0.420159	0.772302	0.761197	0.367276	0.297436	0.21116	0.270492	0.398851	0.358916	0	0.418198
scaRNA:PsiU6-40	0	0	0	0	0	0	0	0	0	0	0	0	0	0	0	0	0	0	0	0	0	0	0	0	0	0	0	0	0	0	0	0
CG17059	178.755	148.485	187.717	201.054	173.446	190.644	168.939	177.692	173.442	172.209	145.309	154.53	170.299	148.342	166.786	147.983	137.931	138.247	153.847	174.875	187.443	161.304	170.818	172.5	158.506	227.127	133.988	174.58	154.628	181.795	143.067	154.827
CG32683	0.438324	0.743664	0.524981	0.747521	0.750629	0.399796	0.443353	0.611276	0.383028	1.06502	1.30507	1.0522	1.18156	1.37471	0.636313	0.66822	0.359494	0.718079	0.420371	0.6842	0.14634	0.594281	0.253485	0.457025	0.818932	0.394075	0.765961	0.434495	0.870257	0.463788	0.933842	0.256498
Dbp21E2,Nnf1b	5.72205	6.00538	5.97342	6.50929	4.80303	5.68002	5.36435	4.86417	6.11215	5.40905	6.84385	5.24757	5.06682	5.04487	5.18163	4.97509	4.62449	4.89985	4.98702	4.85071	6.43032	4.85177	5.21653	6.35094	4.9881	6.30922	5.69843	5.95193	5.95788	3.58466	5.27495	3.78845
Blm	1.4415	1.80813	1.5402	1.59922	1.72283	1.65837	1.27239	1.62883	1.58234	1.74613	2.03652	2.12358	1.63521	1.49973	1.75772	2.17313	1.56682	1.87022	1.3763	1.80845	1.69944	1.61003	1.18109	1.27328	1.60803	1.84013	1.63929	1.98751	1.4207	1.54687	1.69155	1.5097
CG30020	11.1276	14.6169	11.8087	13.6242	11.846	13.4211	11.362	13.8897	13.6084	14.4339	14.0204	14.3514	13.3153	13.308	13.5001	14.055	13.3208	12.0089	11.0793	12.6974	12.3861	12.1724	10.2579	12.3929	14.3911	13.1988	13.3685	12.5337	14.1865	12.5558	13.1578	12.451
dom	19.5786	21.4933	18.7956	20.497	18.5631	18.9738	19.0539	21.4649	18.8555	21.8257	18.9589	20.4381	17.7099	16.2721	19.9509	19.8984	17.0871	18.2447	17.6608	19.3646	15.1914	17.2589	17.3686	18.8844	18.3949	19.9697	17.817	18.8641	18.6558	18.8755	17.6345	19.1314
CG32681	1.37925	1.22408	1.07484	1.41493	1.34401	1.21057	1.03756	1.74621	1.43244	1.26712	0.982761	1.0678	1.40517	1.39592	1.75738	1.55889	0.915826	1.28093	0.618212	0.760701	1.09447	1.21149	0.606499	1.36797	1.01348	1.23083	1.30443	1.09134	1.32879	0.882307	0.973611	1.12981
dop	33.6485	40.6663	35.1171	36.1949	34.6298	38.9408	36.7569	39.3149	39.8483	43.4694	38.7981	39.6214	37.7736	37.3864	37.9194	37.7304	36.3318	35.8351	36.1163	34.4258	33.4825	35.2855	34.5187	36.3208	37.6954	40.3213	35.5509	36.5453	37.0806	38.6681	38.5865	35.4385
CG43337	0.0957198	0	0.0341877	0	0	0.0705097	0	0	0	0	0.169022	0	0.158683	0.0891625	0.172956	0.143935	0.0666956	0.0776063	0	0	0	0	0	0	0.0673753	0	0.391319	0.0610576	0	0	0	0
CG43338	0.0882718	0	0	0.146218	0.132799	0.0506107	0.184735	0	0	0.286132	0.320299	0	0.0588299	0.0685536	0.164345	0.0507654	0.0483785	0.106104	0.16577	0.162088	0.150446	0.222992	0.0339262	0.0639676	0	0.307649	0.0973932	0	0	0.0954466	0	0.0457679
CG43335	0	0	0	0	0.17608	0	0	0	0	0.158998	0	0	0	0	0	0	0	0	0.0806841	0	0	0	0.137424	0	0	0	0	0	0.211887	0	0	0
CG43336	0	0	0	0	0	0	0	0	0	0	0	0	0	0	0.278908	0	0	0	0	0	0	0	0.0639906	0	0	0	0	0	0	0	0	0
CG43333	0.0154976	0.0695413	0.0337494	0	0.0380465	0.048772	0.00861393	0	0.030304	0.0951287	0.0297379	0	0.0277898	0	0.0199745	0.0248328	0	0.104742	0.0171934	0.050648	0	0	0.0293241	0.0295751	0.023613	0	0	0.0216508	0.152966	0.0912746	0.0278604	0.0224109
mago	13.5004	14.099	13.0502	12.39	13.5963	13.7188	13.0008	13.8942	12.5993	14.1588	15.3801	14.5368	14.5142	15.5332	12.5207	13.064	19.023	17.7567	16.1388	16.4208	21.8676	16.4426	17.5907	17.0592	20.0249	20.7116	16.9967	17.8714	19.2378	18.2239	20.3053	19.5995
CG43331	0	0	0	0.681151	0	0.233057	0	0	0	0	0	0	0	1.84071	0.749639	0	0	0	0	0	0	0	0	0	0	0	0	0	0	0	0	0
CG43332	0	0	0	0	0	0	0	0	0	0.0204067	0	0	0	0	0	0	0	0	0	0	0	0	0	0	0	0.0267588	0	0	0	0	0	0
CG43330	0	0	0	0	0	0	0	0	0	0	0	0	0	0	0	0	0	0	0	0	0	0	0	0	0	0	0	0	0	0	0	0
dpa	2.32905	4.6767	2.55074	2.82959	2.34334	2.13355	1.81598	2.55802	2.2389	2.38255	2.89408	2.0062	2.24302	2.70357	2.72883	2.86697	1.88491	2.84968	1.89307	3.42889	2.51782	1.72247	2.49072	1.85716	1.97852	2.56273	2.91779	2.73042	2.57372	2.18729	2.69976	3.0486
CG17083	0.0840674	0.0974563	0.0593733	1.78039	0.0252703	0	0.0987716	0.120841	0.0640933	0.0770434	0.0628924	0.0614307	0.0590228	1.72115	1.02013	0.0530819	0.148214	0.0569744	0.0688006	0.269485	0	0	0.079629	0.244297	0.0992422	0.0990315	0.144195	0.136974	0.0528417	0.0491251	0.117306	0
CG30025	0	0	0	0	0	0	0	0	0	0	0	0	0	0	0	0	0	0	0	0	0	0	0	0	0	0	0	0	0	0	0	0
CG32687	58.6579	61.441	61.9385	61.1407	58.0292	60.1913	61.0043	56.0537	58.3094	58.8068	60.2367	62.0653	68.4197	63.999	57.5765	47.5538	66.5079	67.559	59.1788	64.8843	66.1089	53.9743	55.1307	53.3734	62.8886	60.9643	59.8794	57.7394	56.5705	56.5052	54.6267	59.3079
CG32686	2.12999	1.2684	1.56525	2.54586	2.02198	1.84871	2.02487	2.12666	2.09355	1.77673	1.27076	1.7469	3.21055	3.01159	2.84948	1.85636	1.35467	2.11732	1.00185	2.15464	1.03073	1.45236	1.06852	1.82063	1.75446	1.01672	1.62155	1.44797	2.10282	1.35944	1.42538	1.45698
CG32695	188.561	90.4724	234.001	229.59	197.778	165.942	187.82	221.679	174.628	115.027	110.376	172.432	143.124	119.742	186.845	149.649	124.481	146.698	187.741	157.878	268.295	190.682	192.765	302.901	145.176	167.368	86.7357	163.727	103.564	158.398	95.5533	230.549
CG30033	103.768	168.37	75.3879	113.518	87.2787	172.706	133.942	270.16	111.56	148.466	106.489	116.719	117.304	151.724	185.781	261.073	139.432	197.966	114.602	198.491	205.662	207.678	130.36	251.582	133.023	172.093	161.029	164.625	199.066	163.313	202.932	219.909
CG32694	15.3955	10.9145	12.2096	12.6653	11.9123	12.0372	11.1475	13.2194	17.0392	12.1712	12.9686	12.563	12.4152	12.1778	13.6671	14.1846	13.3322	14.0424	13.3124	13.0168	12.2861	13.5528	12.3869	13.99	13.9067	11.9054	13.8866	13.7066	11.6506	14.9291	11.5874	14.9963
CG30031	0	0	0	0	0	0	0	0	0	0	0	0	0	0	0	0	0	0	0	0	0	0	0	0	0	0	0	0	0	0	0	0
dpn	0.021766	0.0577965	0.0314515	0	0.0803178	0.123786	0.0249973	0	0.0762519	0	0.0740947	0	0.0700503	0	0	0.0628719	0	0.132687	0	0	0	0	0.0415886	0	0	0	0	0	0.129124	0.172698	0	0
D12	2.90213	3.95895	2.7807	3.44184	3.40269	3.40899	2.9132	2.69269	3.5578	4.01665	4.55482	3.73231	3.95044	3.15914	3.34808	4.04759	3.00992	3.83884	3.33069	2.64657	3.06002	3.89307	2.92792	3.06667	3.51013	3.08454	3.65638	3.6088	3.89725	3.05287	3.89095	3.47909
CG31360	31.6935	34.326	36.1373	30.5986	33.6366	35.022	31.3679	35.6315	38.6115	39.1849	33.3215	36.8775	38.747	45.2247	31.2014	34.0604	32.5466	32.27	33.8211	42.2127	45.3575	35.6726	30.721	37.86	31.0988	38.3328	36.0464	39.6348	40.9848	38.9006	33.6796	38.7094
dpp	5.55999	5.53112	6.46435	7.0221	6.16441	7.05286	7.56225	7.14894	5.75441	6.72294	7.12321	7.13779	6.76562	6.27815	7.29461	6.33162	6.03605	5.80302	7.13099	6.30539	6.10505	6.54876	6.22357	6.27512	5.10332	6.41293	5.45772	6.44416	6.06918	6.91748	5.17076	8.35563
yellow-d,yellow-d2	41.346	65.3746	46.9755	53.6519	42.8336	68.1143	59.0244	75.172	53.9431	64.0797	66.2457	60.2289	53.9229	62.3203	65.63	73.0022	45.9109	39.5432	33.8134	43.9958	41.3325	42.8517	35.7055	48.8428	46.5231	52.858	46.1755	41.8137	38.4004	43.4408	44.2898	47.9859
dpr	10.3463	9.42262	9.97345	9.0601	9.93429	9.85108	9.5954	9.29335	7.86796	8.13849	9.0127	8.88162	8.74339	6.98055	8.98751	8.55219	8.32048	8.72305	7.9482	8.33517	6.22855	8.79981	9.27583	7.99835	9.23209	9.0027	8.4105	8.14135	9.1511	9.76094	8.64046	7.90501
snoRNA:Me28S-A2958	0	0	0	0	0	0	0	0	0	0	0	0	0	0	0	0	0	0	0	0	0	0	0	0	0	0	0	0	0	0	0	0
CG43348	0.131945	0.316212	0.181204	0	0	0	0	0	0	0	0.390803	0	0	1.26838	3.50218	0	0	0	0	0	0	0	0	0	0	0	0	0	0	0	0	0
CG43349	2.26886	0	0	7.54445	0	0	0	0	0	0	0	0	0	40.5377	22.2811	0	0	0	0	0	0	0	0	0	0	0	0	0	0	0	0	0
CG43346	77.7917	86.048	72.7297	83.7877	73.5815	80.9164	77.9328	87.7838	77.2881	82.6316	86.8858	90.5965	88.3954	91.9046	93.7979	80.817	89.5489	85.0284	71.2259	82.4668	97.2762	84.9743	73.3134	85.7196	85.4889	98.0976	89.338	92.9216	91.889	78.4303	96.5324	72.7507
Tret1-1	264.872	158.447	259.322	244.138	265.774	240.714	289.554	283.63	264.697	200.951	224.507	225.221	245.078	245.958	305.409	240.546	293.19	244.739	498.173	265.326	372.132	311.738	423.687	353.693	304.675	252.253	239.689	299.203	266.619	294.822	259.359	346.11
CG17075	8.07475	7.60185	8.16759	7.09998	7.83817	8.0657	7.47125	7.68444	8.73725	8.07152	7.3381	8.37042	7.15143	6.70556	7.85431	8.56646	7.2992	6.77502	7.19646	6.69034	6.38882	7.08006	7.24181	7.2946	8.41217	7.32488	7.289	6.88633	7.60009	8.07613	7.75758	7.62855
Tret1-2	1.37248	1.00414	0.898728	0.992638	0.904528	0.780433	0.788948	2.72327	1.12861	0.706337	1.29132	0.77807	0.598091	2.03851	2.94373	0.771388	1.32132	1.07594	2.49339	1.73741	1.02931	1.00077	2.94278	1.67521	1.24932	1.34945	0.750253	0.927268	2.32352	1.72436	1.03855	1.54841
CG17078	10.9411	13.6799	12.9527	11.9975	12.0622	12.662	12.1942	12.4633	13.0643	13.7423	12.9171	13.4569	13.439	12.8092	11.7573	13.0316	11.0733	11.5478	11.3256	13.0015	12.9978	11.4856	11.0642	12.66	12.4215	11.49	11.6975	13.1662	11.1631	14.3083	12.4594	10.8604
CG43340	153.294	249.718	145.644	161.208	135.969	175.056	165.303	214.53	207.584	233.685	203.583	194.518	180.604	197.709	175.705	208.446	222.574	231.874	168.772	214.047	178.481	203.977	165.88	207.327	207.811	237.056	216.877	210.01	223.162	195.811	229.955	199.468
CG43341	14.1029	16.6417	13.3546	14.6736	12.908	10.5779	13.0815	16.5893	19.5943	15.8482	14.2018	18.9929	14.2841	18.2673	12.5858	9.97038	17.0211	14.2225	14.9597	17.0082	12.5151	12.1323	14.3053	12.9866	21.1394	18.8819	15.0323	14.3808	12.5277	18.3213	13.9134	15.2779
bbx,waw	38.5057	41.2086	37.7545	39.0283	36.2732	40.1527	36.8046	44.881	38.0893	44.2918	43.5783	41.8523	39.9766	40.6557	41.5636	41.1285	39.0598	43.5158	36.9362	37.7679	37.4577	38.0461	35.635	42.453	43.0759	44.9789	43.3778	41.7388	41.3929	41.1296	42.8367	38.2267
CG30039	0.126212	0	0.168488	5.29796	0	0	0	0	0	0	0	0	0	10.0838	3.49866	0	0	0	0.06374	0.276775	0.130171	0	0	0.312809	0	0	0.240917	0	0	0	0.149274	0
CG30036	0.141138	0.684669	0	0.44802	0.0861296	0.366684	0.0416286	0.753853	0.908516	1.32562	0.222497	1.51227	0.31426	0.584439	0.374717	0.372233	0.428787	0.494394	0.0786137	0	0.716048	0.308736	0.169182	0.905499	0.875011	1.05969	0.589098	0.403301	0.282881	0.519818	0.520458	0.750501
CG31368	5.82353	7.32243	6.70995	6.27163	5.89413	7.45221	5.98803	6.36418	6.50293	7.39584	6.32897	7.19894	6.59121	6.34842	5.9305	6.61132	5.99507	5.82129	6.0796	6.07773	5.64994	6.2448	5.39544	5.24014	5.51784	6.54404	6.76257	6.87072	6.25425	6.84601	6.36764	6.70284
CG42450,CG7101,Pvf1	46.1955	40.0622	48.9749	41.2343	44.8871	51.7736	44.8399	46.4672	54.9486	53.5152	44.8565	48.0505	42.7318	39.27	46.1872	48.1663	40.8811	41.9368	46.6222	37.7204	36.552	45.1488	44.6613	45.137	50.642	44.4976	45.182	40.1144	42.7674	48.9184	45.4641	45.8607
CG31365	6.28175	8.92356	6.61182	5.80988	6.27401	6.32465	6.39844	7.0562	6.92682	7.37003	8.87994	7.86021	7.7218	7.1221	7.17195	6.9326	6.69584	5.49944	5.82407	7.90411	6.92829	5.1782	5.8538	6.9913	5.64122	7.34133	7.95632	7.96903	6.84399	8.24654	7.54372	7.05011
CG30087	0	0	0	0	0	0	0	0	0	0	0	0	0	0	0	0	0	0	0.0712394	0	0	0	0.123361	0.208295	0	0	0	0	0	0	0	0
OSCP1	2.67966	4.68526	2.50179	2.37656	2.80188	3.74952	1.81429	2.99985	4.15726	3.58761	2.37665	1.99452	3.80737	4.68357	2.82079	2.05811	3.21841	2.77024	2.37647	2.25403	3.38065	2.39915	2.5675	4.02828	2.22136	2.8738	2.52231	2.74993	3.3578	3.61338	3.39336	3.19477
Traf4	3.59582	4.49014	4.24001	3.11736	4.23422	4.16425	3.4387	3.88419	4.2575	5.03077	3.37939	3.6389	4.84795	4.15542	3.83659	3.86889	5.12387	1.93345	3.73211	3.20093	3.73116	3.15744	3.48706	3.06066	2.98035	2.94284	3.58701	4.11554	3.48114	3.88715	3.70601	3.70419
CG30083	2.52297	0.850767	3.14506	1.3644	2.52121	2.92067	3.03057	1.39876	0.415458	0.0866647	0.978236	1.39632	0.691754	1.39925	1.29388	0.759179	0.419458	1.38444	2.90694	0.789495	2.36379	2.49297	3.75288	1.63367	1.26534	0.612752	0.643837	1.44242	0.480518	1.28045	0.866437	2.62359
ZC3H3	13.4488	17.5509	14.5882	13.0836	13.6955	15.5558	13.4688	16.0197	14.7527	18.4376	16.146	12.3973	16.7621	15.7441	14.294	17.05	15.6436	17.0343	14.5284	17.5458	15.8947	16.1636	13.3033	14.5453	15.9998	16.7531	17.4459	14.7902	18.2232	13.1607	16.0584	11.8059
CG34401,CG7332	52.7392	52.8282	56.3457	52.0556	53.0925	55.5467	52.8178	55.0213	52.9398	55.5048	50.0656	52.9876	53.8659	49.1031	50.0318	47.9938	51.9892	48.719	51.1116	49.1906	49.3435	48.7263	50.6866	47.782	56.9513	56.2053	46.7789	49.8565	54.4384	50.1779	51.4799	46.9604
Traf6	10.1996	11.3685	10.1135	9.19414	11.0889	11.6718	9.78154	11.3454	11.7375	10.9791	9.6448	12.483	9.27546	10.6361	10.5119	10.8429	10.3865	11.2219	10.2101	10.6602	8.64347	10.261	9.10569	9.44314	10.5985	10.9232	12.0163	10.1426	10.996	10.2814	11.2387	10.8919
CG30082	0.138915	0.134475	0.0449008	0.472717	0.501124	0.0783899	0.0904503	0.14398	0.218016	0.316915	0.448525	0.361625	1.04067	0.0499544	0.198735	0.0398283	0.109103	0.171093	0.287468	0.358765	0.420778	0.34448	0.29281	0.752662	0.630869	0.296667	0.142544	0.378119	0.164761	0.0733107	0.430424	0.726605
HIPP1	20.5747	24.8024	20.5223	20.7009	20.6714	21.1058	19.6327	21.7227	21.5835	23.394	21.2469	22.6053	21.2743	19.6491	20.3749	20.1179	19.8553	20.6857	19.5813	18.5803	19.569	20.5209	18.0206	20.0638	20.9226	21.5694	21.2119	21.9804	20.759	20.7511	20.1981	20.6006
drongo	50.2718	57.9925	51.0529	54.1939	55.308	65.6682	52.0807	58.3229	54.8434	54.839	58.3963	58.0238	60.2278	58.78	54.6189	52.1177	57.5167	58.2899	51.9615	58.9881	56.6049	59.3672	50.8323	53.8185	58.653	57.1226	55.9576	56.6405	60.8223	57.4292	51.8662	54.1431
Ugt86Dd	10.7031	8.56326	11.567	10.163	13.4492	10.6052	10.6	11.0382	8.29733	8.55222	8.53943	10.7787	10.5496	10.8694	14.418	7.94002	14.0664	15.7431	29.0717	18.1511	20.4812	20.1971	26.7243	20.3499	11.0821	11.6685	11.2781	15.1134	10.9689	16.5252	15.1289	19.6064
Ugt86Dg	0.210027	0.11749	0.16532	0	0.0710499	0	0.213686	0.07603	0.244173	0.235332	0.077574	0.152163	0	0.240468	0.109064	0.137574	0.0611405	0.149896	0.158603	0.262763	0.0624252	0.227473	0.113803	0.390919	0.186599	0.0610817	0.41358	0.0567806	0	0	0	0.240681
CG43396	0	0	0	0.205092	0.180428	0	0	0	0	0.155585	0	0	0	0.436723	0.633457	0	0.166373	0	0.0774459	0.182991	0	0	0.150241	0	0	0	0	0	0.195501	0	0.189473	0
CG43393	0	0.203409	0	0	0	0	0	0	0	0	0	0	0	0.139517	0	0	0.103505	0	0.0511865	0	0.110925	0	0	0	0	0	0	0	0	0	0	0
Ugt86Di	0.144233	0.0949832	0.202091	0.130147	0.103493	0	0.0330912	0.0898008	0.212096	0	0	0.516915	0.08622	0.0935969	0.242416	0.227542	0.720678	0.477402	0.408202	0.258507	0.295605	0.835064	0.61231	0.413945	0.357978	0.439726	0.794616	0.197834	0.251865	0.735517	0.238083	0.619673
CG43394	8.87323	7.51506	7.34797	9.65619	9.88869	13.7464	10.964	10.668	9.39026	8.17227	7.31143	9.94596	12.6154	11.7906	11.8547	11.9609	10.6298	9.63486	9.74186	11.9848	12.1372	11.6534	10.0719	12.3925	8.55706	11.8796	11.5576	12.1417	10.0122	12.211	10.8265	12.1891
Ugt86Dh	0.210118	0.127724	0.0424364	0.171655	0.0364482	0.145613	0.0711376	0.167405	0.0893213	0.08445	0	0.252029	0.0655833	0.0898715	0.189372	0.145479	0.0660635	0	0.0833171	0	0	0	0	0.141733	0.13621	0	0.152591	0.0628796	0.146373	0.137026	0.0804191	0.158124
CG43391	0	0	0	0	0	0	0	0	0	0	0	0	0	0	0	0	0	0	0	0	0	0	0	0	0	0	0	0	0	0	0	0
dmrt93B	0.0657477	0.390358	0.196725	0.572247	0.0835496	0.394004	0.0766067	0.234752	0	0	0.756046	0.729138	0	0.267649	0	0.582764	0.187456	1.00728	0	0.421866	0.196239	0	0	0	0.191955	0.198235	0	0.362101	0	0.187875	0.224278	0
CG43392	0	0	0	56.5687	0	0	0	0	0	2.49665	0	0	0	213.823	78.8718	0	0	0	0	0	0	0	0	0	0	0	0	0	0	0	0	0
Ugt86Dj	0.0585426	0	0.0407164	0.0652583	0.0349761	0.0665077	0.0347574	0.0755061	0.162605	0	0.155223	0.228284	0.0746958	0.482679	0.053905	0.132822	0	0	0.0319516	0.0657274	0	0.0745173	0.111355	0.0789456	0	0.122749	0	0.0568287	0.130929	0.187236	0.143952	0.0600615
drd	11.6755	6.9137	12.4953	14.9332	14.3889	11.2745	9.56527	9.14132	13.9826	8.73654	9.18938	11.2352	13.8369	10.5393	8.59844	7.33846	12.2189	8.74737	10.978	11.4174	13.7419	10.6807	10.2975	9.57245	11.199	9.54519	11.1086	11.7517	11.4159	10.6428	8.653	9.30483
CG43390	0	0	0	0	0	0	0	0	0	0	0	0	0	0	0	0	0	0	0	0	0	0	0	0	0	0	0	0	0	0	0	0
drk	24.2935	21.5131	23.7545	21.8127	24.1541	25.4494	25.3654	24.1834	24.7033	21.0478	21.2927	23.3618	23.241	26.6987	26.0894	24.2703	22.1063	23.6862	23.7479	22.3455	19.9587	25.1206	24.8925	21.7776	22.4866	21.9428	27.463	25.5403	22.1632	25.4345	26.8118	26.8599
drm	4.58045	4.29578	4.37289	5.2626	4.17989	5.88819	4.35622	5.13782	5.21796	4.98062	5.36441	5.9589	5.47571	5.80439	5.10484	5.13772	5.35467	5.85692	4.68312	4.8731	5.9653	5.51827	4.82339	4.76773	5.93158	6.53377	5.97254	6.98541	6.57145	6.6816	6.44299	6.22216
CG30089	19.3047	20.9973	16.7849	18.6276	18.2555	17.477	18.2799	16.3027	15.381	17.825	19.0066	18.248	17.1146	16.6741	17.7759	19.8093	18.4679	19.4247	16.6051	17.5278	14.6668	18.1061	17.0713	13.637	19.9587	16.8005	18.4256	17.8191	19.1595	14.65	21.2766	18.1767
drl	11.8685	13.9544	12.0746	12.8228	12.5828	13.0222	11.8592	13.5977	12.8933	15.1984	14.7293	14.2702	13.0075	11.8028	12.0552	14.1086	10.4222	12.402	10.7979	12.8187	11.684	12.4276	11.8567	12.9149	12.661	14.6467	13.3855	13.5262	14.2666	11.9061	13.8934	12.338
CG32152,CG5151,CG5157	10.0464	8.70284	9.21168	9.21188	9.91938	10.4955	12.744	10.8933	11.916	8.66529	10.0165	10.1727	9.52212	9.37221	8.72733	9.02421	10.1853	11.9371	11.2947	9.66828	7.44976	9.8924	11.547	8.76117	10.409	10.4218	9.36538	10.4451	10.0673	11.1932	9.53609	9.96323
CG30098	4.43736	0.577519	6.60472	3.03915	4.58761	1.72675	3.80557	3.10299	0.410477	1.58638	3.39905	3.01994	2.60605	1.78889	2.5888	1.20432	1.79015	1.6884	7.53215	3.68564	4.5791	4.36504	5.76598	5.06577	1.55642	1.88565	2.57125	3.11872	1.65704	2.04822	2.72686	3.87514
CG30094	13.2655	20.043	15.2433	15.0683	12.3993	17.0724	17.6285	16.8545	19.0267	14.5964	18.4762	15.6933	21.7075	22.1538	14.6669	18.6373	15.9542	16.0246	14.0356	18.9694	20.9238	15.9403	13.581	14.4312	16.1004	16.7278	14.806	13.641	18.2777	16.6596	17.6319	16.7098
CG30095	0.337221	0.541345	0.319149	0	0.135959	0.303966	0.131762	0.709914	0	0.473103	0	0	0.338024	2.19661	0.714512	0	1.06344	0	0.123216	0.873263	0.908067	0	0.108026	0.374356	0.843264	1.22233	0.768989	0.259941	0	0.280138	0	0.550453
mahj	8.31217	8.68154	8.1494	8.25443	8.11108	8.1203	8.0412	8.50071	8.41512	8.6226	8.62073	8.19441	7.98758	6.95578	8.46013	8.14748	7.91207	7.48204	7.70021	7.81317	7.16319	8.27092	7.93182	8.74222	8.26658	8.82812	8.32135	7.77419	9.0565	7.65922	7.72271	7.77015
CG30093	0.584303	0.805041	1.06227	2.19421	0.904237	0.451847	0.507976	0	0	0	0	0	0	9.92694	0.709122	0.442585	0.774026	0.461312	0	0.436242	0.453624	0.478565	0.564723	0.56596	0.845171	0	1.14129	0	0	0	0	0.413579
CG30091	2.64594	1.55005	3.2034	2.4785	2.58899	1.91599	2.23916	1.37777	1.28838	0.788351	0.932834	2.23991	2.33283	1.77433	2.81084	1.27336	0.590381	0.717552	0.782303	1.8714	2.14183	1.26485	1.25149	1.20197	0.469567	0.334176	0.257664	0.46956	0.430071	0.334426	0.468223	0.829033
Ugt86Da	52.151	29.3269	47.2538	46.9821	35.0401	31.2316	37.874	50.7117	58.7689	43.6616	47.4334	45.6745	31.8715	32.5175	43.0258	38.591	38.9011	28.9426	32.5878	34.0049	33.9796	32.6116	29.6198	37.144	35.429	37.3874	35.6744	33.6498	22.6123	34.9226	30.936	39.3857
Ugt86Dc	0.198831	0	0.357015	0.339681	0.169839	0.417083	0.0997008	0.158926	0.340283	0.150566	0.246565	0.480057	0.311488	0.0857109	0.395266	0.210532	0.192475	0.529806	0.366392	0.0697221	0.197217	0.156206	0.296377	0.414476	0	0.384522	0.0626816	0.239565	0.139376	0.130436	0.0770427	0.375971
CG17098	0	0	0.023177	1.71615	0	0	0.0184403	0	0	0	0	0	0	2.76582	1.03521	0	0	0	0.0179781	0	0	0	0	0	0	0	0	0	0	0	0.102582	0.12398
CG17097	0	0	0	10.4945	0	0	0	0	0.0322776	0	0	0.0302458	0	29.2907	9.87721	0	0	0	0	0	0	0	0	0	0	0	0.0244215	0	0	0	0	0
magu	0.552896	0.63934	0.405925	0.69933	0.404726	0.537175	0.44512	0.748256	1.02489	0.384147	0.488929	0.81625	0.266859	0.293743	0.872301	0.661952	0.884338	0.45236	0.521594	0.477485	0.460864	0.403769	0.436943	0.28449	0.887591	0.660789	0.636599	0.40945	0.416505	0.332906	0.196247	0.539345
dsb	63.7348	57.7163	72.8537	54.9904	59.6442	51.7599	46.2744	52.7324	40.1895	54.6542	64.4844	57.1813	56.4258	44.1507	59.8217	44.3297	63.0102	75.6848	78.9488	57.6103	64.6263	63.7813	70.2086	68.8117	48.8989	52.4569	53.7089	64.9755	53.5515	58.6868	52.0671	67.4362
dsd	20.8169	23.2061	22.3434	21.6162	21.044	20.6794	20.818	23.1104	19.5074	22.6213	20.4408	20.7545	21.9525	18.5678	20.0329	21.4332	19.8663	21.7929	20.9139	18.9445	16.5176	20.4527	19.624	19.9012	19.2524	22.1508	20.51	20.6164	18.1597	20.2418	19.5517	19.3439
dsf	0.455919	0.53442	0.47096	0.693435	0.417601	0.490986	0.785211	0.384088	0.717559	0.663401	0.615321	0.497913	0.560439	0.775928	0.625612	1.10055	0.271786	0.609384	0.495675	0.666726	0.766789	0.121715	0.492481	0.984114	0.480046	0.536133	0.360699	0.472541	0.358917	0.576628	1.03997	0.264717
dsh	15.8996	20.4833	17.2119	19.1001	16.4958	18.9697	16.6289	19.3717	19.2849	21.5886	19.0428	20.4544	18.1884	17.453	17.3888	19.2055	18.2853	19.9616	16.7299	17.774	16.8362	18.1867	15.4448	19.7141	18.5206	18.7337	18.7747	18.5692	21.0211	20.0192	18.8998	18.2629
CG30065	0	0	0	0.618858	0	0	0	0	0	0	0	0	0	1.76753	1.34856	0.211983	0	0	0	0	0	0	0	0	0.195449	0.407213	0	0.178876	0	0	0	0.378189
HDAC4	24.5082	22.9159	25.6436	26.041	25.1475	25.1139	24.5428	24.135	24.0969	23.5065	20.7461	24.1321	24.5862	22.258	24.3752	26.1164	23.8972	25.4219	28.1643	23.4005	21.1208	25.5251	26.4175	25.3763	27.4083	24.9185	25.0169	25.9534	26.5335	26.953	25.7974	24.9427
CG30062	1.9539	3.17414	2.69145	4.12365	3.76306	2.48581	1.55454	0.827209	1.76239	2.21304	3.26432	2.05675	1.99106	2.18836	2.53652	0.693711	0.619243	1.82344	1.39672	2.43104	2.45469	1.91747	1.52439	2.19786	0.658644	3.19924	2.74454	1.54641	2.46434	1.65766	2.5841	1.28292
CG8908,RpS18	1659.43	1860.29	1663.67	2190.95	1588.62	2189.82	1553.03	2517.47	2048.16	2048.2	1909.11	1991.49	2059.63	1781.29	2139.81	2044.85	2210.32	2141.13	1698.26	2154.02	2859.42	2233.05	1705.17	2545.71	2038.18	2162.7	1811.68	2087.6	2140.63	2053.33	2081.88	2393.67
CG31391	0.130042	0.0626691	0	0.802733	0.094563	0	0.0610032	0.159909	0	0.0512659	0	0.0796468	0	1.36425	0.667359	0	0.0637337	0	0	0	0	0	0.0248229	0	0	0	0.122468	0.0594336	0	0.128601	0	0.1859
CG30060	0.797878	1.33551	1.30771	0.560057	0.619002	0.578653	1.74009	1.01168	0.716078	1.31229	0.683296	1.69434	1.30818	2.51995	1.62791	1.73733	1.29388	0.908101	1.02617	1.13576	0.846022	0.621282	1.15895	1.79471	0.27115	0.552807	1.53428	0.507616	0	0.27007	1.26204	0
dsx	10.1948	9.65076	9.10198	12.8342	10.4556	12.0227	12.4902	11.7227	7.66468	10.4201	11.4303	9.9803	9.78205	12.0505	10.3338	11.7844	10.5751	11.8106	13.1673	12.7602	8.17662	10.3572	14.5517	11.9562	11.1502	11.0255	12.6026	11.8822	11.3031	11.1155	11.0564	12.9781
HP1Lcsd	0.852015	1.08537	0	0	0	0	0	0	0	0	0	0	0	0	0	0	0	0	0.445766	0	0	1.35447	0	0	1.27716	0	0	0	0	0	0	0
LanA	4.31967	1.17951	4.00675	2.62505	4.53735	2.1342	4.63373	1.79177	1.90892	1.20781	1.76414	1.54624	1.75455	1.80693	2.94967	1.24425	1.31509	1.38201	4.14535	1.45682	2.16333	1.97364	3.99292	1.91762	0.995886	1.11003	1.30884	1.64742	1.30124	1.85112	1.39461	2.0058
Prosbeta6	76.3651	75.4839	87.7238	92.4813	81.7632	85.9007	83.6627	89.2707	91.4625	79.8674	85.7987	88.4853	87.2519	94.4994	83.5471	79.2716	87.0112	76.0256	78.4392	90.5131	99.0953	77.3945	79.3812	80.1744	82.2883	82.7495	81.0326	70.196	80.5399	76.4131	80.4147	89.5312
HDAC6	90.7553	85.6006	99.9133	105.594	98.5903	95.0574	93.3939	98.1378	95.7521	80.1851	93.5798	93.7736	100.976	93.0134	93.7497	81.096	100.817	93.625	110.465	98.3071	111.574	101.318	109.054	101.599	89.865	84.697	94.4238	95.7604	90.6961	97.0158	92.1606	104.375
Prosbeta7	85.5633	83.4382	96.4437	98.5847	92.2088	81.9752	87.7182	83.547	87.243	89.2797	100.295	82.8813	85.0856	90.9996	92.8007	84.3449	90.3921	78.1584	95.5506	94.929	104.443	88.5138	94.3747	97.9852	86.187	82.9486	88.5577	93.5663	85.0464	78.8253	82.4372	99.0688
dgrn	7.57054	10.1956	7.58427	7.7231	7.59975	9.74908	6.39315	9.29368	8.78506	11.1067	9.84084	8.61941	10.5836	8.21137	8.3105	10.2295	8.35534	8.45029	6.67802	9.02763	7.08271	8.18463	6.55683	8.98536	6.73753	9.1211	8.14397	8.40655	8.76333	8.70509	6.92345	7.52259
CG43376	0	0	0	0	0	0	0	0	0	0	0	0	0	0	0	0	0	0	0	0	0	0	0	0	2.31726	0	0	0	0	0	0	0
ball	2.98043	5.59914	2.9777	3.85797	3.31614	4.10348	3.25923	4.70879	3.32229	4.40464	3.7158	4.16456	3.98848	3.6077	4.84105	3.44348	3.45829	4.66476	3.28916	4.60853	2.86877	3.07007	2.79355	4.17042	3.82368	4.4453	4.24729	3.996	3.36248	3.45412	4.81227	4.64739
CG43371	0.098687	0	0	0.255866	0	0	0	0.298699	0.313273	0	0	0	0	0.291844	0.20306	0	0.440525	0	0.20056	0.244218	0	0	0	0.294118	0	0	0.196882	0.217187	0	0	0	0
CG30069	10.5064	9.73975	9.35838	9.75288	10.1636	9.60033	9.28747	9.61383	10.3096	10.0338	9.88011	10.2121	9.59441	9.42497	8.85004	9.47956	8.94717	9.79086	8.54918	9.33749	7.66568	7.67506	8.58726	7.84161	8.8135	9.39334	9.35492	9.43329	8.34739	8.70197	8.91561	8.50255
CG30076	0.449512	0.750011	0.62522	0.764534	0.506837	0.889409	0.324363	0.331543	0.556244	0.827245	0.617307	0.535647	1.0918	0.732106	0.778046	0.33759	0.107051	0.416308	0.18085	0.590489	0.374047	0.438901	0.136566	0.400335	0.432657	0.391044	0.526307	0.199848	0.576115	0.419664	0.438919	0.304353
CG13877,CG16940,Kaz1-ORFB	190.994	103.999	208.159	177.445	192.51	163.209	197.443	172.472	211.775	151.792	139.382	160.003	154.568	170.246	179.642	146.903	134.093	114.232	150.463	134.491	191.892	133.437	150.95	162.966	137.841	122.51	97.2054	115.263	106.625	111.712	113.891	134.14
dtr	0.119133	0.0938694	0.0579865	0.445	0.0783073	0.0378281	0.073298	0.162664	0.135642	0.1302	0.0842708	0.0827513	0.135227	0.431886	0.182807	0.116647	0.0797972	0.187797	0.0672672	0.230433	0.0780303	0.128747	0.0701986	0.055057	0.0681946	0.0958865	0.108076	0.154392	0.0953758	0.0698315	0.0938085	0.0660488
CG30075	0	0.349242	0	0.197988	0.106912	0	0.106738	0	0	0	0	0.227236	0.222553	0.236953	0.161268	0	0.181535	0	0	0.195476	0	0	0	0	0.562633	0.183821	0	0	0.399128	0.187619	0.434043	0.180972
CG32533,mRpS14	98.5836	91.5279	77.2666	98.7391	86.9181	108.404	73.8265	116.448	83.4481	100.328	86.5707	97.6136	103.901	96.1836	93.0725	103.591	85.0319	80.1581	86.2564	91.8155	123.721	93.2542	92.294	98.7279	90.7385	117.582	79.2692	88.3552	123.119	81.8123	81.9172	99.1007
LamC	22.5394	28.2169	23.9897	29.0017	22.136	26.1786	22.4865	29.3304	27.6305	27.9726	31.3967	28.9938	28.2621	24.6075	30.2139	27.8652	28.1152	25.9904	22.3577	25.1781	30.462	26.6713	22.4843	28.7863	21.0515	28.3901	27.278	28.613	22.5973	24.7044	27.3404	26.5633
CG43389	0	0	0	0	0	0	0	0	0	0	0	0	0	0	0	0	0	0	0	0	0	0	0	0	0	0	0	0	0	0	0	0
CG43386	0.757345	2.02447	0.925933	0.500942	1.66635	0.883838	0.767721	1.65238	1.07072	0.387643	0.632709	2.09458	2.37393	0.494003	0.687755	0.606889	1.34379	0.917896	1.31081	2.53804	1.11996	2.31108	1.32637	0.560853	1.43388	1.07157	1.68622	2.19236	1.04634	1.10693	0.74522	1.21237
Brd	0	0	0	0	0	0	0	0	0	0	0	0	0	0	0	0	0	0	0	0	0	0	0	0	0	0	0	0	0	0	0.365378	0
Obp57a,Obp57b,Obp57c	530.965	553.309	591.772	684.03	574.732	659.373	514.235	718.508	649.131	681.188	608.734	662.042	639.116	622.149	694.374	593.223	534.129	432.792	522.824	532.978	723.149	540.332	514.724	640.756	550.48	603.907	456.989	542.826	514.988	570.874	476.398	596.305
Brf	9.47116	13.8505	10.3195	11.828	9.85036	13.7106	9.36899	12.2271	11.2606	12.8066	12.6652	11.5768	14.0278	12.2818	11.1627	11.2852	11.9844	13.7755	9.89471	12.6242	12.9338	11.9155	9.57058	11.2287	11.8231	11.5554	11.7887	12.4001	13.0469	12.0225	12.3758	11.402
Hip14	17.9206	18.7104	19.1644	19.4405	18.3522	20.098	19.0784	18.4383	15.8913	18.5261	18.6742	19.5608	19.1604	19.3221	18.4705	18.7193	17.8702	17.8949	17.2386	18.8382	16.393	18.178	17.6846	16.6421	19.8443	18.782	19.1587	20.3322	19.1295	19.5868	19.2086	19.4391
dup	1.42495	2.64295	1.67589	1.84598	1.56761	2.6767	2.03275	1.52712	1.17808	1.84864	1.71453	1.99489	2.73684	2.01783	1.40189	1.55515	1.43484	1.61992	1.92507	2.20224	1.61845	2.08907	1.54725	1.93037	1.15144	1.88285	1.68539	1.8759	2.09305	1.9291	1.58276	2.05401
Bro	0.0865743	0	0	0	0.215579	0	0	0	0	0	0	0	0	0	0.193089	0	0	0	0	0	0.230336	0	0	0	0	0	0	0	0.239338	0	0	0
mamo	9.93975	7.1531	9.54144	9.7359	9.70982	9.0643	9.63709	8.49429	9.52814	8.45696	7.79282	9.11309	8.63144	7.21085	8.96328	8.66173	7.40075	9.14	8.41938	8.11755	6.1417	8.44119	8.6395	7.77169	9.08458	8.13325	7.44047	8.65204	7.91935	9.11837	8.68552	9.2023
bc10	23.9442	29.3096	22.37	29.9381	23.4768	30.5986	24.317	26.2294	24.9735	26.8798	29.6033	30.6492	28.6083	30.9739	28.3005	29.3666	28.1108	28.8567	22.644	31.7028	27.6997	29.6246	23.4825	28.3693	29.3572	28.2985	31.9876	32.2888	31.316	32.2813	28.6197	28.1557
dve	8.25428	11.7334	7.28632	8.0145	6.90706	8.48227	6.81969	10.2744	9.782	11.3523	10.2391	10.047	9.40904	9.4667	8.15529	10.5669	8.92575	9.34677	6.14066	9.30056	7.11108	8.55183	5.67458	8.04497	8.78407	10.0666	8.63355	8.79703	8.43935	7.79552	10.1544	7.5787
CG9603	748.461	909.164	691.582	827.909	728.94	863.022	703.175	899.352	928.304	900.973	838.297	854.949	855.256	924.648	837.394	842.603	990.316	895.661	793.533	973.055	1023.8	952.179	793.946	956.716	993.884	959.506	906.636	982.287	945.928	922.492	954.891	913.148
CG9601	8.73926	10.1983	8.6	9.93899	9.93565	10.0291	9.15549	10.0846	9.49656	9.86963	10.9782	11.3868	9.65525	11.7113	10.2164	11.1456	9.27759	9.85723	8.68717	9.52407	10.3256	9.8539	9.15806	8.58866	9.46964	11.2628	9.38725	9.14519	10.6413	10.6019	10.0881	9.2491
pre-mod(mdg4)-T	13.6054	18.97	14.5304	15.9135	13.0059	15.5445	13.5341	15.2484	13.5921	20.261	17.4996	17.1163	16.9187	14.454	15.696	17.9848	16.8099	15.9205	13.6121	17.9238	15.2748	14.8691	12.5238	16.1769	17.9081	18.6414	17.7412	16.0829	16.4461	14.4878	13.9922	14.7773
CG9609	11.0251	16.8165	9.93017	13.5112	11.2012	14.1326	10.4585	15.4322	12.8349	18.8498	17.2465	17.4398	14.142	13.8801	12.576	13.359	11.5768	14.1086	10.1786	11.3497	14.1131	13.6614	10.4263	13.9724	15.5932	16.8273	12.0749	13.8545	16.8164	14.2471	15.5828	13.412
Orct,Orct2	25.3582	14.591	25.6431	25.8876	26.7519	24.5739	24.5906	24.4743	20.4865	17.0445	20.8111	17.3079	24.6719	24.6065	21.1265	17.5784	14.9312	14.9074	23.2616	20.2643	22.3944	23.3187	24.4733	21.0033	14.0723	14.7714	16.0875	18.5078	15.1912	21.9566	14.6481	19.6043
dgt6	2.22717	3.60301	2.87019	2.28599	2.67428	3.95594	2.38426	2.80633	3.06456	3.09692	3.4653	2.74494	3.35708	3.54307	3.08963	2.89896	2.07891	2.32273	1.70593	2.77815	2.20206	2.18362	2.22573	2.39645	2.10788	2.04693	2.59113	2.61153	1.80766	1.77436	2.43279	2.036
dgt5	0.688092	0.822804	0.620859	0.728845	0.551799	0.469694	0.607335	1.08356	0.63674	0.684486	1.21002	1.14897	0.687016	0.297592	0.663372	0.502647	0.657576	0.860185	0.498069	0.627614	0.740668	0.737485	0.725645	0.665051	0.795921	0.349587	0.652846	0.818362	0.904427	0.525863	1.31375	0.547089
RapGAP1	20.1246	21.8127	20.7266	22.9013	20.0169	24.7633	19.5571	22.5929	23.1836	23.2048	23.6777	22.8702	23.3005	21.5856	23.3661	23.1852	19.4191	20.5459	17.8971	21.0821	18.2185	21.3788	18.8607	19.4755	20.469	22.5502	21.7966	20.482	20.9244	22.7788	22.4291	22.0456
dgt4	1.89171	2.1468	1.98686	1.70344	1.23726	3.03836	1.58688	1.77602	2.71174	0.936842	0.621743	0.919229	0.567978	3.24237	1.59128	1.72662	0.886571	1.81257	2.29421	1.26987	1.2917	4.75966	1.45813	1.58662	1.15813	1.41603	2.06141	0.443456	2.58714	1.63517	1.12367	1.63803
dgt3	0.762546	0.930161	0.885313	0.447616	0.631822	1.25452	1.03256	0.918231	0.654027	1.00266	0.720533	1.16717	1.05074	0.508244	0.746515	0.857654	0.369413	0.34945	0.603784	0.882646	0.568595	0.658636	0.728506	1.28452	0.188826	0.573011	0.305549	0.232852	0.879442	0.556978	0.665228	0.71214
dgt1	13.0683	18.1599	13.8333	16.1737	12.4768	14.6231	12.8995	16.7859	13.8261	16.8668	14.9813	15.2188	14.5854	16.3014	14.6596	13.296	11.205	12.2544	12.2771	15.009	15.3682	12.73	11.5837	12.2263	14.6372	15.3797	12.3848	14.7171	16.3846	13.637	13.3107	14.4697
CG9616	0.502518	0	1.57095	1.32633	1.04396	1.35595	1.30888	0.785647	0.813261	0.760026	1.08954	0	0.370695	1.55268	1.05807	0.33596	2.01323	2.47386	2.00839	3.46761	3.67133	1.08295	2.75396	2.38462	2.16256	0.997427	2.72614	1.97205	0.656698	2.46366	1.379	3.66203
Lap1	8.8043	8.66512	9.17138	8.97244	9.06079	9.90478	9.77795	9.17997	9.00755	9.53507	9.23161	9.8679	8.87775	8.51724	9.40373	8.04919	9.05132	9.66611	9.56557	9.64294	7.74199	9.02886	9.61363	8.58319	9.30128	9.30172	9.5774	8.71305	9.05978	11.6423	9.97552	9.01879
CCDC151,CG14128	0.0809133	0.149583	0.0902609	1.05778	0.0956762	0.0484271	0.152373	0.0601929	0.0587343	0.0998305	0.0186744	0.0595907	0.0708743	1.25995	0.831991	0.0490421	0.0856454	0.0423598	0.0481877	0.101686	0	0.267433	0.0546574	0.0425442	0.0340471	0.0991158	0.0330399	0.0786851	0.0313227	0.0693214	0.0410776	0
Btd	0.0514135	0	0	0	0	0	0	0.0812033	0	0.053336	0	0	0	0	0.0560883	0.0695459	0.128776	0	0.0293851	0	0.0679816	0	0.0247565	0	0.0659492	0	0	0	0.0715212	0.0650303	0	0.0626161
Acp36DE	0.0108597	0.0419583	0	6.01976	0.0252837	0	0.0377349	0	0.0298292	0.0498463	0.0284867	0	0.0266968	13.9837	6.18764	0.0254741	0.0228541	0	0	0	0.0681449	0.0559988	0.0205576	0	0.0908031	0	0.0222125	0	0.0242287	0	0	0
CG13090,CG13091	11.576	10.3548	10.164	21.0673	10.2371	7.88353	11.8893	10.6815	11.1255	10.0907	13.3853	8.15063	10.0484	17.3459	14.8614	8.0989	10.1992	8.2435	10.2662	9.67898	12.0246	9.99133	11.4237	13.0871	10.6635	11.0623	10.953	8.80464	8.85627	9.82027	10.6871	10.6876
Dic61B	1.06566	1.43384	0.97184	1.55339	0.78674	0.872201	1.01432	1.32413	0.974152	1.04	1.13389	1.40043	1.61162	1.33945	1.19296	1.62884	1.41937	1.10894	1.08647	0.876192	0.911511	0.824181	1.01894	0.90591	1.33373	1.73575	1.47303	2.22236	1.77334	0.867839	1.66943	1.43707
Rtc1	0.104763	0.000813165	0.562229	0	0	0.48713	0.0184526	0	0	0.147326	0	0.0824309	0.131605	0	0.396523	0.294386	0.293311	0.338841	0.214125	0.223421	0.364548	0.3219	0.0689756	0	0.130596	0.301968	0.323314	0.111237	0.245485	0.0185732	0.197137	0.140192
ogre	72.3227	38.438	73.4293	73.61	68.3079	71.6655	74.0689	64.1649	74.7886	53.1128	64.1844	67.775	72.2358	69.646	75.179	60.2711	78.8129	67.1846	82.6628	72.2558	74.8862	79.5547	76.6591	76.9347	69.2345	62.7979	64.91	75.3465	67.3797	75.5104	63.7414	78.8145
Rtf1	18.1556	19.0778	17.3349	20.2253	18.1206	19.6318	18.0218	21.1307	20.3322	22.851	21.623	21.531	20.9719	17.2511	18.7243	21.397	19.0755	19.352	17.6466	19.3169	19.1779	19.9295	17.1415	19.6391	20.6377	20.8467	18.1004	20.6691	20.2661	23.0429	20.6532	20.6723
mtDNA-helicase	1.99411	1.62976	1.32767	2.38407	1.65049	2.52071	1.99241	2.36863	1.98268	1.13201	1.71752	2.62578	1.89376	1.58221	1.54355	1.84232	1.60707	1.95468	2.08878	2.5365	1.6619	2.25478	2.24729	1.80167	2.17739	1.55895	2.10387	1.68452	1.71498	1.84315	1.3862	2.60671
Trap1	36.4253	41.5586	33.8343	35.7882	36.1916	38.1885	36.748	37.6867	36.943	38.8038	34.2648	35.701	34.9677	38.6375	40.5093	39.9985	39.9596	39.0348	38.2877	37.6812	42.5327	39.9485	37.4279	38.8185	40.14	42.3985	41.6706	40.2103	40.9572	39.9899	43.2124	38.592
SP2353	21.3527	20.879	21.0897	23.5886	21.7807	23.2737	21.0656	20.933	21.9426	22.7979	20.7458	23.7249	20.5322	17.4366	20.7397	23.32	20.0318	21.5829	20.3853	19.8632	17.914	20.5629	19.8197	20.6941	22.9616	21.5931	20.5587	19.8839	20.7747	22.9177	21.5956	21.1828
stau	37.2824	38.2694	35.2418	42.0538	34.3813	39.7048	37.4877	40.5471	40.2045	38.388	38.8505	41.0088	36.8629	31.8838	36.8291	39.7973	39.3839	43.7469	36.9108	37.0519	34.3987	41.3806	34.7607	37.8728	43.2437	40.7203	41.9176	38.6559	39.5402	42.8974	42.6796	40.2334
spel1	9.19796	6.99476	8.06834	8.56642	9.35841	7.59921	7.64013	7.53797	8.28945	7.05746	8.287	8.74163	8.12913	8.53548	7.87353	7.73971	7.49907	7.03931	8.77032	7.68005	8.19514	6.38584	8.38124	9.65115	7.57107	8.44976	8.19707	7.9089	7.53517	9.71078	8.20517	8.05256
Sec63	25.9078	24.4794	26.558	22.3217	24.9453	21.5028	25.7858	23.5757	20.527	23.3528	24.4025	23.0423	21.9579	21.3625	22.8157	20.3838	23.473	22.1244	25.8365	23.7137	24.9034	24.7053	24.5241	24.4369	22.3057	21.5257	22.7869	23.9308	22.5809	21.3415	22.0079	22.3097
dyl	0.0550272	0.101719	0.0607253	0.523553	0.119783	0.102344	0.0617146	0.187463	0.0634947	0.106473	0.128178	0	0.298524	0.138352	0.168301	0.102962	0.194853	0.214738	0.0903046	0.558915	0.616454	0.197277	0.267705	0.386655	0.30242	0.157535	0.125334	0.326233	0.220379	0.240261	0.4141	0.515894
stan	6.69152	6.70857	6.2512	6.19564	6.32382	6.67314	6.64726	6.4396	6.61687	7.39662	6.21706	6.53815	6.28552	5.89815	6.69187	6.90146	5.8238	5.95789	6.75254	6.27251	4.71401	6.38602	6.0848	5.91813	7.00257	6.87876	6.10538	6.29355	6.84436	6.94341	6.71981	6.67009
stai	73.1701	67.0345	71.6339	73.102	71.1246	74.4655	72.1861	73.8448	78.6037	71.5735	65.3384	69.5376	72.1799	62.0115	68.0395	76.4798	67.6422	76.7312	68.3526	64.4574	61.9822	67.1133	64.8787	67.5262	79.4995	70.8142	69.7135	66.41	74.234	72.6224	67.1368	67.6836
dys	0.334207	0.435807	0.376907	0.307934	0.337457	0.624093	0.557903	0.590484	0.745194	0.329158	0.410849	0.344595	0.178929	0.178934	0.473186	0.191187	0.171659	0.314014	0.264165	0.639096	0.275128	0.634306	0.332409	0.444202	0.308826	0.368019	0.318748	0.523401	0.292302	0.334804	0.463098	0.3051
CG16790,CG9396,CG9399	221.827	130.271	201.399	166.601	188.565	152.981	195.39	174.26	210.763	149.813	151.396	145.197	150.451	147.567	159.277	143.154	172.052	155.37	209.807	167.011	215.593	171.83	204.773	181.628	167.599	152.007	137.892	162.357	150.948	170.506	137.517	175.998
ABCB7,CG33230	48.5402	56.4422	45.8076	49.1927	43.8571	55.4425	46.5922	52.001	49.3379	52.5858	41.7423	47.3196	53.3427	51.867	51.4146	53.0683	57.5031	48.8356	47.9528	49.5825	53.1841	48.9641	45.4256	50.8355	57.13	55.0837	52.1237	50.7539	60.1511	50.6934	45.8503	53.1998
CG8321	57.1389	68.879	59.8546	62.5154	57.9389	68.701	58.5087	64.0822	65.3106	78.6194	73.0457	68.4857	63.1853	70.8729	63.2815	75.1965	63.4412	71.2188	60.2694	66.4767	66.3026	62.0418	59.4765	61.9624	68.0344	69.0445	67.0736	61.9955	73.9169	62.8248	67.9415	68.0554
CG8320	19.0414	20.037	20.4605	21.4899	16.9895	20.642	17.7848	19.7248	19.1889	21.0287	17.0482	19.7579	19.2034	21.5866	19.5936	15.7638	15.5866	17.305	17.9675	16.1116	19.6702	21.4647	20.2353	15.7943	17.4423	15.5357	13.8585	12.3733	15.5169	13.9969	15.3372	16.6827
CG9650	2.52126	3.27062	2.85749	2.28782	2.96843	2.44873	2.84889	2.73881	2.56901	2.42435	3.01663	2.5835	2.75503	2.21321	2.16122	2.98951	2.08614	2.55957	2.25801	2.41523	1.64857	2.27431	2.51178	2.0419	1.76386	2.13071	2.4517	2.20638	2.09718	2.75549	2.44648	2.47001
Sec31	35.2701	45.8963	35.5779	38.8803	35.3095	42.4585	34.985	42.3297	38.7978	44.2265	41.6177	40.6257	41.1532	42.4873	38.1167	42.9306	29.505	31.2697	22.2344	30.4102	27.2967	26.1416	22.3472	28.4361	28.8631	28.7948	31.0536	29.3502	28.1428	29.428	29.1545	26.1911
Swim	47.4143	73.4274	50.684	57.7157	58.3374	58.3914	45.8205	62.7238	55.4986	78.5588	73.2204	66.9155	70.2042	78.5593	57.786	64.5486	61.6904	63.6945	45.8596	67.3603	63.9394	61.3352	44.6752	56.5053	70.6827	65.4998	64.6195	66.0141	80.4347	60.1546	56.0235	54.7852
Spc25	0.195515	0.30996	0.271522	0.225047	0.231712	0.464605	0.457176	0	0.140555	0.403671	0.134421	0	0.516271	0.283174	0.56067	0.234769	0.213639	0	0.207413	0.58475	0.318413	0.3933	0.648377	0.133377	0.10824	0	0.102679	0	0.230625	0.215407	0.12545	0.103179
CG8319	4.81943	6.36248	5.26756	5.42654	5.09583	7.31924	5.24492	5.77154	4.69567	7.10997	6.91549	6.69244	6.30386	5.59417	5.94797	5.05062	5.56619	5.93048	4.45205	5.45698	4.25377	4.50142	4.41444	3.70659	4.98895	5.88952	5.63859	5.23619	5.09601	4.52807	5.53608	4.09388
barr	3.26372	3.54717	2.84754	3.83337	2.57775	3.09815	2.5694	2.39319	1.71649	2.73606	3.13869	3.27604	2.40627	3.81263	3.15009	3.18198	2.5793	2.48356	3.15963	2.96333	2.41945	2.97226	2.1893	3.02838	1.81847	2.51759	3.001	1.96532	2.53674	2.22076	2.19036	2.55952
CG9649	46.4191	35.4579	39.818	40.6906	31.1643	22.8667	32.9784	45.6157	51.161	47.932	42.6991	38.3928	27.3889	30.2226	38.7323	40.5075	39.6785	34.1929	35.6801	39.0391	34.9178	35.9718	35.8809	39.814	33.2953	38.9501	32.4556	31.6398	29.3014	36.5076	32.5418	42.5587
CG8317	34.052	43.0125	48.5627	71.5338	53.4393	89.1209	54.4554	72.4849	52.5194	60.7024	59.6642	67.3924	76.232	75.3992	80.875	52.9062	65.1537	76.4766	77.5357	79.8473	90.8676	84.2443	56.4019	83.8286	62.004	80.9984	55.3991	82.5592	52.957	69.8543	71.649	101.365
CG30384,CG30385	0.766078	0.65256	0.776994	1.50861	0.504307	0.776054	0.777392	0.783963	1.4382	0.795111	2.18657	1.64833	0.492503	1.8085	1.21965	1.06498	0.82531	0.993024	0.518036	0.539372	0.300261	0.513063	0.343456	0.833929	0.990101	0.372471	0.677974	0.497225	0.505698	0.512676	1.06307	0.794912
CG8316	0	0	0.0751692	0.78899	0.0214354	0.0425164	0	0	0	0	0	0.0491198	0	0.474084	0.34697	0	0	0	0	0	0	0	0.0341413	0.0489976	0.0397279	0.0389632	0	0	0	0.0398652	0.0458514	0.0756417
CG9646	64.9696	89.5314	65.1675	67.947	66.6578	77.14	66.1381	87.9694	81.6938	88.3733	75.7258	82.0684	77.0573	78.6726	77.1866	84.1939	78.0649	78.8842	66.2444	72.0352	72.0783	67.3937	64.9958	73.3273	84.6922	86.5021	77.7771	76.1728	80.8204	80.9769	77.2277	73.8468
CG8314	33.2225	40.7483	32.3311	37.5939	34.6502	38.5207	36.2182	34.3542	36.1535	38.1196	37.9397	34.6343	37.5258	36.3891	37.1675	35.0831	37.9508	30.3811	34.8731	38.209	41.1233	39.3659	35.1474	42.8713	38.5254	38.0128	36.2024	37.7499	38.6339	34.9405	36.1779	33.577
h-cup	0.612853	0.555567	0.312536	2.91947	0.872021	0.333828	0.53836	0.388857	0.938982	0.191115	0.923	0.198941	0.865342	2.49924	1.71355	0.250147	1.0219	0.265001	0.384084	0.261669	0.478963	0.0940964	0.64589	0.10184	0.400885	0.160852	0.936433	0.296665	0.342983	0.55139	0.844143	0.150822
CG9643	12.8022	13.9564	14.6497	17.2279	13.0086	14.2153	13.3165	15.3195	18.658	13.7088	12.9979	16.7908	12.2447	20.6651	12.9064	13.9836	15.6201	16.1676	15.8491	18.218	16.3363	14.6367	14.3498	14.2598	15.8918	14.5969	15.5466	18.603	11.8044	16.3668	15.6854	20.3835
CG8312	26.0544	27.5038	23.917	30.0013	22.7758	27.7554	23.8155	28.3515	27.0446	29.8117	27.9568	25.5204	29.9712	29.7272	25.566	25.6098	29.3952	21.1909	24.8866	29.23	30.3458	26.2506	24.3912	29.9494	27.8254	31.0751	28.2249	29.8369	26.4775	28.658	25.9875	25.9277
Best1,CG6254	25.5021	29.8254	27.1404	28.4957	24.3729	26.0846	26.3694	33.0955	27.3931	30.2669	28.473	30.9714	26.8967	28.8064	28.5873	31.0758	25.9567	30.6923	25.5088	28.1591	24.256	25.6134	21.3414	29.5762	25.6205	29.1774	28.5732	28.6193	28.8858	30.3873	28.4445	26.1578
barc	28.9108	35.2608	30.8369	32.0886	28.8258	29.5359	29.8334	31.9068	28.6977	32.7179	31.2443	31.9942	28.7358	31.1529	29.4368	32.5576	28.8235	32.6705	27.1948	29.6035	29.3916	28.2623	28.2113	28.0438	31.2177	30.0825	32.4975	29.8103	28.3953	31.0547	30.0336	28.0582
SP1029	21.7796	33.9133	26.2933	32.3055	25.5843	35.7272	27.7215	36.9861	32.7798	47.1172	37.4041	40.5931	42.564	44.4203	31.1326	37.9095	36.2338	27.8831	21.4387	36.7901	33.563	30.5272	21.8667	35.9537	32.9865	36.987	37.1692	34.8827	32.5172	30.4237	32.7595	36.5517
CG9662	18.6136	19.7983	19.9088	20.8971	17.091	24.42	20.5587	23.896	18.3285	20.0537	20.3969	18.7081	20.1142	20.5014	24.7221	20.4712	25.7158	28.6013	22.9433	24.7093	31.9897	27.0669	21.3754	28.491	27.2669	23.3337	23.9452	31.8997	25.9263	24.0105	26.3485	22.8268
CG8331	237.87	196.643	235.007	248.184	235.919	231.569	229.139	225.448	249.364	205.05	219.235	208.96	207.017	223.282	231.89	206.13	246.271	213.747	236.453	234.978	299.816	239.16	251.117	262.473	237.193	227.623	223.266	233.16	196.999	214.865	203.037	242.521
stumps	9.94467	6.99836	9.70026	10.6275	10.7625	11.4569	9.49929	8.70472	8.92115	6.44267	7.38251	9.93041	11.3441	10.9106	9.32791	7.05026	8.80204	8.70691	10.603	10.5718	11.1383	8.66619	9.98746	10.0346	9.06276	8.97359	9.24097	11.9456	9.56872	10.1406	8.57133	9.90902
Aatf	5.98393	7.39146	6.40411	6.97863	5.44177	6.24712	6.07647	6.43461	5.56267	7.75731	6.54562	7.56761	6.79703	6.42786	7.09504	7.70969	6.71008	7.08259	6.35595	6.95736	6.46567	5.90268	6.36948	7.88413	5.70424	7.25978	7.07364	7.14443	8.31811	7.08833	8.44243	7.18474
CG8329	1716.32	4486.34	1909.69	3080.46	1713.05	3777.95	1999.2	4639.35	2957.88	4149.82	3136.22	3337.98	3397.74	3474.3	3303.04	3638.22	3297.15	3337.22	1598.56	3037.04	3081.03	2765.08	1528.24	3583.32	2893.97	3706.17	2922.54	2927.32	3198.79	2795.78	3270.35	3125.29
CG9657	55.6341	18.0905	45.6182	31.6667	40.6178	26.4269	45.4057	29.5636	56.6771	19.4754	22.8815	22.6354	23.0105	26.293	31.8862	27.5865	30.6751	25.3229	55.467	31.5041	37.5281	34.7473	51.3047	34.187	30.3493	23.9553	24.8442	31.7847	23.5064	29.3953	22.9246	34.0708
uzip	71.1204	37.4086	71.5595	71.4338	75.4835	74.7489	72.0674	55.127	67.3105	53.5206	60.7193	64.3356	64.7681	61.8969	63.9168	52.6037	52.9014	47.8383	66.3857	57.2688	61.8783	66.8562	65.6859	61.2875	53.8296	55.6149	57.6489	59.0698	52.9228	64.4688	55.7934	64.4879
stck	63.6551	83.036	70.3343	70.4454	67.8823	76.4657	63.7169	80.85	78.8055	85.7807	79.8671	81.5672	77.8972	75.7848	70.9713	80.2631	71.8928	77.6126	70.1584	85.0003	78.6999	66.9239	68.956	72.0113	79.0126	88.04	84.4478	84.2625	80.7173	66.5741	79.3398	76.5174
ST6Gal	14.6947	27.6027	16.9336	17.5958	15.8876	16.795	17.0534	18.8886	18.0887	23.1976	18.1884	22.3022	19.8147	22.5471	16.9428	19.1124	21.1053	17.682	15.0198	18.8267	15.2419	15.4391	16.6971	17.9804	19.4266	20.4809	21.2654	16.0512	18.3911	14.0064	15.7111	14.3146
CG9631	28.9004	13.0866	28.484	25.386	28.0569	23.3262	24.7999	22.9544	23.9902	15.8355	19.7246	16.2311	22.2185	18.9408	20.1613	18.9489	24.5497	17.0334	28.8777	22.7226	30.1223	27.2103	27.739	28.8838	23.1669	17.6581	17.2921	21.7384	16.6737	17.9126	15.5482	27.2374
CG8300	35.4445	51.1333	39.406	39.1456	36.7541	40.7834	37.1167	52.3256	43.164	58.8504	50.5955	43.071	48.807	56.5034	45.3222	52.1533	51.6716	50.9338	36.7114	50.9925	51.8556	41.3717	41.8801	47.616	57.3827	50.317	46.4973	44.517	55.6335	49.0984	49.8887	38.413
CG9630	5.73304	5.75077	4.62061	5.01976	5.39638	5.58815	5.49624	4.39927	3.73404	4.91918	4.31173	4.13062	4.78543	3.49955	5.00776	4.36657	4.96318	3.82964	4.80568	3.37948	4.7244	4.27566	5.03258	4.81964	4.3259	4.43955	4.05334	3.66584	4.77574	4.894	4.05458	5.06984
CG9628	147.791	119.895	168.782	162.433	160.618	158.692	145.722	140.446	141.728	146.348	161.45	168.164	172.533	164.084	139.849	119.468	133.288	121.257	151.461	157.233	173.404	129.222	138.386	143.503	134.912	162.209	138.255	158.462	126.967	149.659	114.068	142.726
Sec13	59.4485	67.8324	56.9176	61.31	54.9405	55.9273	52.534	59.8632	55.5334	61.9617	59.0721	65.3302	63.1657	67.5277	58.0214	57.8789	59.7754	60.0186	50.7717	59.7184	68.7481	56.271	52.1771	61.2174	53.2045	61.101	57.6326	55.0247	57.6791	53.7288	59.1159	61.1475
CG9626	1.12453	1.89152	1.519	1.51698	1.08019	1.41776	1.40854	1.75166	1.13593	1.76798	1.92243	1.80469	1.29594	1.68986	1.96844	1.63062	1.42521	2.01854	1.4615	1.64463	1.70235	1.74192	1.21573	1.20127	1.37046	1.7151	1.70213	1.77501	1.60384	1.89991	1.85768	1.78021
CG9624	1.46866	2.03595	0.974713	2.62192	2.08955	1.33548	1.2871	1.25724	0.972156	1.31427	1.27012	1.45509	1.54348	2.67026	2.57499	1.51793	1.03012	1.85385	1.58625	1.43431	1.23271	1.45564	1.30677	1.22216	1.2237	3.35223	2.29805	2.14603	2.76004	2.03569	0.647041	1.83352
Sec15	8.94373	9.50823	6.92282	8.55273	7.88719	8.51317	8.7213	8.20694	8.63494	8.78107	9.77347	9.1104	7.34615	8.76248	9.10271	7.5577	8.7074	7.72218	9.15601	9.62216	8.94734	7.50975	8.85676	8.55645	8.09642	8.5216	9.34971	8.87264	10.1102	8.14961	8.16791	9.07765
Sec16	23.7543	23.5388	23.6603	24.8178	23.1259	24.5945	23.4323	24.2508	24.5705	25.0848	22.9147	25.7588	23.6381	20.924	25.2545	25.1728	23.6025	26.2774	24.2927	24.6143	20.5165	24.1151	23.7997	24.9784	26.1583	26.9272	23.628	24.0188	26.0458	26.1696	24.8509	25.5756
twit	15.683	15.8383	13.4585	17.7804	14.2467	14.5968	14.0725	17.5612	16.6413	16.2689	15.6559	14.9906	16.6503	16.5179	14.3247	16.6536	14.8284	15.557	14.4538	14.6736	18.351	15.9642	12.5081	14.2716	14.5284	14.018	12.8236	16.1096	12.546	12.445	15.6442	15.1498
twin	21.5067	26.6768	23.1137	29.5757	23.5707	26.1563	22.0719	25.898	23.3209	25.1598	26.1448	29.1193	26.2588	29.3431	25.1177	24.7066	22.5681	27.6714	22.1045	24.4092	20.9241	24.4346	22.8155	23.8916	24.8497	25.9585	28.6605	24.3373	26.4535	25.9962	24.2993	24.6384
CG9629	45.9004	22.2083	46.6301	38.2652	46.0191	28.9921	43.8885	27.4556	30.9494	23.2977	29.0931	28.5039	31.5589	28.9276	37.0761	23.8567	27.3982	24.9365	39.5253	29.5391	35.4797	33.0933	43.7813	31.7868	23.0539	22.9366	21.3003	27.4788	22.4587	26.3597	25.3898	33.6504
mask	30.4344	26.172	30.2222	32.1734	31.1093	32.5323	31.8571	29.1442	31.0955	30.7729	28.3194	31.8836	28.5096	25.4957	31.3473	27.8243	24.9287	26.8927	30.175	26.0297	20.9094	29.1336	29.6126	28.9217	31.4661	28.5199	26.1022	28.6533	27.6006	32.6128	28.2074	30.6367
mars	1.6829	2.21513	1.87813	1.984	1.95641	2.41647	1.9277	2.29559	2.45935	1.89307	2.25279	1.90995	1.60416	2.24209	2.51157	2.00196	1.80055	1.54117	1.50316	1.89857	1.93352	1.74767	1.80159	1.79139	1.68699	1.86376	1.66211	1.69698	1.62268	1.84446	2.07234	2.26074
stet	0.806038	1.70275	1.32774	1.22175	1.11065	1.41363	1.5906	1.73392	1.4089	1.91561	1.62903	1.60759	1.46916	1.34032	1.60069	1.48324	1.19101	1.46802	1.20624	1.23268	1.09293	1.26553	1.31073	1.98657	1.23485	2.0586	2.00062	2.27046	1.03712	1.33274	1.1488	1.37797
Cyp6a13	32.5566	19.6111	34.5661	32.0024	29.9874	25.3343	32.2306	30.0408	30.88	28.5351	30.9276	26.003	30.8414	29.7047	29.5264	26.2305	29.2995	25.1937	37.0404	31.5994	33.7409	30.5608	35.6157	36.2525	28.5375	30.8505	29.2861	29.4695	25.5726	29.4272	26.0043	31.156
CG9642	0.352969	0.293206	0.285792	0.186381	0.487669	0	0.444003	0.0733463	0.237346	0.382771	0.228607	0.224414	0.36118	0.0799848	0.414415	0.189935	0.175463	0.135492	0.221466	0.129121	0.0599422	0.352787	0.287151	0.613716	0.120057	0.242373	0.401038	0.39144	0	0.419823	0.417121	0.0573537
Cyp6a14	3.76173	3.41576	4.1099	4.1004	3.76567	3.90758	4.22416	3.61872	3.27305	4.08811	3.21466	3.27688	3.61801	4.05359	3.2665	3.07883	3.29525	2.4572	3.82015	3.62547	3.46336	3.51237	3.44173	3.46023	3.26163	3.0585	3.16864	3.31183	2.76493	3.27197	3.12227	3.16593
CG8311	52.5874	39.1965	58.8954	53.1558	52.9205	47.6928	50.9782	49.8996	46.1302	40.8378	51.277	50.1724	46.1713	42.7681	46.0513	41.9239	50.8657	46.5101	65.5899	53.8599	52.9809	48.8017	65.2046	60.1972	46.4849	46.1678	46.213	60.6736	44.3614	47.2052	42.9192	52.6399
CG9641	22.9629	27.8998	22.3916	19.6748	21.2955	18.9372	19.954	23.8639	21.8786	27.0434	24.23	22.5015	23.9813	24.6452	21.6153	24.2408	25.166	25.2194	21.4459	21.6462	23.5295	20.6796	18.6733	22.7594	24.4694	23.871	22.4747	19.3205	23.9179	20.4012	22.5626	20.7715
Cyp6a16	0.0669927	0	0	0	0	0	0.101666	0	0	0.0427259	0	0	0	0	0	0	0.185044	0	0.196687	0.05625	0.0975221	0	0.289343	0.251225	0.378947	0.191943	0.0505891	0.145938	0	0.368086	0	0
CG9640	7.87429	13.2013	7.96116	9.30122	8.75705	9.30901	8.30907	9.93612	9.09496	12.2924	10.4779	9.99388	10.7117	9.96105	8.70167	11.0346	10.4745	11.0197	9.02685	11.9351	9.75003	10.2559	8.59386	11.0378	11.7092	11.6709	12.3749	11.0474	12.9111	9.8924	12.3729	9.60177
Cyp6a18	0.0101302	0	0	0.0749269	0	0.0240009	0	0	0.0586972	0	0	0	0	1.00486	0.462933	0.0656847	0	0	0	0.0637713	0	0	0.0192131	0	0	0.0430049	0	0	0	0	0	0.056724
Cyp6a19	0.168434	2.63835	0.358624	0.223839	0.188203	0.172997	0.265746	0.26072	0.0703267	0.192555	0.134768	0.19799	0.128325	0.21393	0.232132	0.136841	0.10458	0.218575	0.339367	0.285818	0.258234	0.0753852	0.348469	0.0814092	0.385862	0.268196	0.550743	0.236345	0.341871	0.269636	0.189606	0.307928
Bzd	10.6673	15.0498	10.0303	12.5082	9.76102	14.5443	11.4016	12.0169	12.0452	14.736	11.2179	12.3638	12.4848	11.9812	12.0456	11.3486	12.9049	13.9872	11.4843	11.1286	13.3501	12.0424	11.0579	11.435	12.9564	11.7136	14.5672	11.2894	12.9561	11.64	13.7124	11.3736
Sec22	37.5792	43.4333	36.3839	37.8242	35.691	39.9533	37.458	39.0019	36.1284	37.3228	39.3035	34.7282	38.1651	37.9699	36.3488	34.966	37.2638	38.955	36.2138	38.4048	33.5486	38.7532	34.7898	35.5291	37.6592	40.0143	38.1468	39.7561	37.8965	33.8247	39.255	36.4851
CG8306	48.4568	31.4749	53.4871	52.4154	59.6198	68.0597	65.0079	53.6599	47.0662	41.9789	47.728	48.2448	56.5039	66.586	63.8806	42.3695	54.9038	41.2005	61.8229	55.6771	68.153	59.2213	57.7365	63.6977	57.2384	60.075	56.4573	58.7584	46.24	56.341	45.7019	64.0458
Sec23	75.3373	85.6764	77.1988	74.8117	73.3407	71.1474	69.2767	72.3055	74.5649	77.7872	81.4592	77.6247	74.356	77.3016	73.4466	73.6029	76.9714	70.8731	72.221	80.6966	76.527	71.6697	70.9897	81.1477	73.3821	79.2605	83.165	82.7237	72.935	70.9908	73.8602	75.0936
CG9636	33.1992	36.261	32.3912	36.6055	33.1179	36.8561	33.6842	35.7846	37.6896	40.1073	38.0084	38.1401	33.679	35.3294	35.0397	37.5218	32.2289	32.9297	32.1404	34.9879	32.9309	34.812	32.0427	36.3198	36.4103	37.7239	40.3358	37.1654	35.8683	38.5203	36.826	33.3776
CG8303	7.75609	7.09325	8.27578	8.52973	7.53198	3.87528	6.38695	7.57904	9.30942	8.38479	8.55189	7.50915	8.42775	7.89302	7.55523	10.0433	7.40857	7.88048	7.7299	9.16579	8.37006	5.95129	7.54331	8.69498	7.29131	10.062	8.37749	10.3282	6.17173	8.53467	8.0939	7.84678
CG9634	24.4869	21.4616	22.5153	24.4604	21.4263	25.3145	25.2259	25.2932	31.1311	24.5438	26.0744	25.4003	27.8543	28.9089	25.3094	23.7802	29.3653	26.8293	23.419	28.1134	25.8779	29.0485	23.0823	26.2709	28.6851	27.6313	30.4895	28.1893	26.737	28.8559	28.6193	26.0282
Mis12	7.57609	9.31606	7.1302	7.05776	8.01461	9.59674	6.93663	10.1859	5.82501	8.9275	11.5254	7.0615	8.93636	11.0906	9.00229	12.6682	4.05903	5.25653	5.25627	7.29034	7.91149	8.96592	6.2777	8.70131	8.40671	7.64423	5.60556	5.74869	9.36723	8.1842	6.53335	8.34765
CG9632	0.271935	0.160896	0.128641	1.34219	0.254168	0.0992136	0.274766	0.604113	0.106676	0.526534	0.118236	0.710834	0.68511	3.49251	0.973093	0.345389	0.561268	0.363581	0.359942	0.100716	0.247713	0.475977	0.142727	0.413479	0.409789	0.504842	0.470059	0.760992	0.439458	0.642795	0.561283	0.233389
RSG7	14.2754	14.6061	13.8832	14.5235	14.6676	16.7737	13.3845	16.066	15.925	16.0413	13.9778	15.7628	14.2453	12.2062	15.228	16.2373	13.147	15.0102	13.1951	12.1193	12.3891	15.662	12.9292	13.0441	14.2042	15.8525	13.5102	12.7424	15.3046	14.9347	13.8828	14.6081
step	21.1504	17.392	21.956	20.6275	22.3998	21.6673	20.9527	19.3965	19.1418	19.8528	18.8134	20.6484	21.0428	20.8012	20.0723	20.7523	20.5996	24.6339	20.6526	18.9214	18.8926	20.7989	19.355	20.6039	19.4529	22.9811	22.9044	19.9373	20.7063	22.0193	20.1592	19.7128
Cpr65Ea	0	0.400711	0	0.435984	0.703535	0	0	0	0.548084	0.358163	0	0	0	0.55216	0	0	1.17585	0	0.324645	0	0	0	0.135132	0	0	0	0.78055	0	0	0	0.972938	0.810229
CG32174,CG33051,CG33052,frc	58.9359	83.9063	63.7387	63.5235	58.4326	75.818	59.7534	75.9926	78.4935	77.3044	73.2552	80.6078	75.8613	76.6593	64.5323	74.8119	78.5883	69.6788	54.4475	75.9243	82.1043	61.7557	53.6335	75.7542	71.925	80.2031	74.5619	75.513	68.8286	70.1584	72.8092	74.0008
Cpr65Eb	0	0.162469	0.289891	0	0	0	0	0	0	0	0	0	0.193592	0	0	0	0	0	0.113142	0.173304	0	0	0.140606	0	0	0	0.154077	0	0.351866	0	0	0
tRNA:S7:64D	0	0	0	0	0	0	0	0	0	0	0	0	0	0	0	0	0	0	0	0	0	0	0	0	0	0	0	0	0	0	0	0
Cpr65Ec	0.344118	0.56412	0	0	0.140547	0.948068	0.525238	0.353513	0	0	0	0	0.688517	0	0	0	0	0.342395	0.127436	0	0.291451	0.348319	0.437008	0.35078	0.290899	0.288273	0.83864	0.528906	0	0.57288	0	0
CG8366	9.49141	12.8332	11.313	9.7329	9.11913	10.4525	11.0923	9.59118	9.39591	12.5948	9.78743	8.91589	9.72131	10.1404	8.87962	11.2016	9.89222	9.91544	8.59504	10.013	10.2652	9.50114	9.15451	9.9471	8.79	11.1308	9.20204	10.0743	10.2569	9.16536	7.94367	7.1518
CG7033	40.7256	53.768	40.6936	38.7705	40.0997	41.3719	38.0598	40.9448	45.271	44.4905	46.0567	47.1442	48.3334	48.072	42.7568	40.7644	47.0464	38.4489	38.6933	39.7529	46.3538	45.3684	36.8198	43.3779	47.1381	47.1015	42.5479	44.861	47.8184	40.5428	42.4877	42.1366
CG9692	0	0.14227	0.0813315	0.894073	0	0	0.0326487	0.0906015	0.0942246	0.0573011	0	0.44657	0.0860948	1.16109	0.12401	0.156241	0.0713259	0.166333	0.186971	0	0	0	0.108274	0	0.0726421	0	0.0698394	0	0	0.0713476	0.520065	0.206868
CG7031	0	0	0	0	0.0323111	0.0887994	0.0299481	0.0941804	0	0	0	0.103895	0.0913968	0	0	0	0	0	0.0356484	0	0.0770425	0	0	0	0.0421381	0.0827178	0.0749154	0	0	0.0745915	0.267428	0
CG9691	994.882	358.515	924.685	769.602	901.33	843.512	883.878	858.121	820.37	584.183	614.58	626.394	770.283	601.409	818.65	556.159	1104.7	889.944	1700.95	1246.95	1990.43	1369.04	1646.58	1512.84	943.738	1070.97	728.5	1068.19	786.064	1094.8	837.804	1570.22
Nup37	4.78868	7.38743	5.85787	5.84018	6.48058	6.80813	5.38332	6.02588	5.22843	7.80826	6.15555	6.2861	8.70331	5.38275	6.48039	4.63807	8.18689	5.13168	5.8864	4.24673	7.03502	6.36935	4.90281	6.02393	5.19049	5.48426	6.92343	5.9922	6.61173	6.40526	9.07164	4.74413
lolal	69.5379	65.4935	67.2695	67.637	63.0458	71.8385	66.9611	70.9805	65.4298	66.7954	64.8988	68.7424	68.9376	67.8026	56.8873	68.5598	70.3944	76.371	71.2753	63.3353	68.0839	69.7728	67.6173	67.0779	63.6781	68.0242	66.5144	72.4385	67.9022	72.0426	68.8716	69.5529
CG7028	15.5309	15.9162	14.6346	13.7227	14.4965	15.4225	14.516	14.6949	13.9828	16.0762	14.9134	14.8585	15.0244	14.2316	14.5666	15.8434	14.0334	15.5459	14.6809	12.7451	12.6164	14.1418	14.5394	14.1715	15.5651	14.2468	14.4857	14.5499	15.341	14.6101	15.0365	13.4205
CG8358	7.956	2.44047	9.1464	7.67949	8.57331	8.99722	9.30264	5.54409	6.44277	3.52461	5.09235	4.80322	6.17131	5.50195	9.01313	3.75386	4.5437	4.54408	10.2	6.58506	9.42272	7.33092	9.44004	8.0242	4.07521	5.69719	4.53621	6.95213	3.28296	6.24889	5.17219	8.11629
CG9689	167.935	39.2467	168.741	163.222	161.686	168.535	159.038	114.347	196.139	153.451	163.148	185.204	179.603	166.046	135.572	95.8166	186.461	134.047	181.782	187.472	247.465	170.599	177.366	178.295	189.557	182.494	162.271	193.981	95.7356	197.013	142.361	192.692
tRNA:HPsi	0	0	0	0	0	0	0	0	0	0	0	0	0	0	0	0	0	0	0	0	0	0	0	0	0	0	0	0	0	0	0	0
mats	17.2275	19.3786	18.777	17.9254	16.7308	21.5021	17.0163	20.3972	18.4074	20.9371	20.0469	17.0695	20.1148	20.7415	18.3935	16.8306	17.2957	17.6606	16.2245	19.5905	17.7327	18.0823	15.5714	18.4213	17.7957	19.0441	21.3495	18.1673	20.3202	18.7575	17.7878	15.0907
CG7045	0	0	0	5.05967	0.28381	0	0	0	0	0.219902	0	0.685054	0	10.1124	6.0692	0	0	0	0.256701	0	0	0	0	0	0.281815	0	0	0.257241	0	0	0	0
CG7046	0	0	0.500996	6.27459	0	0	0	0	0	0.583494	0	0	0	12.1812	6.46934	0	0	0	0.145104	0.60274	0	0	0	0	0.573669	0	0.529516	0.326866	0	0	0.379124	0
Nup43	5.96941	4.66918	5.23681	4.54269	5.17313	5.95483	4.78123	4.84287	3.0018	4.87568	7.03179	5.78545	4.66392	4.98352	4.08888	6.70817	4.86685	5.43908	4.58813	6.7135	7.168	5.14736	5.26998	5.56714	4.0272	6.26452	4.84364	3.86916	5.81332	6.45948	7.02982	5.38377
CG7044	7.61338	7.04081	8.31179	7.49421	7.99135	7.84779	8.04588	7.97072	6.7677	8.70785	8.19029	7.17362	7.09548	7.6265	8.18673	6.63755	7.48811	7.06729	8.38409	6.82696	8.88891	8.92329	8.29837	9.04933	7.92553	7.42855	6.84397	8.25094	6.35595	9.21525	6.75429	8.45661
CG8372	65.9062	74.0135	67.7834	68.3975	69.8332	76.8494	70.3482	72.5602	70.0998	70.7739	80.0114	77.6807	68.5622	69.1565	72.2402	71.097	69.5692	68.1967	66.1313	74.9781	83.2567	68.3745	68.1268	75.5919	66.0804	70.0542	69.8725	68.6174	73.9441	64.755	77.9141	76.8657
CG8370	8.85667	7.59959	8.78181	8.33308	8.69338	7.66096	8.69707	8.33257	7.69786	7.9059	8.37823	8.32633	8.68756	7.71135	8.44439	8.41902	7.36093	7.82729	8.00082	7.24178	7.31642	8.2865	7.79115	7.19823	7.20735	8.4205	7.40584	8.05421	7.72951	7.38094	7.56685	9.24387
CG8369	2639.07	1584.82	2883.32	3136.5	3272.08	3237.33	2827.39	2893.2	2376.25	2160.94	2156.96	2509.69	3094.23	2719.38	2515.33	2251.34	1604.94	1302.64	2095.47	1921.01	3426.4	2018.71	2435.14	2590.41	1507.84	1960.99	1191.62	1801.63	1706.85	2086.9	1584.5	2127.59
NTPase	62.6033	56.7086	63.379	70.1731	62.3165	68.0066	58.4317	63.0569	65.8919	70.1136	62.1933	69.9935	64.4312	71.8883	63.6319	64.0644	61.4763	63.4461	60.8109	70.2039	71.8406	62.1637	60.1801	69.0049	60.7816	66.3057	67.7775	66.778	66.1687	67.0214	58.4694	63.6044
CG8368	9.4659	11.4981	9.66244	15.4021	9.03989	9.60516	8.60833	9.0377	9.63131	11.0145	12.0137	10.4753	10.1189	13.2199	10.1564	10.2327	8.21527	9.13193	7.99987	9.50277	9.72585	10.5524	9.31186	9.85553	8.60273	9.89263	11.1555	10.3993	10.1104	8.25222	10.6561	10.711
CG9698	0.071981	0.0604236	0.0683892	0	0	0	0	0	0	0	0.0784914	0	0	0.0825081	0	0.326229	0	0.0691913	0	0	0.0614658	0.0725353	0.0455915	0	0.123966	0.062517	0	0	0	0	0	0
CG15579,mei-9	3.71988	4.04002	3.62113	4.51774	3.58528	4.01376	3.86972	3.4629	3.57626	4.32038	6.83741	3.73403	3.89359	5.25554	3.56623	4.82351	3.03357	3.89571	3.94121	4.04748	4.39639	3.84045	4.28713	5.1757	4.12647	4.20858	3.63223	4.64116	3.71025	4.59554	5.68899	4.46077
PMCA	163.026	100.539	153.837	136.559	155.553	129.089	154.892	122.277	150.914	120.514	126.859	134.518	121.373	113.612	135.808	127.422	117.601	117.911	152.632	116.548	108.739	124.359	147.394	122.461	139.456	117.692	127.554	128.798	117.679	141.892	129.218	125.822
Nup50	7.32243	9.5606	7.62554	10.0547	7.93569	8.72508	9.62782	9.51893	8.56943	9.39312	8.54149	9.90584	9.19467	7.19574	7.71492	8.66704	8.13056	9.49033	8.22247	8.10449	7.97481	8.71011	7.33223	7.57665	8.2798	9.48009	9.03797	7.86263	8.24329	7.77736	7.73392	8.79713
Pmm45A	19.2004	19.7054	20.8613	19.9664	19.4302	17.5788	19.7194	19.2348	18.9319	20.0834	18.2842	21.1047	17.8839	22.3465	24.1787	19.9525	17.3993	17.0187	18.1278	16.5323	19.2449	17.4338	16.7659	16.7629	17.5135	17.65	15.6488	17.2449	19.6701	18.7193	16.8125	17.5559
CG8343	6857.41	11653.8	6946.33	8245.24	6626.65	8930.82	7045.27	10343.3	9177.51	11371.9	9209.72	8848.53	8489.09	9266	7903	8505.77	8056.41	7360.33	4877.7	7518.95	6935.02	6567.82	5088.83	7765.1	7950.87	9585.45	7321.12	8067.67	7632.53	7670.96	7589.17	7190.19
CG3437,phol	16.5878	20.5474	17.9206	19.8808	17.0368	18.3794	17.4801	17.5307	19.4428	22.0672	20.0922	21.3842	20.0967	19.1533	18.6543	19.7879	19.6755	19.424	17.0732	17.4897	17.0214	18.6007	17.4146	19.0763	19.0962	21.2016	17.9523	18.8708	18.8817	21.105	15.9358	18.1575
CG9674	241.843	206.55	220.692	224.989	216.013	227.203	237.069	246.49	258.348	231.109	215.436	231.753	211.439	218.132	237.928	241.302	223.263	203.755	244.181	217.698	210.47	222.784	233.117	239.521	245.278	231.624	222.746	232.713	228.077	239.897	225.538	242.322
Nup54	7.3563	8.20859	7.26887	7.73789	6.17536	5.64712	7.36313	6.67446	6.60909	7.01506	7.32289	8.88648	6.50988	8.30254	6.29915	9.63875	6.89918	8.3251	6.73439	9.2641	6.09208	6.25903	6.58175	7.48152	7.09051	7.99053	9.43813	7.20588	7.79296	5.29167	7.73639	7.39193
eag	0.626282	0.17972	0.330538	0	0.188381	0.61523	0.361568	0.707836	0	0.601138	2.09433	0.46371	0	0.246738	0.653983	0	0.367758	0.435028	0.0855233	1.19849	0.200726	1.12906	0	0	0.567412	0	0.173883	0.348983	0.201981	0.189515	0.867639	0.184815
CG7011	11.3015	13.5513	12.385	10.4706	10.6437	10.5235	13.0271	11.7269	9.29732	11.7769	11.9957	9.83184	11.2038	11.4397	11.9942	11.1732	11.8476	7.39241	9.97458	9.71485	11.4611	10.17	10.4013	10.044	11.2524	11.957	10.1434	10.2734	9.88223	9.11236	8.61563	8.05418
CG9672	0.56676	1.0038	0.970709	1.76644	0.722114	1.03495	0.5584	0	0.989465	1.2579	0.972527	0.945678	1.20436	6.57416	7.82579	0.254717	0.481109	0.526946	0.288563	1.08368	0.261052	0.854198	0.70136	1.00138	1.74751	0.79263	1.97655	0.235764	1.62407	0.984322	1.45982	1.43459
Nup58	7.42645	8.0116	7.28425	8.61337	7.25287	7.95249	7.00636	9.55278	8.13455	9.84237	7.73045	7.29176	9.07085	9.88378	8.38115	9.51634	8.87325	9.07757	6.56788	7.33164	8.86413	8.76518	6.70064	9.19631	8.90106	9.77197	8.65748	9.63926	9.34924	8.38051	7.48272	8.5496
CG7009	17.4014	21.6496	16.1539	20.2737	16.619	21.6293	17.3021	18.4726	19.2621	19.4471	17.4097	18.5016	19.9569	20.0483	15.3988	19.417	17.9542	17.8816	14.3426	18.028	24.5411	20.7924	16.0435	20.0804	17.9718	22.3176	15.6555	20.5093	20.5275	15.4683	21.2365	17.9975
CG9669	148.523	145.254	142.602	188.028	147.561	129.297	135.432	166.371	146.693	219.069	149.941	128.208	167.161	160.393	175.702	128.497	129.895	93.4764	131.449	132.716	229.052	156.283	148.395	172.62	133.879	230.435	105.025	146.436	163.144	179.51	127.151	152.795
CG8336	14.0244	18.2005	17.0402	16.6431	15.4722	19.1059	15.9426	17.0685	14.509	21.7531	18.7239	17.7065	17.5216	17.8851	19.1277	20.4121	19.0997	16.5463	14.7676	19.4391	20.6617	19.0179	15.3205	16.9549	17.3808	18.7918	19.1884	18.4126	20.7691	17.0501	16.8753	19.5879
CG7006	9.39352	7.96897	10.1567	8.04844	8.98973	8.0408	8.90896	10.6542	9.47245	8.66668	9.53054	6.04674	9.26689	11.7962	9.80008	9.14143	9.17023	3.21531	8.13944	12.3003	9.38679	6.29536	10.9073	10.3121	7.99419	8.42762	9.61719	10.3321	8.92789	6.69212	8.15743	7.69921
CG9667	12.8516	12.3044	11.4945	14.1022	12.6094	12.423	13.8997	13.1556	10.9669	11.8717	11.1737	11.1288	12.6504	13.6711	12.2384	11.2497	11.6595	11.6639	12.0971	13.891	12.8709	10.7844	12.5922	13.6606	10.499	14.0894	14.2488	13.7456	13.2871	11.4215	11.9702	12.5834
CG8335	0.15997	0.125842	0	0.666129	0.194296	0.136954	0.0625647	0	0.50497	0.106549	0.162829	0.159132	0	1.71504	0.219056	0.273448	0	0.144859	0	0.275706	0.262822	0.150357	0	0.66586	0	0	0	0.47711	0	0.127547	0.150401	0.246201
eas	74.3658	53.9474	66.1991	70.5051	67.6328	69.1427	80.9083	68.1115	74.8737	59.9142	62.0813	64.5599	67.8978	69.6609	75.5773	68.3069	67.8555	66.4494	77.8568	67.1377	75.9475	68.8001	78.8568	68.9423	71.8345	67.8114	66.942	70.0889	67.4317	72.6458	66.4011	74.2914
CG8334	29.721	34.4432	31.0533	34.3355	29.8258	34.9895	31.1858	33.8808	35.2475	38.3612	33.0557	38.1899	33.4152	32.2231	33.2225	36.7059	31.9956	31.6003	30.4748	33.5635	28.8937	32.6335	30.2412	34.2557	33.7717	35.4262	34.9648	34.1199	34.3359	36.0443	35.7378	33.2863
ear	9.39109	11.846	8.96593	10.7631	9.38156	11.5139	9.5161	10.4345	10.6006	12.0899	9.72414	12.0246	11.0406	10.5494	11.0715	11.8442	8.81732	10.3675	8.95178	9.41613	8.74511	10.8231	8.48713	10.1407	10.3506	10.3007	9.94413	10.2948	11.0762	10.7806	10.6308	10.008
Nup62	14.4128	18.5321	14.801	19.3142	13.3266	14.6754	15.6634	16.2427	15.2377	17.6379	16.6553	19.1479	16.4692	18.6155	17.4595	17.1295	16.4043	13.5366	16.5016	17.8698	20.5426	16.3443	14.1631	16.8886	18.3271	18.8355	17.7442	17.4968	16.2506	15.5063	17.135	14.7594
CG9686	622.777	580.949	640.94	736.158	569.619	624.544	557.913	691.035	695.27	675.121	757.879	704.512	707.511	693.661	627.127	636.403	612.246	516.768	536.983	665.903	780.551	608.231	521.621	671.182	604.768	601.545	605.574	578.815	581.776	563.984	625.602	664.003
CG9684	5.30644	3.48609	4.76281	4.43056	4.68358	3.87616	4.64637	3.6299	4.04163	3.72806	3.41705	5.45489	4.03773	4.99259	4.08742	3.97706	3.60658	5.65391	4.73138	4.27278	3.02512	4.06337	4.16354	3.47799	4.36913	4.82038	4.73897	4.45779	3.95631	4.34512	3.48635	3.91269
CG9682	0.0463785	0	0.134924	0.689628	0	0.0843581	0	0	0.127357	0.0778117	0	0	0	3.04723	0.942694	0.165803	0	0	0.0528579	0.106386	0	0	0.0447631	0	0.0788807	0	0	0	0.105139	0	0	0
ebi	19.2447	20.2489	19.9632	19.7019	18.4868	19.7868	19.0524	17.8955	17.0776	20.5136	19.9544	20.8531	19.4921	19.229	20.0766	17.6524	17.2847	18.2072	17.3984	17.975	17.2669	17.2752	17.4711	16.39	18.4241	20.4808	18.6259	16.749	19.7655	19.1072	19.8039	18.5368
Nha2	33.2947	27.1596	42.0988	38.2748	39.9376	32.9881	33.8902	30.0474	29.3005	28.6199	25.6661	28.3122	31.8568	38.0995	25.7578	27.7738	28.2668	30.0955	35.9645	31.7232	44.4539	29.2066	34.977	34.4338	33.7618	32.6371	30.4522	32.9463	30.6734	31.2211	24.1576	33.0671
Nha1	14.428	6.23943	7.84528	11.2997	12.0404	12.7035	10.1857	10.6326	10.4196	9.67294	9.90142	8.21082	11.3609	9.52831	11.8566	9.87698	7.93899	4.41184	7.58415	8.47227	10.9507	8.42858	9.05707	7.85424	7.38745	7.80948	7.2253	6.18311	5.21251	9.05656	6.77585	5.9323
stil	0.09369	0.233527	0.0678499	0.586512	0	0	0	0	0	0.092237	0	0	0	1.10505	0.590969	0	0	0	0.0528436	0	0	0.135039	0	0	0	0.233599	0	0	0	0	0.138313	0
CG8349	0	0	0	1.05414	0	0	0	0	0	0	0	0	0.179581	2.41502	1.38864	0	0	0	0	0	0	0	0	0	0	0	0	0	0	0	0	0.140192
ebo	15.749	18.4623	17.0967	16.822	16.2592	18.1559	17.0395	17.6717	17.7142	17.6686	17.8556	18.3721	19.5143	17.9717	18.3543	17.5275	18.612	17.875	16.4321	19.629	16.21	18.0094	16.2778	17.7411	19.0985	18.3408	18.9295	16.652	20.4359	19.7588	19.6908	17.2883
CG7016	28.2176	19.3482	26.6738	35.6438	28.2978	30.404	26.3513	31.1663	31.6342	30.2249	28.2793	28.3237	28.0516	31.2304	30.3044	29.3097	29.0197	22.5276	24.0579	30.2937	36.5094	26.9181	23.8435	29.0181	24.5788	26.3425	24.8485	26.2698	22.6986	28.0306	21.1811	35.8189
CG7017	0	0	0	0	0	0	0	0	0	0	0	0	0	0	0	0	0	0	0	0	0	0	0	0	0	0	0	0	0	0	0	0
DAT	7.51704	6.1219	7.22596	7.17766	7.92162	6.92799	7.06526	7.70518	6.95535	6.71213	6.68746	6.87277	8.13317	7.24008	7.10383	7.55892	5.75055	6.07827	6.94749	6.2077	6.25402	7.23314	6.51398	5.73119	6.27086	5.91814	6.72709	6.28776	6.32024	8.78689	6.66322	7.41479
CG9676	1344.6	2343.96	1425.49	1719.82	1389.86	1944.91	1749.75	2271.76	1824.67	2254.58	1781.47	1823.61	1791.06	1885.75	1791.7	1862.51	1449.75	1448.75	920.701	1448.76	1261.06	1245.32	916.439	1552.13	1385.5	1625.6	1332.82	1367.6	1376.95	1233.31	1332.13	1305.32
CG7071	23.7583	22.8501	20.4566	20.8292	20.7797	20.0064	19.5904	21.5717	21.2071	21.0052	21.102	23.0208	21.5715	19.9117	18.9197	21.9858	20.8489	20.9079	18.1895	19.4423	20.5015	16.7763	18.1388	19.8434	16.2821	19.4132	20.8334	20.3669	18.4142	20.2919	21.2147	19
eca	61.284	62.4251	61.0872	63.723	58.621	50.5808	55.668	52.901	53.3834	56.5371	59.9912	57.9722	56.7885	55.3287	54.2021	50.4771	58.1759	53.3572	59.9014	59.0734	61.3767	59.2842	56.0197	47.865	56.2547	54.1405	58.4378	60.7015	44.4438	56.5714	47.8383	56.7255
stnA	93.0856	104.554	94.1942	100.406	94.9397	105.364	94.6627	99.8496	105.315	108.838	103.894	109.846	94.3774	89.9789	102.077	109.056	93.4429	101.231	90.2219	89.0393	75.6111	95.1894	87.2892	91.0362	107.641	105.628	103.058	99.3669	97.622	110.78	107.569	95.1535
Obp44a	4370.08	3887.39	4499.42	4559.5	5140.6	4938.65	4883.93	4397.31	6182.59	5107.89	4183.84	3905.3	5057.37	4896.05	4043.16	3428.23	3816.57	2852.86	2839.09	2784.94	4148.98	3181.27	2949.71	2995.99	3940.2	3741.42	2926.47	2800.9	3001.47	2796.82	2506.08	2680.55
ecd	15.6388	26.1497	16.567	19.8498	16.5847	22.3779	16.364	23.2004	20.3458	24.2989	21.6486	23.5662	25.2614	22.4418	21.2378	19.3657	20.2985	19.5789	15.1106	21.4064	20.5695	18.4292	16.0387	22.6308	20.969	24.6332	18.6832	19.658	22.5554	19.3573	19.0045	19.3316
CG15767,CG42699	8.39655	10.1644	8.58297	8.83014	8.53649	9.19722	8.46417	8.91755	8.77668	9.58523	7.0064	9.33796	8.00033	7.95497	8.92068	9.78042	8.80774	9.66812	8.75047	8.66445	7.55622	8.53421	8.15246	7.99798	9.71495	9.52343	9.22436	9.41742	10.3865	8.92703	9.50994	8.78475
CG7079	31.5621	14.1856	22.6154	23.933	19.035	11.7579	16.8255	24.5598	33.9449	16.7764	15.2565	17.3607	16.2705	13.6409	18.9652	18.3358	18.594	16.2908	17.5124	14.2542	20.7286	14.4945	18.1827	15.9328	18.865	17.6779	12.0973	13.5818	13.1022	15.7201	12.2539	16.0165
eco	6.8923	5.34194	7.30823	6.38125	7.14927	6.50201	6.41788	7.80055	4.72986	4.44126	4.81933	5.77639	5.31736	5.80154	6.69741	5.37386	5.53153	6.63371	7.87438	6.67372	7.15583	6.92494	7.61378	7.21387	5.02463	4.51396	4.54716	5.45351	5.22052	5.98471	5.91371	6.94968
CG7069	0.52224	0.934529	0.473087	1.67323	0.515723	0.532875	0.501803	0.637917	0.614154	0.611682	0.369227	0.653096	0.630843	2.40012	1.34582	0.562682	0.466946	0.640885	0.548667	0.319389	0.485552	0.664101	0.297004	0.67624	0.787043	0.236203	0.167285	0.461063	0.490883	0.379939	0.595574	0.604798
ect	0.887009	1.09158	0.832365	1.41117	1.29897	1.44999	1.34375	1.04583	0.742731	1.26919	1.01542	0.921051	1.10747	2.02152	1.7565	0.720175	0.764035	1.39746	1.12527	1.08151	1.08642	1.36228	1.03114	0.729798	1.60412	0.952146	1.37832	1.53933	0.821036	1.2337	1.11491	1.38667
Cpr65Av	0	0	0	0	0	0	0.115726	0	0	0	0	0	0	0	0	0	0	0	0	0	0	0	0	0	0	0	0	0	0	0	0	0
Cpr65Aw	0.197985	0	0	0	0	0	0	0	0	0	0	0	2.04133	0	0	0	0	0	0	0	0	0	0	0	0	0	0	0.497671	0	0	0	0
CG32700	19.1587	17.4655	19.032	21.3691	18.4663	22.8048	18.6902	20.4851	21.065	19.8665	18.99	23.5545	22.5928	15.9565	16.977	27.9684	17.7141	17.8522	17.7209	19.3721	15.1052	18.9348	17.6428	20.9453	23.8673	25.518	14.9327	17.971	23.8056	23.6477	20.4751	20.0465
Cpr65Ay	0	0	0	0	0	0	0	0	0	0	0	0	0	0	0	0	0	0	0	0	0	0	0	0	0	0	0	0	0	0	0	0
Cpr65Az	0.0772146	0	0.222783	0	0.189836	0.22978	0.26799	0	0	0	0.536746	0.269142	0	0	0	0.22175	0	0	0	0	0	0.248838	0	0.566439	0	0.234158	0.201532	0	0	0	0.241594	0.205679
eEF1delta	121.252	84.2506	105.818	109.159	98.2403	93.1189	99.122	107.175	103.628	83.0382	104.861	98.6786	94.0462	93.8792	109.391	100.219	100.403	91.8137	104.259	100.842	131.999	101.824	109.677	117.393	92.7917	93.3558	95.6312	105.463	96.767	92.551	93.9506	117.251
stmA	116.666	148.054	115.285	125.75	116.518	135.078	117.617	135.408	129.611	155.047	138.521	142.362	131.793	136.647	125.02	131.802	127.818	129.283	112.759	129.122	121.86	122.503	108.273	129.581	127.868	146.807	148.825	140.523	134.363	135.56	140.158	125.146
CG7080	0	0	0	0	0	0	0	0	0	0	0	0	0	0	0	0	0	0	0	0	0.145162	0	0	0	0	0	0	0	0	0	0	0
Pngl	25.0289	21.3258	24.4987	23.2423	23.6005	20.958	25.1569	21.9574	23.2583	21.2116	22.1387	21.6474	21.5946	21.4613	22.5886	21.3012	23.3732	22.4774	24.3379	21.0434	23.5294	18.7453	24.205	18.2236	18.7442	19.8087	23.3357	20.5983	19.4166	20.0385	23.5167	21.9945
unc-45	9.85496	10.5558	10.668	10.3479	9.9404	9.4595	11.0968	10.882	9.96017	10.502	9.61357	11.6836	10.1112	10.9451	9.70482	10.8515	8.40438	9.65263	10.4762	9.93963	10.2097	10.7757	10.46	10.9795	9.69751	9.38531	11.0938	11.17	10.5601	9.58543	10.7592	11.1603
edl	2.78645	1.5943	2.75776	2.50988	3.72041	3.71137	4.1938	2.69723	1.22382	1.94234	2.13857	3.28235	2.36573	2.27551	2.68367	1.83509	2.43098	3.5492	2.85176	2.12743	3.35846	2.27371	3.59408	2.74605	2.3637	2.7232	3.19149	2.79683	2.23805	2.38008	2.87897	2.71151
Cam	863.562	820.999	905.005	898.629	844.082	832.314	833.3	918.434	891.117	911.759	889.849	904.946	857.514	769.582	776.696	969.803	941.524	1034.35	846.908	913.343	764.48	878.275	800.371	794.191	971.46	905.394	956.167	854.174	842.921	848.226	1000.76	830.56
CG7084	34.5032	24.675	37.9969	39.1215	39.2272	34.7421	33.6594	26.9207	29.0994	30.0724	32.8391	36.6545	38.2013	34.7487	32.2737	27.2343	27.1939	27.954	33.5068	36.0976	35.1701	29.7414	34.6447	26.5444	24.3477	27.2852	29.8157	34.5676	26.1507	31.7888	26.0407	30.8025
Chd1	22.6297	27.1216	22.4267	23.5784	22.0198	24.4719	23.1029	24.5968	22.2032	26.3596	23.3311	24.5571	22.6611	20.6138	24.6174	23.6279	20.6046	23.7188	21.9195	20.5452	20.6549	22.3035	20.9735	21.4269	22.6191	23.7745	21.7778	22.8081	22.9534	22.581	23.5658	22.9901
CG31016,PH4alphaNE3	0	0	0	1.13814	0	0.0668412	0.0306966	0.0289922	0	0	0	0	0	1.33922	0.513713	0.133348	0	0	0.0171825	0	0	0	0	0	0	0	0	0	0.025842	0	0.0731528	0.0469812
CG32719	0.00817835	0.0140153	0.0326182	0.115624	0.0093738	0	0.00954243	0.0182064	0.0202722	0	0	0.0185683	0.0181914	0.195805	0.136643	0.0687053	0	0.0383284	0.0405315	0	0.0150267	0.0192044	0.00765685	0	0.0152722	0.0143489	0.0147359	0	0.0481633	0.0156618	0	0
Cyp6a21,Cyp6a8,Cyp6a9	68.1733	33.7638	62.6874	52.0507	51.5696	48.0276	65.4841	46.4292	59.3279	34.1682	44.0786	44.6781	44.0273	51.2109	59.2853	45.4167	52.7838	50.1499	87.6781	60.246	70.0638	59.0762	77.1527	68.2844	49.8582	52.8379	47.7965	59.0466	44.4241	53.9101	48.7798	69.8714
Chd3	0.0416002	0.666782	0.118665	0.206434	0.0168078	0.141974	0.0649044	0.0824324	0.043769	0.0535346	0.0428442	0.0837264	0.0403584	0.136167	0.172858	0.178587	0.0332227	0.0381061	0.0764457	0.146114	0.0338258	0.039661	0.0528113	0.0426768	0	0.0341919	0.0324438	0	0.108899	0.0666816	0.0396892	0.063441
CG32718	0	0.0933552	0	0.334931	0.0611628	0	0.0625335	0	0	0.159542	0.126408	0	0.123606	0.390199	0.18002	0	0	0.250768	0	0	0	0.255389	0.0991741	0.12876	0	0	0.096448	0	0	0	0	0
Cat	244.84	107.669	309.441	292.939	300.373	239.95	262.119	196.713	250.301	157.353	229.79	217.134	266.545	238.622	264.208	147.789	208.551	158.822	241.869	231.612	284.523	196.695	224.738	205.505	192.297	181.006	186.101	210.319	151.553	195.637	133.571	230.978
CG32713	0.177217	0	0.127156	1.69818	0.108288	0	0	0	0	0	0	0	0	4.08304	1.0301	0	0	0	0.198517	0	0	0	0	0	0	0	0	0	0	0	0.767308	0
CG32712	0.293147	0.408704	0.21657	0	0.183765	0	0.683844	0	0.549819	0	0.532759	0.522577	0	0.563215	0.351156	0.437141	0.389258	0	0.169208	1.31771	0	0	0.141519	0	0	0	0.392281	1.56143	0	0.41396	0.487252	0
Spn77Ba	45.8852	25.7143	43.7452	44.9057	45.0196	42.4779	45.4498	40.548	47.4104	35.4984	39.024	40.5523	39.678	42.1376	42.8968	35.1858	41.2681	37.6079	48.4161	39.848	48.8353	41.0272	47.5903	41.6873	43.5748	39.2882	38.7383	40.5335	33.1839	42.3901	35.8371	45.5058
CG18418	0	0	0	3.10732	0	0	0	0	0	0	0	0	0	3.02708	2.57925	0	0	0	0.116449	0	0	0	0	0	0	0	0	0	0	0	0.146133	0
CG8388	4.01102	4.76072	4.01694	4.22073	4.62328	4.40628	4.42856	4.5575	4.03482	5.06125	5.12316	4.85119	3.73593	4.55755	4.34112	4.72704	5.01338	4.66893	4.01978	6.36521	4.64615	4.14606	3.96524	4.52746	5.29301	5.16015	5.66739	4.68234	4.50524	4.78304	5.12234	4.34227
CG8386	56.8949	36.898	54.5702	56.7488	52.6948	52.0059	52.1141	55.7767	49.5314	52.3637	41.0876	46.3172	51.2972	43.9034	57.6588	42.3279	57.8065	48.8351	58.1441	55.7257	68.0133	48.2036	55.3737	57.06	51.0066	50.203	38.9486	56.0054	48.6186	46.8175	40.6384	58.733
RagA-B	23.7007	26.6779	23.7574	24.1718	24.4468	24.5717	24.2101	21.1702	28.2072	27.7987	27.8893	27.3459	24.975	28.7875	23.5512	23.8995	26.1285	25.3323	26.8427	26.3817	27.1038	24.2994	22.768	27.797	23.6892	29.0428	28.5547	26.396	26.9931	27.1563	29.8716	21.6503
Cbl	17.6443	16.3113	17.6269	17.9805	17.7245	17.5151	18.5546	16.2156	15.6137	18.1676	17.4779	16.9057	17.6993	14.6643	16.8451	18.2251	16.7943	19.8696	17.6616	18.1881	15.6331	17.5342	17.9518	15.2145	17.5744	17.3812	17.077	18.7027	17.797	17.5514	17.5581	17.6842
ttm50	24.258	31.0648	24.3588	26.6298	26.6495	25.5446	22.7074	28.8302	22.9813	30.7879	29.7291	31.5646	26.548	29.0707	24.5628	28.3336	31.0467	26.9034	27.2004	33.8646	33.3609	31.2383	25.6435	29.4451	32.6032	33.3531	30.1052	29.1324	31.7237	28.1787	27.1165	28.2732
CG7049	1.99806	1.4396	2.24213	1.07667	3.06231	1.25749	1.92292	0.654219	1.38978	0.77217	2.54228	0.332409	0.480588	1.43884	1.90418	0.677713	1.40845	0.712789	2.53183	0.719511	1.10225	0.612628	1.73435	0.709514	0.265535	0.137919	0.768843	0.621576	0.999745	0.784396	2.29217	1.26511
Cbs	49.7556	60.6351	49.2892	56.2683	49.923	54.8301	49.2864	58.583	52.8476	60.5023	56.3261	55.4366	54.0242	62.0759	56.3568	55.2934	50.7699	48.3778	53.2383	58.4418	56.7537	46.7456	48.5417	57.3056	54.9497	58.5155	52.9378	55.267	50.5628	49.8388	46.9341	59.1379
CG8379	14.3379	11.9676	16.4607	14.8266	14.7003	15.8948	14.9803	14.4384	15.2652	14.7924	15.9919	17.4455	14.1339	14.7148	14.6591	15.3625	14.1687	18.0677	12.748	14.0809	10.5064	14.1403	13.9861	13.7381	14.7256	16.0224	14.9246	16.6466	12.8445	16.2131	15.1138	14.674
CG8378	11.4593	13.4268	12.2685	11.6361	11.8889	12.4237	11.9808	12.056	10.3725	13.3731	10.907	12.5246	13.8333	13.1649	11.9518	12.1353	11.2307	12.1097	10.1895	10.4683	9.5924	10.87	9.10801	10.7163	10.7195	11.9375	11.1085	11.2828	9.77429	11.1985	10.9224	11.2306
CG18417	0	0	0	0.0892761	0	0	0.0854575	0	0	0	0	0.108171	0	0.817274	0.450987	0	0.0860379	0	0	0	0	0	0	0	0	0	0	0	0	0	0	0
Cby	1.28731	6.21105	1.07406	4.62867	0.929824	1.77708	0.856586	1.41135	2.92974	1.46324	0	2.7541	1.3295	1.30968	3.19523	1.70648	3.42753	1.75576	0.418181	1.11598	1.19215	1.22847	0.712141	1.45976	2.74126	2.52898	2.82042	3.09685	1.15368	0.652396	1.15713	1.5973
eIF5B	27.2876	26.8143	27.0116	26.1961	26.8534	25.4644	28.4223	26.6216	25.7524	26.2719	26.7308	25.112	22.6208	25.224	27.7568	27.0575	23.9214	23.211	27.6255	23.6347	27.9253	26.6484	26.3066	26.3873	25.6613	27.0398	23.4229	25.5753	26.3254	24.971	27.1632	26.0084
qless	8.75379	7.78098	9.60764	7.71163	9.53195	8.50731	8.76274	7.56037	8.08038	8.00149	8.51888	7.92931	8.33962	8.60802	7.8293	8.89082	9.15305	9.41476	7.91818	6.85508	6.89821	7.68702	8.25159	6.65904	7.74532	7.89205	8.53656	9.18205	8.7938	8.10994	7.40223	8.37958
Nhe2	40.3611	34.8303	39.4208	37.458	40.9682	39.8557	40.6689	35.0678	42.3032	38.4151	36.6265	39.8369	35.228	34.908	37.9138	39.8243	38.4965	42.1962	42.6703	39.8939	32.4121	39.9407	41.7591	38.8857	46.931	39.7106	42.5017	39.7168	39.7169	43.5035	41.0315	40.7554
Nhe1	18.8172	20.945	19.2114	20.7086	19.9538	20.7633	19.8316	20.7868	21.7334	21.1762	20.0397	18.9324	19.1417	20.6591	19.9441	20.7153	17.7832	15.8917	19.5349	19.2305	16.0908	17.9052	17.7594	18.3873	17.857	21.468	20.0419	17.8754	18.6175	20.3733	20.8174	20.5316
Cpr78Ca	0.0630322	0	0.088891	0	0.0759881	0.16574	0.290269	0	0	0	0	0	0.185259	0	0	0	0.144981	0.177658	0.612537	0.319573	0.31573	0	0.362141	0	0.15439	0	0	0	0.326727	0	0.17542	0.604223
eff	131.509	123.363	124.913	136.197	128.07	131.903	119.828	137.027	138.811	137.631	135.99	131.103	137.976	130.955	144.998	136.616	143.537	153.107	126.219	135.68	139.152	135.469	122.132	135.123	143.595	132.413	133.065	132.728	133.408	132.925	138.896	135.476
eIF4G	63.8832	57.8328	61.4215	61.16	62.8483	56.9628	64.7733	55.1519	55.1382	53.1471	62.8554	61.127	56.863	54.4171	57.8563	55.1348	54.7583	58.3112	62.6509	60.0799	49.4636	55.4274	57.5742	56.9348	54.1533	53.3529	60.0256	63.7763	53.6697	57.9267	57.1929	52.5348
Cpr78Cb	0.0391677	0.0902767	0	0	0.141189	0	0.0455442	0	0	0	0	0	0	0.123683	0.0814564	0.301979	0.0917511	0	0.099077	0.076983	0	0.223756	0.221685	0.0455543	0.171912	0.033983	0.0924946	0.0332	0.0386231	0	0.111412	0.0716375
CG8399	37.2487	33.7729	45.0744	40.5315	43.8081	40.5208	40.1157	38.4793	44.9583	36.6905	42.3398	43.403	43.1451	48.1845	42.1752	37.7192	39.3211	36.7417	46.921	43.6507	51.073	48.2418	43.4063	42.3057	44.8001	41.2142	43.7964	40.1119	37.9055	42.7999	37.4554	45.2902
CG8398	12.5819	19.0324	12.0741	16.21	12.6946	14.4345	11.0561	16.3091	18.3528	18.2319	14.868	17.9621	15.7589	15.2937	13.1105	17.1282	13.0299	13.3761	12.2222	14.0067	11.7082	14.7493	10.5607	13.9078	16.1066	17.1949	14.951	16.7595	15.2383	16.5169	13.6506	13.6517
CG8397	115.024	139.101	116.275	118.898	118.777	122.572	110.026	121.512	145.715	142.739	137.142	127.672	127.182	143.326	112.612	119.27	145.925	123.679	111.501	121.083	141.613	132.132	114.087	120.582	122.143	140.692	123.502	125.85	129.354	129.885	124.815	129.775
CG7065	9.62173	11.5627	10.3735	9.77591	10.3143	10.6767	9.38569	10.3532	12.6423	11.5627	9.64021	10.2545	9.32982	10.1607	9.05667	9.82423	11.7331	11.4469	9.4494	10.0971	8.36643	9.40545	9.69937	10.0254	13.0954	9.86599	10.4852	9.93888	11.0167	9.84564	10.7582	9.25161
Ccn	17.3152	16.8274	16.5511	16.9801	16.6802	16.6428	17.8001	18.424	15.1442	19.0551	18.3611	18.2898	15.3386	15.5151	18.1987	18.7422	13.4995	17.628	15.4111	14.3732	14.8136	14.5046	14.4388	16.1194	18.2548	17.8071	15.3858	15.6572	17.2245	16.9302	16.3837	14.0102
Ccs	21.6273	21.7041	17.9764	20.907	21.7549	23.4918	18.6185	24.4197	19.1808	22.6549	21.6197	24.2858	22.3153	24.014	21.7371	23.1308	23.849	19.6294	20.5114	21.2655	28.1426	24.8123	23.9815	24.4147	21.6657	25.0271	19.2183	23.6629	24.0102	21.3672	21.5992	20.6918
CG7058	8.80628	11.5228	8.56041	9.06715	9.44396	10.4225	8.53904	10.0231	9.80685	12.1362	10.4397	10.0336	8.55942	9.78798	10.1241	10.7306	8.83568	9.69914	8.58838	9.27514	7.28262	10.0028	8.66582	9.91102	10.5868	11.9872	11.616	10.5081	10.0098	10.3752	11.408	8.92557
CG8389	12.1142	15.4127	11.1362	15.7673	12.8323	16.4367	10.6248	14.5012	13.5957	19.7735	14.2943	17.7702	17.1208	15.3116	16.5763	14.9215	14.3457	16.5768	14.3387	20.7655	16.9438	17.4867	11.737	21.4065	14.2773	22.5639	14.6921	19.5736	18.2382	18.456	14.8168	18.4204
CG7059	8.98819	14.3147	9.4397	10.8886	9.39869	9.58914	8.28035	9.79167	11.6943	14.09	13.1894	10.037	7.40598	15.9106	9.12692	10.2379	11.4341	13.2548	9.42389	13.2616	10.5425	10.1274	9.17583	10.4297	11.9377	16.2274	12.9949	12.1213	12.3653	11.6355	12.4829	10.612
Ccy	0	0	0	0.0692338	0.00876259	0	0	0	0	0	0	0	0	0.0322096	0.0228116	0	0	0	0	0	0	0	0	0	0	0	0	0	0	0	0	0
CG18404	0	0	0	2.21946	0	0	0	0	0	0	0	0	0	13.5932	1.03685	0	0	0	0	0	0	0	0	0	0	0	0	0	0	0	0	0
CG31650	42.8623	60.9073	42.832	48.7117	40.5566	50.8166	37.6786	51.5677	51.9482	61.8633	56.4701	52.5269	48.7838	57.1895	51.5957	51.2486	47.3268	46.4271	39.454	46.0186	46.2659	41.4424	37.2302	44.9648	51.4255	54.4908	49.9711	50.1335	50.1574	51.5519	50.0074	46.8976
CG43638	0	0	0.0688501	2.39283	0	0	0	0.132632	0.138124	0	0	0	0	1.88815	1.66997	0	0	0	0.0515118	0	0	0	0	0	0	0	0	0.0957546	0	0	0.125491	0
CG42304	5.8243	8.66079	6.75559	6.85135	6.31044	7.76088	7.80496	8.84542	7.25457	9.29767	6.92506	7.5904	8.12844	7.46273	7.06999	9.01981	9.38603	9.05413	5.69767	5.48773	6.83289	8.60007	6.51434	6.69361	8.22877	8.03595	7.79396	7.49436	8.01824	7.15387	8.31387	9.1239
CG42305	274.636	281.728	314.334	350.201	326.481	325.313	227.027	250.754	399.622	339.366	279.385	273.058	306.199	262.647	245.836	217.992	417.523	303.391	295.254	306.854	400.296	356.969	293.73	298.929	434.49	400.163	296.433	350.166	330.288	358.614	299.371	356.727
egl	26.1452	27.1811	25.9719	28.1786	25.7199	29.4406	27.6261	27.6613	26.5598	28.9466	28.1524	28.7742	28.4501	31.017	27.6601	29.7766	26.4755	27.9619	24.9892	26.2495	26.4438	27.8906	25.0351	27.1059	27.3033	28.6756	27.4155	27.0493	28.0192	29.1159	28.1003	28.3215
CG42300	0.213667	0.345968	0	0.375257	0	0	0	0.220407	0	0.144101	0	0.221324	0	0	0.459559	0	0.173456	0.204421	0.0775944	0.383578	0.183268	0.21103	0.0677149	0.456516	0	0	0	0.165064	0.193286	0.35424	0.207061	0
CG12948,CG34409	16.0746	20.7064	18.3635	17.7354	18.2526	19.7576	18.643	18.606	18.8641	17.888	20.7711	22.6178	21.1438	22.9382	16.8295	20.7997	18.4132	17.5209	19.0109	20.9974	20.6878	21.1167	18.0156	18.5393	20.4497	20.211	20.5894	19.171	19.5043	18.2605	17.5042	20.0022
Cf2	23.2593	19.1894	24.2624	23.0034	23.7001	21.8356	23.7691	19.623	20.5663	19.0646	21.9632	21.539	20.8057	20.4713	22.8208	22.3778	21.2918	24.7628	25.6969	20.7128	17.4526	21.9711	24.8633	21.4309	22.1538	20.5406	21.51	20.9402	20.2076	23.0628	21.0202	22.4625
CG43630	0	0	2.37669	9.61947	0	0	1.88358	0	0	0	0	0	0	38.2994	62.2724	0	0	0	0	0	0	0	3.21566	0	16.9926	17.047	8.3655	0	0	0	0	0
CG42302	0	0.906509	0.498308	1.19302	0.317792	0	0.198119	1.15915	0	0.190377	0	0	0	0.924917	0.976561	0	0	0.519006	0.290263	0	0.241078	0	0.0820901	0	0.229928	0.490273	0.43187	0	0.249087	0	0	0
CG18672	0	0	0	0.121171	0	0	0.0574964	0	0	0	0.146088	0.143754	0	0	0.10093	0	0	0	0	0	0	0	0	0	0	0	0	0	0	0	0.13851	0
egr	14.0763	12.9975	15.6754	18.8513	15.6889	18.6358	14.3818	13.1399	10.901	12.5085	16.4657	17.5975	17.83	17.3763	15.4692	13.5454	13.0748	12.4502	13.393	14.9164	16.8585	15.2574	14.1277	13.776	12.0074	13.878	13.8578	15.4881	12.5013	16.0674	13.5684	14.5208
CG18673	1.38267	5.46927	2.12543	2.98551	2.74735	12.6218	11.6264	27.2905	3.53455	2.90905	3.85452	2.02358	2.96253	10.8329	14.7206	7.34531	10.2183	7.9282	2.68125	5.79798	6.68195	8.60429	2.00849	12.3078	2.34387	3.22162	7.24065	6.85916	6.11662	4.98248	6.51961	7.70605
CG17341	5.62921	5.65645	6.18065	5.69303	5.65756	6.84676	6.2671	6.76176	5.74668	6.43515	5.34889	6.19436	5.6535	5.20805	6.16926	7.05798	4.63321	5.99819	5.36743	5.66668	4.20392	5.72401	5.68794	4.81732	6.03663	5.94791	6.06922	5.48707	5.93296	6.06269	5.76409	5.21859
snoRNA:Psi18S-1854a	0	0	0	0	0	0	0	0	0	0	0	0	0	0	0	0	0	0	0	0	0	0	0	0	0	0	0	0	0	0	0	0
snoRNA:Psi18S-1854c	0	0	0	0	0	0	0	0	0	0	0	0	0	0	0	0	0	0	0	0	0	0	0	0	0	0	0	0	0	0	0	0
snoRNA:Psi18S-1854b	0	0	0	0	0	0	0	0	0	0	0	0	0	0	0	0	0	0	0	0	0	0	0	0	0	0	0	0	0	0	0	0
CG17349	0.0478734	0.130979	0	2.76994	0	0	0	0	0	0	0.165868	0	0	6.70857	1.43847	0	0	0	0.108975	0	0	0	0	0	0	0	0	0	0	0	0.158176	0.250462
CG30325	0	0	0	0.0418348	0	0	0.0133354	0	0	0	0	0	0	0.0473584	0.0683888	0	0	0	0	0	0.0185699	0	0.0106133	0	0	0.0174185	0	0	0	0	0	0
CG32985	0.0452799	0	0	0.63952	0.0533311	0.0504759	0.026721	0	0.122035	0	0	0	0.0555741	0.535313	0.326049	0.0507624	0	0	0	0.0491868	0	0	0	0	0.138913	0	0.0437747	0.0423604	0	0	0	0
CG32984	0.108298	0.0407265	0.059413	0.186207	0.153383	0	0.0255744	0.313786	0.0577509	0	0	0.0534228	0	0.056128	0.193925	0.0482454	0	0	0.022681	0.0929057	0.216993	0.107988	0.0616522	0	0.0874077	0.0417738	0.041518	0	0.0922738	0.044517	0	0.0423225
CG17343	12.8584	25.6745	11.4762	18.9278	11.4849	20.1154	13.0767	18.448	14.7334	17.9642	15.9188	21.7751	18.5096	18.2812	13.9852	13.7236	20.6869	13.2317	13.5754	17.8525	21.5692	11.0197	14.9129	24.8332	16.8712	25.2484	18.3111	18.6939	19.9228	19.9764	16.6607	13.6811
CG30323	0.50036	1.25782	1.09982	1.30331	1.98301	1.18107	1.37895	2.32946	0.836137	1.38959	2.01754	1.18564	0.959007	1.90645	1.0894	1.06165	1.54861	1.94223	1.06079	2.38033	1.6242	1.11948	1.02204	1.43789	0.318379	1.28775	1.66386	2.36514	1.8783	1.74162	0.369091	2.12412
CG32982	19.7997	28.1235	20.5944	22.694	18.3315	24.8312	18.9761	26.6338	22.3865	26.9364	22.7607	24.6022	24.933	23.5002	21.7331	23.2757	22.3844	20.757	17.3694	24.3956	22.1615	20.8049	18.0514	23.455	21.4404	24.1701	21.8327	20.7467	24.7365	20.1436	21.4905	19.4205
CG31661	0	0	0	0	0	0	0	0	0	0	0	0	0	0	0	0	0	0	0	0	0	0	0	0	0	0	0	0	0	0	0	0
Patr-1	8.24933	7.20271	8.34712	8.93168	8.48345	9.35945	8.79765	7.56772	7.86034	8.82912	8.06065	8.51806	7.80653	6.47178	9.13066	9.19324	7.02135	6.59944	8.0728	8.14974	6.71906	7.94525	8.34897	7.62795	7.41034	8.20958	8.0547	7.7147	8.47104	7.70629	7.07968	7.87622
snoRNA:Me28S-A1322	0	0	0	0	0	0	0	0	0	0	0	0	0	0	0	0	0	0	0	0	0	0	0	0	0	0	0	0	0	0	0	0
CG42319	77.9435	99.644	73.4007	78.1711	82.0182	72.3453	79.2206	78.1968	91.4766	102.544	88.7756	84.1318	87.3916	92.1468	72.4006	88.5914	86.2334	88.77	71.695	76.4817	74.4233	72.1457	74.6959	71.5854	92.3877	100.259	83.1776	93.728	85.3983	84.3594	89.9386	75.5448
CG43645	0	0	0	0	0	0	0	0	0	0	0	0	0	0	0	0	0	0	0	409.294	0	0	0	0	0	0	0	0	0	0	0	0
Cen	21.5299	24.0459	21.4535	24.5013	21.6284	22.0078	20.1139	22.637	23.0202	22.8943	24.3401	23.0686	21.7254	21.6037	22.2547	24.2463	21.2526	21.8906	19.5654	24.2264	20.2548	22.901	20.4137	21.6545	22.6793	22.9197	23.7784	21.5889	23.6094	23.1721	23.4463	22.3267
CecA2	24.5482	11.421	27.3114	16.3144	12.3283	2.10988	6.019	5.14981	4.76531	1.74589	1.92262	0	3.28807	8.44876	27.6541	7.28239	7.0228	7.37979	1.63316	8.49572	1.08746	14.0464	3.82274	9.25989	5.55641	0	2.02802	7.43368	0	7.27955	0.956091	5.57143
CG42313	18.27	17.492	16.346	15.1356	16.7529	16.8219	16.9633	18.0378	17.1295	18.3554	17.2546	17.6803	16.6416	14.9696	16.1367	17.6109	14.0773	15.2139	14.9008	15.0296	12.071	14.4809	14.8448	14.8778	16.5109	15.7627	16.4033	15.0987	17.2728	14.6212	16.8473	14.432
CecA1	137.962	55.5648	163.493	105.944	46.6258	30.7235	27.1921	34.6431	12.0076	29.6714	45.6585	52.5769	44.1785	73.9963	197.971	41.7499	35.2591	84.1511	19.0253	90.9602	45.4165	136.476	22.5222	142.556	32.8001	99.4608	17.7719	38.597	17.0983	56.2878	5.82709	83.9505
CG18662	0.0962229	0	0.133462	7.91808	0.11271	0	0	0	0	0	0	0	0	5.7933	3.92948	0	0	0	0.204185	0.222364	0	0	0.0910517	0.496056	0	0	0	0.184757	0.215664	0	0.22949	0
B4	22.1541	17.3842	20.1538	19.6523	18.3059	19.3031	21.8426	21.4933	26.288	17.488	17.7833	18.4423	17.9602	15.9038	20.4555	21.2102	18.0465	18.0669	19.9034	17.5067	14.5135	18.2353	19.1849	18.3132	20.7602	17.052	18.041	18.396	18.5311	20.2967	19.6376	19.2194
CG17337	46.7495	29.205	47.6003	35.3261	47.1532	33.5864	48.2473	31.208	32.5228	31.6125	33.2362	33.8733	33.7112	36.2986	37.4738	31.3129	36.1078	34.3856	49.1003	30.8764	38.4409	36.0521	49.659	34.9447	35.8708	36.6505	36.0958	35.4499	33.6282	35.7618	32.9402	39.3759
CG31668	0.103258	0.150017	0.0495675	0	0.042482	0	0.166321	0	0	0	0	0	0.0916296	0	0.0653529	0.163121	0.221926	0.0863623	0.0390609	0	0	0.269269	0	0	0	0	0.0728287	0	0	0	0	0
CG18666	0	0	0	0.371694	0	0	0	0	0	0	0	0	0	0	0	0	0	0	0.151441	0	0	0	0	0	0	0	0	0	0.367214	0	0	0
CG31664	10.404	4.2915	10.4229	8.65454	10.2741	7.00129	10.7812	5.80106	5.48415	3.935	5.52251	5.41483	5.01345	5.9507	7.71869	3.38913	3.83319	3.27712	5.55231	3.01325	6.73296	5.03164	4.5771	5.06938	2.93621	3.2148	2.92119	4.62696	1.74088	3.56108	2.91284	4.49712
CG30334	0.3748	0.586946	0.91569	4.02178	0	0.322646	1.01037	0.734624	0	0.233396	0	1.56232	0.376309	2.50543	2.62545	1.23467	0.613629	0.32628	0.440569	0	1.52026	0.69715	0.364441	1.22485	0.592142	0.597673	1.58005	1.40588	0.316421	0.621288	1.70226	0.882281
CG31663	24.3544	11.4668	22.9861	23.2748	25.5962	22.9152	24.7032	16.7491	22.1892	14.5706	16.2228	19.2632	19.9754	19.0755	22.0469	15.5756	14.3202	10.3099	22.2097	16.9665	21.3598	17.927	21.6127	18.9592	14.3007	13.1334	13.0043	15.6605	12.6915	17.7075	13.5874	19.186
Obp22a	0.0554279	0.101241	0.475274	5.65107	0.250898	0	0.257111	0.139166	1.71005	0.171983	0.3983	0.275038	0.791946	6.12695	0.903347	0.252654	0.108356	0	0	0	0	0	0.451182	0.138632	0.113211	0.802297	0	0	0.233327	0.653359	0	0.221229
CG43618	0	0	0	0	0	0	0	0	0	0	0	0	0	0	0	0	0	0	0	0	0	0	0	0	0	0	0	0	0	0	0	0
CG17362	0.209474	0.271474	0.444344	0	0.757344	0	0.485269	0	0.368581	1.16668	0.6753	0.699213	0.337338	1.08566	0.964585	0	0	0.325221	0.801979	0.290527	0.301277	0	0.198534	0.710094	0	0.305774	0.250575	0.780936	0	0.560242	0	0.273177
CG17361	6.42284	9.6841	4.64472	6.85213	5.65047	10.3847	4.20631	7.65782	8.01497	9.89768	8.97728	8.06982	6.04004	7.86719	8.30172	7.85149	6.40361	7.95502	5.68863	7.21165	7.40407	7.0682	3.43254	8.76154	9.64692	7.25899	8.18056	8.37866	11.1027	7.58916	7.59895	6.41524
CG17364	28.7188	29.3503	29.1579	27.1856	28.5934	29.4987	27.2695	30.66	31.2055	34.0678	30.3229	30.2889	27.7549	27.4493	27.6554	28.0082	31.6048	33.0074	31.9374	30.8189	30.1076	30.4722	29.9474	30.4802	34.9951	32.0334	32.5489	33.4261	30.469	32.7726	30.0779	30.6054
CG31550,Hcs	73.0855	100.952	69.7771	76.7458	65.8984	80.0204	73.2645	91.8079	77.2554	104.621	86.8323	87.5397	87.7504	87.6677	77.7119	90.8724	86.6284	86.7107	72.9246	91.8638	73.8002	73.1055	69.3739	79.1979	88.2024	94.8765	89.9546	85.8779	90.7315	79.2	92.9028	80.3981
CG31639	0	0	1.04693	31.2348	0	0	0	0	0.642772	0	0	0	0	34.793	22.7108	0	0	0	0.22353	0.509629	0	0	0	0	0.489886	0	0	0.445109	0	0	1.1503	0
CG31638	27.5263	35.7134	29.8447	28.9934	28.7338	31.8059	27.7634	31.944	30.2695	36.8207	32.9456	28.7494	30.5948	31.9379	28.9023	33.2682	31.6889	30.5263	28.4113	31.057	28.5156	28.0837	28.0274	31.214	32.9811	33.1265	29.8892	29.4144	35.7584	30.7272	29.816	30.6811
CG17360	27.903	27.005	27.5695	27.1206	28.538	29.7147	29.2586	28.3181	30.8696	30.9436	29.5017	30.2873	30.428	26.8475	27.906	28.0193	25.3908	26.5494	27.6064	25.5886	22.1673	26.4753	25.99	25.1056	28.8916	29.9706	28.6573	25.8797	28.6626	28.5702	27.0885	26.947
CG31637	38.5445	33.3352	38.3992	36.1058	39.2081	37.3049	38.1306	37.9781	37.8561	36.7967	37.0516	35.3806	35.0627	35.3844	35.8634	36.0375	35.005	34.9846	34.223	35.6379	33.6274	34.4675	35.1279	33.1558	35.8557	35.8308	36.3415	35.531	38.9637	38.3507	33.215	34.9427
CG31636	18.1147	15.7001	18.5202	18.3998	18.6774	14.2816	13.5818	15.3404	13.9065	23.7084	21.5915	23.2534	19.75	15.6607	12.7858	14.6889	11.7276	14.5949	11.565	15.8827	14.1052	12.1661	13.0602	12.3896	13.1559	16.0621	15.4837	13.7114	11.1177	10.255	14.7083	10.6116
CG31635	20.6422	19.0612	19.724	19.2589	18.1073	21.8101	20.5125	20.6958	23.0329	21.6131	21.1489	21.2121	19.161	18.022	22.2599	22.0329	19.2929	20.9839	18.9779	19.0842	14.4862	19.5266	18.5513	19.0284	20.4483	21.9298	20.2218	20.438	19.092	21.4418	20.8214	20.6447
CG31633	11.8983	10.9693	10.6997	11.6533	11.9547	9.0508	10.4133	10.2648	11.3393	13.8875	11.2087	11.0451	10.8227	12.3933	11.6596	11.3027	9.59381	10.6449	10.3868	11.1503	13.1588	9.22095	8.02974	10.9196	11.1646	13.0432	12.5931	11.4786	10.4211	10.8798	11.1184	10.7878
c-cup	0.408835	0.84348	0.981275	2.37412	0.488338	1.07161	0.137495	0.71021	0.370501	1.4797	0.526682	0.352468	0.171388	5.20046	1.84276	1.09047	0.692847	1.1469	0.188726	0.301935	0.293799	0.499002	0.055544	0	0.578057	0.734534	0.263204	0.791514	0.155546	0.422354	0.665841	0.274601
Mef2	25.8611	25.7635	25.1314	27.7885	25.3872	29.9954	27.2201	29.0601	26.3917	27.9753	26.6195	27.0321	30.4768	29.2945	28.7752	29.8971	25.73	30.1411	26.2089	28.8505	23.5685	29.1171	26.2664	27.3583	28.8237	31.2783	30.1031	28.4536	29.2145	31.215	30.8256	28.2888
CG44956	0	0	0	0	0	0	0	0	0	0	0	0	0	0	0	0	0	0	0	0	0	0	0	0	0	0	0	0	0	0	0	0
CG44954	0	0	0	0	0	0	0.196219	0	0	0	0	0	0	0	0	0	0	0	0	0	0	0	0	0	0	0	0	0	0	0	0	0
RpL10Ab	1186.38	1628.28	1177.68	1537.61	1229.36	1651.88	1176.38	1896.22	1562.72	1719.46	1672.38	1679.85	1611.76	1745.05	1587.44	1756.92	1779.85	1760.52	1184.19	1630.32	2107.24	1636.85	1190.87	1864.66	1558.48	1839.14	1569.02	1656.01	1736.47	1638.92	1815.12	1823.18
D1	62.478	70.7664	62.8578	59.9832	62.1934	63.4931	64.8804	70.5591	58.5058	71.1353	61.2483	66.623	61.8406	63.7088	54.1497	69.4276	63.2268	65.3733	61.9249	61.3787	69.7067	58.982	59.5573	61.7783	58.6727	67.472	60.559	58.3936	63.6065	58.597	67.1589	58.2168
RpL10Aa	0	0	0	2.23348	0	0	0	0	0	0	0	0	0	4.659	1.64557	0	0	0	0.160508	0	0	0	0	0.222569	0	0	0	0.162024	0	0	0	0
CG17350	9.80092	9.72872	13.8236	13.7372	12.3208	14.8755	10.6969	14.0502	15.1738	13.5144	14.1501	14.4918	19.1159	13.4455	14.5745	12.9128	16.8123	10.1582	9.079	14.8423	16.7182	16.0949	9.74378	13.4894	13.9209	17.2125	13.8663	10.4577	12.651	12.5315	10.5662	15.9678
Jon66Ci	0	0	0	0	0	0	0	0	0	0	0	0	0	0	1.01147	0	0	0	0	0	0	0	0	0	0	0	0	0	0	0	0	0
CG17352	300.223	336.995	202.482	212.367	161.05	228.621	286.277	347.112	347.189	344.269	256.524	228.5	211.841	257.762	313.853	340.173	483.637	427.908	374.923	363.391	362.118	394.354	365.354	402.202	444.861	431.613	398.873	382.359	448.394	394.932	443.399	420.373
CG31648	10.9958	11.9935	12.8954	12.3127	11.7401	7.81317	11.9934	9.97286	10.5454	12.9879	11.5613	11.5097	12.1512	13.5221	9.55736	9.84897	10.6363	12.7009	12.8961	14.499	12.0276	12.041	10.1395	10.4626	12.3816	12.1583	17.1367	12.9223	11.9516	10.2745	11.4832	10.6538
CG17359	3.54812	4.50245	4.3004	2.69549	3.34315	4.60995	2.89746	4.0485	4.58888	3.4505	3.96321	3.71398	3.0941	4.4003	3.83705	3.57279	4.24629	3.72424	2.7463	2.67708	4.11053	4.07973	2.69623	4.32417	4.28052	4.55933	3.2534	3.22302	4.25059	4.43333	3.56585	4.56219
CG31646	14.2788	16.3271	13.4536	13.4853	13.8681	14.3301	14.5174	13.5726	13.9268	15.3803	15.5701	15.0246	12.7587	12.0311	13.9823	16.0196	10.7048	11.5556	11.2652	13.2656	11.3822	12.6652	11.7619	13.2034	13.3894	14.234	14.5016	12.2921	14.3497	13.7967	15.3848	10.9536
elB	11.976	20.9398	15.9182	14.3596	14.6905	20.4898	14.6746	22.1741	17.3344	20.1188	17.5056	20.4024	17.4352	17.7457	16.4367	18.1807	15.5986	15.9317	12.8626	19.2635	16.0416	15.8687	13.9798	20.5878	17.7667	19.5474	18.5353	16.6866	20.0944	18.3427	16.6739	16.301
CG31644	0.288927	0.314692	1.13497	6.92029	0	0.370286	0.331319	1.35931	0	0.294892	1.57749	0	0	8.87374	3.44702	0	0.337566	0	0.28919	0.365028	0	0	0.272191	0	1.6961	0	0.930475	0.326033	0	0.336304	0	0
CG31643	3.724	3.89253	3.3052	3.10441	4.49634	4.27809	3.34769	3.6052	4.18433	3.5065	4.26956	3.83335	3.73803	4.16131	3.85303	2.75587	3.95118	3.02137	3.20545	3.65775	3.73283	3.70664	3.82827	3.12807	4.12617	4.59392	4.25673	3.96712	3.20733	3.18082	3.57874	4.53579
CG31642	0.724256	1.22694	0.820106	1.31828	0.796314	1.36225	0.939568	1.25084	0.534617	1.15134	0.876065	1.02123	1.14983	1.67129	1.16547	1.79316	1.26885	0.604115	1.06473	1.1126	0.830259	0.478938	0.824934	1.0662	0.892842	1.59208	1.99181	0.700153	1.26819	1.07547	0.726715	1.36622
CG32971	0.141718	0	0.207185	0.545367	0	0	0	0	0.217613	0	0.19972	0	0.184276	1.4519	0.285877	0	0.123459	0	0.0640998	0	0.166565	0	0.0714551	0.206407	0.16445	0	0	0.451635	0	0.49776	0.34464	0.396635
Chc	102.293	81.5707	98.2044	95.9372	102.301	96.5524	101.128	90.4798	97.9719	90.8837	93.462	94.7996	92.9476	89.1153	97.2906	90.9491	90.3206	86.254	99.1712	88.037	88.9458	92.0143	99.6676	89.2946	95.573	91.324	90.4622	90.8076	87.9995	97.3994	91.691	91.0057
CG31694	42.5466	42.2054	39.7832	42.5449	43.8751	45.9677	44.2002	43.9029	43.1082	45.5645	41.1232	41.6261	39.9419	43.6568	42.9256	42.572	43.4437	41.3718	41.8445	44.1049	45.188	46.5912	45.1485	46.7092	45.6774	44.5846	42.2105	44.5538	46.4205	46.6228	45.0349	43.3008
CG31693	0.0443477	0	0.0322124	0.773698	0	0	0	0	0	0	0	0	0	0.936892	0.517546	0	0	0	0.0248567	0	0	0	0	0	0	0	0	0	0	0	0	0
Su(z)12	11.0442	15.0254	11.5985	11.979	11.508	13.7957	10.7352	13.7281	12.4945	14.1111	13.8595	15.6732	12.0164	12.7312	13.0306	13.7448	14.3335	14.4312	10.8082	14.1385	11.1608	12.9999	10.6558	12.5099	13.5337	14.1492	13.7876	12.2795	12.6497	12.7355	14.7806	11.7616
CG31690	14.7109	20.2382	14.4064	14.3758	14.534	17.6484	16.8625	21.7742	16.3638	20.2403	16.7652	16.3534	17.1385	21.9533	14.3815	16.3421	16.6601	15.4443	14.194	15.5	15.5143	14.9927	14.9507	14.8747	17.4375	15.4798	14.103	17.4217	17.9816	14.9921	14.6336	12.3989
Chi	23.5993	35.245	23.9528	26.2626	24.0296	25.2332	24.5386	27.9854	27.3542	35.1993	32.1988	33.843	24.3645	27.727	25.6953	29.2289	28.0321	26.151	23.178	26.9169	25.9207	27.8888	23.4809	26.973	26.573	29.2449	30.1325	29.9541	29.0131	26.3281	26.461	27.9289
CG43678	0.732881	0	0	2.63785	0	0	0	0	0	0	0	0	0	0	0	0	0	0	0	0	0	0	0	0	0	0	0	0	0	0	0	0
ECSIT	8.95088	11.4745	9.36496	11.4189	9.2848	9.66852	9.42155	12.1388	10.3345	10.7736	10.8942	9.61333	10.0758	13.1158	11.3516	9.84534	7.42448	9.4163	8.32763	13.2624	12.6049	9.05322	8.83536	9.72325	9.85083	10.7336	11.7105	11.3362	11.4902	10.4713	12.5809	8.16179
Npc2d	0	0	0	3.38613	0	0	0	0	0	0	0.382	0	0	3.19505	0.255618	0	0	0	0	0	0	0	0	0	0	0	0	0	0	0	0	0
CG43677	0	0	0	0	0	0	0	0	0	0	0	0	0	0.131801	0	0	0	0	0	0	0	0	0	0	0	0	0	0	0	0	0	0
Npc2c	0	0	0	0	0	0	0	0	0	0	0	0	0	0	0	0	0	0	0	0	0	0	0	0	0	0	0	0	0	0	0	0
CG42343	9.5189	7.80995	9.54025	8.03948	9.66502	8.46864	9.07395	7.69554	7.57658	8.47625	6.8767	8.58101	7.87802	6.5167	8.21731	8.87073	7.25245	6.77383	7.81477	6.42276	6.09982	7.13841	7.98001	7.35619	8.63901	7.37108	7.70444	8.54045	7.77878	9.52574	7.48638	7.43359
Npc2b	266.448	266.931	360.589	412.679	374.229	440.909	318.748	421.433	366.411	386.64	422.077	399.519	460.074	416.021	392.116	361.662	306.338	246.417	263.334	321.066	426.75	326.261	233.439	322.924	295.754	333.642	295.93	296.218	272.818	318.98	272.037	309.622
CG42346	11.115	8.39137	11.3347	6.62872	12.1767	8.05833	15.4905	15.1894	9.51242	6.87828	8.49459	12.6906	5.01029	8.93082	5.65763	11.4129	6.64347	4.69492	7.72733	9.8409	7.95837	4.85118	8.39776	5.00197	9.23959	4.83271	6.53799	5.30952	5.67447	9.96036	6.82934	9.71508
Npc2a	672.188	850.094	736.155	746.279	738.929	704.643	645.392	804.27	584.884	785.869	746.181	737.809	797.78	737.592	636.016	692.621	700.9	645.943	616.821	720.779	819.399	634.684	581.481	674.42	596.967	664.166	692.999	691.461	688.463	566.714	677.02	637.225
stum	3.98487	9.57443	5.959	5.87852	5.34638	6.27423	5.23587	7.58094	5.8372	11.5976	6.50503	5.75224	7.35945	6.18549	5.13563	6.14181	6.92944	5.33333	4.42331	6.56983	3.98389	6.88444	3.14471	6.18488	6.25765	6.39364	6.64919	6.95654	7.09235	5.48481	6.9782	4.76068
E5	2.14521	2.77562	2.56566	2.62237	2.50543	2.76631	1.91859	3.17924	2.72308	2.83174	2.86998	3.29648	2.56352	3.1548	2.49931	2.3681	3.33821	2.77859	2.01033	3.51338	2.39425	2.10079	2.05303	2.71344	1.61315	2.79464	2.59473	2.6222	3.03681	1.83002	1.92492	1.9202
CG43672	0.0600223	0.0903196	0.0862099	0.211326	0.036814	0.0729162	0.0835407	0.139484	0.0298292	0.0720695	0.235321	0.113868	0.0824216	0.15405	0.0395089	0.0245327	0.180405	0.104683	0.0448029	0.123733	0.0232114	0.0542282	0.0480228	0.118663	0.0920143	0.0455279	0.022448	0.190635	0.0746871	0.0911486	0.0826392	0.0871762
CG42340	6.76984	6.04727	6.13258	6.58944	6.48213	6.71992	6.34621	6.68485	6.77091	6.52597	5.78632	6.91409	5.46334	5.46294	6.70917	7.59265	4.9565	5.31983	5.33443	5.24959	4.50286	5.24047	5.82532	6.0183	6.02699	5.01399	5.70729	5.14931	6.7574	5.42221	5.88346	5.7954
CG43673	1.0763	0	0	1.28463	1.53471	0	0	0	0	0.126428	0.19565	0	0	3.49583	1.32143	0	0.150623	0.350699	0.0631362	0	0	1.25867	0	0	0.930499	0	0	0.142896	0	0	0	0
CG17386	2.0009	3.23337	1.78011	2.90501	1.11388	0.609305	1.96604	3.36646	3.19509	3.11827	3.61592	1.8553	1.71218	1.31224	1.00855	3.64936	0.746367	1.8547	1.00883	1.3282	0.8032	2.50361	1.3483	0.939168	1.05205	2.65248	3.13882	0.999147	3.76954	1.59358	2.04463	1.24869
CG42342	1.77831	0.961538	1.83291	1.57582	1.85715	1.38871	2.05943	1.69824	1.25583	1.17944	1.07785	1.42654	1.38581	1.39469	1.52243	1.25161	0.834905	1.4806	1.85054	1.3121	0.785349	1.20477	1.82518	1.2149	1.10711	0.920113	1.09215	1.4111	1.04989	1.47344	1.22267	1.21725
CG17385	51.5027	56.9933	52.0247	58.7673	48.7016	63.5827	46.2926	66.4203	53.5185	62.3373	59.8484	61.6393	56.3801	60.7426	57.1184	58.6084	63.279	60.1849	50.9023	60.542	61.6601	60.3456	52.6379	62.7501	61.6585	58.8106	55.29	60.3091	69.4089	53.5435	65.1809	64.1302
CG17380	0	0	0	0.515165	0	0	0	0	0	0	0	0	0	0.825923	0.237884	0	0	0	0	0	0	0	0	0	0	0	0	0	0	0	0	0
CG30369	0	0	0.216792	4.76713	0	0	0	0.469051	0	0	0	0.452345	0	4.27362	2.87791	0	0	0	0	0	0	0	0	0.489442	0	0	0	0	0	0	0	0
CG31698	0	0	0	0	0	0	0	0	0	0	0	0	0	0	0	0	0	0	0	0	0	0	0	0	0	0	0	0	0	0	0	0
CG31697	0.610902	0.41028	0.86696	2.69589	0.368992	1.14024	0.526956	0.786805	0.566102	1.20834	0.785963	0.265046	0.512944	3.37385	2.73803	0.90979	0.405109	1.6809	0.416881	1.11882	0	0.745906	0.868448	0.271076	0.642881	1.33128	0.961082	0.595303	0	0.856659	0.960023	0.61753
CG17387	0.21085	0.297097	0.219341	0.709364	0.151231	0.410031	0.205211	0.366284	0.172001	0.489168	0.228227	0.404821	0.26452	1.11588	0.834259	0.388865	0.197871	0.287655	0.268442	0.0646461	0.251038	0.266059	0.13218	0.277313	0.333226	0.232926	0.228251	0.375062	0.357876	0.239106	0.588642	0.461526
Dd	16.9378	16.7048	16.2321	16.1133	17.1663	17.2232	17.1917	17.3785	17.4119	16.5275	15.3888	16.4177	17.1413	16.026	16.9956	17.5161	16.8344	17.7956	15.9728	16.6503	13.8601	16.6262	16.0745	15.3147	17.2835	16.8302	17.6648	16.4671	15.7929	17.4437	17.0953	15.9409
CG30371	0.702036	0.110225	0.397044	1.0389	0.241905	0	0.225364	0.559339	0	0.182823	0.141078	0	0	1.664	0.860748	0	0.323693	0.124207	0.22172	0.119572	0	0.260682	0.0373158	0.145702	0.112255	0.115027	0	0	0.121337	0.22077	0.396764	0.324096
Dg	25.8329	25.7888	23.9138	26.0752	23.2708	29.9405	25.2706	27.1017	29.4219	27.5817	25.6002	26.2131	26.8498	25.1838	26.9133	28.3079	27.4682	28.715	24.1226	27.5926	23.2966	27.5617	23.3959	26.1664	30.4842	26.5442	28.5454	26.4867	28.5783	27.3097	28.0551	26.6384
beat-Ia	8.82344	11.8596	8.73127	9.23246	8.46418	10.7986	8.03174	10.8688	10.6912	12.3934	9.93224	10.7555	10.0771	10.7268	9.73626	11.9127	9.24805	9.59559	7.596	8.85869	8.74394	11.2071	7.67762	9.71182	10.5043	11.5896	10.9064	9.74831	10.2548	10.5766	10.0273	9.7614
elm	105.316	92.4484	92.335	103.105	97.2462	101.768	95.0558	105.099	103.575	104.058	99.8467	97.1684	98.2962	107.716	95.256	99.6405	93.5471	90.4103	99.3189	93.4481	111.635	103.646	98.696	100.119	104.625	105.129	101.107	106.619	96.9416	105.481	102.896	99.5476
Dl	1.8821	1.45219	1.82199	1.91321	2.16276	1.76688	2.06365	1.70796	2.07688	1.27425	1.34988	1.58334	1.43089	1.16526	2.1143	2.38643	1.27408	1.14179	1.8215	1.43759	1.29372	1.3066	1.362	2.02787	1.48296	1.32171	1.2458	1.75216	1.51372	1.26576	1.0045	1.65058
CG43689	3.98952	4.7191	4.38502	4.13939	4.29169	3.90305	4.01518	4.6477	4.17415	4.36366	3.97926	4.34397	4.33418	3.91365	4.13485	4.58555	2.58783	3.43136	3.08099	3.26895	2.61572	3.37028	3.27726	3.28758	4.3385	4.29224	3.51824	3.01278	3.34236	3.45775	3.56561	3.07882
Dp	23.8428	26.5667	24.4251	23.9636	23.8457	26.6747	24.3476	25.7293	28.4118	26.0202	25.4326	29.6609	25.1926	27.4049	23.4467	27.8668	25.1807	25.687	23.9562	22.8568	23.2027	22.816	24.1486	25.4641	26.1379	28.8085	26.3352	26.3305	25.8006	28.9844	27.4986	25.4028
CG32833,CG32834,CG9897	0	0	0	0.153793	0	0	0.0590011	0.149595	0.0341676	0	0	0	0	1.61242	0.517373	0	0	0.169939	0	0	0.145532	0	0	0.156092	0.14578	0	0	0	0	0	0	0
CG42355	0	0	0	1.60465	0	0	0	0	0	0	0	0	0	2.99092	1.30296	0	0	0	0	0	0	0	0	0	0	0	0	0	0	0	0	0
beat-IV	18.0888	15.7125	18.0685	16.894	16.9947	17.4745	17.0137	17.8857	16.7123	16.9089	16.798	17.3565	16.4325	14.6042	16.3842	18.516	14.6173	16.3347	14.7201	16.0394	14.4456	15.2597	15.5468	15.4379	15.6529	18.2185	15.9024	16.1324	18.2391	17.4867	18.4116	16.8436
Npc1b	0.0630896	0.127476	0.0736348	0.290052	0.109847	0.166592	0.0747894	0.078369	0.165359	0	0.04115	0	0.0384263	0.260193	0.0817821	0.234743	0.0313752	0.212358	0.0724044	0.0691566	0.0323779	0.149051	0.0485616	0.0831891	0.096145	0	0.031242	0.207635	0.0692074	0.0947847	0	0.0904775
Npc1a	63.1499	65.4461	63.1071	66.324	63.8335	62.9631	62.1402	65.4097	65.4094	69.3892	68.4568	69.8174	59.3698	64.7384	65.5418	67.5488	64.8548	67.9004	63.5293	69.0552	60.8194	64.4051	63.3379	60.1959	66.2893	72.3593	72.66	69.8429	64.3901	67.0546	68.2264	65.8782
CG42357	0.0786867	0	0	0.077553	0.0458946	0	0.188506	0	0	0.270432	0.0887643	0.087806	0.0864042	0	0	0	0.14097	0	0.0810074	0	0.0735268	0	0.0742804	0.091651	0	0.0700174	0	0.0655717	0.0765504	0	0.0849554	0
Dr	4.79662	4.8829	4.25256	3.65565	4.7161	4.30438	7.66528	4.27287	5.5502	3.33399	5.60525	4.57171	6.73321	5.59061	4.87125	3.86014	4.87377	5.93264	5.97709	4.90934	7.94624	6.21238	6.52925	4.35997	5.72807	5.22776	6.44643	5.67381	7.36886	5.90863	7.52798	5.98636
CG42356	0	0	0	0	0	0.0941474	0	0	0	0	0	0	0	0	0	0	0	0	0	0	0	0	0	0	0.0852376	0	0	0	0	0	0	0
CG17375	0	0	0	0.438325	0	0	0	0.180651	0	0	0	0.181669	0	1.17197	0.879737	0	0	0	0	0	0	0	0	0	0	0	0	0	0	0	0	0
CG17374	0.519366	0.175907	0.3186	2.4491	0.307535	0.331122	0.36329	0.184251	0.144574	0.241715	0.212758	0.187462	0.291581	3.16817	3.59748	0.0953537	0.277422	0.144549	0.245904	0.191987	0.285554	0.206059	0.334155	0.140445	0.156531	0.228098	0.204798	0.244706	0.244558	0.285956	0.186807	0.248127
CG43680	4.69948	0	0	20.3277	0.417391	0	0	0	0	0	0	0	0	29.2509	15.4385	1.0286	0	0	0	0	0	0	0	0	0	0	0	0	0	0	0	0
beat-Ib	12.9659	14.6325	11.8412	12.763	13.4696	14.5014	13.1566	12.6707	13.9283	13.4455	13.3264	13.4529	12.8436	11.9342	13.1791	14.716	11.8775	13.2815	11.3593	12.4351	11.0599	12.5624	11.8321	11.8828	12.923	14.5504	12.8818	11.1247	14.1912	12.5781	12.6734	12.0753
ema	28.5475	32.0299	28.5779	28.229	28.7093	28.9414	28.8062	31.7248	30.0799	33.9403	31.4584	30.6407	29.9479	30.5844	30.2644	32.8697	31.4512	28.5581	29.1495	31.4973	28.7037	27.6916	27.6208	31.0436	31.5277	32.8811	33.3757	32.6279	30.7144	29.1409	29.4456	29.5001
PICK1	24.9349	37.5928	24.2725	27.6285	24.5321	31.4936	22.3423	35.1024	30.0507	40.7945	35.5711	33.289	28.4012	29.4477	26.8532	31.1198	31.8879	30.1609	22.5659	30.624	27.4652	29.1384	22.3717	28.4219	30.8788	33.6408	33.5153	31.7745	30.7708	28.345	30.0564	28.5187
Obp28a	4.57009	12.3811	4.61302	20.1503	3.64368	7.26504	3.74989	9.03042	4.06285	4.16847	2.49954	5.51403	7.75576	4.49813	4.21461	15.416	10.9312	8.16708	4.01245	16.6373	5.48112	8.73074	7.38103	18.103	3.69751	6.49742	3.34878	4.11914	2.14161	2.35848	1.85266	3.59199
CG30379	0	0	0	0	0	0	0	0	0	0.138684	0	0	0	0	0	0	0.16644	0	0.154698	0.358966	0	0	0.26998	0	0	0	0.160618	0	0.375327	0.521376	0.411561	0
emc	68.8761	71.1261	70.4605	74.2423	71.2572	82.5901	75.3775	77.3106	75.2438	77.5713	74.3324	72.9858	81.9433	78.0074	75.6711	73.6594	72.1436	77.9636	72.7041	78.8068	77.8664	79.8355	70.5026	75.2091	77.4475	78.2712	79.6725	76.328	83.5206	83.002	79.5923	82.5192
emb	28.6249	24.7728	28.2175	29.0162	28.3689	30.3893	28.4657	24.1978	28.4454	26.8475	27.7401	28.9531	26.356	25.0946	30.022	27.4655	25.4713	25.8231	27.3876	25.5755	23.8963	26.3122	27.1033	26.5027	26.5072	28.0515	26.278	27.369	26.3693	29.91	29.1288	27.5001
CG17377	0	0.280515	1.26274	38.6069	0.268141	0	0.111045	0	0	0.147412	0	0	0	55.7354	26.4667	0	0	0	0.744085	0.95504	0.287287	0	0.205608	2.01239	0.278919	0	0	0.567739	0	0	1.48202	1.27474
CG30377	3.83371	4.74592	4.45058	3.81701	3.462	3.05752	4.68052	3.52876	4.64932	2.9048	4.68048	4.85891	2.91149	4.74572	4.29077	2.83958	4.16813	2.50921	3.83985	3.24979	4.09705	2.89963	4.14788	2.827	4.6173	3.71531	5.41734	4.04934	3.8219	3.84975	4.90532	3.88531
CG17376	0	0	0.814629	56.8684	0	0	0	0.434978	0	0	0	0.553662	0	77.6592	39.4646	0.226481	0	0	1.03248	0	0	0	0.138169	0.576767	0	0	0	0.726743	0	0	0.245678	0.337095
CG30375	0	0	0	0.113576	0	0	0	0	0	0	0	0	0	0	0	0	0	0	0.0955982	0	0	0	0	0	0	0	0	0	0	0	0	0
CG17378	55.9605	83.5193	63.3459	71.117	60.5619	56.9126	48.8242	65.041	59.7086	78.9066	72.6584	72.364	66.4239	55.8271	51.3167	58.3641	66.6143	72.0499	51.2611	59.8079	54.0853	51.1624	48.8922	55.1232	63.7964	69.2522	65.9063	58.7056	61.6933	54.0928	56.1341	49.9803
CG30376	0.0513009	0.71377	0.0747762	6.69987	0.0634762	0.147942	0.0589043	0.172255	0	0	0.183703	0	0.173133	16.3989	6.25986	0	0	0	0.176934	0.158345	0	0.329078	0	0.739476	0	0.588015	0.699483	0	0	0	0	0
CG12592,CG18545,sle	2.49833	2.856	2.40798	3.15796	2.43949	2.03785	1.89867	2.36295	1.95803	1.94291	2.13504	2.1812	2.30986	3.60856	3.09019	2.59929	2.13533	1.83765	1.98931	1.9897	1.61681	1.89454	1.97838	1.86292	2.25955	2.01655	2.15068	1.97528	2.52836	2.06051	2.18067	2.10073
CG18301,Lip4	22.0146	21.0111	24.9631	34.7861	27.7686	28.6338	24.6008	29.5109	25.5453	23.9741	31.9565	30.4175	25.9146	25.6441	35.5026	26.1658	25.2215	27.7073	17.7092	29.4107	32.4721	28.4605	18.8134	34.9417	25.8809	34.5612	27.7768	33.5441	17.1162	29.0981	21.0145	39.3639
Eh	0.100234	0.258971	1.4249	0.272529	0.2467	0.276283	0.233949	2.2745	1.68004	0.417275	0.656589	0.966684	0	0.699813	0.675	0.570256	0	0.299522	0.445439	1.65558	0.272798	0.302934	0.566929	0	0.797245	1.08095	0.249799	0.969756	0.2858	0.52067	0	0
CG42329	12.8739	3.72202	8.7244	6.91067	3.53254	2.51741	4.21023	9.63892	8.53541	6.35624	6.42271	4.71673	1.75834	2.69029	3.72552	6.60679	4.17499	3.53472	5.83329	2.90902	3.06968	2.96627	4.39486	7.21946	3.54018	3.14536	2.91472	3.04273	3.27156	3.19697	3.05937	4.12393
CG42326	6.59272	6.44436	7.08068	7.01217	6.66528	7.31298	6.91337	8.71357	7.08589	8.03303	6.90143	7.78805	9.31755	8.97129	7.58216	6.80244	7.26117	5.66349	5.18255	8.18722	6.67804	9.23481	6.72274	7.17489	6.64171	5.56397	6.94939	7.51073	6.27589	7.38219	6.729	8.89537
CG43658	12.5806	8.37848	12.2993	12.5834	13.2117	12.4426	14.2719	12.0448	10.8217	10.0336	11.4696	11.2798	11.3192	10.9907	11.1484	9.92818	11.4895	9.9363	13.1808	11.5019	10.5108	12.294	14.5898	11.8883	10.6234	10.2859	10.0432	12.9601	10.4818	11.3387	10.9185	12.496
DLP	9.55329	11.5454	9.70676	11.0403	9.74829	11.0098	9.60642	11.3932	10.0616	12.5488	11.8285	12.2714	11.5794	11.3402	10.9144	11.7527	10.7897	11.4895	9.39568	10.3943	9.32824	10.5656	8.79768	10.028	10.9994	11.8353	10.8871	10.7798	10.0648	10.9178	10.7135	11.0011
CG43659	0	0	0	0	0	0	0	0	0	0	0	0	0	0	0	0	0	0	0	0	0	0	0	0	0	0	0	0	0	0	0	0
emp	189.589	124.183	185.855	189.168	187.061	178.274	175.605	164.397	171.749	141.88	162.428	177.865	169.639	177.44	178.329	148.507	148.534	130.916	186.781	168.431	182.549	170.144	178.171	166.287	142.327	142.09	154.985	165.643	125.067	156.425	130.217	177.216
CG43776,CG43777,tamo	20.7547	23.2428	21.3622	21.1633	19.6864	20.8457	21.9072	24.4096	21.6095	24.0362	24.2448	21.9055	22.9799	22.9296	20.2406	24.3181	20.5214	20.6662	20.5198	21.1064	19.5871	21.3678	20.6602	20.0442	21.5972	24.0408	23.399	22.1291	22.4635	21.266	21.6202	19.7811
ems	0.992832	2.18379	1.24536	1.53066	1.1925	2.13804	0.947452	1.87008	1.78465	1.94094	2.54748	1.02522	1.80226	2.84326	1.68684	1.16088	1.57823	1.37536	1.46885	1.91012	1.97827	2.33328	1.24173	1.37331	1.61294	2.83228	1.59648	2.3112	1.94326	1.98452	1.95225	1.86596
Eo	0.144115	0.111114	0.0687874	0.115889	0.176196	0	0.197469	0.274263	0.148047	0.177712	0.217118	0	0.0682085	0.228061	0.194693	0.180183	0.0556677	0.063939	0.053494	0.122048	0.113166	0.0671049	0.18356	0.145046	0.17024	0.0563324	0.221351	0.157464	0	0.0563314	0.268104	0.215732
CG42327	20.8539	27.5346	25.2337	25.7321	27.414	25.7672	24.3568	29.402	23.5187	27.4311	28.9416	32.1746	27.8386	30.6201	24.5948	27.8166	20.4967	22.638	20.2599	29.3667	21.7089	24.0665	21.8555	25.5046	26.2759	28.997	25.3537	29.2371	26.2383	27.7378	23.9214	22.655
4EHP,Syx1A	34.8676	23.7833	34.0921	29.2151	35.3223	31.1965	35.1421	26.0955	32.9066	25.6895	27.1528	27.6719	26.0935	23.1075	32.0863	27.5003	23.6948	29.3189	31.307	23.5232	20.0333	26.9456	33.6083	24.597	29.5329	25.6706	25.2748	24.8941	26.6991	30.9699	27.167	28.5266
CG42321	56.1932	55.9361	59.6939	59.328	59.2245	60.7186	56.4401	60.9117	58.1375	65.6398	60.7599	61.9118	61.5117	56.5118	61.3168	60.0419	53.4148	54.1425	55.9144	56.2111	50.8498	53.0173	53.5296	57.6227	61.079	61.4396	60.9995	55.7567	55.6956	58.2208	59.9954	59.4405
CG42324	10.3109	8.85414	13.0144	11.3044	12.8492	12.6774	13.4876	13.6158	11.7717	9.88944	13.8651	11.1119	11.9971	12.4104	14.5003	10.9711	11.4304	14.2378	12.3432	10.4083	10.436	12.3088	13.0543	8.49618	12.9709	9.90357	12.1581	12.0872	10.1481	12.8914	11.2778	11.209
CG42323	0.551539	0.542247	0.139686	0.505317	0.791757	0.385875	0.346134	0.368679	0.96854	0.789358	0.565429	0.229483	0.439257	0.249045	0.814672	0.580679	0.700339	0.311595	0.0695147	0.193433	0.588292	0.373284	0.409776	0.495117	0	0.593226	0.888016	0.515877	0.201955	0.362131	0.883989	0.485263
mbf1	51.8511	52.9423	49.6639	42.1243	52.7674	54.0374	50.049	43.8857	50.2724	46.5874	50.9531	45.5293	51.386	52.1859	46.0623	51.8344	49.326	48.3531	48.855	41.7733	49.9189	48.5197	45.1948	45.8642	53.0374	44.8767	50.255	47.3614	50.2353	46.1748	48.942	46.0861
Cka	44.7293	42.7683	45.2248	45.2143	45.4135	49.8592	46.4904	44.7939	46.7121	43.7112	43.1891	42.6939	46.6525	42.0536	44.7903	44.6763	38.8477	43.5686	49.2004	44.7344	43.3341	47.2068	50.409	47.3383	42.8099	45.4769	43.2317	43.7467	47.6231	48.1381	43.92	50.2849
CG30349	10.5751	9.62884	10.0667	9.28581	8.4553	9.06048	9.48515	7.60686	8.01051	8.17576	7.88256	9.2862	8.4782	9.19266	8.56592	10.9526	8.69175	8.54613	9.61481	9.22241	9.79993	9.20486	9.26588	7.73172	8.22732	8.16283	8.77622	9.24972	8.39889	6.93361	7.72456	8.01662
ena	10.3867	9.07672	10.1421	10.6163	9.87746	10.7317	9.97117	10.6777	10.6887	10.0168	9.28481	11.5108	10.8629	7.87819	10.5456	10.426	8.89309	9.99084	8.33518	8.56033	8.74008	9.44548	9.46092	9.62961	11.3369	9.94627	9.92387	8.84333	11.228	9.47403	9.56585	10.0172
CG13322,CG17019	24.8211	30.4814	25.439	27.7773	25.2319	30.0552	25.8723	30.7468	29.5464	30.2947	30.6225	27.725	29.0213	27.976	28.2423	26.8315	29.4739	32.2528	23.6291	26.8869	26.0595	25.6445	23.6479	27.0141	27.5688	31.4791	31.4495	26.6811	28.5436	27.3279	29.2147	25.7192
AP-1gamma	31.952	39.0917	34.2445	35.1759	32.0621	35.7927	33.8945	37.1122	37.3426	37.8177	35.2887	35.327	38.5671	31.6555	36.4557	38.7798	38.901	40.8225	35.8517	36.6115	31.6656	35.688	31.9666	34.0289	37.1549	37.025	39.9675	34.7185	37.3747	35.7731	36.2978	37.2387
CG31678	16.4712	24.889	15.9217	17.438	15.9823	18.656	16.052	20.0691	20.0364	23.2593	20.3004	22.2805	19.2017	19.8342	17.5378	20.4743	18.5488	20.7566	14.7233	20.9403	18.886	16.408	15.5917	19.0948	19.3138	21.9101	22.5183	21.215	20.8093	19.5066	21.6271	19.7384
CG31677	0	0	0	0.181926	0	0	0	0	0	0	0	0	0	0	0.142762	0	0	0	0	0	0	0	0	0	0	0	0	0	0	0	0	0
CG31673	42.8976	25.0115	43.572	34.2202	40.4221	40.642	35.6515	31.3135	41.3351	26.5728	34.3484	39.8138	36.7155	35.5976	36.3645	28.5493	39.3661	35.9611	42.1962	36.4267	42.5328	35.1129	36.1016	37.9053	38.6289	27.7704	26.4874	32.1999	31.9987	31.8895	30.0227	34.538
CG30343	0.192103	0.34737	0.347062	0.129824	0.428763	0.141194	0.368506	0	0.237093	0.375002	0.200478	0.190043	0	0.0742479	0.279388	0.0716443	0.468355	0.448432	0.144241	0.435695	0.121862	0.395722	0.395738	0.294119	0.411077	0.503217	0.165655	0.417556	0.126931	0.192389	0	0
CG31683	4.48356	3.70046	5.07156	4.27616	4.6345	4.37867	4.99315	3.30647	4.00421	4.02193	3.45661	5.18909	4.80389	3.57321	4.25923	5.57228	4.36254	5.39614	4.92663	2.82755	5.68976	4.48304	4.63637	3.68638	3.50943	3.72138	4.31862	4.45338	4.2805	5.06568	4.64855	4.513
CG31681	0	0	0	0	0	0	0	0	0	0	0	0	0	0	0	0	0	0	0	0	0	0	0	0	0	0	0	0	0	0	0	0
CG31680	0	0	0	6.50709	0	0	0	0	0	0	0	0	0	9.41177	4.95905	0	0	0	0.265554	0	0	0	0	0	0	0	0	0	0	0	0.330466	0
CG30350	0.0378532	0.114806	0	1.23529	0	0	0	0	0	0	0	0	0	4.21876	1.52055	0	0	0	0	0	0	0	0	0	0.226682	0	0	0	0	0	0	0
Capr,GNBP2	40.5067	36.3085	43.4085	45.6506	41.3763	49.6521	40.3244	47.2563	43.8393	40.0019	42.9119	40.7885	39.9362	45.0479	44.733	44.2798	40.1644	43.4914	43.5048	43.5745	49.2152	46.6166	42.901	45.0736	39.3131	43.6397	47.0227	47.5862	41.843	46.6697	40.9512	46.0179
Ent2	21.8678	9.22251	17.064	17.5082	18.3944	15.9044	22.7661	11.7977	13.4948	11.1746	14.2422	11.6634	13.8457	10.8644	19.4349	10.8525	12.9241	13.8831	23.6413	13.9534	20.636	16.2951	25.5245	19.7609	12.5478	12.3066	14.3629	17.6017	13.0177	17.0915	14.0325	21.1238
Ent1	6.93172	4.49135	7.53531	6.56193	6.50893	7.08235	7.82642	6.22686	7.19663	5.61698	8.24554	7.20671	5.3416	7.56212	6.23167	5.71802	6.8227	6.90183	8.3658	7.29948	6.00025	6.29631	7.99028	6.10556	5.53172	5.27743	7.26288	7.72325	6.35309	8.10571	6.85723	7.41102
CG17994,l(2)k14710	43.0295	49.46	44.3814	47.9171	43.3685	49.267	44.2287	49.2671	45.8986	51.5446	48.3001	49.3578	47.1665	43.9608	45.9644	46.7602	44.3714	45.7764	44.0784	48.439	47.7333	46.2902	43.9622	49.1069	50.436	52.0528	52.5254	46.902	49.6364	48.0593	48.0889	45.2739
CG42337	9.82712	13.9045	10.1626	11.0567	10.0238	11.8893	9.34573	11.1625	10.1353	13.3563	12.6827	12.4983	9.69922	12.3026	10.9562	12.4553	9.56946	12.1119	9.13282	12.4811	8.33851	9.94063	9.55269	11.7327	11.4933	13.1945	13.2086	11.9662	11.5405	11.4363	12.0425	10.1901
Ent3	25.3508	26.2082	24.6748	28.0928	23.6336	23.8857	24.6297	26.5613	22.3375	30.2443	25.0808	27.046	27.2869	22.1146	26.1951	28.5447	22.5039	27.2968	23.145	26.8465	22.5107	26.8328	22.7625	28.0136	25.885	29.4131	23.7683	24.8834	26.8853	25.4587	26.9888	29.4868
CG43667	0	0	0	0	0	0	0	0	0	0	0	0	0	0	0	0	0	0	0	0	0	0	0	0	0	0	0	0	0	0	0	0
CG42339	18.3922	27.3391	17.1408	18.9935	18.9428	21.1052	17.9518	23.2757	20.1219	25.4654	22.8875	23.6808	23.7584	23.3751	22.3247	22.7238	20.0218	23.4459	16.7634	19.7753	18.5479	18.7472	15.2696	20.4862	20.264	23.7324	21.5994	20.1986	24.4885	17.7978	26.5532	19.6632
CG43668	0	0	0	0	0	0	0	0	0	0	0	0	0	0	0	0	0	0	0	0	0	0	0	0	0	0	0	0	0	0	0	0
ens	70.4126	57.3115	71.2669	65.6083	71.8107	67.8596	70.5357	63.433	67.452	62.7416	61.9328	65.2293	62.41	60.8084	62.0393	61.7725	62.3728	67.4876	69.5325	59.1995	59.5182	63.9351	68.9441	59.719	64.1934	60.6305	60.579	62.1742	61.2769	64.1082	64.1942	64.346
Ptp36E	15.752	16.8867	14.1031	17.7553	14.4943	16.9537	14.0633	18.3544	15.8291	19.6984	17.7919	17.0728	14.9852	17.3931	16.9957	18.06	13.6972	14.9603	13.6102	13.8331	14.0052	13.9275	13.074	13.7473	14.1605	17.2849	16.2876	15.337	16.4849	17.7274	16.4184	15.3494
GS	0	0	0	0	0	0	0	0	0	0	0	0	0	0	0	0	0	0	0	0	0	0	0	0	0	0	0	0	0	0	0	0
Fs	15.4737	29.8959	18.0879	23.905	18.9877	24.431	11.7987	21.1469	18.0031	31.4444	26.7363	28.3768	24.7205	24.9823	18.4488	19.7677	18.2133	19.8262	12.257	21.2981	17.8073	22.9945	13.178	21.3614	24.8178	27.1756	22.3539	23.1079	24.3754	24.686	34.017	18.4947
CG43666	0	0	0	0	0	0	0	0	0	0	0	0	0	0	0	0	0	0	0	0	0	0	0.0816999	0	0	0	0	0	0	0	0	0
CG42335	0.0465616	0	0	0	0.0189598	0	0	0.0449289	0.0484393	0	0	0	0	0.197027	0.224288	0	0.0364337	0	0.03438	0	0	0	0	0	0	0	0	0.0682724	0	0	0.0440365	0
CG42331	1.97422	0.698313	0.743248	1.15481	0.708913	1.14998	1.4507	1.67507	1.27269	1.02359	0.888708	0.543252	0.823897	0.949518	1.28821	1.14357	1.75788	1.64158	1.77583	2.112	1.43509	1.43665	1.90367	1.73127	1.35547	1.10288	1.62123	1.78217	1.19127	1.66582	1.87338	1.76574
CG31689	120.903	95.6049	139.726	132.251	135.282	112.376	169.813	124.835	109.547	98.173	122.394	121.98	104.387	103.863	122.566	100.456	112.685	112.985	184.718	132.537	139.02	134.421	178.194	137.261	107.174	115.282	114.531	145.536	117.108	125.241	111.599	150.624
CG30357	2.69563	3.51916	2.62849	3.25292	2.92021	2.66001	3.60505	4.07643	3.83132	3.02543	2.38464	3.6048	2.36491	5.20169	2.63863	3.19658	2.6391	5.1006	2.27724	3.52111	2.59423	3.13203	2.53678	2.24655	2.77247	2.11668	4.10824	3.70477	3.36082	3.65799	3.81659	3.06099
CG31688	13.736	12.4747	13.338	11.9846	12.9877	12.5861	12.8505	11.0738	12.6428	13.1157	9.39743	10.7421	11.9108	8.12352	12.3143	11.9891	10.2533	12.1801	12.9985	11.2151	9.33417	10.8076	12.0183	11.4773	13.0833	11.5862	8.30334	10.5325	10.8521	11.3871	8.4229	11.3214
CG31687	1.97767	2.41261	1.96008	2.29384	2.00871	2.04576	1.89016	2.12712	2.37629	2.44813	2.16731	2.2868	1.88387	2.14279	2.18625	2.09095	2.16277	2.15103	1.66104	2.11462	1.74684	1.62719	1.47318	2.69077	2.10676	1.64978	2.18991	1.53582	2.21154	1.94004	1.2817	2.01027
CG30355	2.37148	1.37073	1.41878	4.47068	1.90972	2.10708	1.13093	2.9956	3.60138	1.63244	2.57144	2.16712	2.51886	5.42022	3.21667	1.77829	2.38592	2.29459	2.7845	2.23485	2.16663	2.15052	2.73188	2.43674	2.42757	2.12731	3.85594	2.65799	1.36642	1.95506	2.04744	2.03317
CG30356	0.529534	1.79039	1.1153	1.6767	0.632534	0.693368	1.54358	0.797313	1.24951	0.767634	1.14962	0	0.380389	4.84375	3.25772	1.38634	0.606747	1.4635	0.713672	2.29422	1.00661	0.748886	1.13692	1.6032	0.955347	0.675812	1.71123	2.63095	1.70369	3.17076	0.363038	0.930338
CG30354	0.777094	1.19226	1.98204	3.3422	0.659123	0.492765	1.51777	2.80232	2.32732	0.715477	0.701829	2.79539	0	6.68002	4.53041	1.44069	1.11057	0.692283	1.31603	1.79463	0.47201	0.524226	1.56696	1.58822	2.20746	0.736955	1.49401	0.802972	1.00944	3.10315	2.37059	2.61699
Clk	13.4611	23.1283	12.4923	10.2032	4.591	5.79501	12.1114	17.7295	16.4411	21.591	17.828	9.75845	4.55225	6.46956	12.9271	18.8729	9.88951	12.7741	4.88023	7.45085	4.57878	6.43526	4.9307	9.18841	8.96174	10.7951	8.93225	6.96539	6.96553	5.46777	7.96571	7.16967
Gk	29.3686	16.8737	23.1972	21.1558	24.0974	17.1224	28.5717	23.8005	22.8226	15.4831	18.1276	16.7647	20.2214	21.9417	23.6547	19.0845	22.9296	20.2872	33.7654	22.3883	24.4813	25.552	34.5797	27.8624	24.5526	18.6387	20.9011	19.3938	21.1117	21.8195	19.085	23.9883
Gl	19.5609	23.3204	20.2957	21.806	21.7423	24.5626	19.8658	21.8855	21.1644	23.4301	21.9779	24.7049	23.1255	20.7104	22.8344	21.9	19.2268	20.5215	19.715	20.4059	19.3065	20.9907	18.6817	20.1745	21.1844	22.5368	20.084	20.6754	21.9219	19.3488	20.5479	20.2408
Clp	5.12828	6.37205	3.32266	4.33351	4.47508	4.62337	4.1367	6.71708	3.55187	6.87228	6.43808	5.49985	6.89715	7.095	5.29482	5.37878	4.51045	6.73114	4.14173	4.07698	6.56859	4.77698	4.59771	3.4048	4.54103	5.30505	4.56256	6.22639	6.06874	6.28501	4.12855	6.46677
Sfp24Bb	0.197693	0	0	43.351	0	0	0	0	0.673692	0	0	0	0	73.2716	29.0401	0	0	0	0	0	0	0	0	0	0	0.571037	0	0	0	0.512576	0	0
Sfp24Ba	0	0.28051	0	2.95703	0.147237	0	0.145222	0	0.409914	1.0168	0.361079	0	0	6.92391	2.35492	0	0	0	0	0	0	0.362884	0	0	0	0.335193	0.260025	0	0.316042	0	0	0
Spf45	25.695	31.6012	27.0794	25.8281	27.3691	30.069	28.8093	28.1323	25.1785	29.9184	29.7205	27.4525	28.4023	29.2785	29.6137	25.085	23.915	23.5995	25.8742	27.0061	24.1543	23.9146	26.1171	24.3213	24.4433	26.4194	30.5412	26.4581	26.8569	26.4034	28.665	25.8207
CG42388	13.6363	14.1509	13.6864	16.0447	14.7726	15.5978	13.1213	14.4569	12.9276	16.6226	14.9088	14.4557	13.3089	14.4054	14.1416	14.7052	10.5327	11.6089	10.7265	11.4204	9.12574	10.8276	9.06385	11.0665	9.55807	12.3677	11.1227	11.0954	10.1513	11.3935	7.58944	10.804
CG42389	20.4519	16.8708	20.4509	20.0735	19.0474	19.5711	19.9707	19.2341	19.1964	19.5311	18.0373	20.1765	17.2267	15.4288	18.7844	19.5919	16.6472	18.3674	18.67	17.4581	16.3462	18.6467	19.513	18.8852	18.4047	18.7848	17.4918	18.1998	16.6976	19.5596	18.7015	19.5397
CG42383	1.27013	2.25053	1.47688	3.61801	1.51293	0.669219	0.794702	1.60931	1.69508	1.86562	0.676092	2.30114	1.24949	3.96603	3.59647	1.05539	2.02311	0.684522	1.0722	1.13207	0.668624	1.61175	0.354569	1.88596	0.522512	1.64316	2.05855	1.10614	2.13372	1.26474	3.21882	0.859911
Rab39,Tom40	71.1251	75.4768	67.8776	67.6716	66.2265	80.6227	66.3312	80.469	84.6184	73.9722	79.9915	74.5504	85.3881	84.534	79.4414	74.7042	79.7055	81.0703	74.166	78.1049	73.5727	76.1847	75.4696	70.9109	79.5383	83.906	76.9626	78.59	80.0232	75.6385	76.0799	79.3383
CG42382	8.80128	10.7111	8.89862	8.30955	9.53976	9.55592	10.7459	9.35802	8.0396	10.1557	8.16685	8.92463	8.67334	9.17694	10.0936	11.2979	8.68049	10.9674	8.45903	9.15128	9.508	8.14381	10.0035	8.99579	11.1811	9.91002	12.8115	10.2551	9.69684	8.19514	11.5862	10.0724
E(spl)m5-HLH	0	0.192021	0	0	0	0	0	0	0	0	0.482047	0	0	0	0	0	0	0	0	0	0	0	0	0	0	0	0	0	0	0	0	0
lin-52	36.7448	34.1611	35.6414	29.7124	34.0491	33.8817	35.3105	36.1534	38.5915	38.9412	34.5116	32.2906	36.0091	34.658	32.1269	28.3084	34.627	29.2811	28.7994	28.1039	30.1209	26.0655	27.9595	34.2836	35.052	32.9634	32.835	31.0141	33.0461	32.5097	33.617	27.5117
He	0.958274	0.749272	0.782139	1.44374	1.26738	0.89308	1.0121	1.68948	1.27128	0.798944	0.321809	0.580661	0.791545	0.609357	0.592138	0.711963	0.311791	0.597139	0.440197	0.555799	1.21081	1.01372	0.248219	0.613975	0.162031	0.353156	1.48322	0.725794	0.347074	0.719844	0.764126	1.74504
Hf	88.1878	42.2131	95.3505	82.1018	99.9872	90.6964	94.8846	74.6538	80.422	57.3582	65.676	66.1045	73.1363	77.0889	101.377	51.143	57.6388	55.6319	100.631	65.8186	104.594	81.2421	84.065	90.2463	57.8348	52.4225	49.5738	74.9666	56.9514	69.496	56.7793	81.4272
Hk	81.6024	85.9414	83.3046	89.6144	86.0696	83.2882	74.0947	89.9815	81.2361	104.392	85.7404	91.8859	88.5144	74.4005	75.5252	93.6832	80.7873	92.7089	76.1707	84.7094	62.184	77.7269	73.0698	78.6109	93.5433	92.3636	84.2766	83.701	79.3161	80.1911	84.0523	76.0908
tRNA:CR31971	0	0	0	0	0	0	0	0	0	0	0	0	0	0	0	0	0	0	0	0	0	0	0	0	0	0	0	0	0	0	0	0
DOR	113.507	139.153	100.746	121.71	100.222	126.304	113.963	132.253	134.872	144.262	137.57	113.894	125.46	127.849	120.041	130.624	152.643	149.183	123.837	154.21	138.893	128.976	128.505	115.573	144.028	144.573	146.777	144.063	153.978	125.777	132.576	127.966
Hn	311.519	148.063	362.352	345.815	362.513	288.137	328.45	261.479	305.6	181.565	290.213	266.193	255.941	245.445	317.791	191.462	248.818	257.773	358.154	265.209	364.59	293.469	337.144	327.802	216.479	226.925	206.003	297.209	172.105	246.626	205.352	352.959
Ho	36.7008	39.065	39.1555	37.044	37.4936	44.2454	35.7536	45.6504	40.974	46.8331	50.2473	43.5627	41.8369	47.7613	42.4218	42.5722	43.9319	36.8183	39.2709	45.4244	46.4095	45.6598	37.9011	49.0302	44.7958	48.0935	44.6665	43.711	41.2963	41.2237	43.1983	46.5586
CG42399	5.42783	8.57624	5.70762	6.13354	5.4455	7.54955	5.70858	6.56199	6.83161	8.23593	6.53368	7.89447	7.14315	5.90497	7.22144	8.41135	7.02675	6.26605	5.32289	7.2193	4.90564	6.44077	4.63187	6.21794	8.91858	8.19861	6.41162	6.98672	7.465	6.6521	6.44294	6.08877
CG42397	0	0	0	1.50529	0.103228	0	0	0	0	0.18567	0	0	0	6.7856	6.11534	0	0	0	0	0	0	0	0	0	0	0	0	0	0	0	0	0
CG42391	0.16664	0.198665	0.441165	0.119731	0.189958	0.243969	0.193101	0.682547	0.28872	0.411175	0.263027	0.13151	0.392477	0.272513	0.388208	0.377486	0.540708	0.278118	0.327903	0.340847	0	0.684418	0.209567	0.406733	0.221563	0	0.600998	0.29755	0.465474	0.223869	0.647284	0.109145
CG42390	20.9337	16.5473	18.9693	19.5587	19.4273	18.4405	19.1143	20.0861	17.5956	17.6089	16.1241	18.9395	18.5887	18.0659	18.6376	20.4121	18.1283	19.8978	19.9632	19.649	18.5173	18.05	19.8686	18.8677	17.7829	17.3051	16.7497	18.618	17.0012	18.0442	18.2084	19.0507
Cnb	0.821636	1.17268	0.904912	1.23522	0.804914	0.668495	0.688488	1.09439	0.584061	1.01383	1.0942	0.788206	1.02039	1.25599	0.993373	1.00022	1.08484	0.772241	0.691241	0.613859	0.330405	0.798846	0.829603	0.865993	0.862059	1.34105	1.31371	1.13779	1.15243	0.589804	0.745382	0.985807
CG42393	0.211158	0.225276	0.186812	4.89094	0.182783	0.251952	0.163389	0.516518	0.402041	0.307361	0.184125	0.422277	0.355226	6.45767	3.18295	0.425598	0.430272	0.735678	0.18671	0.50092	0.238515	0.647223	0.163651	0.923883	0.387742	0.41483	0.385412	0.469725	0.500424	0.294133	0.510327	0.465954
tRNA:CR31963	0	0	0	0	0	0	0	0	0	0	0	0	0	0	0	0	0	0	0	0	0	0	0	0	0	0	0	0	0	0	0	0
Ih	105.657	89.7076	94.2425	91.5592	96.9542	103.603	103.247	101.132	94.2845	90.4583	90.2581	96.344	88.6173	89.7171	95.6765	104.917	101.048	105.787	107.952	95.4269	88.1546	102.752	107.495	100.045	101.752	94.2087	95.8799	100.861	101.486	105.329	105.732	100.785
CG30382	0	0	0	0	0	0	0	0	0	0	0	0	0	0	0	0	0	0	0	0	0	0	0	0	0	0	0	0	0	0	0	0
CG30383	0.0539473	0	0	0	0.195121	0.140426	0	0	0	0	0	0	0	0.174983	0	0.141002	0	0.299996	0	0	0	0	0	0	0	0	0	0	0.282394	0	0	0.125447
CG30380	8.71569	9.96392	9.72605	13.764	10.7537	8.90912	9.42343	12.1363	6.40837	12.8458	6.96549	4.1625	7.51421	8.58002	9.36075	15.2539	6.26693	4.79967	14.6652	7.41688	13.9132	8.91136	13.8673	8.15871	4.80335	12.6295	5.49126	6.27576	5.08698	9.65136	7.95047	12.2361
E23	2.62811	2.95496	2.93309	2.49687	2.99753	2.75804	2.3189	3.03538	2.68987	2.62421	2.68965	2.61341	3.0887	2.7419	2.36362	2.2813	2.16258	2.9914	2.71403	2.56218	2.49709	2.40254	2.41193	2.62486	2.11004	2.24934	2.30739	2.38522	2.29931	2.95518	2.23829	2.59396
lin-28	0.430226	0.388686	0.167397	0.102499	0.189256	0.425785	0.135606	0.244376	0	0.326513	0.368847	0.495734	0.599941	0.394916	0.422004	0	0	0.110881	0.129192	0.106171	0.100019	0.115441	0.149148	0.126129	0	0.529962	0.185017	0.279525	0.427455	0.294607	0.223134	0.475144
CG42369	294.154	187.268	322.473	289.047	312.297	356.78	370.803	334.279	244.3	151.767	233.734	230.832	304.105	274.079	364.952	233.762	244.863	232.157	314.658	244.235	353.857	306.718	300.972	316.896	177.877	169.095	158.548	221.471	192.184	231.562	229.377	287.17
CG42366	0.356543	1.07567	0.596311	0.415269	0.181099	0.601873	0.225973	0.492981	0.232028	0.6048	0.461033	0.334366	0.480556	0.54998	0.453769	0.646793	0.650313	0.632172	0.42558	0.704627	0.361076	0.309227	0.544109	0.596673	0.559807	0.457798	0.550245	0.40802	0.870577	0.563657	0.42122	0.420979
CG42365	7.29644	8.25608	7.71709	7.98049	7.59939	10.365	5.98665	7.26105	8.46593	8.39963	8.76722	7.60719	8.34214	10.514	8.34786	8.0244	7.81038	7.31559	6.29001	9.00372	9.32754	6.57834	6.94983	8.12447	6.26771	9.25875	6.41976	7.50382	5.38313	7.14534	6.12875	7.00957
CG42368	12.3453	12.872	11.9294	10.736	11.3754	8.78712	10.358	13.5445	11.6118	13.1698	11.3821	11.2888	12.2885	10.1562	11.7526	15.165	10.194	10.0423	9.09901	12.9963	10.33	9.9123	9.08728	9.75554	10.0994	11.3821	10.5322	10.8795	11.9347	9.75497	11.3341	9.53539
CG42367	59.2438	16.5429	5.94575	7.82986	6.71313	28.6204	26.3938	56.2028	88.2197	31.996	4.0684	8.48322	10.1605	27.8431	34.8534	43.441	62.0421	42.508	51.1148	34.8103	67.187	62.9711	59.1732	48.1528	53.2445	60.1157	38.5652	42.8265	48.7423	46.454	55.9938	64.2583
CG43694	0	0	0	0.526603	0	0	0	0	0	0	0	0	0	1.79289	0	0	0	0	0	0	0	0	0	0	0	0	0	0	0	0	0	0
CG42361	58.7301	105.905	59.2329	67.6342	62.3233	82.0926	55.8201	78.596	84.2838	95.8698	75.4858	71.5288	98.3234	88.8191	67.4043	83.3798	94.9986	76.8475	59.9948	69.5518	78.1825	76.6739	52.4345	76.7838	101.846	81.8453	75.6216	77.8251	104.781	86.6516	80.9058	71.2712
CG43693	52.1731	39.6672	50.8932	67.3108	60.4225	76.4017	55.3141	55.921	71.0105	49.5072	51.1754	55.3098	74.9777	77.5333	66.7288	57.292	58.5461	48.2195	62.81	58.962	72.277	72.8952	57.6749	64.4873	55.3147	53.2465	52.3212	66.8389	57.0263	68.3173	58.2177	72.3728
CG43691	0.0605545	0.0583346	0.088157	0.0819275	0.00986758	0.0519711	0.0302864	0.186938	0.1213	0.0553066	0.0196929	0.0191969	0.0187038	0.182002	0.0974774	0.0705032	0	0.098427	0.0410003	0.0509873	0.015314	0.0983509	0.0645423	0.0381172	0.0628611	0.0296636	0.0440184	0.0574297	0.131662	0	0.0369791	0.0603552
CG42360	9.95991	10.1955	9.27291	10.2547	8.78406	9.77744	8.49627	9.16412	10.3312	10.1424	10.041	9.60211	8.1209	8.35328	10.5062	7.68534	10.4857	7.30952	7.76456	8.66267	7.11621	7.65361	6.78967	7.04414	9.97094	7.74466	9.46467	8.82021	9.12337	7.56192	8.38076	7.57752
CG30395	0.106249	0.044003	0.114793	0.653104	0.139243	0.0897506	0.132986	0.0959344	0.276843	0.0688014	0.10008	0.136724	0.228138	1.61001	0.684706	0.130106	0.032484	0.042137	0.0507464	0	0.0158355	0.0205862	0.0326675	0.097169	0.0161125	0	0.0933751	0.0145333	0	0.016613	0.0193213	0.047577
erm	4.40017	5.8828	4.07971	6.40174	4.3292	5.53053	4.11498	5.68978	5.18528	7.0037	5.59191	6.04688	4.42556	4.01392	5.10487	5.90207	5.43537	6.51002	4.80878	7.47288	5.9539	4.88522	3.95752	4.8266	5.04421	5.97613	6.63453	5.86328	5.76734	6.53512	5.62577	5.87919
CG30393	0.0384051	0	0.277909	1.35681	0.141496	0	0.0904704	0.252376	0	0.0822169	0.383292	0	0	0.672483	0.864841	0.21538	0	0	0.0870349	0.326912	0	0	0.0736272	0.130132	0.101911	0.210268	0	0	0	0.100768	0	0.0967923
Con	23.0134	15.8111	21.6063	17.819	22.6864	18.3783	22.3357	17.1143	17.5603	17.5534	16.6761	16.8478	16.4732	13.3179	18.2136	18.8627	15.1506	17.7593	22.1295	16.7218	13.1574	17.8086	22.0193	16.3591	19.5124	18.7833	17.8315	16.9191	18.449	20.2918	17.2268	17.0733
CG30391	0.108155	0	0.154638	0.64541	0.0985983	0	0.0626527	0.257914	0.0912516	0.0558287	0	0.0866313	0	0.558991	0.179617	0.0739837	0	0.0785076	0.0897652	0	0.07104	0	0.0257547	0.265188	0.0701121	0.0715676	0	0.0645808	0	0.0691824	0.406981	0.0664851
CG30392	33.2711	38.4296	30.8445	35.607	31.4473	37.0965	29.6699	34.309	38.5403	41.5314	36.8028	32.5264	35.451	37.9118	36.4283	34.7185	28.4041	31.4	26.1581	32.1036	34.5198	30.2927	26.3531	32.9565	28.8712	36.3709	31.9872	30.5823	29.1108	28.1332	32.7724	35.215
Gyc32E	0.71135	0.847798	0.772247	0.951276	0.728055	0.784231	0.875453	0.812151	0.71338	0.940234	0.95238	1.32688	1.01982	1.05974	0.800268	1.16223	0.641879	1.2002	0.881114	0.91558	0.747893	0.812475	0.951096	0.963785	0.893008	0.872427	0.806779	1.02408	1.10585	0.665113	0.782328	0.799395
CG42376	63.6644	59.6303	53.0695	51.8061	60.3424	55.8128	58.0494	65.3407	64.7165	67.967	52.6475	58.0407	58.8051	62.5219	58.9214	47.5738	65.3671	52.3243	60.1089	60.9014	71.9	61.9558	60.6121	59.0351	77.3927	66.9518	51.6215	58.804	55.6317	60.7243	57.0496	52.5671
CG42375	28.8283	27.6704	29.0173	22.5689	25.0778	28.234	26.2279	31.2203	26.591	26.9892	23.0658	26.3835	27.5818	27.2327	26.404	28.8726	23.3774	25.6485	23.9675	28.9215	29.7818	27.0202	24.091	28.7131	28.5651	25.6049	22.5765	26.149	26.9151	24.1132	22.9199	27.9061
esc	7.65198	6.91346	7.02169	7.05316	6.87108	7.87377	7.0183	6.92411	6.5337	6.24021	3.58761	5.70331	8.24635	8.58799	7.92718	5.90554	6.9953	8.18161	9.2586	8.81086	8.40794	8.93614	8.98078	9.70729	10.5934	5.98034	8.59504	8.68753	9.90208	9.6499	7.90237	8.26883
CG42370	12.456	5.89515	13.6058	12.7371	14.9422	14.6053	15.0891	12.5712	9.1813	6.56785	10.3729	8.79037	11.5828	12.4142	12.95	9.60958	10.6147	9.46078	11.6729	10.1883	13.2584	12.0632	12.0423	12.0526	7.62408	7.68708	7.96666	9.04031	8.3113	10.9381	8.50411	12.4888
esg	0.115766	0.207153	0.283091	0.404439	0.240921	0.368953	0.169707	0.160538	0.226105	0.103263	0.32285	0.265576	0.411429	0.622945	0.373113	0.326362	0.292981	0.298098	0.288842	0.0914783	0.400062	0.254764	0.218747	0.444527	0.564641	0.306873	0.245413	0.31787	0.187342	0.385231	0.20493	0.335591
snoRNA:Psi28S-2949	0	0	0	0	0	0	0	0	0	0	0	0	0	0	0	0	0	0	0	0	0	0	0	0	0	0	0	0	0	0	0	0
CG30398	1.08114	1.9705	0.710769	1.42735	1.00543	0.887105	1.37676	2.55719	2.5716	1.34193	1.80421	1.57339	1.1827	1.90791	1.69132	1.92017	2.76535	2.65202	0.870814	1.8406	0.845935	0.990082	1.40516	0.536644	0.990488	1.56817	1.3867	1.44255	2.61499	1.51823	1.84337	1.47326
Cpn	118.587	209.003	117.669	166.104	124.332	156.96	132.98	187.705	164.021	200.401	201.038	203.428	160.476	156.863	156.045	169.262	171.916	168.697	103.481	172.993	125.66	143.382	97.2154	147.513	157.518	195.889	173.15	176.349	149.148	148.306	167.991	141.997
esn	5.79885	8.10308	6.66526	7.2771	6.78618	6.69609	6.01187	8.18287	7.24988	8.38615	7.88341	7.88454	7.34884	7.6445	7.02388	8.37472	6.97728	5.82402	5.39837	6.76399	5.53344	6.01529	5.34586	7.18982	6.38664	7.92629	7.07093	7.98012	8.12591	6.62743	6.5959	7.30393
Cpr	124.22	83.4343	110.607	116.528	108.376	107.984	134.741	114.131	110.541	92.318	92.476	91.0717	86.9746	107.341	127.886	97.7208	106.781	91.5654	132.547	104.64	120.929	111.77	133.666	122.255	101.496	99.3089	95.1556	112.52	93.1009	107.899	94.2068	123.071
Hsp26	8.44574	38.8134	7.91889	11.821	11.2625	9.53763	9.2664	11.8441	19.0048	11.7886	11.2126	7.4464	11.7741	15.5869	12.6581	13.3446	13.2193	8.17119	8.26521	10.3174	13.2382	12.9766	7.09377	14.234	15.0315	9.0502	10.0404	11.0176	13.3148	9.89277	23.2807	11.8956
Hsp27	2.90704	4.27074	2.18576	3.17011	2.44242	1.71097	2.48806	3.04265	2.62439	1.85173	2.24919	1.37394	1.82979	2.55019	3.38274	3.01633	2.19856	1.83963	2.30759	2.55065	2.33882	2.69425	2.85193	2.68371	3.39382	2.12946	2.43475	2.50774	2.17017	1.83207	2.93855	2.18115
Kr	1.20276	1.20477	1.02997	1.39551	1.22445	1.69167	1.26307	1.55334	1.23325	1.07075	1.24396	1.4785	1.21957	0.959794	0.981339	1.00951	0.672706	0.924496	0.725009	0.898141	0.807719	0.812123	0.839791	1.05201	1.19102	0.882053	1.32733	0.773656	1.41311	0.919572	1.12374	1.11351
M6	15.1065	12.5877	16.1749	14.0217	16.1508	16.8282	14.8245	14.2398	14.087	14.8082	14.2589	15.7619	14.4073	15.756	13.7517	14.4914	14.8394	14.6163	13.7813	13.8873	13.5533	13.0409	14.1901	13.8507	13.4534	15.936	15.8303	14.0234	12.9701	15.5159	13.1556	12.2334
Hsp23	20.5935	40.9497	23.0315	25.5687	21.2501	26.1169	20.3847	33.5546	39.0196	36.4614	26.2761	19.2529	33.8424	32.6965	25.9352	31.3037	42.3091	27.8563	22.8132	24.3789	35.3225	33.4134	19.4917	31.2992	45.8167	33.8536	34.2667	26.001	31.5197	29.3812	42.1733	21.4539
lectin-28C	12.4765	2.98868	15.5631	10.1356	14.4888	10.6486	13.3581	7.99423	8.68317	4.38398	5.62447	5.1614	7.89433	5.98578	11.6892	5.82448	8.58563	10.6722	21.2075	7.94122	15.9255	12.825	18.0678	13.7618	6.59023	7.2867	4.45448	9.16936	5.27093	9.80862	7.50777	14.7037
nemy	33.1427	15.4265	34.6343	36.6052	37.6268	29.1351	28.6932	18.4287	27.91	19.9708	28.6105	27.131	36.9237	29.7885	20.837	17.817	23.2829	19.5461	27.1606	30.0829	33.9318	25.3388	27.1175	21.4829	24.9275	18.5039	20.7858	30.1688	19.2656	23.2849	19.1484	23.7593
CG8713	3.06082	2.75162	1.92104	2.77571	1.64246	2.00784	1.92834	2.2779	2.73611	1.64521	2.32235	2.56222	2.45358	2.43783	2.51575	2.22363	16.1042	13.6772	14.7171	12.9056	17.107	14.083	16.1825	13.3095	20.2978	16.8514	14.1562	17.7495	17.4055	16.4863	19.6586	15.7774
CG41099	31.6412	28.1135	32.2683	29.975	31.5447	29.9635	30.5232	28.255	28.3232	26.4874	27.969	27.4231	27.0429	28.3564	27.6393	29.3751	26.6089	30.2118	30.6409	26.739	23.2756	27.4107	29.9015	27.8456	27.6455	26.2171	28.0204	26.8303	26.1099	28.5585	30.463	27.3193
CG8712	3.93385	5.66511	3.72975	5.04546	4.0962	4.89388	4.55218	4.90853	4.54293	5.5877	5.99636	4.6968	6.07414	5.38027	5.0129	4.25051	6.05669	5.76461	4.48482	6.76537	4.02885	5.10498	3.69143	6.04876	4.43472	4.16244	5.52249	4.55774	4.89877	4.0413	5.77965	4.89394
spict	35.7086	38.0174	40.0231	38.7109	36.0375	39.3329	34.0483	32.7772	33.3661	44.2835	43.8065	46.0301	38.2467	35.4213	32.4647	28.4137	40.8255	45.76	42.1533	47.9054	48.7836	37.9469	41.1993	39.3351	43.3925	47.5797	46.7306	48.6754	40.2745	40.5178	39.1441	42.8863
mir-963,mir-964	0	0	0	0	0	0	5.82768	0	0	0	0	0	0	0	0	0	0	0	0	0	0	0	0	0	0	0	0	0	0	0	0	0
La	35.6058	45.789	38.407	45.3786	32.8751	40.0269	32.5342	43.7715	37.799	45.4529	44.5872	42.9266	42.2039	42.6462	39.5065	38.374	42.3078	36.1832	31.7667	42.1542	44.7431	34.4174	32.4959	39.9776	39.9086	40.8286	40.9214	40.4369	38.5582	35.1905	39.0224	42.1696
His4r	1658.39	1997.4	1737.29	2168.19	1679.19	2105.5	1673.03	2269.89	2195.02	2278.03	1962.15	2020.51	2135.43	2115.96	2019.54	1909.05	2040.19	1758.02	1672.39	2055.21	2642.81	2069.53	1736.2	2337.78	2019.04	2353.54	1860.45	1998.25	2085.39	1978.7	1924.09	2141.26
tRNA:CR31914	0	0	0	0	0	0	0	0	0	0	0	0	0	0	0	0	0	0	0	0	0	0	0	0	0	0	0	0	0	0	0	0
Lk	27.3414	55.2883	31.7764	39.3216	32.0002	28.4568	24.3407	41.7222	47.5769	60.8748	47.9463	50.0087	45.5985	48.836	36.6515	54.0175	51.2031	40.9277	31.1394	38.5249	46.3797	32.3526	29.6969	45.9945	40.9958	58.8012	42.8919	43.9872	53.8144	39.4693	44.0336	43.4366
Chro	30.639	37.1526	29.2402	32.6163	29.8226	29.238	29.8429	31.8757	35.0133	33.8193	34.6821	34.9534	31.6068	31.2717	33.2741	31.3905	31.4274	33.083	28.8563	31.1697	29.2283	28.7455	30.9227	30.5499	31.8814	34.3503	32.6049	32.8053	33.4924	31.2972	29.8399	32.7328
CDase	30.537	18.7174	32.2415	33.3135	28.8403	29.803	30.5594	27.1753	30.1879	22.0844	23.507	29.7858	28.0933	23.7565	30.0616	26.0449	24.9536	20.8373	25.7152	25.778	29.6707	26.8222	25.5685	24.737	20.9369	19.7942	22.521	26.5268	22.7871	23.9584	21.8774	28.0104
Cht2	1.92715	1.45402	2.23834	2.04017	3.52326	2.54371	1.82096	2.98427	1.75387	2.14168	1.26431	1.59794	2.57546	1.76632	2.12817	1.19393	1.52839	0.877348	1.4622	1.68892	2.16671	2.17531	1.83659	1.88056	1.77181	1.53857	1.35066	1.58279	1.36032	2.53767	1.90779	2.31413
Cht3	0.496313	0.540465	0.484273	0.586907	0.415195	0.435812	0.597537	0.456874	0.341263	0.426403	0.490641	0.442252	0.401796	0.373779	0.520421	0.556528	0.462628	0.309284	0.614211	0.550138	0.295254	0.519666	0.472834	0.307646	0.395999	0.485172	0.404747	0.607504	0.402736	0.378464	0.448852	0.291127
Cht4	0.132179	0	0	0	0.166647	0	0	0.144894	0	0	0	0	0	0	0.297485	0	0	0	0	0	0	0.134624	0	0	0.118122	0	0	0	0	0	0	0
Cht5	6.26866	2.11031	5.68157	4.32025	4.65754	3.83857	5.64823	5.7854	6.54682	3.56453	3.79579	3.22077	2.84385	4.59991	4.13378	3.22735	5.13836	3.34525	4.84356	2.9847	5.84119	4.2434	4.30861	4.20703	3.7114	3.4367	3.57264	3.96613	2.74387	3.36055	2.80844	3.9336
Cht7	2.01196	1.78403	1.19409	1.50471	1.16141	1.67976	2.00874	3.12842	1.81354	1.44088	1.85562	1.50774	1.46495	1.75277	2.20099	1.80712	1.3611	2.07808	0.883646	1.47577	1.74762	1.61781	1.06345	1.65489	1.67767	1.85856	1.65035	2.45946	2.12679	1.50235	1.71576	1.8701
Cht8	1.18431	0.777632	0.249149	0.664645	1.11485	0.228574	0.351118	0.540733	0.577085	0.362334	0.143627	0	0.936039	2.89407	0.935711	0.338437	0.216003	0.236446	0.14872	0.363488	1.00331	0.892583	0.203722	0.577187	1.65523	0.113088	1.088	0.518416	0.238016	0.218258	0.904147	0.621487
Cht9	0.248019	0	0	0.306666	0.0629616	0	0.0580127	0	0	0	0	0	0	1.68756	0.643396	0	0	0	0	0	0	0.172682	0	0	0.622569	0	0	0	0	0	0	0
CG8726	42.6402	52.7637	45.6766	45.9734	46.3036	50.1895	44.3463	52.8435	52.2294	54.7453	53.0307	53.24	49.6963	48.2589	48.8637	56.2218	51.4348	52.3313	39.8185	47.3949	38.3188	45.7271	38.9033	45.213	50.0386	50.8896	49.1475	46.5713	51.1683	50.3974	50.2753	45.0837
fd96Cb	0.908458	1.7499	0.439235	0.769438	0.248994	0.269026	0.525339	0.306788	0.164363	0.303545	1.43075	0.936901	0.75718	0.842137	0	1.48605	0.489043	0.428426	0.625815	0.945357	1.66956	0.294295	0.387466	0.964345	1.01791	0.391677	0.363372	0.23494	0.974417	1.48452	0.898369	0.120959
fd96Ca	0.128068	0.0655761	0.127903	0	0.135589	0.202481	0.096725	0.16154	0.256302	0.275736	0.168762	0.164826	0.392585	0.178944	0.383896	0.133837	0.251714	0.139063	0.150185	0	0.0669056	0.442877	0.266871	0.260417	0.394753	0.273911	0.386282	0.493572	0.14316	0.318295	0.308005	0.124523
snoRNA:M,snoRNA:Me28S-G980	0	0	0	0	0	0	0	0	0	0	0	0	0	0	0	0	0	0	0	0	0	0	0	0	0	0	0	0	0	0	0	0
Crc	212.227	229.187	230.257	267.97	208.067	232.732	194.947	234.904	225.665	240.371	266.232	260.099	245.801	211.367	232.556	203.548	232.547	221.887	194.487	242.933	271.056	221.029	184.892	234.89	212.652	234.765	227.326	251.419	216.697	216.172	199.504	244.995
Mf	383.831	382.541	335.7	430.598	394.342	348.897	305.172	387.38	356.808	390.805	353.042	366.116	397.866	451.5	361.821	343.762	408.788	421.296	374.484	400.941	394.505	480.76	364.087	388.038	439.392	395.841	389.982	428.278	443.342	410.147	423.57	398.153
E(spl)m6-BFM	0.0264685	0.055826	0	0.0663697	0.0305865	0.19912	0.0596315	0.297809	0	0.0908663	0	0	0	0	0.0539146	0	0	0.149477	0	0.260912	0.0618356	0	0	0.0747757	0	0.0592607	0	0.164968	0.0641107	0.183578	0	0.298789
Crk	99.5433	94.6178	102.706	91.382	94.4269	95.2476	93.1133	91.4624	88.9391	99.9094	96.2668	100.597	91.6689	93.29	94.793	86.4471	98.8433	108.118	102.333	104.488	99.4234	104.806	103.132	103.521	106.914	106.007	101.906	100.85	105.109	94.7979	102.891	92.0158
CG8728	26.1277	31.0271	24.4369	30.2121	24.6762	27.3742	22.5752	30.5295	28.8266	30.6233	28.1632	26.2567	24.4795	32.265	24.7078	24.8631	27.6283	24.9994	23.0024	27.881	27.6055	24.8802	25.0696	24.1529	29.7578	27.9444	26.0059	27.3257	25.1872	25.6415	26.0413	24.6538
Mp	25.9048	27.3897	26.3988	23.5967	26.1957	24.3227	25.6889	27.0683	25.8439	26.0204	23.8072	29.6685	25.5286	25.3647	24.1079	28.6443	22.8764	24.596	23.4532	23.6934	19.2232	23.0037	23.4663	25.2151	25.4192	25.9223	25.5232	23.7165	23.9586	23.034	23.1173	22.5121
Wbp2	132.995	172.053	140.391	161.075	134.829	167.018	138.6	157.029	159.039	180.827	171.173	170.424	174.776	166.55	154.141	158.763	147.026	150.694	123.624	156.138	154.496	144.168	113.513	152.144	149.969	162.702	164.572	164.582	151.682	147.399	150.735	143.655
tRNA:CR31940	0	0	0	0	0	0	0	0	0	0	0	0	0	0	0	0	0	0	0	0	0	0	0	0	0	0	0	0	0	0	0	0
Ms	209.17	385.311	214.547	255.973	220.52	301.607	222.825	323.942	311.161	373.219	307.588	322.127	308.304	313.495	270.535	327.02	285.524	276.943	214.88	275.371	269.324	252.361	214.911	300.178	318.475	351.242	303.039	297.917	329.021	280.599	282.861	289.524
Crz	61.3239	159.357	65.2246	89.3761	59.2896	88.1452	73.1063	116.09	102.878	129.135	107.556	111.887	111.72	110.337	83.7736	114.845	104.371	97.9114	68.0799	109.678	104.287	87.9518	63.8798	113.182	102.647	117.266	83.9349	95.9666	124.046	76.381	87.3379	92.9006
Cry	4.04954	10.4082	3.70623	8.03005	4.9932	7.68371	5.40505	11.2595	5.65218	7.48995	6.71969	6.05421	7.66971	10.681	7.05435	9.14542	10.8384	10.808	8.64178	11.7165	13.0193	11.227	9.16586	10.6418	8.85123	7.94663	10.3734	10.5073	12.1819	12.8657	9.80554	11.7523
tRNA:CR31939	0	0	0	0	0	0	0	0	0	0	0	0	0	0	0	0	0	0	0	0	0	0	0	0	0	0	0	0	0	0	0	0
eve	0.117458	0.164023	0.0615571	0.147864	0.20712	0.153837	0.0436433	0.194759	0	0.134672	0.202181	0	0	0	0.126472	0.311989	0.147955	0.157251	0.048844	0	0	0	0.0377491	0	0.155209	0	0.61878	0	0	0	0.377147	0.288825
snoRNA:Psi28S-2996	0	0	0	0	0	0	0	0	0	0	0	0	0	0	0	0	0	0	0	0	0	0	0	0	0	0	0	0	0	0	0	0
snoRNA:U3:9B	0	0	0	0	0	0	0	0	0	0	0	0	0	0	0	0	0	0	0	0	0	0	0	0	0	0	0	0	0	0	0	0
Csk	30.0903	28.9135	28.998	27.4812	26.6094	27.4306	28.3702	30.163	29.9938	30.8925	27.8246	29.0512	26.232	28.1961	28.6245	29.4277	28.174	29.8723	28.1501	28.2977	23.5698	26.5158	27.6329	27.5743	29.4641	27.6272	28.9919	29.5285	27.0342	28.884	26.0738	26.3356
Abp1	16.5435	21.2289	14.3541	17.1354	16.6915	20.4368	14.483	19.3044	17.6262	24.1415	20.6594	19.0441	19.2547	18.0144	17.8431	19.2921	17.6468	19.322	14.8809	18.8051	19.468	18.735	15.6182	17.9264	20.7071	22.6767	19.0047	20.1363	20.1456	19.4736	20.3136	19.3229
Csp	119.306	116.967	117.754	128.939	124.802	135.175	118.462	117.565	124.783	130.825	129.499	129.852	131.185	122.686	120.05	122.862	119.958	125.006	112.988	125.506	115.946	111.664	108.777	108.037	130.468	129.028	137.789	121.304	126.419	130.199	127.725	113.641
Pp4-19C	23.6695	26.6458	24.774	20.4367	25.7549	25.4097	23.483	23.0367	22.4697	23.7472	23.9875	23.549	24.8685	24.2461	22.4124	21.8671	21.0302	21.0451	24.5657	20.7582	23.1004	23.082	23.057	24.7509	23.1701	24.0803	22.9107	22.816	23.5093	24.9078	20.3964	23.3699
Np	0.00710096	0	0	0	0.00884793	0.0270191	0.0230285	0.033478	0	0.0218613	0	0.0328954	0	0	0.0223756	0	0.0263004	0	0.0160397	0	0	0	0.00675508	0	0	0	0	0.0979086	0.0291868	0	0	0.0253768
CG2256,UbcE2H	36.5959	35.0019	38.077	37.3696	36.7123	39.4234	36.3767	35.2986	35.9761	34.1555	36.2916	34.076	36.356	32.1456	35.2216	35.9565	35.5353	41.7192	37.2438	33.7383	32.1102	36.4702	34.2574	33.9827	35.5558	33.0755	34.209	37.4875	33.4262	36.9231	36.8921	37.3995
Moca-cyp	44.2908	68.3328	46.9483	47.6961	43.8076	53.9099	47.2835	54.4204	48.0117	61.4678	55.1314	54.3412	53.7931	58.7828	46.4639	59.0213	51.3688	53.6123	42.9071	54.1553	50.6465	46.5864	44.9148	50.0827	54.6345	60.2142	54.9802	50.2224	57.2101	48.0515	56.3718	49.3231
CG8701	0	0.136492	0.78704	24.1127	0.182251	0	0.337516	0	0	0.220475	0	0	0	45.2562	16.7865	0	0	0	0.221454	0.589486	0	0	0.0468575	0.177349	0	0.139952	0.268587	0	0.148958	0	0.162342	0.256079
Mes2	7.63997	4.05981	8.58766	6.93274	8.47576	7.3775	9.15773	6.13863	6.67926	4.6293	5.13807	4.97703	7.04843	7.5377	6.00059	5.3399	5.75489	6.75201	8.05399	6.12032	7.60489	6.83411	8.96423	5.90125	5.85447	5.22429	5.38651	5.74624	6.476	5.71192	5.24254	8.29421
ewg	35.4868	42.0371	37.0305	37.7932	38.052	39.6437	36.8017	41.1543	39.4349	46.0357	41.2433	40.5443	38.331	38.2776	36.0365	42.3657	35.5527	38.5359	35.7596	36.6802	34.0861	33.8246	36.4021	38.4344	40.1943	44.5816	41.8724	36.6068	38.1977	37.7231	41.7229	38.7911
tRNA:CR31942	0	0	0	0	0	0	0	0	0	0	0	0	0	0	0	0	0	0	0	0	0	0	0	0	0	0	0	0	0	0	0	0
tRNA:CR31944	0	0	0	0	0	0	0	0	0	0	0	0	0	0	0	0	0	0	0	0	0	0	0	0	0	0	0	0	0	0	0	0
tRNA:CR31943	0	0	0	0	0	0	0	0	0	0	0	0	0	0	0	0	0	0	0	0	0	0	0	0	0	0	0	0	0	0	0	0
tRNA:CR31946	0	0	0	0	0	0	0	0	0	0	0	0	0	0	0	0	0	0	0	0	0	0	0	0	0	0	0	0	0	0	0	0
CG8708	0.109706	0.0652721	0.040119	0.479444	0.102389	0	0.0317651	0.100347	0	0	0.102208	0.100436	0.289314	0.109151	1.58243	0.166601	0.233141	0	0.0931523	0	0	0	0	0	0	0	0.154691	0.0750751	0	0	0.0937762	0
Mes4	22.3264	25.4148	26.0821	22.5157	23.9305	23.1883	24.4126	33.8787	25.88	30.23	29.7288	26.0048	26.4243	25.9175	27.1898	25.6676	24.6185	21.0996	22.4102	21.6759	22.964	21.0669	20.2153	24.4549	27.7575	24.4133	25.6853	27.3267	23.644	23.473	22.7412	26.2753
Bet1	39.1415	38.938	37.8357	40.6174	35.5741	35.9228	35.5334	31.4382	39.0484	35.1229	35.7895	34.687	34.3864	35.6177	32.9968	35.1011	36.2015	35.1049	42.8826	38.9236	46.2982	43.6707	40.073	43.432	40.121	41.8131	34.3123	41.8145	44.1836	33.7517	30.4082	41.6831
tRNA:CR32518:Psi	0	0	0	0	0	0	0	0	0	0	0	0	0	0	0	0	0	0	0	0	0	0	0	0	0	0	0	0	0	0	0	0
nero	20.7434	25.8809	18.3398	21.8685	17.9701	18.2533	17.141	22.515	16.5196	18.559	19.7929	22.3762	16.7531	16.4666	18.3041	19.1663	15.7456	14.9002	19.2347	20.088	19.4656	15.7234	18.9552	16.7686	14.7586	18.6505	18.3157	18.1307	12.9913	19.251	14.9739	19.9982
CG8641	8.15563	9.73362	7.3953	8.6488	7.31188	9.57391	7.48312	10.0866	9.35451	11.8202	8.84904	10.0973	9.06578	9.32456	9.23056	9.81039	8.63151	8.43078	6.84787	6.87957	9.10264	9.72157	7.09423	8.59261	9.14326	10.2948	11.2441	9.33885	11.0828	9.2881	9.49716	8.86231
cerv	10.6581	12.3313	9.96673	11.2911	9.61365	9.06814	9.46124	11.2501	9.97408	13.0971	12.5208	11.1035	12.2908	11.2921	9.24231	10.365	10.6561	10.932	9.68207	8.55912	11.3486	10.0997	8.06677	9.06063	12.2794	10.4611	13.0111	11.4412	11.9088	10.1285	11.7605	9.18752
CG9970	0	0.0797615	0.187357	1.82883	0	0	0	0	0	0	0	0	0	1.63081	0.974469	0	0	0	0	0	0	0	0	0	0	0	0	0.0756585	0	0	0	0
cert	23.9005	24.9717	23.7047	26.8536	24.9042	26.0089	25.4771	25.2466	25.8271	24.7348	25.8963	26.7369	26.2304	22.6446	24.1167	24.7433	22.8529	23.9533	23.225	26.2536	25.4865	24.478	22.6365	25.6434	21.8955	24.2665	25.0129	27.623	24.86	22.7268	26.2483	24.5881
Hsp68	5.31654	7.20791	6.51436	7.39265	5.27325	8.08915	5.78231	7.41606	8.19056	6.16088	6.66873	9.50304	7.19144	5.60418	8.64847	7.10381	7.36449	6.26658	7.33138	6.52199	7.1965	6.3861	7.45645	9.35683	9.10829	6.43824	6.77869	5.93128	7.93764	5.77914	12.5617	7.87057
exd	64.9331	51.9952	68.4004	64.6885	68.8535	64.6039	69.952	58.8077	57.8183	58.391	57.3328	60.163	57.1606	56.8761	57.5749	57.213	49.6147	63.7911	65.8469	56.2496	55.87	54.7918	67.4933	55.8591	57.8669	57.9098	61.2489	56.7949	55.6711	60.9786	56.3175	60.7497
CG9967	3.0817	3.33674	3.76813	2.56838	2.76338	2.38294	3.09744	3.50733	3.65989	3.19126	2.10157	2.66183	4.06725	3.50296	2.61042	3.44804	2.42273	3.01112	3.28223	2.54324	2.64163	2.42285	3.15642	2.33018	2.53638	2.47324	1.74314	3.0389	3.83304	3.45811	1.63775	2.68407
CG7304	0	0	0	0.0567439	0.0307756	0	0	0	0	0	0	0	0	0.137077	0.0938487	0	0.0520798	0	0	0	0	0	0	0	0	0	0	0	0	0	0	0
QC	43.3746	42.2462	47.1263	49.4092	39.7447	38.5117	41.2955	38.0022	43.5941	49.3678	47.4897	44.8462	40.7053	43.5189	38.9689	37.9599	33.3692	33.8492	32.4986	38.2359	45.8192	34.86	33.2567	40.7177	29.9676	37.0684	37.4868	40.3968	31.4936	35.7203	32.0827	40.3627
CG8636	89.833	112.586	87.9986	93.1188	88.1001	103.045	89.3198	105.502	100.541	110.684	108.617	108.699	99.6548	117.483	104.544	97.3964	117.15	104.139	92.8625	111.639	122.869	107.593	88.8284	103.136	101.417	114.123	106.025	107.505	113.117	105.639	106.752	104.7
CG8635	27.7707	35.9121	29.1502	28.7582	32.058	31.5403	33.723	32.1128	30.7629	32.6336	35.2883	29.5501	34.364	28.9511	33.0674	29.4788	35.1482	29.3196	32.7321	29.7058	37.3443	33.3216	31.9607	30.7404	30.3463	31.9081	30.1479	31.2329	29.917	27.2607	30.9535	28.7011
Pc	10.2965	12.5814	10.5599	11.5952	10.0858	11.6883	10.491	12.9756	11.1686	14.3634	14.2183	14.4274	11.1762	12.219	11.1582	13.5143	11.6886	12.2153	9.63849	11.9988	10.6888	11.1671	9.69875	11.2314	12.3417	12.5201	13.0743	12.1424	12.7077	13.6845	12.2616	12.3927
CG7300	0.051001	0.0865598	0.0250205	0.0867641	0.0210827	0.134995	0.080171	0.105857	0.337674	0.106394	0.278165	0.216259	0.103892	0.293932	0.036566	0.178158	0.0837393	0.0467199	0.137489	0.280509	0.0441374	0.14964	0.114068	0.0569136	0.216134	0.132868	0.209432	0.0807063	0.140964	0.211976	0.202348	0.0815586
CG9962	0	0	0	0.261977	0	0	0.0562538	0	0	0	0	0	0	0	0.217148	0	0	0	0	0	0	0	0	0.170646	0	0	0	0	0	0	0.149921	0
CR11235	0	0	0	0	0	0	0	0	0	0	0	0	0	0	0	0	0	0	0	0	0	0	0	0	0	0	0	0	0	0	0	0
CG7309	0.0295824	0	0.0839777	1.42423	0.0721133	0.0703109	0.0351349	0	0	0.103177	0	0	0	2.9055	1.57868	0.139749	0.0624769	0	0.13048	0.0687753	0.0675267	0	0.0283604	0	0.196737	0.130403	0.1238	0	0.212317	0	0.0771737	0
exu	0.387131	1.26291	0.941422	5.85747	0.617048	0.356832	0.919564	0.425641	0.398744	0.394755	0.420519	0.234084	0.586664	12.7559	5.96974	0.407369	0.487784	0.782638	0.806657	0.295306	0.621428	0.540769	0.687687	0.725014	0.339428	0.242384	0.270287	1.0333	0.111339	0.49886	0.619309	1.15286
Pu	152.061	204.77	172.699	201.4	203.808	189.739	169.122	196.592	164.351	218.485	199.881	208.536	195.963	195.095	179.94	193.386	183.614	215.777	169.542	203.481	194.798	196.799	166.99	186.369	187.503	216.483	200.818	217.611	224.443	215.012	223.745	208.929
CG7320	0	0	0	0	0	0	0	0	0	0	0	0	0	0	0	0	0	0	0	0	0	0	0	0	0	0	0	0	0	0	0	0.0357813
Pglym87	0	0.133077	0	5.08794	0.105777	0	0	0	0.170462	0	0	0	0.473762	7.41543	2.96253	0.134666	0.776396	0	0	0	0.13259	0	0.0401553	0	0	0	0.129732	0	0	0.127948	0	0
Pkcdelta	9.76023	14.0931	8.40505	9.02767	9.13255	11.2199	8.37708	13.163	11.5212	12.7144	9.79242	10.2934	10.2926	10.971	9.93977	13.8841	11.3129	12.217	8.06105	10.8634	10.0999	12.0548	9.06376	9.7241	13.0079	12.1337	13.1709	11.8546	12.8059	10.0079	8.1507	10.8086
CG9981	0.0409212	0.0781175	0	0.276087	0.100854	0.106558	0.0483536	0	0.0440209	0	0.0435337	0.0842257	0.0812621	0.137292	0.0290855	0.0717785	0.0269525	0	0.0925101	0.0367219	0	0	0.0392082	0.174535	0	0.0679584	0	0	0.0366723	0.033458	0.0405487	0
eya	19.0441	29.0551	19.259	25.7033	20.8233	27.741	18.891	25.3578	24.5561	27.5966	28.1574	26.048	32.3657	28.1911	23.1596	25.5658	24.5147	26.2394	19.5376	26.3002	22.946	24.6906	18.9019	23.6323	23.5047	28.5456	25.7841	25.7879	28.2722	22.5992	25.4588	24.5062
eyg	4.32956	4.73071	4.02786	3.43306	3.99887	4.47256	4.25037	3.84979	5.07052	4.87882	5.85243	4.67294	4.4193	4.32175	3.42144	3.8998	3.64807	4.6034	3.54591	4.58422	3.84199	4.35528	3.89967	3.68324	3.54847	3.49917	4.32391	4.59641	3.92409	4.65068	4.56302	4.72416
CG8646	2.96562	1.23162	1.51894	2.26352	2.52649	2.11767	3.07042	2.38217	2.89402	1.90693	2.05409	2.34047	2.58997	1.50096	1.90112	2.18391	3.32927	1.92844	2.65724	2.70917	3.37614	2.44753	3.09517	2.51226	2.15869	2.47926	3.07078	2.38793	2.78011	1.51343	2.05967	2.37248
CG9977	32.4527	44.6872	32.0963	38.3219	32.7889	43.2322	33.637	41.9764	40.5694	46.0649	37.7044	37.5297	38.7652	40.6571	39.9065	38.7501	38.4826	37.5683	29.0537	37.7945	35.0289	34.947	28.0903	37.6419	44.2865	40.5444	38.2854	36.9949	37.7399	37.4817	37.7405	35.5514
Hsp60	241.718	352.463	232.691	280.554	234.247	288.992	231.457	307.597	312.137	313.474	283.03	284.192	307.916	294.307	260.113	294.206	312.886	270.063	226.26	256.638	315.018	267.772	220.654	281.591	314.573	283.727	271.229	253.72	334.315	249.723	286.727	258.519
Bruce,CG6293	40.2369	32.1916	42.6286	36.4475	45.2478	40.5274	47.1731	35.5447	40.866	31.3453	35.1207	32.4802	34.5205	37.7704	41.2345	34.6688	32.4863	34.2441	36.7819	32.5295	32.3063	37.9542	39.1995	36.1039	34.9995	30.9862	34.2772	35.6186	30.2957	39.0209	37.451	36.2065
CG9975	0.0103423	0	0.138375	3.70199	0.0251341	0	0	0	0.099443	0	0.197289	0	0	6.09617	2.64972	0.162951	0	0	0.113305	0	0.0489806	0.059592	0.022938	0.355639	0.171579	0	0.023299	0	0.0524228	0.0245358	0.0879923	0.245866
CG7311	0.023046	0	0.0342422	2.53265	0	0	0.0274769	0.0743894	0	0.0500276	0	0	0	5.06293	2.30517	0	0.1199	0	0.0542145	0	0.0606255	0.141427	0.11199	0.0796106	0.122111	0	0.237531	0	0	0.0600335	0.357195	0
lectin-22C	0.0524991	0	0	0.123755	0	0	0	0	0	0	0	0	0	0	0	0	0	0	0.0552417	0	0	0	0	0	0	0	0	0	0	0	0	0
CG8642	1.20305	2.12337	1.28479	1.98486	1.89885	1.41195	1.63453	1.25603	1.14669	1.95348	2.44416	2.97697	1.71367	2.49574	1.03356	1.56011	1.93385	2.53121	2.04268	3.61651	1.72575	1.09552	1.6542	2.62868	1.84624	2.1156	2.18145	3.11566	2.1398	1.99785	2.08652	1.66758
Kmn1,RpII215	14.7336	13.1365	15.9146	18.6293	13.9752	15.6408	14.6018	16.0962	17.2841	15.6095	14.8297	17.197	15.2553	14.1562	14.9726	15.5514	11.5106	14.0473	11.755	12.3294	16.8821	12.5462	12.9064	15.0729	15.653	15.4014	13.5317	12.8687	13.9079	13.4532	15.5043	13.5581
eys	49.9038	79.1298	65.6746	86.661	84.8404	76.1168	55.5592	64.3045	53.9428	81.3896	81.5995	93.3455	87.3173	58.3905	53.6769	65.6927	63.6664	72.5414	50.4804	72.1572	57.0032	58.334	48.2273	53.6816	68.6576	70.8125	70.3146	74.5629	71.8217	61.4805	66.8373	56.0707
Aac11	120.01	160.532	120.219	127.854	119.3	135.891	124.211	152.122	148.88	168.562	152.851	151.816	143.08	155.717	131.835	151.879	145.061	146.785	110.452	131.139	117.703	125.427	109.081	129.726	150.428	150.667	151.956	131.561	145.339	128.188	140.808	117.075
Pglym78	334.249	400.771	321.796	397.755	313.323	318.239	278.851	408.79	420.161	428.084	394.058	398.338	397.467	377.428	345.758	331.256	411.469	341.53	359.016	391.518	433.711	376.75	328.076	385.962	435.812	430.571	399.151	429.749	403.754	366.51	376.417	379.167
Hsp83	278.328	355.874	315.21	292.573	267.478	288.993	240.255	286.426	347.092	311.674	321.063	328.743	352.675	287.71	320.106	311.795	342.738	302.871	272.186	282.496	342.555	320.005	258.695	279.964	346.272	293.918	303.271	306.213	357.352	310.28	325.193	333.189
SA	13.1506	16.1607	14.571	14.1784	13.6392	14.5049	13.9422	13.8956	14.1508	17.0295	15.8441	16.8666	14.8509	15.2356	14.4648	15.4095	12.6159	15.4012	13.1693	14.7236	13.1747	13.0656	12.6698	13.9631	13.2884	14.4721	15.1093	14.5265	14.3003	14.9781	13.449	14.2751
CG9947	57.6959	54.9534	58.3887	54.9792	55.6876	56.0647	57.328	53.155	59.5716	56.5519	56.4199	62.8336	55.552	63.6642	48.8076	55.7865	60.0562	58.3012	61.0338	63.9197	57.4465	58.6878	57.9769	50.7638	56.5756	57.5671	61.6099	61.0546	56.9012	54.5042	57.7097	58.281
CG9945	12.2392	17.1666	12.3042	12.9248	13.0882	12.7879	12.2879	15.9266	15.3201	17.742	14.2645	15.9679	15.3151	14.4253	14.9016	17.2278	15.7103	15.5116	14.2987	15.3456	13.7165	12.947	12.8771	13.8065	12.997	15.262	14.802	15.3464	15.1989	15.2601	13.6051	14.5079
CG8613	44.6873	52.3625	45.802	49.0339	44.7401	48.2683	45.3785	49.9677	46.8574	51.1708	45.5203	49.2063	47.8233	46.16	46.4077	47.2605	42.6251	44.4972	43.5805	44.5048	44.6623	43.8411	42.4473	46.7215	46.3035	49.9187	46.8782	45.4526	47.6426	45.8823	46.028	45.1002
CG8611	2.24651	2.17791	2.48631	2.21142	2.36242	2.64889	2.2453	2.1478	2.58545	2.28388	2.40989	2.07311	2.53169	1.79593	2.26299	2.12856	1.82414	1.99922	2.17813	2.84063	2.38467	1.88631	2.29973	2.08257	1.97286	2.47263	2.49687	2.37621	2.47738	2.53336	1.8982	2.36372
CG9941	17.8912	19.4547	18.7573	19.5868	17.8207	20.9994	17.6514	20.2596	19.3899	20.5379	19.9833	19.8577	20.0233	18.7425	18.1783	18.4411	20.9753	21.0767	19.9897	17.0284	20.7923	20.455	19.6313	20.7406	20.2261	20.9224	20.5407	21.0301	22.1141	22.344	19.9109	21.3974
CG9940	12.5777	10.6405	11.9059	11.436	11.4273	10.9093	11.6585	10.9722	11.6232	9.89002	9.1963	9.54365	10.9938	10.7131	11.6232	11.3528	9.44378	11.7622	13.154	11.0481	11.1513	12.4551	12.5339	12.1197	10.7938	10.2579	10.8937	11.5731	10.8304	11.2212	10.4649	11.6163
SK	39.8372	23.1848	34.7436	28.8712	34.4977	29.5581	34.6585	27.7481	36.3046	30.5141	26.088	30.4076	30.6364	23.8684	29.4903	28.4907	27.0739	30.3788	34.6039	26.0399	20.4282	30.1595	35.3611	24.9899	34.431	28.6885	27.9066	27.9721	28.5466	31.0418	29.1968	28.5177
l(2)05714	9.60866	15.9351	9.69685	10.4769	9.35056	13.8104	9.62064	13.1779	11.2083	16.4275	12.0998	13.025	11.9184	14.5396	11.8172	15.1386	11.2061	13.289	9.90417	10.1144	14.6282	9.57754	9.35834	12.9402	10.9512	13.2997	14.0132	12.8585	14.0306	13.0291	10.7122	10.3308
SP	0	0	0	338.92	0	0	0	0	0	0	0	0	0	985.466	334.817	0	0	0	0	0	0	0	0	0	0	0	0	0	0	0	0	0
CG8617	20.3739	31.804	22.2799	19.905	20.8312	23.7853	20.7047	22.2327	17.9804	29.4002	21.8894	27.6809	19.8508	24.3337	22.224	22.5085	20.5798	22.1888	20.7252	21.8502	23.1166	18.5233	22.4729	23.2897	17.4504	23.0989	20.8532	22.7004	27.1188	19.1699	22.738	18.3042
CG9948	8.79701	9.6371	8.20365	7.56828	8.53544	10.0177	7.5751	8.52255	6.72634	9.0621	9.33412	6.27574	8.61549	9.0139	9.17653	10.2857	7.91309	7.52436	7.12654	9.75022	9.18344	7.65379	6.47782	8.76271	6.99445	7.99659	6.11404	5.78165	8.62972	7.47598	6.26123	6.85652
snoRNA:Me28S-G764	0	0	0	0	0	0	0	0	0	0	0	0	0	0	0	0	0	0	0	0	0	0	0	0	0	0	0	0	0	0	0	0
Vps16A	15.5273	15.4066	17.1	16.5007	16.6893	17.0628	17.3985	18.0408	15.2409	17.8585	17.6512	18.247	15.5907	16.8092	16.691	16.3554	14.5378	16.8535	15.2539	14.5598	15.6327	14.0986	15.2184	15.7001	15.2302	16.1544	19.4094	16.9357	15.8126	16.6197	15.1029	16.7693
Vps16B	8.06955	11.8634	8.26814	9.72503	9.25778	9.11409	7.67009	9.92304	8.51755	12.699	11.4304	10.6074	12.4015	9.54388	9.01438	9.29813	8.80779	8.81611	9.37364	10.1279	9.82265	9.45781	8.01999	12.9453	8.56624	9.27413	9.62888	11.3886	10.4224	8.61586	11.0266	9.62559
Rx	3.39483	3.99534	2.80215	3.82969	3.23853	4.60885	3.29403	5.20027	3.72642	5.19196	4.54766	5.82759	4.50545	5.50974	4.24026	4.01352	3.06505	2.91049	3.13787	3.83098	4.10275	3.87584	2.61029	3.28098	4.12165	3.88307	4.29483	3.48878	5.89248	3.94904	3.91221	3.67645
CG9961	0.189411	0	0.177875	0.679545	0.114008	0.0783594	0.149176	0.0900509	0.190831	0.058749	0.280237	0.273675	0.089051	0.882654	0.817894	0.634652	0.364898	0.16942	0.483793	0.159651	0.373533	0.0875942	0.209198	0.651091	0.596387	0.301931	0.142893	0.342548	0.400338	0.587929	0.17424	0.278276
CG8630	12.7067	5.41577	13.1548	14.5859	15.1818	9.79629	8.47018	8.64183	15.7149	5.77766	9.44904	9.99882	11.6336	11.0666	9.13383	6.23424	10.5678	6.13594	11.716	10.8175	10.3593	10.0815	10.6513	8.78925	11.6232	8.14802	8.50051	9.81047	8.86554	10.4926	6.30347	8.6626
CG9960	21.9971	24.3039	19.126	20.0162	19.76	20.7121	20.6045	23.8189	21.5715	24.4441	21.3223	20.7441	23.2606	20.2405	21.0478	23.8614	23.8804	19.9385	22.0213	22.6564	24.2822	23.6351	20.4935	21.1579	22.4868	24.099	24.3601	22.9306	20.9062	19.5135	17.1924	19.3314
grau	13.2806	17.9874	14.5559	14.5982	14.4014	13.3498	13.3337	15.3338	11.7086	15.2812	16.2449	16.7581	13.1346	16.5958	14.7007	15.6616	14.8441	12.717	13.3314	13.4931	17.8383	13.0938	11.9874	15.2275	14.7681	14.764	14.7476	15.1653	16.9713	13.3966	12.6363	13.1424
Sb	0.0922403	0.14167	0.0587149	0.0823144	0.0600099	0.0633705	0.047015	0.0917895	0.0253414	0.0561354	0.0232641	0.0466598	0.0912143	0.0245395	0.0676802	0.0642405	0.0566859	0.0943124	0.0969755	0.0201991	0.0378228	0.0470931	0.118686	0.140933	0.0577063	0.0184311	0	0.105453	0.0408656	0.116371	0	0.112296
lectin-24A	0.134821	0.0907932	0.431177	0.102427	0.36847	0.210013	0.265335	0.234928	0.254752	0.0743943	0.118309	0.236512	0	0.124451	0.417238	0	0.186862	0.113529	0.0939686	0.205396	0.194921	0	0.254328	0.242013	0	0.0965314	0.0895589	0	0	0.194216	0	0.185844
CG9953	104.579	120.139	105.208	118.418	105.951	121.075	104.652	122.987	122.232	133.044	132.893	129.149	125.015	120.197	119.768	118.796	130.925	144.578	140.556	149.07	156.235	148.612	117.44	145.576	131.702	141.267	142.157	145.786	141.681	125.364	145.553	145.072
Sh	41.7359	37.265	42.8627	40.4215	42.9838	42.1934	42.9768	41.6618	44.5256	43.0342	38.7112	39.481	39.1785	34.1756	39.8863	46.1897	47.4771	59.9403	59.4789	49.3137	34.3124	48.5854	59.6496	48.5165	58.0214	50.9809	51.9293	48.8586	53.9065	52.2647	57.9111	52.2504
CG8620	2.69624	6.58689	4.14646	5.5832	3.43148	3.17892	4.1411	3.30553	3.55664	4.68854	5.32891	2.34041	5.18	4.66639	5.7206	6.65117	3.30644	1.79064	1.94221	3.88165	7.90684	3.84284	3.0492	2.12744	4.41112	2.92251	4.66336	2.02349	5.32254	2.35926	3.35448	4.28241
CG9951	8.50491	11.0677	8.56806	10.2013	9.79567	9.60473	8.35457	13.0842	9.74539	7.94597	9.54259	11.3627	8.73497	9.84162	10.2596	10.5991	9.34275	10.6728	8.51237	9.44253	9.97822	9.05151	7.95607	10.5632	9.6007	9.87166	9.34102	11.9759	8.32474	9.92541	8.58887	9.60258
nesd	0.681131	0.810987	0.644417	0.951705	0.740537	0.527634	0.778188	0.763506	1.38835	0.961742	0.638727	1.24863	0.752285	0.920206	1.27293	1.1737	0.968758	0.824894	0.946652	0.880003	1.07533	0.724397	0.90223	1.20499	1.44001	0.897049	0.778642	1.04854	1.35349	0.924934	0.873297	1.00125
CG8629	0	0	0.944947	0	0	0	0.383386	0	0	1.03816	0	0	0	0	0	0	0	0	0	0	1.25274	1.15139	0.31938	0	0	0	0	0	0	0	0	0
CG8628	0.398954	0	0.54667	4.69844	0.464678	0	0.684309	0	0	0	0.672166	0	0	10.3027	16.4392	1.34865	0	0	0	0.580171	0	0	0.190202	0.755209	0	0	0	0	0.625474	0	0	0
CG6023	9.3276	12.102	7.98457	11.608	9.85472	10.8105	9.02159	11.5745	12.5656	11.8908	10.6114	11.2664	11.4412	13.5616	8.10404	12.0632	9.44448	11.9583	6.87624	9.67257	6.1088	8.43786	6.82954	9.57984	9.6634	11.9605	10.7511	10.9566	9.11727	6.54076	13.0494	9.16915
CG6020	312.741	421.074	299.987	341.606	316.54	365.154	317.579	406.721	386.258	415.628	371.221	341.679	371.823	405.389	350.8	386.389	401.053	372	336.038	379.536	432.664	368.648	328.689	387.49	399.968	399.785	399.83	386.15	428.754	361.113	398.027	366.85
CG8680	161.505	140.622	128.975	128.943	158.63	175.638	139.142	162.472	136.998	135.461	126.813	124.442	147.335	134.468	141.143	146.883	158.662	148.837	169.144	158.893	185.77	148.621	161.417	154.637	146.214	158.701	131.662	139.183	162.171	142.568	122.789	161.839
Tb	0	0	0	0	0.145007	0	0.133245	0	0.224518	0.281851	0.441686	0.214609	0.206279	0	0	0	0	0	0	0	0.524698	0.198587	0	0	0.171246	0	0	0	0	0.168741	0	0.326134
Tg	22.8885	12.2313	22.0835	18.5036	17.7944	19.3116	17.9342	21.7245	19.5987	19.7624	17.5293	21.8572	15.8171	16.1881	19.4589	21.5298	17.2465	17.5006	21.0394	19.333	23.7534	16.3065	20.3588	20.8038	18.6484	18.4729	16.0641	18.2743	17.0712	19.747	14.2885	20.5557
CG8679	4.90696	6.39676	4.47147	4.66628	4.79857	4.28942	4.82104	4.70993	4.77615	5.74213	5.73775	5.35633	5.83701	5.46332	3.53645	5.03097	4.70803	5.57765	4.72861	5.17648	4.90365	4.4878	4.18142	5.47004	4.65083	7.38202	5.76187	5.18506	4.93882	4.47657	5.15119	5.27243
CG6018	0.877171	0.56189	0.665083	0.419126	0.690564	0.793998	0.584864	1.20617	1.17788	0.288762	0.540531	1.04802	0.754894	1.34033	1.35338	1.36041	1.09058	0.373706	0.408606	0.227432	0.854554	0.639143	0.553698	1.00826	0.559057	1.08228	0.824267	0.260881	0.227987	0.546487	0.658537	0.657975
DNApol-delta	3.08854	4.24363	3.22932	3.00485	2.41124	2.60437	2.7956	2.56897	2.80901	3.43167	3.6717	2.49872	2.68787	2.9413	2.63567	3.12953	2.27669	2.38083	2.42215	2.75938	2.43444	2.76499	2.71191	2.80826	2.92558	2.91909	2.8084	2.95186	2.48924	3.08769	2.44218	3.08725
CG7349	0.0666497	0.251626	0.162449	2.34142	0.247837	0.267359	0.151435	0.232725	0.083372	0.264126	0.320762	0.318002	0.154354	4.20884	1.14782	0.266932	0.185556	0.13628	0.251743	0.207984	0.260804	0.222916	0.127003	0.653863	0.128632	0.201118	0.182597	0.356036	0.137265	0.250088	0.51548	0.243888
CG8677	13.4005	13.4372	13.5293	13.1964	13.5034	13.5055	14.4334	14.1077	13.6916	14.3315	12.4169	14.4394	12.4457	11.472	13.6094	15.5287	11.6203	13.7731	12.8203	11.8656	10.2772	12.729	12.8025	12.4305	13.6768	13.4462	13.0493	12.4518	12.5174	13.3574	13.7971	13.4266
CG6013	30.9087	43.716	32.9791	31.381	31.0156	33.6266	33.5157	33.3797	31.2529	36.2896	35.5401	34.1813	37.0942	30.7236	30.8289	34.7335	35.5382	39.3889	34.6822	35.4508	41.2678	35.8812	32.2486	38.7542	31.1649	35.9046	39.0609	33.6796	36.9277	30.2124	33.9032	30.9876
Tk	45.8429	72.6802	46.8023	45.3508	41.168	54.5982	41.6301	56.5968	61.8313	80.5066	65.9846	59.5774	57.0537	53.9296	52.4205	61.7277	55.4382	55.7887	43.2872	52.9494	44.954	47.7384	40.3307	45.9859	67.876	71.8966	60.394	53.8862	62.1778	46.5839	58.5148	48.3829
CG8675	14.0472	29.4892	14.3462	17.2244	14.2514	14.4931	12.7405	21.072	14.8028	21.0021	18.4068	18.5534	19.2991	20.2667	15.9978	19.98	16.0558	16.2208	13.441	18.8302	20.4998	17.2474	14.7635	18.051	18.3008	19.7563	17.3702	17.5914	19.5819	18.0341	17.5566	20.3177
Tl	16.3246	17.042	16.4843	16.5648	17.5159	17.0065	17.1278	17.1243	15.327	17.5674	17.0942	17.747	15.3778	15.191	16.5883	17.476	13.8862	15.7176	15.6033	16.0921	14.2554	15.1966	16.6109	16.3785	15.8341	16.9913	17.754	16.3919	14.4019	16.5274	15.187	16.4644
Ge-1,Reps	19.1563	15.7343	17.3906	17.7353	17.8785	17.3473	19.3893	16.4395	13.3771	15.1061	18.6679	20.4674	17.1385	13.9616	19.1359	15.1814	16.5294	17.3148	15.9616	15.9109	11.6034	15.4949	17.6281	12.6912	15.7135	16.7	16.0376	15.1374	15.0129	16.0945	13.8344	17.2095
HSPC300	50.2998	68.232	45.4155	88.9669	60.678	76.0497	38.8897	78.7119	60.9319	93.7328	74.4401	64.7657	90.7586	76.0718	78.9298	64.767	60.0244	46.8764	47.0926	63.1973	106.004	68.3385	48.5786	90.9804	62.6944	79.9291	47.6224	65.7348	76.924	64.7607	64.611	82.4584
Cys	1961.77	1105.97	2208.6	2413.33	2660.85	2782.65	2210.55	2103.48	1845.44	1761.69	1800.38	1930.08	2677.05	2388.28	2275.03	1616.88	1629.39	1298.56	1681.09	1703.54	3021.92	1833.25	1514.54	2070.42	1726.39	1740.05	1207.87	1444.76	1509.21	1502.48	1151.06	1922.23
Ts	0.713296	0.619452	0.993319	0.152752	0.874602	0.624247	0.47388	0.379427	0	0	0.980506	0.384719	0.182409	0.294976	0.629551	0.154427	0.291762	0.348733	0.606771	0.497376	0.936624	0.511942	0.493423	0.200616	0.459595	0	0.297604	0.429249	0	0.887687	0.181124	0.427036
snmRNA:157	0	0	0	0	0	0	0	0	0	0	0	0	0	0	0	0	0	0	0	0	0	0	0	0	0	0	0	0	0	0	0	0
CG43646,CG43647	1.25778	2.26441	0.71797	0.690796	1.29312	0.911624	0.942027	0.923713	0.966982	2.90011	0.449284	1.54006	0.478062	0.90497	1.97261	0.711824	1.04145	2.39539	0.904806	0.940719	1.19901	0.453181	2.05917	1.89784	3.93116	0.870601	1.8289	2.41883	1.85174	0.958546	1.32142	0.990625
neur	2.75119	3.45903	2.9573	3.29213	3.20488	2.7137	2.88627	3.12265	3.21194	2.94565	3.60614	3.03141	3.36266	3.39997	3.16586	2.92752	2.92461	3.05862	2.37727	2.90177	2.74306	3.29461	2.60108	3.14833	3.06162	3.07083	2.90164	2.82457	2.73042	2.89676	2.94729	2.96718
CG6034	1.5074	0.725324	1.57745	0.737784	1.48934	1.16799	2.13724	0.493839	0.773524	0.58079	0.827054	0.849862	0.879764	0.552069	0.944734	0.533932	0.881986	0.705275	3.47938	0.668474	0.992605	0.515166	2.80487	0.803009	0.305701	0.415632	0.763002	0.716191	1.21479	0.495388	0.693853	0.898975
CG7365	11.1194	13.9718	10.7073	13.361	13.5581	20.8616	18.1003	15.5939	11.3727	16.8443	13.5707	14.149	17.9311	25.4727	15.0451	17.0511	16.948	18.6433	15.0054	19.8503	17.088	14.5936	17.6336	16.3255	16.5213	19.202	15.632	16.7624	20.0672	15.8852	16.8265	14.0801
PpD3	18.4759	19.2133	19.7599	20.098	17.3962	18.5859	17.4762	16.3621	17.4025	18.0887	18.9155	18.5226	16.1397	18.1106	18.1671	17.7554	17.3006	17.5154	17.614	16.8921	16.0907	17.1669	17.0386	16.1139	17.2114	16.8605	17.6158	18.1742	15.5287	18.163	17.4459	17.0486
Mi-2,Su(Tpl)	50.4119	44.3559	50.227	48.6023	51.4716	48.3275	53.533	45.8834	45.2938	47.8099	46.5946	49.8025	45.9771	45.1068	48.7167	45.0182	43.1445	45.6539	49.7707	44.9616	38.8298	48.4543	50.3217	46.179	47.6704	47.9439	42.7696	44.3226	42.917	48.9796	46.1725	48.8452
CG7362	0	0	0	0.394563	0.0146242	0	0.0302139	0.0274855	0	0	0	0	0.0274554	0.528797	0.161136	0.0523522	0.0228442	0.0867657	0	0.0244797	0.0451156	0.028355	0.0360184	0.0279867	0.0230673	0	0.0218399	0.0635082	0	0	0.0269643	0.0663219
Poc1	1.23822	1.75799	1.78148	2.55806	1.17615	1.9827	1.2392	0.550674	2.08572	1.02842	2.21639	2.13833	1.36163	2.23519	1.82556	0.69439	1.662	1.28261	1.21443	0.823445	1.69299	2.35714	1.33833	2.03048	2.67667	1.18664	1.41231	2.31108	2.4936	1.28694	2.77797	1.07961
CG6028	83.9543	52.3634	70.212	69.3501	71.8507	61.4887	59.9057	71.3004	72.8583	55.798	57.1278	56.8753	61.1314	63.227	69.0871	58.7128	63.2837	61.8709	73.181	66.3744	88.153	62.538	65.9897	86.7733	65.2605	61.6352	52.2603	61.5914	57.8605	55.4513	55.8254	77.275
PpD6	0.0440717	0.212487	0	0.440199	0	0	0	0	0	0	0	0	0	1.00698	0.27267	0	0	0	0	0.114064	0	0	0.0424203	0	0	0	0	0	0.116618	0	0	0
CG6026	0.365258	0.712094	0.397206	0.904622	0.499193	0.878071	0.442885	0.879306	0.323612	0.710986	0.554314	0.661708	0.869971	0.708109	0.655315	0.438723	0.747415	0.961649	0.494344	0.713934	0.716703	0.545549	0.439318	0.611613	0.622809	0.758348	1.02067	0.770995	0.616659	0.61471	0.93504	0.764814
CG7357	11.0623	13.6268	12.2	11.3953	11.7271	12.2922	13.2642	15.0614	11.759	15.5751	13.1857	14.4913	12.7091	13.4413	11.5819	13.926	12.33	11.8394	11.8426	12.7161	12.0848	13.4936	11.464	12.9765	11.3447	15.709	11.642	13.2977	12.775	11.1716	11.6694	11.6935
PPYR1	0	0	0.0507064	0.0897328	0	0	0	0	0	0	0	0	0	0.557096	0.146969	0	0	0.0988373	0	0	0	0	0	0	0	0	0	0	0	0	0	0
CG7358	29.7129	46.3366	31.8071	36.0033	29.946	37.8786	29.0276	40.5284	33.3625	44.8065	33.8097	39.6913	37.6834	34.988	31.4781	38.7332	33.8309	32.7782	31.2414	36.0425	38.5581	34.2756	31.142	39.3602	37.3842	41.3147	36.606	36.0681	39.4474	34.3527	37.1037	36.5927
CG6024	16.8471	15.1957	17.7162	16.665	18.3621	19.1342	18.3052	16.5957	17.3722	15.2577	16.7865	15.6291	15.294	12.9639	17.7582	17.3616	13.9938	17.0248	15.2429	13.766	11.5247	14.769	15.4674	14.305	16.6817	15.421	15.2238	14.5423	15.8011	16.8175	16.461	16.3451
PpD5	0.837064	0.232224	0.180071	0.674288	0.90999	0.317265	0.480854	1.1488	0.741982	1.32877	0.268271	0.558066	0.315779	1.56746	0.798148	0.316609	0.673942	0.4345	0.924712	0.573467	0.211046	0.250715	0.265662	0.464959	0.661103	0.293648	0.384931	1.09379	0.601475	0.294501	0.955734	0.334836
Nopp140	9.06894	11.343	8.27405	11.5458	8.02014	10.4184	7.86534	9.80723	9.95808	10.1228	10.8242	11.7912	10.2508	9.78638	10.4709	10.5173	9.72514	10.488	8.96099	10.4543	9.81035	9.48978	8.39532	9.37267	9.39531	10.2223	10.8087	10.143	9.53634	9.85071	10.1556	11.3304
CG10041,MBD-R2	15.2593	15.9052	16.0191	16.2542	14.8463	16.1471	15.4426	15.2725	17.1593	17.393	16.1124	16.8559	15.3456	16.9033	18.2924	16.7829	15.6355	15.9818	14.7848	17.3883	15.8185	14.4726	15.126	14.8686	16.3104	16.1245	16.9256	17.1726	16.3286	16.2517	16.2723	16.6593
CG6000	31.1623	34.0428	30.474	38.3213	29.8728	32.9425	32.8447	32.3542	40.4689	32.3747	36.3572	29.9391	33.1834	29.0352	35.573	34.2232	38.4968	40.1101	33.2687	35.478	48.1914	39.2967	33.0222	43.0726	39.0291	41.5267	29.5987	37.8539	44.774	40.7485	33.9857	37.7812
CG9993	0	0.0854698	0	0.0833412	0.0365362	0	0	0	0	0.0696491	0	0	0	1.38925	0.141	0.0859852	0	0	0	0	0	0	0	0	0	0	0	0.0783018	0.0917069	0	0	0
CG9992	11.7456	15.3315	12.188	14.642	11.7821	14.5336	10.7909	12.419	15.1235	16.5021	16.8073	12.3527	15.708	16.4385	15.7548	13.1637	13.7597	12.5035	12.5721	14.938	14.06	12.6715	11.0988	14.0237	14.2939	15.818	16.2822	15.0159	15.8512	15.0903	13.9438	14.3775
CG8661	0	0	0	3.10827	0.097831	0	0	0	0	0	0	0	0	2.88232	2.28844	0	0.469505	0	0	0.255454	0	0	0	0	0.248272	0	0	0	0	0	0.560138	0
CG7330	0	0.180711	0.188058	0.181539	0	0	0.0742703	0	0	0.147755	0	0	0	0.986669	0	0.186575	0	0	0	0	0	0	0	0.573139	0	0	0	0	0	0	0	0
CG9990	112.226	91.2029	97.5319	100.362	97.0029	119.265	138.911	126.804	114.724	105.569	97.071	93.8676	92.7817	117.64	136.389	127.415	115.977	109.308	122.958	120.25	124.646	116.631	118.838	133.933	114.409	125.284	115.034	121.819	108.26	131.144	120.38	126.58
CG7328	4.3104	2.913	6.59845	4.91223	4.69016	4.2429	4.8676	3.6047	3.0837	3.90599	4.16065	4.30048	3.66242	3.37263	4.34708	3.36729	2.93036	5.10569	4.42205	3.71065	5.35811	4.12552	3.82567	3.29658	4.26136	3.7941	4.30471	4.43529	3.24685	2.48331	3.71512	4.07353
CG7329	0.0483373	0	0.138553	0.19602	0.0863465	0	0.112844	0	0.411349	0.151715	0.159583	0.232522	0.0750869	0.924949	0.380511	0.0658297	0.0620224	0	0.0527735	0.0682674	0	0	0.0229893	0	0	0	0.060176	0.116455	0.269737	0.0620564	0.14541	0.059394
CG9989	1.81117	2.6546	4.2053	3.39839	3.34267	3.25615	2.71188	2.67229	1.58397	1.44465	1.83408	5.52785	2.86471	3.70413	4.42507	1.90189	2.919	1.85151	2.61064	4.29847	5.6304	5.13843	2.198	4.35188	0.918349	2.31472	1.92016	2.54437	1.9869	2.75103	2.53796	5.54784
CG7326	6.38818	13.3253	8.4896	11.3567	8.34276	11.0045	7.76727	12.3712	12.2509	13.0766	11.7865	11.1429	11.3111	11.0774	11.1327	11.9152	11.3115	10.4079	8.6847	12.7679	10.6999	11.3782	6.08763	10.4164	12.849	13.2236	11.9634	11.4089	10.4779	11.4674	11.6474	10.3993
CG9988	0.0187656	0	0	0	0	0	0	0	0	0	0	0	0	0.0621378	0.0400925	0	0	0	0	0	0	0	0	0	0.0467463	0	0	0	0	0	0	0
CG9987	18.7095	24.3518	18.8579	22.7866	20.2742	19.8763	18.5599	18.7193	22.7783	24.7429	19.1706	22.1599	20.7347	19.9604	21.5931	18.8476	20.3286	19.6919	18.9681	22.0709	24.7925	23.3006	19.9961	21.9527	20.8711	25.2763	19.9385	17.7625	22.1745	18.7265	19.3801	20.2179
CG7324	47.6076	48.7249	46.9353	48.6101	47.5344	50.6893	50.1014	53.1836	50.5303	52.5692	55.1854	51.2323	47.8209	50.8088	48.4253	47.9533	45.0619	49.4539	50.5007	51.3272	44.3706	49.7394	47.462	49.7827	47.7022	52.3956	51.1198	50.2156	48.1213	51.4	50.3846	49.3866
CG8654	26.0512	10.5261	27.4406	17.3251	18.0636	11.0461	24.8598	9.12942	16.4247	11.5962	18.2944	13.6358	9.63335	11.9142	9.38994	6.85495	18.5918	18.6657	26.9361	17.2444	19.5936	18.4345	25.7995	15.7796	21.9015	19.0083	19.6493	23.9256	12.886	18.7049	13.9606	21.1036
CG7322	160.006	52.9011	173.042	147.01	165.731	93.6355	127.263	104.422	99.5023	59.9218	93.6728	90.2379	115.865	76.483	118.964	72.6316	114.526	86.188	143.894	111.009	162.239	120.385	141.891	129.699	96.1715	69.8572	72.4018	92.7458	83.2818	80.7085	90.7212	130.514
GstD10,Tim17a1	7.84703	5.40355	7.47064	7.81186	5.18314	3.13146	3.6828	8.42295	9.203	9.56716	7.5227	8.00537	3.90642	6.8099	5.69985	8.53479	5.01234	4.68682	6.05889	3.9626	6.20218	3.34851	6.07861	9.09753	6.14274	7.49907	6.81089	5.53788	4.06044	6.15186	4.27866	6.99693
CG7342	5.99407	2.24607	3.62849	4.67225	3.50975	2.94916	5.04306	7.11906	5.93509	4.71234	4.23937	4.16996	2.77712	3.62951	4.22019	4.24098	5.18298	4.89311	3.47461	4.84716	3.68568	2.9519	3.28676	5.22351	2.82791	5.03032	3.04951	4.70627	3.52271	4.06505	4.56597	4.55492
CG8673	1.32804	1.46752	1.21086	1.84638	1.28815	1.4689	1.5299	2.44773	1.61042	1.48411	1.2929	0.39591	1.46834	2.35388	1.80836	1.99596	1.08584	1.23836	1.27158	0.621414	1.37376	1.33637	1.22969	1.21697	1.55455	1.08431	2.08654	1.77012	1.92614	0.848017	1.2231	1.05582
CG6012	0.537695	0.643497	0.949993	0.463926	0.487751	0.59582	0.6232	0.951937	0.586598	0.346143	0.419992	0.138286	0.535336	1.02846	1.05714	0.362682	0.980554	0.382469	0.829484	0.237802	0.448045	0.263423	0.554616	0.141498	0.337206	0.553351	0.637788	0.518297	0.725319	1.45032	0.655645	0.754723
CG8671	27.4977	21.1233	27.4342	25.1741	28.8029	25.6056	28.307	25.2861	24.5512	24.7409	24.3576	28.0446	26.243	22.3239	24.3314	25.7525	21.9068	27.1228	26.6379	24.5468	21.0226	22.8451	26.532	25.2631	24.1274	25.2886	25.5153	23.8827	23.2569	26.9216	24.0056	25.8358
CG7339	18.5434	26.0459	20.5618	18.8265	18.5013	20.0168	18.4052	19.6289	19.6886	25.287	23.784	21.9157	21.603	24.4599	20.5453	22.9663	21.9589	22.3433	17.2784	20.7093	21.4356	17.1339	16.2486	23.7355	22.2588	21.4471	23.152	22.1769	23.9203	20.5194	20.3076	20.9967
RpI135	3.1653	2.90208	3.66173	2.96317	2.66986	3.49247	3.36848	2.82879	2.84683	2.77454	3.39018	2.69945	2.64752	2.5635	2.90131	3.5421	2.43399	2.65162	2.75059	2.78361	2.86034	2.91092	3.13544	2.68916	2.03891	2.87146	3.13618	2.39892	2.68497	3.32092	2.76735	3.32166
CG7337	41.4846	36.6532	37.8635	37.257	38.1203	37.4175	39.3616	39.9443	39.5527	37.4193	37.5341	38.4903	36.4808	33.8918	38.8358	39.0218	37.7593	38.9591	40.6319	40.0776	34.1808	37.6021	39.1026	39.3663	41.4345	38.7178	37.7622	38.9467	38.7698	41.4489	38.2067	38.8822
CG6006	7.6727	7.37797	8.80438	7.91869	8.75651	8.52451	7.16367	6.55244	7.81848	7.61334	7.78367	9.46821	8.09575	8.11005	8.48915	7.41867	7.37425	8.24494	7.71551	7.79315	6.46462	7.2595	7.34871	8.1812	7.55614	8.0829	7.99698	7.21155	7.05707	9.33769	7.45195	7.86309
CG7338	10.2503	8.06999	10.7613	10.366	9.68506	9.49104	9.74356	8.69123	9.3104	9.05723	8.21354	10.5393	8.50561	9.35935	10.0228	10.4334	8.12188	9.56925	10.6494	9.12909	9.52924	9.9364	9.43876	9.49207	8.42051	10.4934	8.96091	9.96397	7.94976	9.71704	9.77728	9.90311
CG7335	0.127755	0	0.124542	0.928049	0.0530431	0	0.0493754	0	0.149311	0.184016	0.147333	0	0.273759	1.24167	1.17252	0.119753	0	0	0	0.123601	0	0	0.0408277	0	0	0.2318	0.112399	0	0	0.112597	0.135691	0
CG6005	18.0135	19.8705	17.7223	20.4167	19.1796	20.1656	17.0294	17.513	22.1004	26.4064	21.3996	23.2111	24.1918	21.0774	18.9639	17.0154	17.9906	14.8048	15.3969	20.4401	15.4257	17.9892	13.325	18.1937	17.0104	22.7064	19.7382	18.7081	24.5376	18.8905	16.9081	17.1797
CG9997	0	0	0	1.83463	0	0	0	0	0	0	0	0	0	3.86542	1.73683	0	0	0	0	0	0	0	0	0	0	0	0	0	0	0	0	0
CG8665	13.2961	6.51873	11.1856	16.3643	15.7658	10.4731	8.12228	8.68115	7.32287	13.0964	7.59949	15.0807	11.6681	11.1319	13.1065	9.99251	8.54656	14.9215	18.167	12.1284	13.2404	14.169	13.5691	12.9764	6.97105	14.3785	6.0989	13.4813	6.54558	11.476	6.93258	15.3864
CG7333	0	0	0	0.0870894	0.0438024	0.0902158	0.126497	0.104572	0.111356	0	0	0.211451	0	0	0.146914	0	0.0834684	0	0.0402404	0	0.0876474	0	0.0683618	0.224971	0	0.0860816	0	0.0790983	0	0.0852561	0	0
CG9996	7.63536	12.0204	8.69807	10.8049	9.27779	11.6434	8.02645	12.2265	8.96063	14.0003	11.4874	11.5019	10.4954	10.5376	10.3706	8.96053	10.1584	10.3695	8.70858	9.30043	11.6702	9.03644	7.52707	7.53849	9.79642	12.5355	10.185	10.4638	9.77538	10.1076	10.2621	10.1932
CG8664	0	0	0	0	0	0	0	0	0	0	0	0	0.309563	0.696409	0	0	0	0	0	0	0	0	0	0	0	0	0	0	0	0	0	0
SP1173	31.2722	25.9925	33.3454	30.1495	27.1246	23.329	25.2012	30.3161	28.9081	26.8638	30.186	26.023	25.7285	21.5904	24.6355	28.0485	21.3739	19.8087	21.8539	21.3587	23.0143	21.4319	20.2288	23.6777	20.257	19.6463	20.9841	22.4297	19.9164	19.8467	20.3249	20.6824
Tomosyn	163.066	189.737	164.139	161.69	166.885	175.499	166.571	178.941	170.485	192.543	170.576	185.521	171.006	173.519	159.43	191.863	156.893	178.821	150.486	171.212	132.034	154.464	154.818	157.961	174.242	177.747	176.914	162.385	176.631	166.019	176.475	149.303
rad50	4.98192	4.51115	5.48339	4.60437	4.83455	4.64102	4.77605	4.83363	4.96331	4.50145	5.01635	4.58907	4.29337	3.99152	4.43699	4.78249	4.51775	4.93403	4.95168	4.61554	4.76001	4.96845	4.75526	5.04726	5.02047	4.51796	4.2652	4.34382	4.30696	5.32489	4.78779	5.56979
CG6066	2.95821	3.17589	2.59434	2.33625	3.05616	2.79168	2.32387	2.21239	2.54998	2.5855	2.73342	3.09518	3.09178	2.74126	2.37997	3.44439	2.81642	2.52178	2.98595	3.01553	2.94519	3.20578	2.72715	2.54002	2.55666	3.26978	2.38734	2.67727	3.08987	2.72249	1.88455	2.8361
CG6067	97.4251	35.791	98.6503	81.4296	99.4268	81.5222	90.9003	73.1199	101.017	56.9608	68.5705	69.5503	83.8798	72.1113	100.203	56.0025	81.8625	70.0567	129.238	75.9746	110.58	96.5506	121.248	100.714	73.7569	68.8747	55.7105	85.6153	54.148	72.2231	62.1651	98.6467
faf	46.5698	42.5944	46.6477	44.5897	45.7801	43.4421	44.3392	42.617	44.5834	48.46	43.4433	45.3556	41.0933	37.6025	43.0281	44.4691	37.6804	42.5129	44.7247	39.3381	33.2665	42.1834	42.9295	40.3604	44.1639	42.3783	41.3563	41.8193	40.5891	45.7649	44.0678	42.182
Pbp45	2.14757	2.00343	1.50789	2.05754	1.96867	0.741349	1.58444	1.97953	1.47276	2.64911	2.20969	2.03209	1.9631	1.79205	1.45869	1.65802	2.17499	1.63604	2.06675	1.98602	1.85065	1.52728	1.4614	3.15528	1.32512	1.67184	2.25984	2.00438	1.52228	1.99929	1.39183	1.45025
Brms1	24.8475	36.1253	28.4687	29.3401	25.9523	33.4834	27.6835	31.9472	34.4318	34.8456	28.9872	29.1504	34.9299	35.7825	26.1618	31.8551	28.369	28.2237	25.033	28.4519	32.2045	26.4107	27.1601	30.2569	31.564	33.3892	29.9727	28.3521	35.9597	29.8155	29.3654	28.563
CG7394	90.1586	74.76	78.0424	101.95	77.9974	96.089	76.6805	91.5406	89.3628	109.978	78.3132	75.9441	87.3348	90.9208	102.491	87.4577	92.8718	83.5566	78.3563	82.49	122.832	91.2436	80.8052	101.834	101.252	103.64	69.4778	83.8188	93.9532	71.8217	81.0607	87.3787
bru-2	9.69783	9.30001	8.76554	9.34379	8.58985	8.12477	8.87585	10.0388	9.55257	9.63784	8.82432	9.7806	9.22175	9.30805	7.63204	8.59083	7.88571	9.10628	7.94306	8.3264	7.44881	7.84155	7.78813	7.22413	9.01736	8.98169	8.39575	9.01102	7.81755	8.95435	8.06483	8.26735
fal	6.95066	6.92407	6.88317	7.87504	7.09059	6.37588	6.60551	6.03181	6.72048	6.77294	6.90993	7.67591	6.84259	6.0058	6.37171	6.66596	6.3172	6.6539	6.90559	7.13598	7.09254	7.04683	6.15873	7.06074	5.34256	7.07091	9.3559	8.23749	6.29796	6.11278	5.83062	7.35863
bru-3	15.2073	12.9409	17.5289	14.009	17.0816	15.7136	18.0503	14.7679	14.7513	12.8757	13.182	16.2891	14.0655	12.6811	16.1211	15.1298	11.6119	13.9906	14.5041	12.9691	8.86801	13.6452	14.8709	12.6315	13.9695	12.8377	14.3782	14.1436	13.4082	15.8482	13.8099	14.756
fan	0.428906	0.255087	0.527416	3.17421	0.383809	0.56241	0.123786	0	0.344008	0.103633	0	0.162413	0.473545	4.36862	2.27064	0.141716	0.130988	0	0.519084	0.142901	0.268712	0.315361	0.35565	0.82962	0.396453	0.133324	0.379356	0.728419	0.561273	0.26311	0.609737	0.629836
CG6059	0.069411	0.306462	0.0807785	0.450008	0.0682443	0.193078	0.161653	0.0460206	0.0970576	0.0918343	0.0487148	0.0945391	0.179804	0.828437	0.536499	0.0386626	0.0746719	0	0.0631432	0.0831623	0	0.0431657	0.0791606	0.0470708	0.0376267	0	0.0370288	0.0351816	0.0805856	0.0732211	0.175407	0
fas	15.4646	18.303	14.7552	16.1907	14.8376	16.0527	13.7822	16.6234	17.3845	17.7085	17.2967	18.4263	16.1078	13.9645	14.3786	16.7277	13.7819	18.0597	11.9307	14.3578	11.1888	13.5779	11.9679	13.0073	16.1197	15.1882	14.7578	15.2567	15.4862	15.6682	14.6384	13.9411
fax	52.3461	34.7046	54.7688	49.5377	54.1428	47.5938	54.3776	39.6905	44.6534	36.7135	41.4182	42.1632	42.2315	39.6545	47.3748	42.9879	37.8724	44.3287	50.6977	37.9819	37.1602	41.7236	47.4815	38.9899	42.5162	36.359	39.9048	38.9664	38.9636	44.3891	39.9006	43.5361
CG6073	8.18178	8.26709	8.76748	9.42007	8.53579	7.30722	8.73415	9.10839	7.13767	7.7563	8.53342	7.97771	8.29333	8.90222	8.36247	8.23561	10.0983	7.91872	9.9757	9.95798	10.4119	7.93124	8.98349	9.54453	9.54431	8.35909	10.6143	8.70601	11.8972	8.79597	10.7803	7.09531
CG6074	23.8449	10.6636	30.5811	39.0979	43.1015	20.4968	23.4323	15.0155	21.5559	17.7285	26.7862	24.1549	28.5878	26.9499	16.4279	13.1169	19.3926	10.9056	24.6079	21.3791	27.0636	19.0281	24.0279	16.5126	15.1519	20.9916	19.7971	24.1542	17.7387	17.1451	11.6267	14.097
fbl	26.6544	20.0701	24.5351	21.4668	26.0708	24.2344	34.205	24.0519	26.4574	20.5845	22.0741	19.7596	20.9291	23.0494	23.4952	21.2783	23.2789	19.3012	31.7175	24.395	26.7867	26.8293	35.4056	25.3342	26.9114	23.7581	24.2469	24.5027	25.3196	27.0212	22.3085	27.6278
CG31708	7.48408	8.26404	6.93423	8.14687	7.41677	7.41267	7.09278	6.69235	7.90515	7.34644	6.86836	7.35646	7.07752	6.32765	7.59819	7.95169	5.50669	6.97392	6.59792	6.79251	5.11706	6.22752	6.34473	6.89721	6.38472	8.27903	7.37647	6.73939	7.24459	6.85899	6.67796	6.38541
elav	29.8399	17.0807	28.7107	26.6385	29.9567	26.7677	29.0997	22.6585	28.3093	25.7026	23.0002	25.2778	26.0751	20.9222	25.6574	24.2412	22.9179	23.5382	26.5324	21.8024	15.1335	25.5269	27.8865	24.1361	27.4601	24.0073	23.8402	22.9544	25.0932	29.7176	22.3274	25.5781
CG31706	90.0915	65.9872	95.8957	105.036	102.787	116.106	101.653	87.9681	152.168	86.6985	87	93.4889	107.849	107.195	103.248	80.6258	89.3118	67.5204	101.177	91.1838	124.958	100.118	102.343	96.0559	115.037	87.8089	73.9445	92.7746	80.7307	90.3451	66.5313	106.286
CG31705	457.341	286.987	473.543	493.146	478.995	455.863	462.107	385.451	462.869	399.223	438.028	422.483	444.737	401.845	422.935	341.232	372.922	339.9	429.951	384.189	471.392	409.585	417.471	391.808	319.752	372.499	332.504	394.638	277.047	358.613	299.113	430.403
fbp	142.382	44.6739	121.857	105.203	105.167	71.038	104.78	73.425	93.9781	51.5136	66.1746	64.8331	66.1437	60.8145	88.8677	58.6232	108.531	81.7387	174.98	101.191	163.005	108.922	171.265	136.653	105.716	76.2523	63.3256	112.706	74.0159	83.8234	78.0622	140.158
CG31704	151.182	93.3097	177.505	170.725	188.235	185.655	199.9	135.463	177.188	94.3597	136.615	144.663	161.876	167.869	218.233	98.8677	160.958	90.5664	200.217	153.085	235.062	185.469	185.223	203.057	131.012	127.114	96.6242	162.849	112.857	165.5	141.172	187.635
CG31703	0	0	0.0290424	0	0	0	0	0	0	0	0	0	0	0.269234	0	0	0	0	0	0	0	0	0	0	0	0	0	0	0	0	0	0
CG31702	0	0	0	0.13063	0	0	0	0	0	0	0	0	0	0.107796	0.252746	0	0	0	0	0	0	0	0	0	0	0	0	0	0	0	0	0
Yu	0	0	0	0.288875	0	0	0	0	0	0	0	0	0	0	0.229034	0	0	0	0	0	0	0	0	0	0	0	0	0	0	0	0	0
FK506-bp1	19.2533	23.4912	18.9542	20.8578	15.4337	16.2222	15.4632	19.7651	15.6713	18.9044	18.6762	20.708	17.661	18.1924	20.3839	19.6789	19.475	14.6005	15.3795	18.9899	23.7557	18.835	17.3921	20.1573	13.7511	20.403	16.5832	20.0127	18.134	18.5927	16.0819	20.4658
FK506-bp2	509.045	410.729	524.901	513.49	512.805	429.955	488.002	443.387	475.445	406.142	444.143	453.072	449.304	478.205	452.431	430.144	546.002	456.498	536.403	516.219	565.649	487.794	514.218	505.18	456.526	459.517	420.363	493.339	436.684	419.485	456.292	477.216
Cpr64Aa	0.0668824	0.68351	0.405888	0.222632	0.258345	0.462074	0.230192	0.282949	0.583437	0.389448	0.567639	0.283283	0.805499	0.621333	0.184946	0	0.208495	0.233494	0.241725	0.470213	0.471528	0.245992	0	0.303525	0.224272	0.487472	0.641064	0	0.738716	0.21724	0.262317	0.213275
Cpr64Ab	0	0	0	0	0.19661	0	0.183709	0	0.561533	0	0	0	0.510815	0	0	0	0	0	0.362794	0.452679	0	0	0	0	0	0	0	0	0	0	0	0
Cpr64Ac	1.07799	0	0.878303	0.513514	1.69984	0.267137	0.962429	0.648601	0.3344	0.434964	1.66803	0.975791	1.53798	1.42537	0.429862	1.34665	2.71808	1.10579	0.79782	0.820438	1.35363	2.87234	1.60399	2.07262	1.28945	1.35022	1.00787	0.486053	1.14802	1.76212	2.17806	2.69376
Cpr64Ad	0.988169	1.33694	0.251474	0.259767	0.531371	0.537836	0.573169	0	1.34656	0.900989	0.335563	1.30672	0.927663	0	0.64911	1.36393	0.494665	0.279049	0.596832	1.3727	0.841052	0.287318	0.318947	1.06629	0.259773	0.841389	0.503611	0.485795	1.15851	1.00823	0.951538	0.492024
CG7376	1.96466	1.91118	2.10297	1.95386	1.52085	2.35166	1.68588	1.98376	1.89038	1.83958	1.93925	1.88224	2.55226	2.19383	2.30597	2.22132	1.94096	1.75022	1.74444	1.80144	1.77001	1.5698	1.62689	1.9111	1.72495	2.15013	2.34184	1.79312	2.27671	2.21408	1.6401	1.95566
CG7371	11.9651	10.9713	13.3404	12.9476	11.7453	14.6185	11.3898	11.886	13.2896	13.6481	12.9101	17.1323	12.6865	15.1036	12.7055	12.4952	12.8315	11.7546	12.3644	11.4748	11.1954	11.4332	12.1582	11.8927	13.8762	13.1393	14.3926	12.9224	13.5716	11.1556	13.3387	12.3169
CG6040	12.8106	9.99113	11.6375	11.7176	11.0252	10.4335	12.1323	13.0573	11.8536	11.9876	10.535	10.7816	10.6297	9.524	12.0475	10.9535	12.939	12.2975	13.553	12.2017	11.4169	12.253	13.506	12.527	12.2858	12.2493	13.252	14.3203	12.3024	13.213	12.5311	12.715
CG7372	0.646178	0.892746	0.609696	1.11771	0.639139	0.604218	0.69704	0.535342	0.739941	0.800618	0.786698	0.748066	0.857697	0.608421	0.700561	0.680273	0.638806	0.593092	0.608968	0.835921	0.452144	0.900329	0.606612	0.351212	0.737382	0.6209	0.624072	0.633991	0.558459	0.563288	0.507328	0.751577
CG7370	6.65289	3.98473	6.09788	5.04838	6.10506	5.70119	6.8699	4.21661	4.9424	3.22148	3.40946	5.1713	4.89382	2.19782	5.85162	4.17421	3.35017	4.47083	6.16736	3.31164	3.01245	5.56706	6.15568	5.03201	4.65252	4.05604	4.3486	4.5431	4.29844	4.29275	4.94158	4.33751
CG7368	4.74217	7.31344	6.79289	7.01129	5.9583	8.0131	5.65169	7.1026	7.88567	7.94612	6.53409	7.18749	7.31189	5.7883	6.17875	5.67143	6.29527	7.4977	5.52554	7.23488	5.12645	4.81767	5.47053	6.23146	7.29284	7.99339	7.78441	5.66811	7.54887	6.33798	8.30791	6.45644
CG7369	10.4149	15.6224	11.0368	12.0485	10.769	12.4551	10.6347	11.9852	13.0555	15.0001	13.7108	13.2307	11.3091	12.4975	11.7485	12.8618	10.6884	11.3422	10.8222	11.5802	10.0714	10.4039	9.30464	11.8771	12.6504	13.6777	13.3622	12.8492	11.9702	11.8811	13.8165	12.3517
CG7366	2.03263	3.21816	2.15833	3.13588	1.73817	2.39227	1.98385	2.00554	2.73889	2.61635	2.45384	1.97703	2.0702	3.78424	2.44377	2.29853	2.43962	1.47942	1.14547	1.65668	1.68015	1.35058	1.01706	1.1994	2.21963	1.58215	1.54496	0.878947	1.81904	2.03453	2.21581	1.54825
CG7367	0.568025	0.481522	0.655188	0.980824	0.81616	1.17418	0.58936	1.34377	1.26869	0.701869	0.978584	0.303527	1.3607	0.818637	0.568535	0.877795	1.19194	0.316722	1.0152	0.513044	0.993878	1.77167	1.17847	0.628898	0.970622	1.25383	0.698645	0.86293	0.260965	0.942913	1.40314	2.09038
CG6036	0.0496533	0	0.0696082	2.62552	0.119362	0.235296	0.118381	0	0.432745	0.169374	0	0	0	3.02687	1.23719	0.349042	0.534668	0.125549	0	0.117388	0.21643	0.131962	0.0471651	0	0	0.215855	0.208739	0	0	0.220257	0.126628	0.105016
CG18735	0	0	0	0	0	0	0	0	0	0	0	0	0	0	0.118089	0	0	0	0	0	0	0	0	0	0	0.140815	0	0	0	0	0	0
CG17404	0.124048	0	0.271612	0	0	0	0.0727627	0.206307	0	0.135448	0.210862	0	0	0	0	0	0	0	0.071668	0	0	0	0.119312	0	0	0	0	0	0	0	0	0
CG18731	25.3903	30.4522	25.736	28.8419	21.8473	31.9544	25.2728	27.6233	26.0076	32.1991	34.6662	31.5122	36.377	29.5674	34.8407	22.3847	27.6818	23.3912	21.0863	34.1022	38.6606	30.7332	22.7985	31.9559	29.1887	31.6344	27.3166	32.3638	26.4761	28.2915	29.7537	28.536
Zw	34.0505	31.9677	33.4811	36.3941	33.3832	26.4857	24.2977	26.7918	39.0321	32.2382	29.2894	31.0958	38.218	29.3983	31.1929	22.4511	32.5275	29.1208	31.1954	32.0033	35.2726	29.8489	27.345	31.7538	30.2346	28.9904	22.6435	27.7327	26.8982	26.393	21.5292	32.0925
Dab	35.5963	45.0795	36.1821	40.1818	35.2555	43.0955	38.6134	41.8946	41.5774	47.2357	40.6222	43.1471	41.2631	38.8803	38.6848	42.4019	37.8048	43.4772	34.4447	38.3808	31.317	36.3291	34.8483	37.1931	44.232	43.6879	40.4985	40.0424	40.7358	41.982	43.9689	38.332
TwdlBeta	0.667138	0.626204	0.285286	0.31583	0.605167	0.323541	0.432347	0.396897	0	1.32034	0.791609	0.391139	0.369834	0.429038	1.55645	0.977304	2.36155	2.36245	1.34889	0.983658	0.668469	1.04511	1.00499	0.832345	0.934233	1.64783	0.59397	0.874526	2.0501	0.915344	1.12242	1.19038
Dad	13.3237	14.7641	13.877	15.1864	10.8228	14.5867	14.3934	17.7975	16.9346	16.6196	14.3112	14.9353	12.0658	15.8294	17.2945	17.5479	12.5877	14.8085	12.6781	14.4785	11.0627	13.3013	10.6033	14.3776	12.8306	15.4524	12.9849	12.9667	14.4779	14.0351	14.8263	15.1171
CG6055	0.453977	0.971248	0.670973	0.653176	1.30757	0.978189	0.996003	0.806528	0.616248	1.32346	0.822722	1.43416	0.392404	0.878451	1.31418	1.16285	0.308441	1.3303	0.776697	0.346014	1.31051	1.28401	0.949336	0.869974	0	0.662708	1.19636	0.4445	0.531318	0.798957	1.26536	0.745629
CG7386	2.64933	3.16074	3.18861	2.58422	2.16998	1.88753	2.5667	2.64371	2.45602	2.441	2.5668	2.68438	2.74642	1.91433	2.96731	2.70071	2.2157	2.46786	1.80777	2.19701	2.65644	2.41751	1.47266	2.35858	1.51377	1.55672	1.86213	1.87067	3.22294	2.08505	2.3409	2.84944
CG7387	0.11472	0	0.123807	1.56842	0.104692	0.0771219	0.0662198	0.180361	0	0.174065	0.0933306	0	0.0873175	1.48815	1.00063	0.156219	0.14617	0.0831631	0.0640811	0.320132	0	0.0859292	0	0.276424	0.0738966	0.0740312	0	0.270396	0.0797142	0	0.0879714	0.138929
CG7384	2.3844	2.70517	2.81187	3.20929	2.76029	1.68675	2.34602	1.36568	2.19031	2.22351	3.90385	2.11846	2.23613	1.91889	2.70331	1.31165	2.44266	2.37341	2.89715	2.7896	2.88302	2.86909	2.83035	2.25951	1.86651	2.36223	1.87964	2.78119	1.70145	1.42379	1.69908	2.73701
CG6053	0	0.0585004	0.03006	0.119471	0.0254356	0	0	0.0733222	0.0765303	0.0971201	0	0.073704	0	0	0	0.245514	0.0579932	0.064543	0.0704883	0.192298	0.0600861	0.0682276	0.019732	0.0755474	0.0590949	0	0	0.164468	0	0	0	0
CG7382	67.8484	79.9357	68.2533	66.8405	61.3955	64.5965	63.1787	57.6688	51.6961	63.1025	66.8633	69.4512	65.7666	67.9569	59.9489	60.8804	70.2299	69.9158	71.5918	74.7223	75.5933	70.1889	71.9591	69.1307	66.2592	67.9778	71.0989	73.6734	70.5102	59.58	70.239	63.7902
CG6051	19.696	19.2792	19.7305	20.6332	20.6288	19.9484	20.5227	19.6131	21.383	19.7815	19.427	18.8778	20.1606	18.4943	20.4725	20.1408	17.8524	18.2538	20.4354	18.5327	18.6089	20.0441	20.0036	19.4958	20.8438	20.9232	18.7862	19.0519	19.2563	19.9502	18.1467	18.6257
Membrin	11.0927	14.6213	10.9237	12.2487	11.961	11.7593	11.2505	14.0304	13.5743	14.962	12.477	12.1747	13.8526	16.2934	14.9275	12.729	16.8495	13.2441	14.3907	15.2589	12.5311	15.1552	14.6651	19.6237	13.2855	13.6999	15.2205	13.8404	15.3056	13.1624	13.8444	11.6478
CG6052	0.0176364	0	0.0242785	0	0	0	0	0	0.0232873	0.0265805	0	0.0216645	0.0423434	0.0229935	0.0466981	0	0	0	0.0093074	0	0	0	0.00837655	0.0895365	0.0353244	0.0169737	0	0	0.0374847	0	0	0
CG7381	11.5213	18.1453	11.709	10.4326	11.2051	12.8454	11.6735	15.8209	11.961	15.2902	12.0599	13.1132	12.8699	12.5594	12.2748	14.4728	11.9958	11.7117	10.4936	13.4432	11.9651	11.9554	11.3469	14.2195	13.5786	15.556	13.8886	12.7326	15.2603	13.1499	15.7158	12.5384
CG7379	28.4111	36.4724	32.1933	32.5311	31.1985	34.7083	29.8078	31.638	32.5579	41.2254	36.2981	38.9986	34.9622	33.9446	33.2787	34.1585	32.67	32.0342	31.0917	33.0115	33.3452	31.5268	29.5936	33.2674	32.9211	39.2017	31.7908	35.267	33.237	34.9353	36.9359	32.7428
CG6048	0.142563	0	0.0705319	0.140739	0	0	0	0	0	0	0.17972	0.17594	0.168813	1.52615	0.472405	0	0.134432	0	0	0.151154	0	0	0	0	0.139755	0	0	0	0	0	0.160713	0
Dat	153.217	132.948	153.511	172.189	176.634	161.742	145.612	134.608	139.273	121.531	146.241	140.742	175.031	159.991	132.819	138.57	141.218	125.757	161.702	160.571	179.404	158.067	175.568	137.08	138.475	134.916	145.836	154.82	159.819	146.973	136.246	142.206
CG7377	0	0	0	0	0	0	0	0	0	0	0	0	0	0	0	0	0	0	0	0	0	0	0	0	0	0	0	0	0	0	0	0
CG5071,CG5079	11.0447	14.4443	11.1213	12.8232	11.6262	14.8781	11.604	13.6995	12.0475	14.762	10.4441	11.8713	10.7301	12.5436	14.0512	15.746	12.5382	11.129	8.93411	10.3721	8.28911	11.6391	10.9908	9.01567	9.99991	10.8287	15.4189	10.9435	13.3172	14.1158	12.9072	11.089
CG7378	93.4326	123.567	103.046	138.607	108.637	126.226	102.317	130.717	115.401	131.62	116.389	130.186	135.502	126.345	116.233	132.372	128.836	137.679	92.1925	130.213	117.144	121.443	87.9566	106.444	134.445	122.305	114.194	122.311	127.963	113.197	126.164	113.054
fdy	0	0	0.0512261	0	0	0	0	0	0	0	0	0	0	0.134262	0	0	0	0	0	0	0	0	0	0	0	0	0	0.184313	0	0	0	0
grim	0.396679	0.490687	0.372345	0.632532	0.68119	0.677434	0.309945	0.483225	0.577681	0.805292	0.550233	0.480431	0.515941	1.24587	0.831368	0.72343	0.453279	0.636664	0.304861	0.861023	0.502802	0.757483	0.352702	0.92426	0.267036	0.393099	0.599589	0.632508	0.480437	0.72323	0.788894	0.429398
CG43711	0	0	0	0	0	0	0	0	0	0	0	0	0	0	0	0	0	0	0	0	0	0	0	0	0	0	0	0	0	0	0	0
Dbi	824.745	511.244	785.305	1016.08	789.549	749.646	745.321	809.436	987.418	593.329	584.878	697.094	758.789	835.926	532.182	662.622	776.499	653.497	805.269	681.765	1941.57	1117.01	836.262	921.249	439.455	689.405	425.448	775.665	582.224	817.643	598.446	926.673
CG43710	0	0	0	0	0	0	0	0	0	0	0	0	0	0	0	0	0	0	0	0	0	0	0	0	0	0	0	0	0	0	0	0
feo	0.481136	1.73928	0.318698	0.592617	0.725245	0.564655	0.377993	0.554999	0.703464	0.659998	0.763021	0.813237	0.356137	0.818688	0.373442	0.777601	0.681232	0.646673	0.670539	0.812642	0.702984	0.78382	0.523007	0.251295	0.553974	0.473869	0.922815	0.373261	1.374	0.478128	0.709985	0.697793
CG31739	13.6889	12.6037	13.7116	13.8387	14.2629	15.0969	15.3534	14.4823	14.7811	13.8166	14.7859	14.4046	12.6515	14.3644	12.8661	13.5211	13.8681	13.325	13.398	12.9024	13.2034	13.6414	13.3781	12.8891	15.2884	14.6318	15.0203	13.4612	13.8858	14.4667	14.5972	13.9457
CG31735	0	0	0	1.49931	0	0	0	0	0	0	0	0	0	2.69251	0.716688	0	0	0	0	0	0	0	0	0.0937074	0	0	0	0.0681233	0	0	0	0
CG30403	2.28992	3.85074	2.76413	2.49236	1.98386	2.85292	2.627	2.49896	1.84138	4.95005	4.02726	3.39797	2.06822	4.01409	2.08873	2.98763	3.458	2.61334	3.22919	3.02644	2.6061	2.10641	2.08576	2.49168	2.49677	2.54049	2.91698	3.82573	1.73646	2.49017	2.56759	1.41654
sunz	0	0	0	1.29562	0.0787226	0	0	0	0	0	0	0	0	3.49505	1.06203	0	0	0	0	0	0	0	0	0	0	0	0	0	0.171245	0	0	0
CG30401	0	0.201652	0	0.104952	0.190085	0	0.0446031	0	0.134402	0.0823037	0	0	0.24618	0.138255	0.0878514	0	0.099661	0.112844	0.173603	0.11113	0	0.359645	0.14764	0.133147	0.307628	0.104234	0	0.0953133	0.220775	0.201558	0	0
CG17855,Cpr30B	0.416177	0.0488642	0.887771	0.87057	0.441594	0.353014	0.381917	0.339562	0.797197	0.0578505	0.178809	0.166946	0.450387	0.557829	0.735896	0.102783	0.142017	0.334451	0.650918	0.306422	0.185237	0.344564	0.290777	0.032363	0.939868	0.149317	0.201679	0.502706	0.166327	0.0942462	0.278398	0.357092
Dbx	1.68914	2.89724	2.19464	1.50087	1.87285	2.38091	1.77462	2.32168	2.66263	3.90872	1.90525	2.28594	3.45203	1.65491	2.47815	3.08492	2.16868	2.14977	2.15496	2.97131	1.98179	2.48296	1.63708	1.47801	2.49125	2.82253	1.99399	3.44485	3.14306	2.30236	2.75266	1.48742
CG31731	21.3233	18.2098	20.5364	20.3569	20.3754	18.7771	20.2623	18.7381	18.5322	18.417	20.6778	19.5176	19.3303	18.0179	19.1976	18.422	16.4219	19.7078	20.2156	18.3257	16.3955	16.4461	19.782	18.4173	18.5298	18.5307	19.1089	18.7179	16.8686	19.2969	17.9884	18.724
CG31730	0.0988048	0	0	1.06316	0.116309	0	0	0	0	0	0	0	0	2.3609	0.726644	0	0	0	0.104242	0	0	0	0	0	0	0	0	0	0.219979	0	0	0
CG43729	53.1981	71.2339	54.3356	58.977	53.4987	64.4968	53.0699	65.4363	62.3906	67.0585	63.681	70.3862	63.0079	61.2053	61.3497	71.9657	58.5837	63.8017	45.8919	58.386	44.1655	55.7807	46.003	59.1437	67.3518	62.7974	64.9396	60.7696	63.832	62.6816	63.1299	57.11
CG18748	0.159108	0	0	0.0858417	0.0442141	0	0	0	0	0	0	0	0	0.218946	0.302695	0	0	0	0	0	0	0	0	0	0	0	0	0	0	0	0	0
Bsg25D	14.3682	18.3282	15.4398	15.6251	14.3022	18.0898	13.969	18.1883	17.1396	17.7091	17.1508	16.1982	15.8105	15.2283	15.1917	15.7808	16.5388	16.1555	14.8551	16.1616	14.7656	15.4419	14.4024	16.7514	17.6098	17.8414	17.531	17.0564	16.0871	16.4622	16.9538	16.6354
CG43725	0	0	0	0	0	0	0	0	0	0	0	0	0	0	0	0	0	0	0	0	0	0	0	0	0	0	0	0	0	0	0	0
Bsg25A	0	0	0	0	0	0	0	0	0	0	0	0	0	0	0	0	0	0	0	0	0	0	0	0	0	0	0	0	0	0	0	0
snoRNA:Me28S-C788a	0	0	0	0	0	0	0	0	0	0	0	0	0	0	0	0	0	0	0	0	0	0	0	0	0	0	0	0	0	0	0	0
snoRNA:Me28S-C788b	0	0	0	0	0	0	0	0	0	0	0	0	0	0	0	0	0	0	0	0	0	0	0	0	0	0	0	0	0	0	0	0
CG15864,CG33722,mtg	18.8324	19.5896	18.7192	22.1098	19.0031	19.7039	18.9007	17.7811	21.0052	16.9859	20.4392	17.5142	16.6713	21.5181	18.0749	20.5974	21.4023	19.6653	17.1149	21.1122	21.3901	22.1764	18.6117	20.8109	21.8407	19.8585	22.2333	16.4011	18.3072	20.1998	19.3329	20.4089
EF2	1168.85	970.11	1147.96	1179.22	1120.84	1144.99	1118.06	1159.94	1193.53	1014.53	1141.85	1127.97	1079.69	1035.36	1178.41	1053.77	1156.3	1166.1	1187.07	1107.48	1205.63	1152.81	1101.03	1138.07	1063.92	1072.83	1088.72	1171.04	1035.82	1158.84	1156.86	1183.32
CG30419	6.81019	6.87678	6.33522	6.46091	6.66321	7.27386	5.97235	6.32827	6.35699	6.3342	5.76727	6.91515	5.71904	5.46249	6.03445	6.96438	5.89013	6.27688	6.33121	5.65767	4.54408	5.96129	5.66189	5.64085	7.00721	6.30399	6.67592	6.09411	7.14367	6.46079	6.95126	6.11291
CG30416	0.0194042	0	0.0277103	0.863054	0	0	0.0222457	0.195059	0	0	0	0.258049	0	1.60191	0.490373	0.111827	0	0	0	0.169694	0.0530797	0.0615011	0	0	0	0.0533746	0	0.0961559	0	0	0	0
CG30417	0.0650223	0	0.0945511	0	0.0806462	0.399244	0.0744522	0.238569	0	0.157387	0	0	0	1.28346	0.325718	0	0	0	0	0	0.19876	0	0	0.494774	0	0.199971	0	0	0.206006	0.188115	0	0
CG18746	0	0	0	0	0	0	0	0	0	0	0	0	0	0.106574	0.135698	0	0	0	0	0	0	0	0	0	0	0	0	0	0	0	0.0918251	0
CG18747	0.196022	0.280405	0.191356	0.190214	0.202929	0.195942	0.149589	0	0.121698	0.0769476	0.119472	0.116853	0	0.507968	0.636416	0	0	0	0.259787	0.101481	0.390155	0.108218	0.188378	0.122559	0.0945801	0.0966575	0.089752	0.0871593	0	0	0.331528	0.178565
CG30412	0.0596651	0	0	2.69319	0	0.162723	0	0	0	0	0	0	0	5.85948	1.80441	0	0	0	0.0693082	0	0	0	0.0576932	0	0	0	0	0.145984	0	0	0	0
CG18744	0.185346	0.134058	0.213717	0.205812	0.241545	0.154236	0.0656743	0.143532	0.0859277	0.317177	0	0	0.1719	0.61242	0.0812599	0.137288	0.415223	0	0	0.371248	0.357161	0.127314	0.0339108	0.299139	0.184243	0.0980124	0.331609	0.307319	0.235039	0.267657	0	0.557677
CG30413	0	0	0.163316	0	0	0.358695	0	0	0	0	0	0	0.3887	0	0.276118	0	0.302805	0	0.12615	0.33445	0	0	0	0	0	0	0	0.298678	0.35265	0	0	0
CG18745	0.0297105	0	0	0.169436	0.036787	0	0	0	0	0	0.105216	0	0	0.334594	0.0706226	0	0.0812213	0	0.067346	0	0	0	0.0568913	0	0	0	0	0.153549	0	0	0.0973288	0
CG31741	0	0	0	0	0	0	0	0	0	0	0	0	0.123837	0	0	0	0	0	0	0	0	0	0.0207955	0	0	0	0	0	0	0	0	0
CG30411	2.68899	2.60938	1.90534	2.05856	1.93619	2.68046	2.1016	4.21026	2.38381	3.42692	1.74868	2.07115	2.25579	3.11386	2.5152	4.81238	4.63042	4.46018	3.415	3.15472	4.83497	2.3381	3.68365	4.94051	3.51821	4.60886	3.51059	3.74552	3.43764	3.42813	4.39444	4.22971
elg1	1.43555	1.7219	1.52931	1.31912	1.20409	1.73011	1.40205	1.43076	1.23206	1.78568	1.37023	1.81124	1.31582	1.39731	1.42429	1.46074	0.914411	1.3812	1.09135	1.33912	1.36012	0.953577	1.27041	1.05217	1.42317	1.00792	1.16731	1.57987	1.17188	1.26322	1.05473	1.63496
Oseg5	0.695539	0.517044	0.480279	0.771052	0.498875	0.352546	0.348019	0.723142	0.276428	0.528499	0.165768	0.533814	0.621565	0.464702	0.363221	0.710257	0.639079	0.638876	0.310227	0.35567	0.634217	0.464722	0.466413	0.141458	0.512436	0.429073	0.421178	0.431797	0.47226	0.277241	0.84405	0.509861
Ddc	162.572	258.296	176.756	172.208	173.082	184.377	165.107	216.887	188.181	269.922	220.331	225.425	202.392	238.801	180.421	217.032	198.676	200.181	164.331	205.952	172.694	175.493	164.392	190.285	213.138	246.8	226.851	210.895	223.084	173.887	207.619	170.202
Oseg1	2.48065	3.11916	2.38558	3.14291	2.17278	2.28674	2.23827	1.74485	2.52487	2.7062	2.66816	2.75959	2.49986	2.35741	2.99547	2.35332	1.80097	2.4132	2.28784	2.39653	1.97025	2.47243	1.89154	2.04309	2.39133	2.09607	2.6644	2.88715	2.66591	2.19344	2.59241	2.61787
CG6084	324.606	141.409	289.647	245.171	235.639	144.935	182.039	159.313	280.568	154.839	193.93	162.839	180.479	157.046	173.932	134.194	244.417	170.729	291.201	191.719	258.37	209.379	275.695	233.32	229.775	164.203	154.657	180.049	162.692	153.303	151.422	211.961
CG6083	9.91149	14.1797	10.333	9.63165	10.6226	13.1656	8.61945	12.9315	13.0045	13.3227	10.0168	10.5866	12.0544	12.6981	10.6063	11.2735	10.1058	13.1998	8.08737	12.4076	11.1296	9.6053	8.81209	10.1944	11.1487	12.5781	11.9794	12.0019	11.1902	11.3976	11.1541	10.1395
CG17470,phr6-4	1.99024	1.79351	2.13595	8.78432	1.62547	0.80676	1.64581	1.25787	1.07398	2.00882	1.90243	1.73291	1.93366	10.5175	4.17717	1.88924	1.37062	2.24422	1.80159	1.37781	2.06056	1.43641	1.7486	1.85963	1.80897	1.49135	1.69243	2.05353	1.28327	1.74495	2.46933	2.65175
Ddr	8.01294	5.94717	7.41333	5.67412	7.37605	8.58057	7.88818	7.48328	7.27225	7.04482	7.05168	6.86707	6.64655	5.57191	7.11044	7.23652	6.29018	7.03918	6.10818	6.15541	5.70917	6.5279	7.08334	5.6577	5.98243	7.75542	6.74735	7.48698	8.05591	7.92703	6.73014	6.55058
CG17440	0.065573	0.0896979	0	0.279795	0.0800532	0.0956249	0.148434	0	0.48083	0	0.230204	0.340928	0.219171	0.493556	0.69213	0.2826	0.263547	0.0990369	0.109246	0.298535	0.0923866	0	0.155491	0.233035	0.183294	0.288788	0.34781	0.340749	0.196057	0.356657	0.308487	0.954587
CG31717	48.3148	46.9685	51.4735	59.8601	43.2874	54.3479	48.1952	48.2508	47.1911	50.1207	49.2945	47.5525	49.8055	43.8095	49.3886	48.0199	55.135	41.1233	46.7631	46.2292	62.7383	48.3294	46.7125	53.8572	53.4504	44.7615	49.4457	52.8376	48.8012	50.991	49.7588	56.7994
CG31715	63.0149	55.1729	60.971	60.0717	65.2588	60.1527	58.8865	66.5927	58.1123	66.7925	65.2131	60.0132	61.6401	63.9593	54.3047	59.4087	56.5747	52.482	58.1216	60.6785	73.1575	54.8703	56.9386	65.7243	75.7419	65.8835	56.7167	55.9422	60.7793	52.1851	54.8759	58.0827
CG31710	10.054	17.8247	14.2311	25.1642	22.2955	28.1482	13.704	25.3734	10.6301	20.7128	18.5942	22.6164	35.6593	24.5616	15.73	21.973	20.5641	28.8127	15.5494	33.324	40.3034	26.9208	20.5833	31.2953	26.6597	31.3703	30.1344	36.0415	32.1361	27.9995	31.1651	25.179
Oseg6	2.51641	2.86516	2.94248	2.99061	2.00885	2.83104	2.10587	3.0028	3.29173	3.21075	2.01113	2.73354	4.13522	2.53934	2.04104	2.82492	2.74435	1.42082	2.4574	2.0242	2.40741	1.461	2.06296	2.67503	3.33901	2.84739	2.91183	2.69834	2.59361	2.62757	2.40157	2.83278
CG6091	18.5304	19.1366	19.9521	19.64	19.0393	19.5782	20.2346	18.5961	17.2887	19.5825	18.9053	18.5487	17.1837	22.0812	22.0509	19.555	15.2877	18.4408	18.8485	16.4269	17.0446	15.301	19.0275	18.0508	16.97	17.1426	18.5917	17.3403	17.1103	17.8329	15.9725	16.4336
Dlic	42.1181	40.9841	43.0751	44.4943	42.8202	43.148	42.4515	41.2821	39.2354	41.658	39.3173	41.2094	41.3804	37.9339	39.179	41.6576	40.0865	45.1779	41.5703	41.6727	38.4803	43.4838	40.3887	39.3437	39.9411	45.1798	40.4224	39.3341	39.099	39.7991	40.9047	41.8016
CG43709	0	0	0	0	0	0	0.122622	0	0	0	0	0	0	0	0	0	0	0	0	0	0	0	0	0	0	0	0	0	0	0	0	0
Def	245.578	522.623	220.618	399.545	251.744	405.073	124.955	419.342	466.615	576.156	373.191	381.182	427.45	421.959	291.818	198.905	186.649	121.496	56.1772	144.239	261.467	133.256	68.2065	194.465	136.505	221.898	126.916	138.253	165.479	186.73	147.313	152.487
CG43707	17.4715	20.5092	17.1507	18.3761	16.1887	18.9876	16.5758	17.755	19.5737	20.5079	18.0794	20.4148	18.2386	18.0145	17.1314	19.0723	17.011	20.6795	16.0059	18.0434	13.5227	17.3741	15.4383	16.0336	20.5453	20.8726	19.039	18.3225	19.0613	18.028	18.1123	19.1729
CG43703	0.616284	0	0	0	0	0	0.703449	0	0	0	1.94962	0	0	0	0	0	0	4.15571	0	0	0	0	0	0	0	0	0	0	0	0	0	0
Dek	42.3666	42.7699	44.3323	43.8199	43.3432	45.6625	46.096	45.2753	40.9674	45.6285	43.0968	43.3505	44.1072	40.4559	46.7206	46.339	36.0717	45.0349	40.5283	39.2846	47.3882	42.7776	41.0547	42.1733	39.5025	44.112	40.4937	39.4883	41.6647	45.8722	44.4953	43.5405
Frq2	20.4476	18.1266	20.5969	19.4754	21.0262	23.4706	18.5042	19.6501	20.3718	21.0648	19.0244	19.4501	20.536	17.1966	19.5177	23.579	17.7444	22.5366	18.168	19.2949	15.4392	21.0797	18.3782	17.9855	22.3307	20.0348	21.2165	17.4309	20.3039	19.6316	20.2232	18.5671
Frq1	21.2567	19.2624	21.4235	21.1159	20.7267	21.8887	19.5306	19.0346	22.1722	19.7175	21.2914	19.3282	20.1356	16.6746	19.9254	23.08	17.7928	19.1534	14.29	16.5122	13.6017	17.0689	12.6339	15.9293	18.1822	16.3436	17.8314	16.9606	17.919	18.107	18.6957	17.2919
CG6094	27.6153	33.0606	26.5733	30.3199	28.758	37.1969	28.8251	36.9139	27.6662	32.0001	29.0648	27.2474	27.2168	31.3004	34.5032	25.5931	27.2286	27.3379	32.5064	33.5328	35.1751	38.6082	32.6371	31.877	35.6294	37.519	35.0817	32.3281	30.6235	35.1748	27.4767	36.2029
Acam	0	0.148861	0.0485171	2.97508	0.0829158	0.341334	0.163917	0.288508	0	0.06165	0	0	0.0946674	4.61472	1.83277	0	0.307636	0	0.150683	0.168342	0.402611	0.0941475	0	0.303273	0.237132	0.159016	0.0746702	0	0	0.159352	0.363881	0
Det	10.4631	8.47658	8.05203	6.63891	6.01265	8.08586	8.49863	8.68237	9.9378	6.48729	7.15219	8.21529	4.98604	7.58652	7.20167	7.23902	5.32923	5.1593	8.1517	10.0644	10.2475	9.38424	6.65058	6.68307	9.16682	8.54959	7.16789	5.72756	6.61217	7.51926	7.02685	7.17954
CG31729	81.384	91.3599	90.0741	110.799	104.488	99.4978	83.1785	88.9494	85.2753	100.338	107.664	116.198	108.386	97.8709	89.0022	89.254	94.2219	97.5142	89.7946	102.183	96.1255	89.9069	83.5782	91.22	89.0375	101.005	97.9304	100.655	92.0311	97.1553	92.7993	87.538
a5	0	3.05966	0	4.15739	0	0.405656	0	1.17578	0	0	0	1.40839	1.59489	1.47511	0	7.6585	4.2938	0.414079	0	6.17097	1.36766	3.27657	0.498033	6.65931	0.188198	0	0	0.17465	0	0	0	0.181157
CG31728	0.435932	0.129534	0.548903	0.611747	0.426578	0.40552	0.354567	0.528662	0.169888	0.457017	0.335407	0.433225	0.676801	0.533199	0.442977	0.447444	0.169549	0.425067	0.516017	0.473347	0.262501	0.403241	0.342984	0.225952	0.0869064	0.484793	0.469753	0.364824	0.422533	0.212754	0.203224	0.246377
a6	10.8247	14.7056	11.5385	12.4487	10.6118	13.6084	12.2579	13.6991	13.6829	16.1891	15.2058	13.9308	14.3616	13.9741	13.8989	12.2555	13.5325	14.5968	11.9179	12.7381	11.9509	14.986	10.878	13.3851	13.3466	15.8875	15.6684	13.166	13.6421	15.1921	15.3332	12.367
CG18769	11.0515	13.8081	10.929	12.9329	11.786	15.2166	11.1953	12.8232	11.0673	12.1356	12.0795	13.1868	14.7583	14.3436	14.7099	13.5025	11.0119	12.0851	9.29297	11.4848	9.35458	11.2411	9.08415	10.1713	11.7036	12.326	12.2729	10.3575	13.0356	12.8178	14.5877	11.6547
CG18766	27.3872	38.7092	27.4226	31.0628	28.1872	36.8178	26.5123	35.9795	35.4203	41.4153	37.8904	36.1934	31.7687	34.2608	33.0013	38.2451	34.5245	35.2148	26.0701	33.1944	29.3783	31.6675	25.6925	33.578	34.6468	37.8281	34.7892	33.0009	35.3383	35.3364	39.5165	34.1226
CG18764	3.5434	3.21982	3.35349	3.37191	3.2056	4.46738	3.38251	3.63016	3.19097	3.20184	3.62119	2.92382	4.37991	4.37793	3.79522	4.00727	4.55652	3.18864	4.13983	3.86046	3.22598	3.75085	3.53679	4.1947	4.48351	4.0301	3.51643	3.90367	3.0174	3.92706	4.34732	2.69401
Dfd	10.4748	10.3488	10.7412	11.8441	10.475	12.6833	10.0172	13.2199	12.4888	15.1077	11.8063	11.4787	12.57	14.0383	13.7132	14.1554	11.813	10.0653	10.3402	11.4499	10.966	11.1334	9.29466	10.9003	13.9983	12.3906	14.8041	13.5028	14.4568	13.137	14.909	13.2374
fig	0.150956	0.295596	0.150723	1.56305	0.0640124	0.148165	0.293514	0	0.562726	0.239768	0	0	0	1.20117	1.69105	0.291426	0.139112	0	0	0.471599	0.14563	0	0.0974584	0.189626	0.144592	0.149727	0.14112	0.136572	0	0	0.167387	0.135104
Pop2	51.5741	74.1012	53.4917	59.3629	54.0176	66.4138	51.1884	66.9675	59.0846	73.3631	71.3773	72.9493	67.4455	74.1544	69.5012	73.2112	67.3714	62.136	48.2283	61.3813	61.8108	55.9087	45.8221	64.1	67.663	79.089	75.1036	62.2467	74.1698	66.9782	64.4088	55.414
PGRP-LD,Pmi	56.6809	50.9499	46.0469	48.4781	55.3981	53.5839	54.6313	53.2503	51.5495	55.1094	52.9553	45.168	49.6726	53.4636	53.9707	48.1655	47.8859	50.3946	54.0519	51.7285	54.7861	50.7268	48.6684	53.9922	56.7393	52.887	54.3465	54.0119	53.7583	52.2787	51.7715	49.8405
CG17221	21.4327	26.1378	19.5191	20.7263	19.4696	24.0605	20.9012	27.1442	26.4492	26.5381	16.7229	22.9103	26.8668	24.0483	22.6279	23.4716	24.6741	23.5571	22.24	24.9298	29.2983	22.7923	21.1264	21.8705	23.6689	25.63	27.8079	25.0032	23.9146	25.6151	21.4812	23.1957
sut4	0.121369	0.0873992	0	3.09567	0.0496022	0.094708	0	0.21555	0	0.212718	0	0	0	5.1247	2.8421	0	0	0	0.136449	0	0	0	0	0	0.0892374	0	0.0860507	0	0	0.0893947	0	0
b6	5.33903	4.92027	3.51543	2.40996	3.14931	2.70835	3.47999	3.85857	5.39314	5.04314	3.42511	3.25688	2.82993	3.38811	3.87884	5.34286	4.24156	4.16382	4.85322	6.85189	5.95016	6.0895	5.24348	5.57807	5.349	4.08649	6.38351	6.32932	5.4675	5.02978	5.70792	6.64642
NijB	0.210355	0.43809	0.192695	1.17453	0.741306	0.171902	0.0822036	0.195658	1.84918	0.871819	0.756587	0.754151	0.375641	0.603329	0.941639	1.36075	0.910992	0.734986	0.733242	0.164897	1.3021	0.188411	0.527825	0.970156	0.942117	0.977929	2.01706	1.84371	0	1.88304	2.88312	0.453511
NijA	7.40968	5.0999	6.43998	6.06957	7.21517	5.68428	6.67761	6.3523	8.83166	6.71448	4.93377	5.98696	6.34367	5.40731	5.63858	5.81485	6.67617	5.81956	6.17675	5.01423	6.81567	7.03773	6.50146	5.52774	6.25051	5.53652	4.97493	4.14604	4.08899	5.83379	4.26685	7.34053
CG31538	9.44784	11.5916	9.04257	19.5131	8.72185	10.7476	8.43446	10.9842	10.4836	12.1455	9.61429	12.0126	10.6818	29.3403	16.9664	12.697	11.6157	10.3032	8.25993	10.8965	7.39479	9.79582	7.79462	9.36869	12.8656	11.7429	11.8795	11.5197	11.323	12.0957	11.8277	8.83978
CG30203	6.16535	7.53005	7.74772	8.94544	6.90323	7.45462	6.8502	8.07644	8.14423	7.67903	9.0114	8.63204	10.224	8.1094	6.79162	6.83147	7.16816	7.23454	5.73182	7.32588	7.62608	6.24876	4.65829	5.37643	6.04518	7.22651	6.42049	6.20244	6.00578	6.48431	4.26382	6.47529
CG31533	0	0	0.0866061	1.11033	0	0	0	0	0	0	0	0	0	1.40357	0.707482	0	0	0	0.0166107	0	0	0.0442724	0	0	0	0	0	0	0	0	0	0.0354504
CG17224	76.9715	61.072	69.3289	63.6791	73.4409	66.9723	73.5786	72.1743	72.1922	60.507	63.4795	67.1765	78.774	74.6767	76.8071	65.6996	77.6891	76.8528	85.6563	76.265	86.4097	71.792	84.9016	78.9659	64.2571	64.0944	62.5288	76.4672	66.7202	66.1356	62.7516	77.4965
ab	11.7723	7.98227	10.7508	12.746	10.772	11.3432	11.0279	8.10977	10.5442	9.58175	9.96422	12.2425	11.3277	10.3185	10.3878	8.03132	9.60612	9.90461	11.0777	10.8338	9.47368	10.803	11.1007	10.6584	10.3126	9.77057	10.2318	10.4344	9.50888	11.5764	11.6424	11.1603
MED1	13.8417	19.3576	14.592	16.4284	14.4895	16.8526	13.7133	15.773	15.78	19.4025	19.1801	18.4345	15.9795	15.5868	15.816	14.8184	16.096	14.9207	13.2494	16.9848	15.2517	15.0312	13.0002	16.8366	15.7448	18.0942	16.8516	15.4188	19.832	16.6408	17.6489	15.967
ac	0	0	0	0	0	0	0	0	0	0	0	0	0	0	0	0	0	0	0	0	0	0	0	0	0	0	0	0	0	0	0	0
Pomp	56.2511	40.1499	52.6499	47.2122	51.9039	51.0953	55.8548	42.8325	42.138	41.3626	41.5706	38.8089	44.6991	42.5416	42.7536	43.6183	44.0005	38.2482	51.0212	41.0991	49.8437	45.4002	55.6691	43.5509	35.7827	38.7507	34.392	43.7327	39.7724	40.4995	35.1394	42.5809
MED8	15.5939	20.2974	17.8059	17.3459	15.1941	17.467	15.4966	18.5352	18.095	15.8478	20.1103	21.8678	15.1331	16.2406	17.8799	15.2694	16.1454	13.1654	18.3308	20.1918	19.5553	13.7957	15.2192	16.8826	14.6569	19.7595	18.7078	18.8243	19.6149	16.4625	14.6894	18.8226
Dgk	15.2991	17.2976	14.5019	16.7551	15.1134	17.577	15.4436	17.5658	17.6138	19.1249	15.0401	18.3044	15.4973	17.5351	16.9387	17.7025	13.7919	14.9011	13.7641	14.6604	11.5706	14.8618	13.9663	15.5104	18.0408	17.3207	16.492	15.0528	16.5586	17.5215	16.4968	13.7379
al	0.21775	0.273186	0.164616	0.788644	0.626696	1.09414	0.462198	0.333013	0.231029	0.151266	0	0.671896	0.107223	0.494759	0.445628	0.542969	0.516493	0.186504	0.454957	0.771379	0.552684	0.599148	0.367278	0.953025	0.53891	0.562679	0.437461	0.674021	0.395242	0.344513	0.738797	0.844699
MED4	9.1539	15.808	11.1532	9.82804	9.98909	10.3948	10.4055	12.5987	12.3125	14.3272	9.66146	11.4265	13.3154	11.7233	12.7329	11.1065	9.45518	13.0334	9.53931	11.4146	14.3199	9.18595	10.7282	11.7537	7.16087	10.3402	12.4827	9.9807	11.4763	10.1063	9.01603	13.2354
MED6	7.49026	11.3687	10.3755	9.40401	7.02825	12.1292	8.62515	12.2522	7.78048	11.0553	11.6409	11.7653	11.436	14.0528	9.82638	10.1547	8.83454	11.5027	7.78705	10.5881	10.1722	9.96671	9.18843	11.5145	9.98014	10.3009	11.4644	10.8131	11.7758	9.48063	11.5704	8.84654
ap	18.8685	19.7135	19.472	20.5053	21.1781	22.3353	20.4953	19.5522	17.852	20.9243	20.747	22.1734	19.3463	20.6857	22.1917	19.7744	19.6079	23.8937	22.3977	20.7546	18.1292	22.6974	21.4203	20.4794	20.3972	21.642	21.4992	21.0385	21.6694	22.2185	22.3838	20.6068
MED7	30.6665	41.4252	33.814	31.6054	34.6649	37.1379	34.2211	35.8464	41.5227	40.9894	40.9302	41.7609	41.8632	41.0687	32.8892	32.2242	40.077	34.0796	29.9532	31.7174	35.055	31.156	28.7953	38.4648	33.7793	43.8745	42.5891	37.2355	34.9072	32.3301	32.5428	33.6092
CG18540	0.430849	0.789531	0.306584	0.294069	0.391216	1.20625	0.875784	1.0668	0.370217	0.702311	2.0234	0.344844	0.671361	2.89725	0.94806	0.600261	0.260664	1.58098	0.353738	0.288089	0.60123	1.2967	0.102923	0.3692	0.279985	1.50662	0.255031	0.518197	1.20069	0	0.633344	0.548121
CG31549	46.6571	49.176	46.6651	48.0757	38.5795	45.4295	40.8089	47.4433	51.59	48.3682	49.1553	57.0685	47.53	44.0826	40.6773	47.0897	48.0496	40.5157	41.6927	49.2483	52.5481	43.0579	38.012	48.1053	52.5777	48.1593	42.6691	45.3383	39.7398	45.9833	37.5053	41.7034
CG31548	110.955	52.2392	112.522	94.9663	101.037	90.8948	98.1913	100.978	112.773	62.2721	81.1959	84.4242	82.6333	72.8565	96.5063	65.3013	101.118	88.3455	150.837	108.448	143.41	107.518	137.621	130.068	83.8637	80.8375	69.2866	97.6518	82.6705	93.9414	75.9502	122.916
CG18549	58.4696	65.0744	53.3243	61.2859	55.7609	67.6368	65.6617	70.006	68.4926	70.3223	66.697	53.5011	60.4544	70.883	68.2586	66.2421	68.8998	55.3472	64.1845	66.7603	66.638	62.8441	60.786	65.1643	70.708	76.0858	69.6131	69.7059	73.7338	68.5924	75.6375	68.2962
CG31547	51.524	40.8568	50.5086	61.7791	54.6122	64.9667	57.1165	54.1173	56.4904	53.046	57.8176	57.1002	63.8791	64.7251	60.9852	58.7203	61.1004	49.2718	55.2317	63.3644	62.2531	58.0085	53.9988	59.4973	58.1083	59.7606	60.4834	60.2289	58.6751	58.0558	53.0721	59.5873
CG31546	1.24972	2.34291	0.415953	5.74326	0.885065	0.9952	0.65489	1.64979	2.54401	2.94933	1.75888	0.489965	1.40761	6.4563	3.86147	2.84451	1.10338	1.9525	0.415866	1.47951	1.97968	2.40047	0.336442	2.35401	1.72981	1.21896	1.13414	1.46393	1.66447	1.71458	2.39294	1.26304
CG18547	14.348	3.77789	15.4918	12.2643	13.2376	8.38485	9.14956	6.95432	9.45312	5.10709	7.39353	8.60932	9.67798	9.37453	9.70176	7.84093	15.7738	14.8109	32.6671	16.1973	27.3142	18.0372	30.3916	19.2426	11.9719	8.75085	11.2309	14.3325	14.1112	13.1551	12.754	20.296
CG31544	0.123647	0	0	0	0	0	0	0	0	0	0	0	0	0	0	0	0	0.172706	0	0	0	0	0	0	0	0	0.142584	0	0	0	0	0
CG17211	4.15118	4.09096	3.20803	3.6463	3.35266	4.06483	4.0383	4.50472	3.76506	4.64162	4.24695	3.4837	5.14355	3.54408	4.02044	5.26399	5.05798	5.0196	4.77063	4.54066	4.87874	5.73367	5.31011	4.73273	4.94733	4.55802	4.78456	5.94213	6.12721	5.68975	5.98926	6.12397
CG18542	0	0	0	0	0	0	0	0	0	0	0	0	0	0	0	0	0	0	0	0	0	0	0	0	0	0	0	0	0	0	0	0
fkh	4.83601	5.6829	4.70379	5.43913	4.98687	5.70331	4.97131	5.50747	5.41142	6.23418	4.73372	5.08092	4.74003	5.91636	6.48648	6.91704	4.94863	5.55869	4.44191	4.77858	4.16621	5.20512	4.54366	5.26874	5.22599	5.45033	5.1908	5.27133	5.49504	4.84419	6.21268	5.15199
be	10.0615	7.86139	9.58711	12.4004	11.166	10.6551	9.28912	9.92713	12.2708	9.94918	11.522	11.7593	11.6573	12.7957	11.1513	8.60247	8.79751	9.43769	7.43725	9.38179	8.07966	9.59515	7.49049	8.21023	9.41509	9.44539	9.48768	9.45314	8.91166	9.92991	8.37673	8.29725
bi	4.49809	4.31935	4.66939	5.14859	4.62017	4.79251	4.17331	4.49452	5.23447	4.81152	5.17461	4.5578	4.95858	3.60733	3.87851	3.8803	4.10274	4.72005	4.32054	4.40613	3.39432	4.47286	4.14305	4.14938	4.97658	4.39067	5.09248	4.30318	4.04899	4.88023	4.88687	4.68767
bl	97.3963	140.167	103.473	105.185	95.3995	101.771	93.6838	117.309	108.152	130.543	120.262	113.81	107.132	102.408	96.0404	119.598	118.945	118.443	100.182	108.405	113.763	96.1094	89.3338	110.283	113.504	127.234	114.353	108.102	114.695	93.3509	106.52	103.862
CG14854,CG8461,Pde6	29.4322	33.906	30.1939	32.0404	28.3882	34.9902	30.9927	31.0497	32.6505	33.9088	34.5609	36.6678	29.3771	31.6884	30.945	33.0401	27.7553	35.7839	28.2864	27.944	28.588	30.7084	26.2774	28.02	32.64	33.4245	31.1479	30.038	28.7064	33.5146	29.7935	30.639
mir-2535b	0	0	0	0	0	0	0	0	0	0	0	0	0	0	0	0	0	0	0	0	0	0	0	0	0	0	0	0	0	0	0	0
CG30088,CG30090	0.10938	0.27688	0.473926	0.570925	0.258185	0.295545	0.574264	0	0.226499	0	0.17888	0	0	0.377197	0.475273	0	0	0.156203	1.52004	0.0601853	1.14979	1.13923	1.18058	0.360222	0.279168	0	0.575772	0.223077	0.302663	0	0.331635	0.532391
d4	25.727	30.4866	26.946	32.4358	27.9143	28.5783	28.1983	29.3807	27.2215	29.1041	33.25	30.1195	27.3639	28.8791	29.0428	28.8272	27.066	30.5162	26.0724	28.9329	25.5767	28.0087	26.8971	29.6463	31.148	32.1082	31.6386	29.9847	30.4857	28.1323	30.6694	27.6617
bs	6.40237	8.90339	7.05992	7.67203	6.58957	8.23328	7.39535	7.77204	6.93468	8.27416	8.24935	8.19526	7.44605	9.14022	6.41909	7.69804	6.76392	6.6999	6.56574	9.10997	5.83728	7.85403	6.6037	5.52721	7.23856	6.99139	6.51285	8.57724	7.71132	6.90135	6.67685	6.59184
Acf1	10.0814	9.91597	9.90317	8.7546	9.89548	9.67854	9.61876	9.86283	10.3718	10.2295	10.1271	9.62756	9.03626	9.10356	9.86584	10.2392	8.53412	8.76374	8.9941	8.66456	8.25052	9.29161	9.04632	8.54339	10.1837	10.0049	10.3172	9.32951	9.65886	9.04229	9.75399	8.83901
bt	33.4129	39.6403	29.0427	29.7985	30.3443	36.0905	29.6779	34.1686	31.4183	34.6945	36.2765	33.9487	30.5299	37.4763	32.0554	35.3853	31.63	39.7195	30.4633	33.0392	26.0259	34.9515	29.578	25.7837	37.315	34.8919	39.9023	39.7511	40.0507	34.951	39.2922	30.2305
CHIP	36.7758	38.9678	39.0397	40.8637	36.2943	37.0729	35.6917	37.6949	37.2016	40.3417	40.33	40.4612	37.567	40.5677	35.8604	37.9127	38.1336	40.0741	36.7703	41.6259	41.8595	37.5718	36.7756	37.0417	36.9693	40.176	38.3319	38.9984	41.9888	40.2711	37.1387	37.4809
CG17242	0	0	0	4.59538	0	0	0	0	0	0	0	0	0	6.22679	6.58368	0	0	0	0	0	0.188353	0	0	0	0	0	0	0	0	0	0	0
bw	34.5697	42.0371	28.2044	34.4829	28.3387	41.8604	38.1696	47.0689	32.1783	40.5678	33.4905	34.2495	37.1167	38.3708	35.4867	41.0591	49.5675	50.5146	40.9108	48.7836	46.654	47.5776	40.2285	42.2313	40.1553	44.577	42.0661	44.1725	47.1255	44.6107	47.9112	48.7509
CG31517	0	0.196026	0	0	0	0	0	0	0	0	0	0.191605	0	0	0	0	0	0	0	0	0	0	0	0	0	0	0	0	0	0	0	0
CG32847	0.239142	0.722411	0.223061	1.78786	0.573979	0.204028	0.369389	0.472458	0.500965	0.611111	0.236451	0.70445	0.228775	1.74302	1.63601	0.202512	0	0	0.173184	0.202124	0	0	0.0759722	0	0.380316	0.393769	0.178387	0	0.202777	0.38134	0.218976	0.736145
CG31516	1.45479	0.760337	0.463744	0.956067	0.356287	0.0826163	1.53164	1.80176	1.63757	1.24005	0.296159	0.193099	0.65409	1.35093	1.19871	2.81554	0.90216	0.878309	1.14175	0.997252	0.792233	1.00064	1.23772	0.812831	1.95569	1.17644	0.894789	1.95781	1.09943	1.23243	2.29193	1.2722
by	41.3618	34.9965	38.589	41.0314	41.4081	41.3527	42.2797	42.0112	43.0721	38.2373	39.5002	44.4147	41.065	41.0443	41.849	41.7257	43.1686	41.1442	43.6424	42.7875	42.63	39.223	41.0805	42.8181	42.0821	42.1593	39.7364	45.1633	40.3124	43.5852	39.96	45.0595
CG17249	4.09579	5.23504	3.63885	4.9111	3.72937	5.25797	4.68796	5.69598	4.30649	5.81431	5.7001	4.8268	4.51785	5.16409	5.48452	4.54091	4.98742	5.25241	4.27807	5.27112	4.87149	4.88107	4.56138	5.27209	5.37206	5.46603	4.88714	5.60958	6.4105	5.07299	5.85743	6.18635
CG32846	4.09494	7.22638	3.70407	6.30086	2.42928	4.8117	3.30069	4.44713	4.9083	7.1919	6.09652	5.09264	4.65782	5.67946	5.35031	7.61364	4.56224	6.21902	3.18144	5.19499	3.24196	4.20063	2.99659	4.4975	6.01989	6.98485	4.89057	4.50837	6.30276	5.41759	5.25482	5.01839
CG7706,CG7708	47.755	52.7861	45.0052	46.0309	51.0252	51.1593	47.8528	51.0854	50.9585	58.2301	52.8485	55.0434	42.1963	41.167	47.4551	57.2354	45.2284	45.6282	45.5662	42.0439	36.8875	45.5663	42.6469	45.9216	52.2688	53.3715	50.2178	44.4855	50.2081	53.1085	49.5609	45.716
CG31515	0	0	0	0.427006	0	0	0	0	0	0	0	0	0	2.93336	2.68074	0	0	0	0	0	0	0	0	0	0	0	0	0	0	0	0	0
CG32845	0.665487	0.988433	0.728384	0.414988	0.867076	0.585065	0.956461	0.659089	0.625371	0.628406	0.909645	0.74657	0.871398	0.816868	0.708948	0.49858	0.439552	0.594975	0.443181	0.564236	0.3142	0.406813	0.635883	0.568043	0.586561	0.438549	0.533688	0.480389	0.949531	0.36028	0.483698	0.313773
CG18577	0	0	0	0	0	0.171624	0	0	0	0	0	0.194416	0	0	0.273577	0	0	0	0.0771744	0	0	0	0	0	0	0	0	0	0	0	0	0
CG17244	106.483	51.6586	112.788	109.023	113.702	108.567	128.544	92.8887	83.3187	61.2026	93.1663	80.4582	110.071	80.0225	96.5493	77.2689	82.2207	81.7275	102.804	96.8699	135.623	81.52	101.994	114.278	65.5319	75.2995	54.1973	81.9616	70.1099	89.452	61.5938	127.141
ca	18.548	22.0621	17.7083	18.701	17.3432	20.3	18.3263	19.7551	20.0702	23.5987	20.7267	20.9648	20.6683	19.2541	18.9551	20.9583	18.8672	21.0593	18.2646	21.1583	16.9265	19.468	17.969	19.4262	20.5207	23.9245	22.8446	20.5145	20.7883	21.9431	20.4377	19.4654
Dif	35.0381	33.8383	36.3342	36.6383	36.7055	40.6184	37.9341	39.9418	33.5426	37.824	36.5774	41.2421	40.4655	39.6382	37.0703	32.6387	34.7816	39.3018	37.6185	37.7759	36.5975	35.6862	35.6895	36.4916	31.4942	37.987	35.4113	37.6974	33.5695	35.3288	32.9439	39.8007
snoRNA:Psi18S-531	0	0	0	0	0	0	0	0	0	0	0	0	0	0	0	0	0	0	0	0	0	0	0	0	0	0	0	0	0	0	0	0
cg	53.8609	57.8576	55.8834	55.4518	52.8934	57.734	58.4944	56.1606	54.1395	60.5281	56.2122	58.095	52.51	52.1493	57.5234	56.6633	50.5163	55.6103	49.1332	50.7657	47.7203	51.5361	50.3071	55.5272	54.2245	59.3794	55.4757	51.4163	54.302	56.5648	55.3039	54.3026
CG44837	18.6282	26.1954	17.8642	20.4742	19.2651	21.7628	18.5144	23.9755	21.1098	25.3246	20.531	24.4707	20.8405	19.5627	20.757	20.7824	20.295	20.2563	19.2444	19.9768	18.308	20.3176	19.6893	21.8464	22.037	25.2416	24.8989	23.5823	25.3113	21.7039	22.4342	22.3776
ci	7.25873	5.16244	7.13307	6.81496	7.65382	8.311	7.33271	5.80139	7.08722	5.25728	6.62866	6.62525	7.29828	6.33809	7.03126	5.85017	5.99999	6.2827	7.06274	6.17769	5.1339	6.61247	6.85033	5.95326	5.67947	4.97717	5.77381	6.24487	5.27678	6.4877	5.83722	6.35165
CG44838	29.6586	39.6569	29.8707	35.8296	27.4164	35.1286	28.4468	39.3859	34.9052	42.2092	35.7871	41.0048	35.2208	37.148	33.9106	39.714	33.9677	36.5331	27.0788	38.4771	28.1248	36.216	26.9127	32.4919	35.3332	39.6781	38.6915	36.6159	37.7919	37.9848	35.5678	32.7575
ck	8.95225	7.75348	9.35856	8.79455	9.11923	9.49833	9.79258	8.68972	8.05851	7.56956	7.54919	8.42134	8.63565	7.51843	9.46921	8.03928	8.5264	9.54193	10.7287	9.79996	8.61789	9.63055	9.7163	8.56607	8.32742	8.11034	8.93159	9.44059	7.99331	10.4077	8.70008	10.4777
cl	256.522	254.511	263.136	268.359	254.882	257.094	248.591	250.13	234.019	248.056	231.359	238.508	253.81	248.361	228.155	219.667	281.709	232.718	295.448	290.494	342.479	286.091	314.669	292.409	277.619	310.858	261.724	275.326	283.627	255.471	248.75	280.371
CG44836	0.586673	1.19888	0.994783	0.735207	0.548671	0.959545	0.916124	0.389031	0.353217	0.881875	0.690735	0.198374	0.573225	0.756465	1.54291	1.86323	0.19848	1.46168	0.256229	0.295087	0.23885	0.471227	0.170716	0.152252	0.779599	0.675164	0.274777	0.474172	0.302066	1.70324	1.25956	1.00881
fln	2.68434	1.35337	2.25823	3.2739	3.25126	2.15499	1.35723	2.33397	2.70759	2.65632	2.03791	2.6679	2.00319	4.08308	2.28606	2.41707	2.08852	1.91777	1.13849	2.07824	2.11685	2.07393	1.82075	2.10768	2.13757	2.11638	2.32584	2.46458	2.37932	2.26645	1.80253	2.43781
cn	0.147336	0	0.0429352	0.0771759	0.0365765	0.398995	0.138909	0.373854	0.59828	0.125832	0	0	0	0	0.0645764	0.313779	0.362516	0.0826381	0.168391	0.0813627	0.077747	0.176355	0.0282739	0.10048	0.152396	0.0789638	0.0723265	0.213699	0.164105	0.0753318	0.348627	0.0723233
flr	22.6628	26.4564	24.7508	25.2216	25.2021	26.7048	26.47	24.8507	26.2138	28.5883	24.292	26.8044	27.0678	27.5871	21.6852	23.8934	28.8801	23.0519	26.8596	22.1409	25.2903	25.282	24.8731	26.2391	26.6536	27.2585	26.157	27.1468	26.1683	25.371	25.4563	22.892
mir-983-1	0	0	0	0	0	0	0	0	0	0	0	0	0	0	0	0	0	0	0	0	0	0	0	0	0	0	0	0	0	0	0	0
Jon65Ai	0	0.193372	0	1.55979	0	0.197167	0.142605	0	0.291569	0	0	0	0	9.2399	1.11919	0	0.635727	0.23538	0.147916	0.237973	0	0	0	0	0	0.477439	0	0.421085	0	0	0	0
mir-983-2	0	0	0	0	0	0	0	0	0	0	0	0	0	0	0	0	0	0	0	0	0	0	0	0	0	0	0	0	0	0	0	0
Acer	79.1836	22.2366	97.2058	69.4017	88.1727	48.8307	82.3098	39.5422	40.5859	29.1853	50.0918	40.4685	42.4386	30.791	57.9275	28.1987	38.321	43.6505	89.6222	43.4945	58.2914	47.246	90.0248	49.46	30.2608	31.295	32.7977	47.5415	25.5598	41.132	30.0348	55.9273
CG17230	12.2231	17.9052	12.8028	14.4592	12.1255	14.2034	13.259	14.2529	17.4159	14.2083	16.3892	16.7067	15.84	16.8983	13.5631	13.1895	15.6408	13.185	13.6728	14.2945	14.5268	12.6039	12.0285	15.5089	15.2748	13.5695	13.8002	14.9522	15.0881	13.6281	16.5037	11.9575
flw	91.4435	81.1925	85.5964	85.3314	80.3897	95.5121	93.8538	95.8098	90.837	87.7674	80.5755	87.4134	83.4169	87.8719	90.3042	106.915	99.1093	110.641	96.7803	96.601	75.677	101.317	88.949	92.0277	94.7258	97.854	108.494	106.261	97.7972	101.8	108.724	99.4645
CG18563	0.218383	1.8056	0.200365	0.325664	0.129034	0.166241	0.468379	0.466087	0.303372	0.231167	0.469802	0.188156	0.27612	0.195154	0.607474	0	0.225337	0.72444	0.22864	0.724759	0.699312	0.277936	0.103732	0.0958195	0.230502	0.299538	0.361009	0.281124	0.406506	0	0.266825	0.0743
ct	7.88821	5.23474	7.87877	6.72834	7.90191	7.32829	7.75208	6.60193	6.61706	6.2047	6.69296	7.37993	6.37488	5.68002	6.8506	6.89429	5.2442	6.77752	7.38851	5.82515	4.58035	6.59191	7.24449	6.14926	5.97999	5.74022	6.28205	6.27568	6.20016	7.37573	6.44309	6.91473
cu	41.3475	47.7488	42.9648	45.8004	41.7842	41.9247	39.0262	46.026	45.8243	41.6885	50.277	38.0098	39.9372	45.3195	42.7709	38.03	50.5972	44.1935	41.0898	61.9603	48.1536	43.7715	39.5004	45.3663	42.8035	46.5802	47.9094	53.8049	35.9832	39.3995	40.5471	46.3017
cv	35.6839	37.7944	36.4989	40.8671	39.2119	41.3914	36.0584	44.7315	41.4263	43.1302	48.9555	47.6538	45.3388	45.4069	42.2499	38.651	53.2067	31.8935	39.479	46.7509	47.3276	43.5248	35.3745	40.6755	43.6858	40.4768	43.8667	44.5935	40.7067	47.961	44.2964	42.0053
CG31528	3.81735	7.37882	5.33943	6.52029	4.8934	5.1631	4.51467	6.53905	3.99153	7.81902	4.37766	5.6188	6.10064	6.52292	6.12476	6.581	5.2285	5.72345	4.61663	6.98563	3.86081	3.68966	4.71472	7.19254	5.89214	6.42223	7.15386	4.44497	4.90088	5.36616	6.48148	5.01793
CG31526	0	0	0	0	0	0	0	0	0	0	0	0	0	0.71526	0.694762	0	0.26787	0	0	0	0	0	0	0	0	0.259214	0.264476	0	0	0	0	0
CG32857	0	0	0	0	0	0	0	0	0	0	0	0	0	0	0	0	0	0	0	0	0	0	0	0	0	0	0	0	0	0	0	0
CG17237	0	0	0.0829266	0.99742	0	0	0	0	0	0	0	0	0	3.96893	3.03663	0	0	0	0	0	0	0.187015	0	0	0	0	0	0	0	0	0	0
CG31525	0.232195	0.143248	0.455243	0.506794	0.130602	0.289903	0.168109	0.0619774	0.0680053	0.294486	0.126217	0	0.368292	0.389543	0.276372	0.301147	0.155212	0.134044	0.111477	0.109332	0.101349	0.260856	0.242032	0.12263	0.208159	0	0.240958	0.0936284	0.0551227	0.105474	0.122793	0.200739
CG32856	26.2695	29.6238	26.6664	24.7346	26.1506	24.6118	22.8578	20.2349	27.038	25.4499	26.1209	24.6187	21.5903	24.4318	23.4901	23.5906	23.2797	16.4113	15.2728	20.0021	27.6613	15.0612	16.3776	27.6962	18.3866	14.612	13.8619	14.9405	21.1955	18.5326	22.055	19.5144
CG18568	0.156183	0.105414	0.290163	2.41362	0.152511	0.0805542	0.092061	0.127278	0.100619	0.121968	0.196283	0.262823	0.378378	6.18055	1.82472	0	0.226311	0.168939	0.0925241	0.116144	0.0766334	0.12103	0.149578	0.39394	0.314895	0.325815	0.335049	0.395741	0.253143	0	0.597505	0.436201
CG31524	0	0	0	0.30033	0	0	0	0	0.075102	0	0	0	0	0.973791	0.299933	0	0	0	0.0288767	0	0	0	0	0	0	0	0	0	0	0	0	0
CG17239	0	0.273982	0	0	0	0	0	0	0	0	0	0	0	0	0	0	0	0.303307	0	0	0	0	0	0	0	0	0	0	0	0	0	0
CG31523	57.9361	44.7784	53.5305	59.5367	56.6457	56.9218	59.043	50.0092	51.4119	49.3707	53.4767	53.4031	49.9597	59.9488	59.0397	54.3414	45.5023	52.4115	54.8445	51.9195	48.8685	52.2658	57.5133	51.8578	49.338	51.837	55.8137	52.0937	46.6169	54.5088	53.2675	57.0493
CG17234	0	0	0	0	0	0	0	0	0	0	0	0	0	0	0	0	0	0	0	0	0	0	0	0	0	0	0	0	0	0	0	0
CG31522	69.2021	60.9548	69.6179	74.6952	64.3606	61.9302	66.803	67.0161	73.2033	66.9388	68.7295	68.3071	60.2754	59.9226	62.4093	73.2125	57.6519	57.32	58.3172	60.9434	52.4317	54.5543	58.1375	59.8184	61.8747	56.396	59.161	61.1976	54.8107	58.7991	54.1082	57.9061
da	21.9218	25.1899	22.9483	26.0834	24.3876	25.0492	23.3349	25.1676	24.9986	25.2323	22.1155	25.6831	27.1299	24.0283	25.4838	25.8909	20.4284	23.2339	21.2476	24.8173	22.334	23.3388	21.7295	23.8298	23.5329	26.9198	22.744	24.5688	24.0154	25.6727	20.9178	25.3795
CG17233	15.6972	20.2523	16.0942	18.8736	15.4159	17.9417	14.9675	19.0335	18.5747	20.5565	19.5646	18.5812	20.3559	18.8533	19.1355	20.4108	17.5582	18.942	15.3261	22.1643	16.435	17.0596	16.0924	17.9587	18.2181	20.6432	20.5628	17.3807	20.4791	17.5705	18.5319	17.2087
[truncated: 14,259 more rows]
