# Supplementary material for: Integrated omics in Drosophila uncover a circadian kinome
Source: Nat Commun. 2020 Jun 1;11:2710. doi: 10.1038/s41467-020-16514-z (PMC7264355; doi:10.1038/s41467-020-16514-z)
Supplement: Supplementary file 6 — Supplementary Data 3 [file 41467_2020_16514_MOESM6_ESM.xlsx]

## Sheet: Summary
Supplementary Data 3. Proteins quantified and processed from proteomics data.
Namea	Descriptionb
Protein IDs	Identifier(s) of protein(s) contained in the protein group. They are sorted by number of identified peptides in descending order.
Majority protein IDs	These are the IDs of those proteins that have at least half of the peptides that the leading protein has.
Peptide counts (all)	Number of peptides associated with each protein in protein group, occuring in the order as the protein IDs occur in the 'Protein IDs' column. Here distinct peptide sequences are counted. Modified forms or different charges are counted as one peptide.
Peptide counts (razor+unique)	Number of peptides associated with each protein in protein group, occuring in the order as the protein IDs occur in the 'Protein IDs' column. Here distinct peptide sequences are counted. Modified forms or different charges are counted as one peptide.
Peptide counts (unique)	Number of peptides associated with each protein in protein group, occuring in the order as the protein IDs occur in the 'Protein IDs' column. Here distinct peptide sequences are counted. Modified forms or different charges are counted as one peptide.
Fasta headers	Fasta headers(s) of protein(s) contained within the group.
Number of proteins	Number of proteins contained within the group. This corresponds to the number of entries in the colum 'Protein IDs'.
Peptides	The total number of peptide sequences associated with the protein group (i.e. for all the proteins in the group).
Razor + unique peptides	The total number of razor + unique peptides associated with the protein group (i.e. these peptides are shared with another protein group).
Unique peptides	The total number of unique peptides associated with the protein group (i.e. these peptides are not shared with another protein group).
Peptides Pro1	Number of peptides (distinct peptide sequences) in experiment Pro1.
Razor + unique peptides Pro1	Number of razor + unique peptides (distinct peptide sequences) in experiment Pro1.
Unique peptides Pro1	Number of unique peptides (distinct peptide sequences) in experiment Pro1.
Sequence coverage [%]	Percentage of the sequence that is covered by the identified peptides of the best protein sequence contained in the group.
Unique + razor sequence coverage [%]	Percentage of the sequence that is covered by the identified unique and razor peptides of the best protein sequence contained in the group.
Unique sequence coverage [%]	Percentage of the sequence that is covered by the identified unique peptides of the best protein sequence contained in the group.
Mol. weight [kDa]	Molecular weight of the leading protein sequence contained in the protein group.
Sequence length	The length of the leading protein sequence contained in the group.
Sequence lengths	The length of all sequences of the proteins contained in the group.
Fraction average	N/A
Q-value	This is the ratio of reverse to forward protein groups.
Score	Protein score which is derived from peptide posterior error probabilities.
Sequence coverage Pro1 [%]	Percentage of the sequence that is covered by the identified peptides in this sample of the longest protein sequence contained within the group.
Intensity	Summed up eXtracted Ion Current (XIC) of all isotopic clusters associated with the identified AA sequence. In case of a labeled experiment this is the total intensity of all the isotopic patterns in the label cluster.
Intensity Pro1	Summed up eXtracted Ion Current (XIC) of all isotopic clusters associated with the identified AA sequence. In case of a labeled experiment this is the total intensity of all the isotopic patterns in the label cluster.
MS/MS Count	The number of sequencing events for this sequence, which matches the number of identifiers stored in the column ‘MS/MS IDs’. This number is independent of the times the AA sequence has been identified through (other) modifications (e.g. heavy label, oxidation, etc.), about which information can be found in the columns 'Labeling State' and 'Modification'.
Only identified by site	When marked with '+', this particular protein group was identified only by a modification site.
Reverse	When marked with '+', this particular protein group contains no protein, made up of at least 50% of the peptides of the leading protein, with a peptide derived from the reversed part of the decoy database. These should be removed for further data analysis. The 50% rule is in place to prevent spurious protein hits to erroneously flag the protein group as reverse.
Potential contaminant	When marked with '+', this particular protein group was found to be a commonly occurring contaminant. These should be removed for further data analysis.
id	A unique (consecutive) identifier for each row in the proteinGroups table, which is used to cross-link the information in this file with the information stored in the other files.
Peptide IDs	Identifier(s) of the associated peptide sequence(s) summary, which can be found in the file 'peptides.txt'.
Peptide is razor	Indicates for each peptide ID if it is a razor or group unique peptide (true) or a non unique non razor peptide (false).
Mod. peptide IDs	Identifier(s) of the associated peptide sequence(s) summary, which can be found in the file 'modificationSpecificPeptides.txt'.
Evidence IDs	Identifier(s) for analyzed peptide evidence associated with the protein group referenced against the evidences table.
MS/MS IDs	The identifiers of the MS/MS scans identifying this peptide, referenced against the msms table.
Best MS/MS	The identifier of the best (in terms of quality) MS/MS scans identifying the peptides of this protein, referenced against the msms table.
Oxidation (M) site IDs	Identifier(s) for site(s) associated with the protein group, which show(s) evidence of the modification, referenced against the appropriate modification site file.
Oxidation (M) site positions	Positions of the sites in the leading protein of this group.
a. Name and b. description of each term are directly exported from MaxQuant.

## Sheet: Conventional_1
Protein IDs	Majority protein IDs	Peptide counts (all)	Peptide counts (razor+unique)	Peptide counts (unique)	Fasta headers	Number of proteins	Peptides	Razor + unique peptides	Unique peptides	Peptides Pro2	Razor + unique peptides Pro2	Unique peptides Pro2	Sequence coverage [%]	Unique + razor sequence coverage [%]	Unique sequence coverage [%]	Mol. weight [kDa]	Sequence length	Sequence lengths	Fraction average	Fraction 1	Fraction 2	Fraction 3	Fraction 4	Fraction 5	Fraction 6	Fraction 7	Fraction 8	Fraction 9	Fraction 10	Fraction 11	Fraction 12	Fraction 13	Fraction 14	Fraction 15	Fraction 16	Fraction 17	Fraction 18	Q-value	Score	Reporter intensity corrected 0	Reporter intensity corrected 1	Reporter intensity corrected 2	Reporter intensity corrected 3	Reporter intensity corrected 4	Reporter intensity corrected 5	Reporter intensity corrected 6	Reporter intensity corrected 7	Reporter intensity corrected 8	Reporter intensity corrected 9
CON__ENSEMBL:ENSP00000377550;CON__P13646-1	CON__ENSEMBL:ENSP00000377550;CON__P13646-1	7;6	1;1	0;0	;	2	7	1	0	7	1	0	11.2	1.9	0	45.771	420	420;458	18																		1	1	-2	12891	13270	13516	13682	13399	12874	12990	12927	12967	13015
CON__P00761	CON__P00761	3	3	3		1	3	3	3	3	3	3	20.8	20.8	20.8	24.409	231	231	4.67	3	1			1													1	0	58.413	20465	20772	21335	21266	21811	20298	20531	20407	21186	22872
CON__P02533;CON__P08779;CON__Q9Z2K1;CON__Q3ZAW8	CON__P02533;CON__P08779	9;5;3;3	6;2;1;1	2;1;1;1	;	4	9	6	2	9	6	2	15.7	10.8	3.8	51.621	472	472;473;469;474	7.5	1	1					1		1	1						1			0	15.433	20259	43005	22734	26589	19477	23134	23041	26340	26496	23694
CON__P48668;CON__P04259;CON__P02538;CON__Q8VED5;CON__P05787;CON__H-INV:HIT000016045	CON__P48668;CON__P04259;CON__P02538;CON__Q8VED5	8;8;8;4;3;2	1;1;1;0;0;0	0;0;0;0;0;0	;;;	6	8	1	0	8	1	0	11.5	1.8	0	60.024	564	564;564;564;531;483;99	1	1																		0.0051567	1.6822	1795.7	4442.8	1899.1	1747.1	1935	2121.5	1420.2	1923.6	2179.4	1801.8
CON__P02662	CON__P02662	1	1	1		1	1	1	1	1	1	1	4	4	4	22.975	199	199	6						1													0.0040233	1.8724	6920.8	3264.3	3973.5	5175.1	6411.1	2944.7	2752.1	4370.6	4149.3	2990.9
CON__P02769;CON__P02768-1	CON__P02769	18;2	18;2	18;2		2	18	18	18	18	18	18	29.2	29.2	29.2	69.293	607	607;609	8.5	2			1	3	2	2	2		2	1	1	1		1			2	0	69.377	159000	82225	79826	81125	81972	89823	80109	79269	79865	83059
CON__P04264;REV__tr|A1Z7S3|A1Z7S3_DROME	CON__P04264	25;1	25;1	16;1		2	25	25	16	25	25	16	40.2	40.2	27.8	66.017	644	644;686	8.96		3	3	6	6	3	4	2	4	4	2	3	2	1	1	2	3	4	0	314.64	226120	345730	256320	332600	200970	224970	270920	321420	310240	320380
CON__P12763	CON__P12763	2	2	2		1	2	2	2	2	2	2	5.8	5.8	5.8	38.418	359	359	10						1								1					0	12.908	2196.3	1889.9	2198	2143.3	2007.9	2440.9	1662.8	2165.8	2288	1890.9
CON__P13645;CON__P02535-1;CON__P08730-1;CON__A2A4G1;CON__Q7Z3Y7;CON__Q7Z3Y8;CON__Q2M2I5;CON__Q148H6;CON__P08727;CON__P19001;CON__P05784;CON__Q7Z3Z0;CON__Q14525;CON__Q9UE12;CON__Q15323;CON__A2A5Y0;CON__Q92764;CON__Q14532;CON__A2AB72;CON__Q497I4;CON__O76015;CON__O76013;CON__Q7Z3Y9;CON__O76014;CON__REFSEQ:XP_986630;CON__Q99456	CON__P13645	28;10;6;5;5;4;4;3;2;2;2;2;1;1;1;1;1;1;1;1;1;1;1;1;1;1	28;10;6;5;5;4;4;3;2;2;2;2;1;1;1;1;1;1;1;1;1;1;1;1;1;1	21;6;0;0;1;1;0;1;0;0;0;1;0;0;0;0;0;0;0;0;0;0;0;0;0;0		26	28	28	21	28	28	21	51.4	51.4	45.4	59.51	593	593;570;437;456;486;459;525;464;400;403;423;450;404;416;416;416;425;448;453;455;456;467;468;471;476;494	10.6	2	5	1	2	1		4	2	3	2	4	7	5	5	3	2	4	3	0	246.71	171270	228980	254440	291590	158670	186790	195790	279770	237880	239550
CON__P13647	CON__P13647	11	6	1		1	11	6	1	11	6	1	15.9	9.7	1.7	62.378	590	590	4.83		1	2		1		1		1										0	13.599	16861	22153	15825	18595	13188	15010	14462	19540	18308	17218
CON__P35527	CON__P35527	20	19	19		1	20	19	19	20	19	19	42.5	41.4	41.4	62.129	623	623	10.2	1	2	1	2	2	2		5	2	1	2			1	1	3	4	3	0	323.31	128200	173070	104480	144010	110060	110690	138170	144890	151420	165460
CON__P35908;CON__Q01546;CON__Q5XKE5;CON__Q6NXH9;CON__Q7Z794;CON__P12035;CON__Q9R0H5;CON__P07744;CON__Q7RTS7;CON__Q32MB2;CON__P19013;CON__Q9DCV7;CON__Q3KNV1;CON__P08729;CON__Q9H552;CON__Q14CN4-1;CON__Q6IME9;CON__Q8N1N4-2;CON__Q7RTT2;CON__Q3SY84;CON__Q9NSB2;CON__Q6ISB0	CON__P35908	24;4;3;3;3;3;2;2;2;2;2;1;1;1;1;1;1;1;1;1;1;1	21;3;3;2;1;2;1;2;2;2;2;1;1;1;1;1;1;1;1;1;1;1	15;1;1;0;0;1;0;0;0;0;0;0;0;0;0;0;0;0;0;0;0;0		22	24	21	15	24	21	15	45.3	40.9	31.8	65.865	645	645;638;535;539;578;629;524;525;529;540;594;457;469;469;499;511;520;521;521;523;600;600	9.68	2	2		1	7		1	3	3	4	4				3	1	6	1	0	183.6	113650	154850	198230	224640	112530	136210	136180	210080	166700	174200
REV__CON__P00711	REV__CON__P00711	1	1	1		1	1	1	1	1	1	1	0	0	0	14.186	123	123	4			1		1														0.0074627	1.4976	12467	12770	14310	13502	13350	12843	12463	12198	11837	14378
REV__CON__Q2KIG3	REV__CON__Q2KIG3	1	1	1		1	1	1	1	1	1	1	0	0	0	48.821	423	423	17.3																	2	1	0.0018568	2.3011	14872	15138	14274	13036	14714	13651	14320	13400	13488	15124
REV__sp|O46080|SMG9_DROME	REV__sp|O46080|SMG9_DROME	1	1	1		1	1	1	1	1	1	1	0	0	0	54.726	487	487	4				1															0.0091725	1.374	1768.6	1901.2	2137.2	2214.7	2325.6	2013.3	2055.1	2015.8	2141.1	2287.7
REV__sp|O77051|E2F2_DROME	REV__sp|O77051|E2F2_DROME	1	1	1		1	1	1	1	1	1	1	0	0	0	41.394	370	370	10										1									0.0089809	1.3909	0	0	0	0	0	0	0	0	0	0
REV__sp|P10383|OTU_DROME	REV__sp|P10383|OTU_DROME	1	1	1		1	1	1	1	1	1	1	0	0	0	97.451	853	853	5.5					1	1													0.0099183	1.3266	21262	22952	23724	23716	22879	22696	22887	22207	21469	23458
REV__sp|P13395|SPTCA_DROME	REV__sp|P13395|SPTCA_DROME	2	2	2		1	2	2	2	2	2	2	0	0	0	278.3	2415	2415	15.6													2				2	1	0.0063191	1.5898	6797	8473.4	7949.1	7846.6	8923.5	9449.2	8973.6	8681	8737.5	9958.2
REV__sp|P32030|SLP1_DROME;REV__sp|P32031|SLP2_DROME	REV__sp|P32030|SLP1_DROME;REV__sp|P32031|SLP2_DROME	1;1	1;1	1;1	;	2	1	1	1	1	1	1	0	0	0	36.202	322	322;445	8								1											0.0065166	1.5862	2697.5	3134.3	2313.5	3219.1	4717.4	4105.3	3527.3	6458.6	3077.3	4110.4
REV__sp|P98149|DIF_DROME	REV__sp|P98149|DIF_DROME	1	1	1		1	1	1	1	1	1	1	0	0	0	73.934	667	667	15.5														1			1		0.0049633	1.6967	12032	12370	11866	10494	11017	11602	9812.3	11330	11575	10834
REV__sp|Q04691|FBP1_DROME	REV__sp|Q04691|FBP1_DROME	2	2	2		1	2	2	2	2	2	2	0	0	0	119.66	1029	1029	7.5					1					1									1	-2	6294	6771.8	6169.2	6426.9	6456.4	6304.6	5704.5	6230.9	6359.1	6842.1
REV__sp|Q05733|DCHS_DROME	REV__sp|Q05733|DCHS_DROME	1	1	1		1	1	1	1	1	1	1	0	0	0	94.034	847	847	10										1									1	-2	7310.5	7417.9	8492.1	7756.6	7617.8	7260.1	6992.4	7075.2	7204.3	7256.2
REV__sp|Q0KIC3|Y3427_DROME	REV__sp|Q0KIC3|Y3427_DROME	1	1	1		1	1	1	1	1	1	1	0	0	0	149.3	1372	1372	15.3															2	1			0.00082936	2.408	30284	29632	30126	29944	31602	29638	30518	31042	28901	31415
REV__sp|Q7JQ32|GC76C_DROME	REV__sp|Q7JQ32|GC76C_DROME	1	1	1		1	1	1	1	1	1	1	0	0	0	170.5	1525	1525	18																		1	1	-2	2593.2	2256.3	1952.2	1648	1827.4	1899	1431.1	2231	1714.8	1548.6
REV__sp|Q8IRH5|Y2199_DROME	REV__sp|Q8IRH5|Y2199_DROME	1	1	1		1	1	1	1	1	1	1	0	0	0	81.991	733	733	7							1												0.004778	1.7487	2574.7	3259.9	2529	3179.8	2861.6	2687	3278.8	3211.4	2865.4	2759.6
REV__sp|Q95RI5|FAXC_DROME	REV__sp|Q95RI5|FAXC_DROME	1	1	1		1	1	1	1	1	1	1	0	0	0	47.105	418	418	8.67								1	2										0.0061265	1.5968	13347	14358	13649	14595	16451	15353	15250	15989	17610	16951
REV__sp|Q95RJ9|EBI_DROME	REV__sp|Q95RJ9|EBI_DROME	1	1	1		1	1	1	1	1	1	1	0	0	0	72.387	700	700	5					1														0.0032514	2.0266	3218.4	3127.8	3479	3968	3915.3	3590.4	3530.5	3764.7	3426.1	3607.7
REV__sp|Q9NG98|TOP3A_DROME	REV__sp|Q9NG98|TOP3A_DROME	1	1	1		1	1	1	1	1	1	1	0	0	0	136.14	1250	1250	3			1																0.002863	2.1704	3404.4	2996.2	3857.8	3718.2	3564.4	4005.7	2948.1	3517.7	2599.3	3668.4
REV__sp|Q9U5L1|SRPRA_DROME	REV__sp|Q9U5L1|SRPRA_DROME	1	1	1		1	1	1	1	1	1	1	0	0	0	67.794	614	614	1	2																		0.00062254	2.4178	10848	10750	10212	11934	11247	10388	10390	9595.8	12151	14401
REV__sp|Q9VAC5|ADA17_DROME	REV__sp|Q9VAC5|ADA17_DROME	1	1	1		1	1	1	1	1	1	1	0	0	0	83.08	732	732	5					1														0.0051598	1.6866	15707	16480	16478	16208	17021	16688	16788	17254	16160	16349
REV__sp|Q9VCD0|GATB_DROME	REV__sp|Q9VCD0|GATB_DROME	1	1	1		1	1	1	1	1	1	1	0	0	0	57.376	516	516	15														1	2	1			0.0080266	1.4534	30750	35137	37868	34123	31030	26367	27472	31718	29510	32676
REV__sp|Q9VCE1|BECN1_DROME	REV__sp|Q9VCE1|BECN1_DROME	1	1	1		1	1	1	1	1	1	1	0	0	0	48.87	422	422	6						1													1	-2	13742	12238	12202	10815	12076	12105	12396	11808	11664	11589
REV__sp|Q9VJZ7|RRP1L_DROME	REV__sp|Q9VJZ7|RRP1L_DROME	1	1	1		1	1	1	1	1	1	1	0	0	0	78.995	687	687	11											1								0.0085954	1.4066	9249.2	7709.7	8140.2	7453	7954.2	8731	7449	8137.3	8113.5	8169.1
REV__sp|Q9VL96|PESC_DROME	REV__sp|Q9VL96|PESC_DROME	1	1	1		1	1	1	1	1	1	1	0	0	0	73.862	627	627	11											2								0.0078385	1.4775	7290.4	7450.1	7251.5	6681.8	7414.5	6236.8	6310.8	6755.1	6349.8	6880.4
REV__sp|Q9VN03|SUV3_DROME	REV__sp|Q9VN03|SUV3_DROME	1	1	1		1	1	1	1	1	1	1	0	0	0	86.624	763	763	12												1							0.0076501	1.49	0	0	0	0	0	0	0	0	0	0
REV__sp|Q9VRP9|BRE1_DROME	REV__sp|Q9VRP9|BRE1_DROME	2	2	2		1	2	2	2	2	2	2	0	0	0	119.06	1044	1044	7			1	1					2	1									0.0002302	4.7313	62436	62926	62830	60050	60727	61276	60502	59588	59174	58985
REV__sp|Q9VW26|OAT_DROME	REV__sp|Q9VW26|OAT_DROME	1	1	1		1	1	1	1	1	1	1	0	0	0	47.311	431	431	16																1			1	-2	14879	11847	11336	8354.7	10416	9747.4	9534.5	10061	8907.2	8051.5
REV__sp|Q9W107|SYYM_DROME	REV__sp|Q9W107|SYYM_DROME	1	1	1		1	1	1	1	1	1	1	0	0	0	52.574	464	464	17																	1		1	-2	13565	15552	18614	13909	14190	8799.7	11914	13866	12849	12215
REV__sp|Q9W4E2|NBEA_DROME	REV__sp|Q9W4E2|NBEA_DROME	2	2	2		1	2	2	2	2	2	2	0	0	0	384.51	3466	3466	6.75					1	2				1									0.0072706	1.5017	18758	18720	18465	19250	20271	19992	18614	20322	19989	20522
REV__tr|A0A0B4K657|A0A0B4K657_DROME	REV__tr|A0A0B4K657|A0A0B4K657_DROME	1	1	1		1	1	1	1	1	1	1	0	0	0	405.12	3734	3734	2.5		1	1																1	-2	19710	18970	19347	14678	17963	17280	16865	15978	14476	15140
REV__tr|A0A0B4KFB8|A0A0B4KFB8_DROME	REV__tr|A0A0B4KFB8|A0A0B4KFB8_DROME	2	2	2		1	2	2	2	2	2	2	0	0	0	129.75	1123	1123	2.33		2	1																0.0046009	1.8016	18709	23275	22644	24482	24909	24326	24342	24492	24088	25469
REV__tr|A0A0B4KHT3|A0A0B4KHT3_DROME	REV__tr|A0A0B4KHT3|A0A0B4KHT3_DROME	1	1	1		1	1	1	1	1	1	1	0	0	0	279.03	2513	2513	6						1													1	-2	10329	9749	8594.4	9455.7	9523	9302	9173.8	9665.6	9599.3	9183.9
REV__tr|A0A0B4KHV7|A0A0B4KHV7_DROME	REV__tr|A0A0B4KHV7|A0A0B4KHV7_DROME	1	1	1		1	1	1	1	1	1	1	0	0	0	115.89	1080	1080	3			1																1	-2	9283.5	9852.8	9454.3	6554.6	7899.3	7482.7	7473.8	7384.3	6458.7	6347.2
REV__tr|A1Z709|A1Z709_DROME	REV__tr|A1Z709|A1Z709_DROME	1	1	1		1	1	1	1	1	1	1	0	0	0	151.55	1397	1397	9									1										1	-2	4189.4	4771.7	4772	4169.4	4305.5	4835.1	4555.7	4354.6	4284.8	4595.3
REV__tr|A1Z9J6|A1Z9J6_DROME	REV__tr|A1Z9J6|A1Z9J6_DROME	1	1	1		1	1	1	1	1	1	1	0	0	0	16.86	155	155	15.5															2	2			0.0040241	1.8766	25655	26229	26417	23588	19040	19810	19169	17553	17958	16631
REV__tr|A1ZAW3|A1ZAW3_DROME	REV__tr|A1ZAW3|A1ZAW3_DROME	1	1	1		1	1	1	1	1	1	1	0	0	0	110.66	1004	1004	9.5	1																	1	0.0093622	1.3698	12081	10671	10928	10577	10921	10157	10401	10289	10773	10402
REV__tr|A1ZAZ7|A1ZAZ7_DROME	REV__tr|A1ZAZ7|A1ZAZ7_DROME	1	1	1		1	1	1	1	1	1	1	0	0	0	74.414	649	649	2		2																	0.0012404	2.3381	5349.5	3015.8	2353.3	1729	4914.9	2142.1	3288.1	4417.3	4095.4	2539.6
REV__tr|A8JNK1|A8JNK1_DROME	REV__tr|A8JNK1|A8JNK1_DROME	1	1	1		1	1	1	1	1	1	1	0	0	0	135.77	1241	1241	10										2									0.0016519	2.3074	12141	13598	15319	14834	15092	15283	14222	15475	15062	18168
REV__tr|A8JQU5|A8JQU5_DROME	REV__tr|A8JQU5|A8JQU5_DROME	1	1	1		1	1	1	1	1	1	1	0	0	0	27.492	233	233	16																1			1	-2	5368	5549.9	5575.4	6002.9	6057.8	5450.8	5193.8	5030.6	5307.2	5332.8
REV__tr|A8JUM9|A8JUM9_DROME;REV__tr|A0A0B4K7Q6|A0A0B4K7Q6_DROME	REV__tr|A8JUM9|A8JUM9_DROME;REV__tr|A0A0B4K7Q6|A0A0B4K7Q6_DROME	2;1	2;1	2;1	;	2	2	2	2	2	2	2	0	0	0	129.02	1137	1137;2008	13.7												2					1		0.0038252	1.8862	26004	24363	28346	25395	27496	24337	25035	24332	25461	23248
REV__tr|A8JUV3|A8JUV3_DROME	REV__tr|A8JUV3|A8JUV3_DROME	1	1	1		1	1	1	1	1	1	1	0	0	0	155.8	1457	1457	12.3	1																	2	0.0014454	2.3124	18398	18525	19784	17697	19981	19397	19032	18514	19273	19781
REV__tr|B7Z092|B7Z092_DROME	REV__tr|B7Z092|B7Z092_DROME	1	1	1		1	1	1	1	1	1	1	0	0	0	128.27	1104	1104	10										1									0.007081	1.5264	3276.8	2700.6	4029	3142.5	3663.4	3112.8	2513.8	2950.5	2527.8	3203.2
REV__tr|M9PFA9|M9PFA9_DROME	REV__tr|M9PFA9|M9PFA9_DROME	1	1	1		1	1	1	1	1	1	1	0	0	0	46.884	412	412	15															1				1	-2	3197.2	3898.3	3762.5	3077.5	2892.4	3101.9	2788.1	2830.1	2888.5	3005.2
REV__tr|Q0KHU0|Q0KHU0_DROME	REV__tr|Q0KHU0|Q0KHU0_DROME	1	1	1		1	1	1	1	1	1	1	0	0	0	349.42	3145	3145	17.5																	1	1	0.0087873	1.3932	20515	20502	20828	18957	20193	17101	19123	21680	18916	19950
REV__tr|Q0KI33|Q0KI33_DROME	REV__tr|Q0KI33|Q0KI33_DROME	1	1	1		1	1	1	1	1	1	1	0	0	0	127.85	1142	1142	1	1																		0.0030587	2.0709	8125.6	7817.5	8641.9	7659.3	8217.4	7053.8	7607.7	7978.2	7577.1	7449.4
REV__tr|Q59E63|Q59E63_DROME	REV__tr|Q59E63|Q59E63_DROME	1	1	1		1	1	1	1	1	1	1	0	0	0	44.684	396	396	16																1			1	-2	897.82	797.27	898.48	844.87	717	694.49	567.1	769.56	757.18	878.27
REV__tr|Q7JZR5|Q7JZR5_DROME	REV__tr|Q7JZR5|Q7JZR5_DROME	1	1	1		1	1	1	1	1	1	1	0	0	0	52.263	460	460	2		1																	1	-2	5411.5	6314.5	6551.8	6658.9	6774.3	6907.3	6541	7105.6	6442	6575.7
REV__tr|Q8INR2|Q8INR2_DROME	REV__tr|Q8INR2|Q8INR2_DROME	1	1	1		1	1	1	1	1	1	1	0	0	0	26.655	232	232	1.33	2	1																	0.0026623	2.199	10951	10596	11528	10649	11211	11976	10556	11001	11324	12206
REV__tr|Q8IQI3|Q8IQI3_DROME	REV__tr|Q8IQI3|Q8IQI3_DROME	1	1	1		1	1	1	1	1	1	1	0	0	0	73.208	658	658	15.5															1	1			0.0036364	1.9295	9506.5	10079	10663	10389	10384	10167	9885.8	9943	9307.8	9808.3
REV__tr|Q95RQ7|Q95RQ7_DROME	REV__tr|Q95RQ7|Q95RQ7_DROME	1	1	1		1	1	1	1	1	1	1	0	0	0	81.984	707	707	13.5													1	1					0.0067141	1.5862	37576	39999	43850	38480	40013	37017	40707	40774	35217	35628
REV__tr|Q9V3N4|Q9V3N4_DROME	REV__tr|Q9V3N4|Q9V3N4_DROME	1	1	1		1	1	1	1	1	1	1	0	0	0	395.86	3583	3583	6						1													1	-2	2508.3	1828	2408.3	2602.3	2341.2	2738.9	2078.8	1783.5	1780.9	2219.6
REV__tr|Q9VBS6|Q9VBS6_DROME	REV__tr|Q9VBS6|Q9VBS6_DROME	2	2	2		1	2	2	2	2	2	2	0	0	0	47.695	417	417	10.5			1															1	1	-2	8206.4	8466.3	8549.4	8113.9	8630.5	7288.9	7505.6	7915.7	7953.6	8110.8
REV__tr|Q9VCD8|Q9VCD8_DROME	REV__tr|Q9VCD8|Q9VCD8_DROME	1	1	1		1	1	1	1	1	1	1	0	0	0	142.88	1238	1238	11											1								1	-2	6682.6	6181.8	5391.9	4111	5771.1	5308.3	5395.3	5020.7	6230.5	5212.4
REV__tr|Q9VCN4|Q9VCN4_DROME	REV__tr|Q9VCN4|Q9VCN4_DROME	1	1	1		1	1	1	1	1	1	1	0	0	0	64.586	550	550	9									1										1	-2	9826.2	10202	9957.7	10228	10035	10546	11550	11436	10179	11146
REV__tr|Q9VCQ6|Q9VCQ6_DROME	REV__tr|Q9VCQ6|Q9VCQ6_DROME	1	1	1		1	1	1	1	1	1	1	0	0	0	93.573	828	828	10.5										1	1								1	-2	4342.8	3026.3	2933.3	3041.9	3190.3	3087.2	2870.3	2810.6	3527.9	3157.2
REV__tr|Q9VD62|Q9VD62_DROME	REV__tr|Q9VD62|Q9VD62_DROME	1	1	1		1	1	1	1	1	1	1	0	0	0	64.812	562	562	11											2								0.0034462	1.988	6729.1	6690.8	7206.8	7960.2	8798.2	6933	8008.3	6585.1	8208.2	9285.2
REV__tr|Q9VFI0|Q9VFI0_DROME	REV__tr|Q9VFI0|Q9VFI0_DROME	1	1	1		1	1	1	1	1	1	1	0	0	0	135.81	1220	1220	12												1							1	-2	5911.4	4980.1	5288.2	4276.7	6035.3	5170.8	4755.7	4804.7	5394	4571.5
REV__tr|Q9VG47|Q9VG47_DROME	REV__tr|Q9VG47|Q9VG47_DROME	1	1	1		1	1	1	1	1	1	1	0	0	0	49.177	430	430	4				1															0.005355	1.6798	4854.5	5192	4809.3	4722.8	4839.5	4826.5	4449.1	4085.5	4921.8	4207.6
REV__tr|Q9VJE3|Q9VJE3_DROME	REV__tr|Q9VJE3|Q9VJE3_DROME	1	1	1		1	1	1	1	1	1	1	0	0	0	45.969	404	404	9									1										0.0084001	1.4093	3407.7	3427.4	4313.7	3409.7	3665.8	2793.9	3032.1	3521.1	3193.6	3208.4
REV__tr|Q9VJZ1|Q9VJZ1_DROME	REV__tr|Q9VJZ1|Q9VJZ1_DROME	2	2	2		1	2	2	2	2	2	2	0	0	0	57.946	510	510	6.5				1					1										1	-2	21414	20503	22444	21703	24090	21694	22499	21149	21061	22991
REV__tr|Q9VK72|Q9VK72_DROME	REV__tr|Q9VK72|Q9VK72_DROME	1	1	1		1	1	1	1	1	1	1	0	0	0	77.812	669	669	9									1										0.005746	1.6628	6248.7	5502.7	6024.8	5852.6	5822.8	5944.8	6109.5	5485.2	5346.3	5789.6
REV__tr|Q9VLN6|Q9VLN6_DROME	REV__tr|Q9VLN6|Q9VLN6_DROME	1	1	1		1	1	1	1	1	1	1	0	0	0	152.31	1355	1355	7							1												1	-2	6076.9	5500	6153.8	6549.3	5511.2	5342.4	3841.6	5425.1	4472.6	5497.3
REV__tr|Q9VMC7|Q9VMC7_DROME	REV__tr|Q9VMC7|Q9VMC7_DROME	2	2	2		1	2	2	2	2	2	2	0	0	0	79.784	704	704	14.5													1			1			0.0010354	2.3726	24680	25823	22669	22954	26136	23597	24636	26068	24625	23737
REV__tr|Q9VNI4|Q9VNI4_DROME	REV__tr|Q9VNI4|Q9VNI4_DROME	1	1	1		1	1	1	1	1	1	1	0	0	0	25.782	235	235	15															1				0.0097295	1.3351	3219.5	3261.9	3757.4	3123.2	3234.5	2390.5	3171.3	3682.6	2848.2	3135.3
REV__tr|Q9VPE8|Q9VPE8_DROME	REV__tr|Q9VPE8|Q9VPE8_DROME	1	1	1		1	1	1	1	1	1	1	0	0	0	41.729	367	367	14														1					0.0068871	1.5303	4309.8	4837.5	4363	4747.6	4581.7	4623	4172.4	4523	4231.7	4524.5
REV__tr|Q9VPP2|Q9VPP2_DROME	REV__tr|Q9VPP2|Q9VPP2_DROME	1	1	1		1	1	1	1	1	1	1	0	0	0	142.82	1253	1253	15															1				1	-2	8115	9964.7	9311.2	9220.4	9834.1	9374.1	9566.4	8576.1	9128.2	9396.5
REV__tr|Q9VPW5|Q9VPW5_DROME	REV__tr|Q9VPW5|Q9VPW5_DROME	1	1	1		1	1	1	1	1	1	1	0	0	0	117.91	1017	1017	12.7												1	2						0.00041806	2.5368	4871.1	5885	6013.3	4569.8	4277.3	4019.3	4687.5	4906.6	3872.7	3944.7
REV__tr|Q9VRY0|Q9VRY0_DROME	REV__tr|Q9VRY0|Q9VRY0_DROME	1	1	1		1	1	1	1	1	1	1	0	0	0	26.372	229	229	13													1						1	-2	7534.6	7323.8	7789.5	6837.4	7448.1	7250.9	7068.8	6657.6	7241.1	7368.5
REV__tr|Q9VS41|Q9VS41_DROME	REV__tr|Q9VS41|Q9VS41_DROME	1	1	1		1	1	1	1	1	1	1	0	0	0	154.13	1371	1371	3			1																1	-2	4542.1	3962.3	4624	4652.6	5091.3	3798.6	3140.6	3581.9	3567.1	4098.4
REV__tr|Q9VTS7|Q9VTS7_DROME	REV__tr|Q9VTS7|Q9VTS7_DROME	1	1	1		1	1	1	1	1	1	1	0	0	0	67.553	564	564	7.5							1	1											0.0059406	1.6298	8218.5	10052	8153	6678.8	7366.8	6940.3	7064.9	7098	5475.4	5350.1
REV__tr|Q9VU18|Q9VU18_DROME	REV__tr|Q9VU18|Q9VU18_DROME	2	2	2		1	2	2	2	2	2	2	0	0	0	90.079	804	804	15.5														1			1		0.0082047	1.4251	12625	12976	13264	13268	13180	12051	12661	12216	12811	13952
REV__tr|Q9VUJ1|Q9VUJ1_DROME	REV__tr|Q9VUJ1|Q9VUJ1_DROME	1	1	1		1	1	1	1	1	1	1	0	0	0	29.827	272	272	2		1																	0.002461	2.2271	4759.9	4342.4	4448.6	4400.1	4574.1	4634	4060.8	4357.7	4406.5	4210.5
REV__tr|Q9VW10|Q9VW10_DROME	REV__tr|Q9VW10|Q9VW10_DROME	1	1	1		1	1	1	1	1	1	1	0	0	0	76.357	673	673	1	1																		1	-2	7288.6	7449.9	7319.6	6724.2	7182.4	7159.8	7686.6	7623.5	7986.5	7072.7
REV__tr|Q9VX38|Q9VX38_DROME	REV__tr|Q9VX38|Q9VX38_DROME	1	1	1		1	1	1	1	1	1	1	0	0	0	37.765	332	332	3.33			2	1															0.0042186	1.8548	15051	16664	16674	16886	17406	13537	17009	14768	16641	19734
REV__tr|Q9VXY8|Q9VXY8_DROME	REV__tr|Q9VXY8|Q9VXY8_DROME	1	1	1		1	1	1	1	1	1	1	0	0	0	54.471	480	480	8								1											1	-2	3062.2	3043.4	2615.9	2234.6	3269.4	2652.6	2622	2601.8	3043.6	3080.2
REV__tr|Q9VYI6|Q9VYI6_DROME	REV__tr|Q9VYI6|Q9VYI6_DROME	1	1	1		1	1	1	1	1	1	1	0	0	0	74.472	661	661	10									1	2	1								0.0095498	1.3556	14612	13828	14473	13674	14146	14207	15536	13607	13232	14441
REV__tr|Q9VYN4|Q9VYN4_DROME	REV__tr|Q9VYN4|Q9VYN4_DROME	1	1	1		1	1	1	1	1	1	1	0	0	0	73.493	642	642	8								1											0.0020623	2.299	6118.8	5036.3	6167.6	5692.6	5711.3	5226.9	4425.8	5707.3	5425.7	6113.1
REV__tr|Q9VZL2|Q9VZL2_DROME	REV__tr|Q9VZL2|Q9VZL2_DROME	2	2	2		1	2	2	2	2	2	2	0	0	0	88.77	777	777	12.5										1					1				0.0022666	2.2898	8078.4	7961.6	7851.6	6124.1	6924.1	6607.5	5979.3	5919.7	5398.1	6261.5
REV__tr|Q9VZP0|Q9VZP0_DROME	REV__tr|Q9VZP0|Q9VZP0_DROME	2	2	2		1	2	2	2	2	2	2	0	0	0	112.58	1037	1037	11							1	1										1	0.0055523	1.6783	25223	26071	24795	24794	26978	25803	25516	24345	24992	25135
REV__tr|Q9W0P2|Q9W0P2_DROME	REV__tr|Q9W0P2|Q9W0P2_DROME	1	1	1		1	1	1	1	1	1	1	0	0	0	112.41	995	995	5.5					1	1													0.0044168	1.8462	5341.7	5858.3	6029.5	5528.3	5595.6	5338.8	5151.4	4969.6	4662.6	5465.7
REV__tr|Q9W4D8|Q9W4D8_DROME	REV__tr|Q9W4D8|Q9W4D8_DROME	1	1	1		1	1	1	1	1	1	1	0	0	0	30.445	272	272	4				1															1	-2	3487.5	3415	3286.3	3749.2	3787.2	3524.4	3594.3	3638	3925.1	4617.5
REV__tr|Q9Y134|Q9Y134_DROME	REV__tr|Q9Y134|Q9Y134_DROME	1	1	1		1	1	1	1	1	1	1	0	0	0	118.92	1055	1055	6						1													1	-2	1749	1790.9	2007.6	2101	1618.2	2171.5	1726.1	1790.1	1781.3	1771.7
sp|A0A126GUP6|MP1_DROME	sp|A0A126GUP6|MP1_DROME	10	10	10		1	10	10	10	10	10	10	30.5	30.5	30.5	44.938	400	400	10.7						4	2	1	1				2	1	1	1	2		0	106.32	32904	32668	32826	31101	32320	31595	32212	31205	30943	31755
sp|A0A1F4|EYS_DROME	sp|A0A1F4|EYS_DROME	28	28	28		1	28	28	28	28	28	28	15	15	15	234.1	2176	2176	10.2	2	3	3	2		4	1	2	4	8	6	6	3	4	6	1	4	1	0	296.17	292010	301440	302820	300730	306760	299110	300140	302850	297640	315200
sp|A1A708|Y4951_DROME	sp|A1A708|Y4951_DROME	4	4	4		1	4	4	4	4	4	4	10.5	10.5	10.5	50.753	446	446	5.8	1			1		1	1				1								0	71.885	16346	15483	15027	14587	15532	15103	14077	15571	14738	15896
sp|A1YK02|NUP75_DROME	sp|A1YK02|NUP75_DROME	9	9	9		1	9	9	9	9	9	9	19.6	19.6	19.6	76.871	668	668	10.5	1			1	1	1	2			1		2	2		1		1	2	0	55.441	28607	28145	27941	27606	29267	28390	27828	28791	29042	30566
sp|A1Z713|VPS13_DROME	sp|A1Z713|VPS13_DROME	75	75	75		1	75	75	75	75	75	75	25.1	25.1	25.1	374.54	3321	3321	9.71	5	7	4	8	12	3	4	1	7	6	7	7	10	6	7	5	7	6	0	323.31	506640	520690	523940	508710	495710	479640	477370	486960	482710	505650
sp|A1Z746|KMO_DROME	sp|A1Z746|KMO_DROME	4	4	4		1	4	4	4	4	4	4	12.5	12.5	12.5	52.881	465	465	6.8	1	1	1										1		1				0	12.522	5692.4	5765.8	5457.8	5782.4	7029.8	6142.8	5862.4	6432.2	6086.1	5791.8
sp|A1Z7A6|ASAP_DROME	sp|A1Z7A6|ASAP_DROME	7	7	7		1	7	7	7	7	7	7	6.9	6.9	6.9	127.27	1155	1155	8	1		1		1		1			1					2				0	20.056	21825	22213	20808	20595	22094	19292	20295	20242	20778	21344
sp|A1Z7G7|LPHN_DROME	sp|A1Z7G7|LPHN_DROME	3	3	3		1	3	3	3	3	3	3	1.9	1.9	1.9	186.06	1697	1697	14										1				1				1	0	8.6575	4209.9	4715	5228.1	4458.9	5481.3	4950.5	4535.3	5149.9	4693.4	4591.2
sp|A1Z7T0|PKN_DROME	sp|A1Z7T0|PKN_DROME	18	18	18		1	18	18	18	18	18	18	16.4	16.4	16.4	131.79	1190	1190	8.25		1	1	1	2	2	3	5	1	4	1			1		2			0	123.61	102450	104140	105670	101740	104380	98962	98819	98897	99345	101720
sp|A1Z897|SDF2B_DROME	sp|A1Z897|SDF2B_DROME	1	1	1		1	1	1	1	1	1	1	9.6	9.6	9.6	18.38	156	156	4				1															0.00021505	3.0783	707.74	940.34	767.89	833.38	972.17	735.5	874.15	901.65	825.03	1167.3
sp|A1Z8J0|C19L1_DROME	sp|A1Z8J0|C19L1_DROME	1	1	1		1	1	1	1	1	1	1	2	2	2	62.153	545	545	8								1											0.003632	1.9141	2548.7	2077.3	2096.5	1812.7	2645.1	2434.3	2276.6	2274.6	2231.9	2254.2
sp|A1Z8N1|TRE11_DROME;sp|Q8MKK4|TRE12_DROME	sp|A1Z8N1|TRE11_DROME	16;2	16;2	16;2		2	16	16	16	16	16	16	22.8	22.8	22.8	95.187	857	857;488	8.71	2	2			3	1	1	3	2	2	2	2			1	1		2	0	64.747	117780	115420	114250	109280	134480	129350	126660	130310	130680	132580
sp|A1Z8P9|TPR_DROME	sp|A1Z8P9|TPR_DROME	61	61	61		1	61	61	61	61	61	61	27.2	27.2	27.2	262.35	2346	2346	8.72	5	5	6	7	7	6	3	3	5	5	2	4	3	5	2	7	4	3	0	323.31	371420	386000	394120	363950	383060	360950	356590	370260	369010	377450
sp|A1Z9A2|U587_DROME	sp|A1Z9A2|U587_DROME	4	4	4		1	4	4	4	4	4	4	25.2	25.2	25.2	18.605	163	163	13.4									1		1			1		1	1		0	10.687	22724	23510	24226	22835	24741	23909	23207	24312	23770	25537
sp|A1Z9A8|PTCD3_DROME	sp|A1Z9A8|PTCD3_DROME	12	12	12		1	12	12	12	12	12	12	23.8	23.8	23.8	74.206	652	652	10.2	1		1	1			2			4	2		1		1		2	1	0	60.878	50576	52198	51586	49842	51737	53067	51893	50752	52153	53498
sp|A1Z9E2|LIN54_DROME	sp|A1Z9E2|LIN54_DROME	9	9	9		1	9	9	9	9	9	9	13.3	13.3	13.3	100.02	950	950	7		1	1	3	1			1				1	1		1				0	65.217	25300	27359	27086	25757	27539	25944	26084	26361	24927	26850
sp|A1Z9S1|BL1S1_DROME	sp|A1Z9S1|BL1S1_DROME	2	2	2		1	2	2	2	2	2	2	16.3	16.3	16.3	16.153	147	147	5.5		1							1										0	6.3885	11529	12533	14756	12841	13731	12830	12747	13014	11905	14294
sp|A1Z9X0|APKC_DROME	sp|A1Z9X0|APKC_DROME	7	7	7		1	7	7	7	7	7	7	12.2	12.2	12.2	69.556	606	606	8.25					5	2					1	2	1	1					0	39.895	34542	36316	34711	34133	35215	33062	34797	33765	33494	35842
sp|A1ZA47|ZASP_DROME	sp|A1ZA47|ZASP_DROME	35	35	35		1	35	35	35	35	35	35	18.3	18.3	18.3	238.06	2194	2194	10.9	5	1	2	1		1	5	3	3	10	8	4	6	7	6	3	3	4	0	323.31	394700	402820	410580	389560	408170	384610	395940	402160	389730	407770
sp|A1ZA92|NOL9_DROME	sp|A1ZA92|NOL9_DROME	1	1	1		1	1	1	1	1	1	1	1.6	1.6	1.6	111.21	995	995	8								1											0.0045972	1.7901	705.19	478.07	553.45	519.58	709.87	732.89	732.61	665.75	499.4	742.98
sp|A1ZAB5|CLU_DROME	sp|A1ZAB5|CLU_DROME	18	18	18		1	18	18	18	18	18	18	13.1	13.1	13.1	160.85	1448	1448	11.6		2				3	1		2				3	3	4	2	1	1	0	66.124	81966	87627	81596	80422	87760	88231	84372	85833	82627	88234
sp|A1ZAI5|FACR1_DROME	sp|A1ZAI5|FACR1_DROME	14	14	14		1	14	14	14	14	14	14	22.4	22.4	22.4	69.682	625	625	12	1	2		1	1	1				2	3		3	3	3	1	4	3	0	129.17	83341	87198	89411	82420	79208	72810	76914	78333	81065	83711
sp|A1ZAJ2|KIF1A_DROME	sp|A1ZAJ2|KIF1A_DROME	30	30	30		1	30	30	30	30	30	30	20.6	20.6	20.6	189.34	1670	1670	8.9	2	1	2	6	1	1	1	6	4	1	1	2	4	1	1	2	1	2	0	180.8	134980	141890	137490	133510	135960	131920	130670	128400	125940	136310
sp|A1ZAU8|PTRO_DROME	sp|A1ZAU8|PTRO_DROME	12	12	12		1	12	12	12	12	12	12	8.5	8.5	8.5	183.62	1630	1630	6.75	2	3		1	2		2	2		1				1	1		1		0	55.921	61796	65459	65049	62478	61131	57396	60054	60654	61135	63000
sp|A1ZAX1|EIF3C_DROME	sp|A1ZAX1|EIF3C_DROME	26	26	26		1	26	26	26	26	26	26	29.7	29.7	29.7	105.65	910	910	9.94	1	3	4	5	1	1	2	2	1	2	2	2	2	4	11	3	1		0	170.49	194920	206540	205390	193220	207720	199500	199740	202410	202930	207510
sp|A1ZBE8|DOP1_DROME	sp|A1ZBE8|DOP1_DROME	4	4	4		1	4	4	4	4	4	4	1.9	1.9	1.9	291.18	2599	2599	14										1	1			1			1	1	0	19.211	24731	18689	20483	17466	19097	19381	20095	17345	18810	17973
sp|A1ZBT5|MED8_DROME	sp|A1ZBT5|MED8_DROME	1	1	1		1	1	1	1	1	1	1	5.6	5.6	5.6	27.948	252	252	3			1																0	5.8415	0	0	0	0	0	0	0	0	0	0
sp|A1ZBW7|WASC2_DROME	sp|A1ZBW7|WASC2_DROME	3	2	2		1	3	2	2	3	2	2	1.9	1.4	1.4	160.9	1469	1469	13								1										1	0.0034413	1.9548	0	0	0	0	0	0	0	0	0	0
sp|A2VEI2|MICU1_DROME	sp|A2VEI2|MICU1_DROME	6	6	6		1	6	6	6	6	6	6	10.1	10.1	10.1	60.343	525	525	10.2				1					3			1						1	0	15.387	20435	21123	20085	17884	21185	18769	20363	20247	20030	20458
sp|A4VCL2|FA20C_DROME	sp|A4VCL2|FA20C_DROME	5	5	5		1	5	5	5	5	5	5	5.7	5.7	5.7	109.73	980	980	10.2							2	1						1	1				0	24.687	5611.6	6343	6992.4	6677.3	6862	6468.7	6512.2	6795.7	6671.8	6601.7
sp|A6MHQ4|NKAIN_DROME	sp|A6MHQ4|NKAIN_DROME	1	1	1		1	1	1	1	1	1	1	1.7	1.7	1.7	73.67	658	658	11											1								0	10.651	653.15	999.04	916.81	818.11	1044.4	1037.7	718.98	891.91	797.33	1109.4
sp|A8DYH2|UFM1_DROME	sp|A8DYH2|UFM1_DROME	3	3	3		1	3	3	3	3	3	3	58.6	58.6	58.6	9.4378	87	87	7.6	1	1									1	2							0	32.489	14518	14624	13999	14774	13726	13952	13382	13207	13595	15100
sp|A8DYP0|OBSCN_DROME;REV__tr|Q9VH55|Q9VH55_DROME;tr|Q9I7L0|Q9I7L0_DROME	sp|A8DYP0|OBSCN_DROME	119;1;1	119;1;1	119;1;1		3	119	119	119	119	119	119	33.1	33.1	33.1	475.65	4218	4218;264;433	10.7	6	4	6	7	13	15	12	12	12	9	5	7	13	12	13	21	17	11	0	323.31	869480	899740	899710	861740	920990	885630	880900	891560	886530	915210
sp|A8JQ65|DGKH_DROME	sp|A8JQ65|DGKH_DROME	3	3	3		1	3	3	3	3	3	3	1.4	1.4	1.4	211.66	1895	1895	13.7												1		1	1				0	8.521	6911.3	7573.8	7587.7	7200.5	7359.1	6386.7	6700.1	6919.1	6986.4	7464.7
sp|B5A5T4|QVR_DROME	sp|B5A5T4|QVR_DROME	1	1	1		1	1	1	1	1	1	1	8.9	8.9	8.9	18.124	158	158	14														2					0	42.848	7266.5	7942.9	7759.8	7989	7471.3	7710.3	7866.1	7674.1	7479.4	7407.1
sp|B7YZV4|PDE1_DROME	sp|B7YZV4|PDE1_DROME	9	9	9		1	9	9	9	9	9	9	15	15	15	91.454	834	834	10.6		1				3		1					2				2	1	0	86.279	32234	33528	35171	32170	34312	33984	33074	33770	31811	33417
sp|C0HK92|Y5076_DROME	sp|C0HK92|Y5076_DROME	21	21	20		1	21	21	20	21	21	20	40.7	40.7	39.3	68.641	619	619	12.5	2						2	6	1	1	2	6	4	9	7	5	3	2	0	263.97	291060	305500	305960	294010	324580	299610	312140	313770	306360	317960
sp|C0HK94|Y5078_DROME	sp|C0HK94|Y5078_DROME	4	3	3		1	4	3	3	4	3	3	25.2	19.6	19.6	18.836	163	163	10.8							1			1	1				1				0	16.119	8119.6	7828.3	8633	7505.6	8102	8548.2	8076.9	8297	7754.5	9335.5
sp|C0HK95|FAU_DROME	sp|C0HK95|FAU_DROME	7	6	6		1	7	6	6	7	6	6	71.8	64.9	64.9	14.371	131	131	7.11	2		2	4	3			3	2									3	0	131.06	62000	69277	71927	74487	73365	71313	73356	73281	72969	77104
sp|C0HKA1|RS14B_DROME;sp|C0HKA0|RS14A_DROME	sp|C0HKA1|RS14B_DROME;sp|C0HKA0|RS14A_DROME	6;6	6;6	6;6	;	2	6	6	6	6	6	6	41.1	41.1	41.1	16.265	151	151;151	12.2				2				1			1	6	4				3	1	0	122.06	56561	57805	57485	58005	60157	60617	61078	59350	57875	63382
sp|Q86DS1|F10A2_DROME;sp|C4NYP8|F10A1_DROME	sp|Q86DS1|F10A2_DROME;sp|C4NYP8|F10A1_DROME	12;12	12;12	12;12	;	2	12	12	12	12	12	12	37.4	37.4	37.4	41.036	377	377;377	7.89	2	1	2	4	1	2	3	3		1		2	1	1		4			0	147.63	140080	145940	147640	138410	147620	147460	142580	145800	140810	142420
sp|E9NA96|IR25A_DROME	sp|E9NA96|IR25A_DROME	1	1	1		1	1	1	1	1	1	1	1.4	1.4	1.4	108.12	947	947	18																		1	0.00021716	3.2756	0	0	0	0	0	0	0	0	0	0
sp|M9MRI4|TRIM9_DROME	sp|M9MRI4|TRIM9_DROME	1	1	1		1	1	1	1	1	1	1	0.9	0.9	0.9	80.192	740	740	8.5								1	1										0.0099125	1.3218	13048	5802.9	5044.6	4776.6	4457.9	4703.6	4280.5	4943.4	4921.8	4708.5
sp|M9MSG8|PIEZO_DROME;tr|A0A126GUQ2|A0A126GUQ2_DROME	sp|M9MSG8|PIEZO_DROME	9;1	9;1	9;1		2	9	9	9	9	9	9	5.1	5.1	5.1	289.44	2551	2551;2326	8.45	1				1		2	2	3				1				1		0	60.137	24580	26663	26172	25795	26294	24702	23845	25154	24900	25547
sp|M9NDE3|BARK_DROME	sp|M9NDE3|BARK_DROME	15	15	15		1	15	15	15	15	15	15	4.6	4.6	4.6	350.46	3123	3123	7.53	1	1	2	1	1	1	1	2		2	1						1	1	0	41.871	47928	52225	51809	48394	48054	45479	44773	46815	45611	48403
sp|O01367|HOW_DROME	sp|O01367|HOW_DROME	8	8	8		1	8	8	8	8	8	8	22.2	22.2	22.2	44.325	405	405	11.5					1	1		1		1		1				1	1	1	0	36.019	27326	26978	26456	25625	26640	25172	26209	26998	27210	27989
sp|O01382|DRICE_DROME	sp|O01382|DRICE_DROME	4	4	4		1	4	4	4	4	4	4	14.7	14.7	14.7	37.363	339	339	10.2						1	1				1						1		0	25.018	12357	12578	13485	11619	12872	12221	12472	13260	12180	12134
sp|O01404|PHM_DROME	sp|O01404|PHM_DROME	8	8	8		1	8	8	8	8	8	8	27.4	27.4	27.4	40.563	365	365	12.2					1	1		2	1	1	1			4			2	2	0	90.387	74115	77417	75829	74294	76072	72957	71143	72980	72518	73869
sp|O01666|ATPG_DROME	sp|O01666|ATPG_DROME	15	15	15		1	15	15	15	15	15	15	51.9	51.9	51.9	32.871	297	297	8.99	5	7	4	2	10	6	4	9	13	7	2	3	7	3	2	5	3	7	0	183.45	704600	711060	742610	712790	760860	726020	745500	742220	728350	789880
sp|O01668|OPS6_DROME	sp|O01668|OPS6_DROME	4	4	4		1	4	4	4	4	4	4	11.9	11.9	11.9	41.691	369	369	3.8	2		2								1								0	15.426	13936	14681	14157	14271	15329	14641	15148	15114	15603	16488
sp|O02193|MOF_DROME	sp|O02193|MOF_DROME	4	4	4		1	4	4	4	4	4	4	5	5	5	92.656	827	827	10.2				1					1	1	1						1		0	5.3053	9249.8	9336.4	9386.4	8775.4	8707.9	8462.3	8900.2	9515	8136.5	8885.7
sp|O02194|PSN_DROME	sp|O02194|PSN_DROME	2	2	2		1	2	2	2	2	2	2	5.9	5.9	5.9	59.303	541	541	11.5								1							1				0	25.88	2316.6	3134.4	3201.9	2930.1	3046.4	1882.6	2678.7	2915.6	2265.5	2946.6
sp|O02195|EIF3I_DROME	sp|O02195|EIF3I_DROME	14	14	14		1	14	14	14	14	14	14	56.7	56.7	56.7	36.159	326	326	9.55	2		5	1	1		1	1				2		3	1		2	3	0	252.51	96929	101840	100820	99246	101930	102390	100780	97897	98059	103170
sp|O02649|CH60_DROME;sp|Q9VMN5|CH60C_DROME;sp|Q9VPS5|CH60B_DROME	sp|O02649|CH60_DROME	38;12;1	38;12;1	38;12;1		3	38	38	38	38	38	38	71.4	71.4	71.4	60.808	573	573;576;648	9.65	2	6	5	9	5	4	9	5	13	11	9	8	11	10	4	3	5	4	0	323.31	527540	515340	551850	518580	565970	552290	537240	561830	558950	557410
sp|O15943|CADN_DROME;sp|Q9VJB6|CADN2_DROME	sp|O15943|CADN_DROME	52;3	52;3	52;3		2	52	52	52	52	52	52	18.8	18.8	18.8	347.2	3097	3097;1799	10.2	1	1	4	2	4	6	2	3	5	4	2	5	3	5	6	5	2	2	0	281.59	312980	333150	337960	317070	314620	303770	303380	303000	306030	316070
sp|O16011|MBL_DROME	sp|O16011|MBL_DROME	1	1	1		1	1	1	1	1	1	1	3	3	3	32.329	297	297	15															1				0.0010339	2.3402	7854.7	7932.1	8816.3	9181.1	7934.5	8512.8	8454.7	8311.4	8328.9	8219.1
sp|O16129|SYFM_DROME	sp|O16129|SYFM_DROME	3	3	3		1	3	3	3	3	3	3	8.6	8.6	8.6	51.996	453	453	8				1				1				1							0	13.006	3822.5	3775.8	3813.6	4186.5	3911.3	3786.5	3824.9	4013.8	3963.3	3955.9
sp|O16797|RL3_DROME	sp|O16797|RL3_DROME	16	16	16		1	16	16	16	16	16	16	36.1	36.1	36.1	46.915	416	416	9.27	5	1	2	1	6	3	1	2	1	3	4		2		3	5	4	1	0	135.6	272900	279870	270460	270650	298580	282160	285800	288950	284730	285780
sp|O17444|VACHT_DROME	sp|O17444|VACHT_DROME	7	7	7		1	7	7	7	7	7	7	18.9	18.9	18.9	64.313	578	578	9.17	1	4	1					1	1		2	4				2	2		0	172.04	62810	63523	65912	61634	66595	66273	63188	63541	62932	69300
sp|O17445|RL15_DROME	sp|O17445|RL15_DROME	6	6	6		1	6	6	6	6	6	6	26.5	26.5	26.5	24.325	204	204	9.38	2	2							2	1		2			1	2	1		0	28.865	84279	94571	94120	92179	96312	86091	90252	93336	90021	92975
sp|O18334|RAB6_DROME	sp|O18334|RAB6_DROME	8	8	7		1	8	8	7	8	8	7	45.7	45.7	40.4	23.48	208	208	12.2	2								2	1	2	1	4	2	3	2	1	1	0	127.22	92939	95046	96456	91344	91766	88059	89544	91341	89694	90762
sp|O18373|SPS1_DROME	sp|O18373|SPS1_DROME	13	13	13		1	13	13	13	13	13	13	45	45	45	43.446	398	398	10.2	3		2	1	1	1	2	2	4	2	2			2		1	5	3	0	151.44	143750	153790	159300	149190	151280	146540	149480	146470	149800	157000
sp|O18388|IMB_DROME	sp|O18388|IMB_DROME	18	18	18		1	18	18	18	18	18	18	29.5	29.5	29.5	98.695	884	884	11.2			3	1		2		1	2	1	1	3	1	1	2	4	3		0	134.91	61312	61302	63416	62590	63765	63744	61010	61527	62151	65956
sp|O18391|KRAK_DROME	sp|O18391|KRAK_DROME	1	1	1		1	1	1	1	1	1	1	3.3	3.3	3.3	37.093	331	331	1	2																		0	13.404	1460	1391.7	1665.5	1595.7	1782.6	1510.2	1600.1	1413.2	1684	1979.1
sp|O18404|HCD2_DROME	sp|O18404|HCD2_DROME	9	9	9		1	9	9	9	9	9	9	57.6	57.6	57.6	26.905	255	255	7.79	4	9	4	4		2	2		3	1		1	1		2	5	3	2	0	240.9	143930	141710	147100	143290	152300	148160	147930	140460	144560	152640
sp|O18405|SURF4_DROME	sp|O18405|SURF4_DROME	3	3	3		1	3	3	3	3	3	3	14.1	14.1	14.1	30.545	270	270	13.3									2	1						1		2	0	12.682	13313	13962	14386	13394	16707	15884	16650	17479	17691	17836
sp|O18413|PRS8_DROME;tr|Q9VA54|Q9VA54_DROME	sp|O18413|PRS8_DROME	20;9	20;9	20;9		2	20	20	20	20	20	20	60.7	60.7	60.7	45.857	405	405;399	9.36	8	3	5	2	1	2	2	4				1	3	2	1	3	8	5	0	249.04	198480	203940	205490	192370	207990	205840	201200	198750	197460	206000
sp|O18640|GBLP_DROME	sp|O18640|GBLP_DROME	15	15	14		1	15	15	14	15	15	14	49.7	49.7	47.2	35.618	318	318	9.55	2	1			2	3	7	6	2	3	2			1	2	2	2	3	0	156.42	200300	210530	211090	197730	211030	204780	204280	209240	204390	206710
sp|O44081|DKC1_DROME	sp|O44081|DKC1_DROME	8	8	8		1	8	8	8	8	8	8	20.5	20.5	20.5	56.83	508	508	7.92	1				2	3			2	2			1		1				0	84.854	35967	40620	38229	43555	41704	39581	38761	40178	38947	40221
sp|O44386|ITA3_DROME	sp|O44386|ITA3_DROME	3	3	3		1	3	3	3	3	3	3	2.2	2.2	2.2	124.54	1115	1115	6.67		1	1												1				0	6.7167	14650	14475	15271	13535	14465	12813	13789	13864	13103	13563
sp|O44437|SMD3_DROME	sp|O44437|SMD3_DROME	4	4	4		1	4	4	4	4	4	4	39.7	39.7	39.7	15.582	151	151	9.38	1	2			1										1	1	2		0	53.937	26288	26978	26997	26811	27534	26311	27921	24815	27116	27057
sp|O46036|CTBP_DROME	sp|O46036|CTBP_DROME	9	9	9		1	9	9	9	9	9	9	23.5	23.5	23.5	50.736	476	476	9		1			2	2			4	2	3	3	1						0	83.699	89939	95455	92260	89169	90672	85957	85414	90394	86293	91063
sp|O46037|VINC_DROME;REV__sp|O46037|VINC_DROME	sp|O46037|VINC_DROME	51;1	51;1	51;1		2	51	51	51	51	51	51	56.6	56.6	56.6	106.3	961	961;961	9.16	10	9	4	4	3	5	6	5	5	7	4	6	4		2	4	13	6	0	323.31	391620	408980	406500	383500	401010	390870	386830	395660	381640	398620
sp|O46040|MSTAA_DROME	sp|O46040|MSTAA_DROME	2	2	2		1	2	2	2	2	2	2	8.2	8.2	8.2	52.156	462	462	10							1						1						0	24.208	1625	1371.9	1880.8	1921.2	1881.6	1715.3	1617	2183.2	1620.6	1768.3
sp|O46043|PARG_DROME	sp|O46043|PARG_DROME	2	2	2		1	2	2	2	2	2	2	2.9	2.9	2.9	81.108	723	723	6.5						1	1												0	6.9178	5820.2	5075.8	5334.2	5465.2	4553.6	5230.1	5183.7	5188.2	5004.3	4766.9
sp|O46084|PGAM5_DROME	sp|O46084|PGAM5_DROME	7	7	7		1	7	7	7	7	7	7	21.1	21.1	21.1	33.165	289	289	7.4	1	1	2	2						1					1	2			0	33.706	40511	42957	41826	41283	41937	42410	43261	42116	40670	44185
sp|O46098|BCN92_DROME	sp|O46098|BCN92_DROME	3	3	3		1	3	3	3	3	3	3	34.8	34.8	34.8	10.961	92	92	7.6			1		1	1		1								1			0	9.5106	26154	25816	25415	25015	26621	26367	26279	25441	25546	26149
sp|O46102|PAPD1_DROME	sp|O46102|PAPD1_DROME	2	2	2		1	2	2	2	2	2	2	4.1	4.1	4.1	68.545	612	612	7.5	1													1					0.00021584	3.1556	977.53	1075.4	1305.6	1031.8	1191.3	892.95	1136.6	1320	1091.8	1377.3
sp|O46106|NOI_DROME	sp|O46106|NOI_DROME	7	7	7		1	7	7	7	7	7	7	14.5	14.5	14.5	58.421	503	503	8.62		1	2		2										1			2	0	23.622	34579	34556	35091	34861	34322	36417	35768	34702	35137	36134
sp|O46202|A62F_DROME	sp|O46202|A62F_DROME	1	1	1		1	1	1	1	1	1	1	10.4	10.4	10.4	12.57	115	115	5					1														0.0026601	2.1907	4960	1265.9	1535	1182.4	3304.4	2151.2	2771.8	2773.2	2405.2	3148.1
sp|O46339|HTH_DROME	sp|O46339|HTH_DROME	2	2	2		1	2	2	2	2	2	2	3.9	3.9	3.9	52.784	487	487	13								1										1	0	6.4429	9030.6	9647.9	10432	9564.8	9608.4	9544.8	8709.4	9947.2	9019.2	9339.2
sp|O61231|RL10_DROME	sp|O61231|RL10_DROME	7	7	7		1	7	7	7	7	7	7	35.3	35.3	35.3	25.527	218	218	11	1		2	1	1	2	1		1				2	2		2	1	4	0	81.329	94123	92227	91601	94761	103130	96737	101010	94321	95997	104460
sp|O61305|DDX19_DROME	sp|O61305|DDX19_DROME	8	8	8		1	8	8	8	8	8	8	19.8	19.8	19.8	51.315	460	460	9.1			1	1		2	1						5						0	56.338	48373	49663	48792	45826	51078	49126	50774	48696	49318	50695
sp|O61307|TENM_DROME	sp|O61307|TENM_DROME	8	8	8		1	8	8	8	8	8	8	3.3	3.3	3.3	304.05	2731	2731	8.44			1		1	2	1			2			1			1			0	19.137	26209	28501	27696	24380	25156	22620	24654	26752	24695	24824
sp|O61443|MK14B_DROME;sp|O62618|MK14A_DROME	sp|O61443|MK14B_DROME	7;2	6;1	6;1		2	7	6	6	7	6	6	26.6	24.4	24.4	42.098	365	365;366	11		1					1	2			1			2	2	1			0	53.375	50170	50643	51031	49841	52368	51713	51223	49949	50904	52857
sp|O61491|FLOT1_DROME	sp|O61491|FLOT1_DROME	24	24	24		1	24	24	24	24	24	24	57.3	57.3	57.3	47.135	426	426	8.88	3	1	4	3	5	3	6	2	3	7	5	2	5	3	1		3	2	0	310.69	207630	222940	218460	214130	217620	209810	209240	212520	208780	223720
sp|O61492|FLOT2_DROME	sp|O61492|FLOT2_DROME	23	23	23		1	23	23	23	23	23	23	61.2	61.2	61.2	48.157	438	438	8.15	5	6	6	4	6	2	3	1		2	2	1	2	1	4	2	4	4	0	265.55	238810	250100	258500	243760	249460	244470	244960	240600	243140	256900
sp|O61613|NMT_DROME	sp|O61613|NMT_DROME	13	13	13		1	13	13	13	13	13	13	38.6	38.6	38.6	53.832	472	472	8.21	2	1	2	1			2	4			1		3	2				1	0	98.67	62978	67027	63310	63346	66333	65175	62685	65696	64313	67463
sp|O62619|KPYK_DROME	sp|O62619|KPYK_DROME	26	26	26		1	26	26	26	26	26	26	67.4	67.4	67.4	57.44	533	533	9.96	16	19	2	5	5	2	5	4	3	5	10	18	9	8	17	15	7	8	0	323.31	487150	504810	498560	498310	505580	502570	495540	488460	487330	517810
sp|O62621|COPB2_DROME	sp|O62621|COPB2_DROME	25	25	25		1	25	25	25	25	25	25	38.4	38.4	38.4	102.71	914	914	8.31	1	3	2	1	5	5	2		3	2	1	1	4		1	2		2	0	323.31	136440	138250	138670	137260	142130	138650	138380	136570	139080	141830
sp|O76206|RIFK_DROME	sp|O76206|RIFK_DROME	6	6	6		1	6	6	6	6	6	6	34.6	34.6	34.6	16.985	153	153	11.3						1	1		2	1		1	1					2	0	84.432	58899	62117	63015	62881	62772	59247	60249	59346	56924	58702
sp|O76324|DCO_DROME	sp|O76324|DCO_DROME	5	4	4		1	5	4	4	5	4	4	15	13.4	13.4	47.957	440	440	6.5	1		1			1										1			0	17.67	11264	12183	12239	12605	13568	12789	13352	13117	13568	13788
sp|O76454|PHS_DROME	sp|O76454|PHS_DROME	4	4	4		1	4	4	4	4	4	4	30.7	30.7	30.7	21.067	192	192	9.75				2	4	1					2	2	2	1				2	0	91.34	35606	54622	55077	55941	62881	43010	64717	57990	55579	47104
sp|O76464|NFT1_DROME	sp|O76464|NFT1_DROME	9	9	9		1	9	9	9	9	9	9	25	25	25	52.231	460	460	11	1				1		1			1		2		1	1	1		1	0	47.099	34550	37311	38910	33745	35639	30880	32265	36638	33273	33529
sp|O76511|TYSY_DROME	sp|O76511|TYSY_DROME	1	1	1		1	1	1	1	1	1	1	4	4	4	36.656	321	321	7							2												0	4.9979	2384.9	2303	1904.7	1954.6	2531.3	2357.1	2093	2115.9	2136.9	1855.7
sp|O76878|RIPL_DROME	sp|O76878|RIPL_DROME	7	7	7		1	7	7	7	7	7	7	20.3	20.3	20.3	50.147	443	443	14.8								1			1				1	1	4		0	46.434	38770	41193	40297	37530	37241	37174	36196	36089	35431	37934
sp|O76879|CCCP_DROME	sp|O76879|CCCP_DROME	2	2	2		1	2	2	2	2	2	2	12.3	12.3	12.3	29.178	260	260	11.5											1	1							0	37.671	5537.7	5467.2	4452	4426.8	5749.9	5656.1	4862.4	4378.8	5254.3	5354.8
sp|O76902|PKHF1_DROME	sp|O76902|PKHF1_DROME	10	10	10		1	10	10	10	10	10	10	46.8	46.8	46.8	34.219	316	316	7.21	2		2	4		1	1		2	3	1	1		1	1				0	131.98	70547	72378	70427	68854	73242	71894	69514	71700	68767	73063
sp|O76927|RS21_DROME	sp|O76927|RS21_DROME	3	3	3		1	3	3	3	3	3	3	31.3	31.3	31.3	9.1672	83	83	8.2					2	1		1									1		0	7.4746	19889	20575	20114	21954	21731	21914	21169	21873	21874	21658
sp|O76932|PP4C_DROME	sp|O76932|PP4C_DROME	4	3	3		1	4	3	3	4	3	3	21.8	17.3	17.3	35.341	307	307	13.2						1	1										1	2	0	23.03	13435	13741	12379	12654	14271	13654	12392	11801	12916	13869
sp|O77051|E2F2_DROME	sp|O77051|E2F2_DROME	2	2	2		1	2	2	2	2	2	2	8.4	8.4	8.4	41.394	370	370	9.5			1													1			0	11.58	1535.2	1533.5	1632.3	1902.1	1451.4	1459.1	1364.4	1549.2	1597.4	1504.4
sp|O77059|CRY1_DROME	sp|O77059|CRY1_DROME	8	8	8		1	8	8	8	8	8	8	17.2	17.2	17.2	62.512	542	542	7.88	2			1			2							2	1				0	33.633	18399	22921	25584	27728	15761	17008	18804	21618	22001	25970
sp|O77086|C3G_DROME	sp|O77086|C3G_DROME	7	7	7		1	7	7	7	7	7	7	5.3	5.3	5.3	172.07	1571	1571	7.43	1				2			1	1	1				1					0	19.746	13010	13510	13984	12969	12903	12271	11977	11958	11698	12412
sp|O77237|PELI_DROME	sp|O77237|PELI_DROME	4	4	4		1	4	4	4	4	4	4	12	12	12	46.77	424	424	9.8	1				1									2	1				0	36.37	18636	19633	19654	20323	19971	20031	19144	18385	18988	20832
sp|O77263|TRMB_DROME	sp|O77263|TRMB_DROME	1	1	1		1	1	1	1	1	1	1	3.9	3.9	3.9	29.424	256	256	18																		1	0.0059394	1.6291	2496.8	3218.9	3390.6	2782.1	3339.2	3220.4	3969.4	3435.2	3376.9	3348.7
sp|O77277|TORS_DROME	sp|O77277|TORS_DROME	7	7	7		1	7	7	7	7	7	7	21.2	21.2	21.2	38.17	340	340	9.5	2			1			1		2				1			1	1	1	0	71.246	44771	47966	47230	46827	48093	46716	47431	45978	45204	46915
sp|O77410|EIF3E_DROME	sp|O77410|EIF3E_DROME	12	12	12		1	12	12	12	12	12	12	30.8	30.8	30.8	51.162	435	435	10.4	1		1		2	2	1		1			1	1	1	2	3	1		0	64.865	70839	73243	73551	73045	75532	76254	74055	75114	73966	78004
sp|O77460|IPYR_DROME	sp|O77460|IPYR_DROME	13	13	13		1	13	13	13	13	13	13	55	55	55	37.939	338	338	9.21	3	3	6	2	2	2	1	3		5	10	2		3	4	5	2		0	323.31	254140	264480	280300	280110	279820	275350	275630	280820	275410	293610
sp|O96433|CCNT_DROME	sp|O96433|CCNT_DROME	1	1	1		1	1	1	1	1	1	1	1.4	1.4	1.4	118.27	1097	1097	3			1																0.00022957	4.6616	583.22	766.31	758.04	873.8	810.49	578.89	683.02	920.58	765.89	750.98
sp|O96539|ATE1_DROME	sp|O96539|ATE1_DROME	5	5	5		1	5	5	5	5	5	5	11.4	11.4	11.4	55.316	484	484	8.4		1							2	1		1							0	11.736	12489	12774	12812	12958	12290	13125	12056	12258	12533	13804
sp|O96553|C1TC_DROME	sp|O96553|C1TC_DROME	43	43	43		1	43	43	43	43	43	43	47.2	47.2	47.2	103.5	968	968	10	6	7	5	1	5	8	5	2	2	8	6	9	9	9	10	3	4	6	0	323.31	530480	541020	558950	585720	558840	561070	558280	577180	569460	604000
sp|O96651|TOP3B_DROME	sp|O96651|TOP3B_DROME	2	2	2		1	2	2	2	2	2	2	3.2	3.2	3.2	96.972	875	875	9.5			1													1			0	7.0406	5717.7	5993.8	6318.3	5473.1	5447.9	5784.9	6235.4	5532.5	5475.5	5850.6
sp|O96690|PDF_DROME	sp|O96690|PDF_DROME	2	2	2		1	2	2	2	2	2	2	36.3	36.3	36.3	11.545	102	102	16															1	2	1		0	23.831	6027.7	6000.3	5845.4	6679.9	7073.5	6863.6	6167.6	6026	5974	6398.4
sp|O96827|EF1B_DROME	sp|O96827|EF1B_DROME	13	13	13		1	13	13	13	13	13	13	68.9	68.9	68.9	24.247	222	222	9.02	4	8	4			3	5	2			1	2	1	1	1	3	9	2	0	230.94	214240	222780	223530	213390	218630	215060	214990	215460	213870	217070
sp|O96838|FYV1_DROME	sp|O96838|FYV1_DROME	6	6	6		1	6	6	6	6	6	6	3	3	3	204.63	1809	1809	8.86				2	1		1					2						1	0	8.2031	30820	31257	31725	29022	31058	30076	30110	29548	29197	30486
sp|O97067|PTH2_DROME	sp|O97067|PTH2_DROME	5	5	5		1	5	5	5	5	5	5	32.3	32.3	32.3	19.873	186	186	12	1								1	2	1			2	1			2	0	40.262	33526	34601	33189	33975	36318	35619	33131	33500	33501	35600
sp|O97069|ASSY_DROME	sp|O97069|ASSY_DROME	3	3	3		1	3	3	3	3	3	3	6	6	6	46.594	419	419	11							1				1				1				0	4.7927	9396.7	9711.6	9901	11097	10509	10327	9771.9	10702	9840.3	10939
sp|O97125|HSP68_DROME	sp|O97125|HSP68_DROME	17	14	10		1	17	14	10	17	14	10	30.7	25.4	19.1	69.743	635	635	11				1		2	3	3	1	1		2	1	3	3	3			0	104.05	81687	82617	87031	88637	94418	91634	90449	89660	91594	94712
sp|O97148|MTH_DROME	sp|O97148|MTH_DROME	1	1	1		1	1	1	1	1	1	1	1.6	1.6	1.6	59.644	514	514	17																	1		0.0045808	1.7538	6013.4	5565.4	6110.6	5122.2	5648.2	5925.8	5619.1	5173	5461.3	5705.8
sp|O97159|CHDM_DROME;sp|O16102|CHD3_DROME	sp|O97159|CHDM_DROME	29;1	29;1	29;1		2	29	29	29	29	29	29	20.1	20.1	20.1	224.2	1982	1982;892	9.35			8	7		3	4				6	4	4		2	4		4	0	282.85	118290	122400	121250	115750	120020	116540	116690	115470	114990	121660
sp|O97172|U729_DROME	sp|O97172|U729_DROME	3	3	3		1	3	3	3	3	3	3	30.3	30.3	30.3	11.15	99	99	16																4			0	7.5803	41462	40993	42866	41152	41498	41098	40364	42002	41271	44071
sp|O97394|SDK_DROME	sp|O97394|SDK_DROME	7	7	7		1	7	7	7	7	7	7	3.1	3.1	3.1	246.25	2224	2224	10.6			1			1	2					1				2		1	0	17.111	27110	26165	25598	23687	26573	26174	24576	26318	25442	26299
sp|O97422|B3GI_DROME	sp|O97422|B3GI_DROME	1	1	1		1	1	1	1	1	1	1	2.3	2.3	2.3	35.071	306	306	6.5						1	1												0.0059335	1.6127	5319.4	7843.9	6222.3	7410.1	5486.8	6287.3	5789	7125.3	5261.6	9241.4
sp|O97477|INO1_DROME	sp|O97477|INO1_DROME	21	21	21		1	21	21	21	21	21	21	49.4	49.4	49.4	62.249	565	565	10.1	1	1	4	4	1	3		3	4	2	5	3		2	1	4	4	3	0	323.31	140080	145070	140180	133210	155930	147160	151600	138760	135900	141270
sp|P00334|ADH_DROME	sp|P00334|ADH_DROME	13	13	13		1	13	13	13	13	13	13	71.9	71.9	71.9	27.761	256	256	8.47	6	2	9	11	12	11	10	10	13	23	3	4	1	1		7	6	7	0	323.31	398700	428480	417430	433630	466580	463460	461760	448790	453560	491410
sp|P00408|COX2_DROME	sp|P00408|COX2_DROME	6	6	6		1	6	6	6	6	6	6	39.5	39.5	39.5	26.19	228	228	8.73			1	2	3	1							1				3		0	81.71	58423	71412	77256	69086	72483	57264	67423	74649	65219	68713
sp|P00522|ABL_DROME	sp|P00522|ABL_DROME	2	2	2		1	2	2	2	2	2	2	2.1	2.1	2.1	171.59	1620	1620	12		1															2		0	35.751	6265.7	6134.8	5731.8	5886.6	6418.1	6859.6	5261.7	5976.8	6500	6158.3
sp|P00528|SRC64_DROME	sp|P00528|SRC64_DROME	3	3	3		1	3	3	3	3	3	3	6.2	6.2	6.2	63.002	552	552	10						1			2							1			0	14.342	11573	12411	12697	12580	12097	11901	11814	12290	11716	12986
sp|P00967|PUR2_DROME	sp|P00967|PUR2_DROME	37	37	37		1	37	37	37	37	37	37	24.5	24.5	24.5	144.45	1353	1353	9.58	1	1	4	8	7	3	2	4		3	6	2	1	3	2	2	6	5	0	185.35	349040	368570	358390	372180	339070	343950	348190	362280	348900	374410
tr|Q4ABD8|Q4ABD8_DROME;tr|Q4AB54|Q4AB54_DROME;sp|P02255|H1_DROME;tr|Q4ABE3|Q4ABE3_DROME;tr|Q4AB94|Q4AB94_DROME	tr|Q4ABD8|Q4ABD8_DROME;tr|Q4AB54|Q4AB54_DROME;sp|P02255|H1_DROME;tr|Q4ABE3|Q4ABE3_DROME;tr|Q4AB94|Q4AB94_DROME	8;8;8;7;6	8;8;8;7;6	8;8;8;7;6	;;;;	5	8	8	8	8	8	8	28.5	28.5	28.5	26.36	256	256;256;256;256;256	8.21	2	2		3	1			2		1	2	3	1					2	0	62.432	100380	149600	157120	137630	148360	131240	133870	147870	128790	134960
sp|P02283|H2B_DROME	sp|P02283|H2B_DROME	8	8	8		1	8	8	8	8	8	8	54.5	54.5	54.5	13.696	123	123	9.72	1	2	2	3	4	4			3	12	12	12	3	3	1			2	0	144.15	298420	358600	355290	346530	360450	318450	334950	344650	324050	354280
sp|P02299|H3_DROME	sp|P02299|H3_DROME	4	2	2		1	4	2	2	4	2	2	40.4	30.1	30.1	15.388	136	136	1.62	6	1			1														0	43.973	5165.9	7831.4	7422.1	6409.6	6745.2	6979.8	6229.6	6767.2	5195.4	6438.3
sp|P02516|HSP23_DROME	sp|P02516|HSP23_DROME	12	12	12		1	12	12	12	12	12	12	67.7	67.7	67.7	20.629	186	186	7.71	2	2	7	5	4	3	1	2						3	4	2	3		0	253.92	165560	169110	157310	157360	160540	158280	151020	151900	158030	166560
sp|P02517|HSP26_DROME	sp|P02517|HSP26_DROME	5	5	5		1	5	5	5	5	5	5	31.7	31.7	31.7	22.994	208	208	10.9	2	1				1	1			2	1						3	3	0	71.904	36326	40461	39934	40718	43057	40560	40374	39917	40653	41810
sp|P02518|HSP27_DROME	sp|P02518|HSP27_DROME	8	8	8		1	8	8	8	8	8	8	55.9	55.9	55.9	23.616	213	213	9.13		2	4	4	1					2	2	1	1				2	4	0	128.6	76627	81146	81499	76885	88316	82413	81606	82519	80720	82031
sp|P02572|ACT2_DROME	sp|P02572|ACT2_DROME	20	1	1		1	20	1	1	20	1	1	62.8	1.9	1.9	41.823	376	376	17.5																	1	1	0.0068857	1.5303	12217	11261	11853	11379	10938	11007	11080	11341	10969	12039
sp|P02574|ACT4_DROME	sp|P02574|ACT4_DROME	20	3	3		1	20	3	3	20	3	3	60.1	8.8	8.8	41.786	376	376	9					2	3	1								2	1			0	110.13	38498	30635	27235	22923	31300	27443	27012	27900	31889	34994
sp|P02828|HSP83_DROME	sp|P02828|HSP83_DROME	39	39	39		1	39	39	39	39	39	39	56.5	56.5	56.5	81.864	717	717	9.34	4	4	12	17	18	10	8	9	4	6	8	8	9	8	6	8	14	8	0	323.31	763400	782810	817380	774480	808370	779690	775870	789480	785180	803590
sp|P02841|SGS7_DROME	sp|P02841|SGS7_DROME	1	1	1		1	1	1	1	1	1	1	27	27	27	7.9195	74	74	17																	1		0	31.623	6740.5	4338.6	3721.5	4873.6	5933.1	5240.1	6044.7	5995.1	4930	5307.1
sp|P02843|VIT1_DROME;sp|P02844|VIT2_DROME	sp|P02843|VIT1_DROME;sp|P02844|VIT2_DROME	2;1	2;1	2;1	;	2	2	2	2	2	2	2	4.3	4.3	4.3	48.711	439	439;442	9	1																1		0.00021547	3.1127	6771.7	5671.4	3938.6	5564.4	7353.5	4382.3	8832.7	5232.1	8507.6	3518.6
sp|P04052|RPB1_DROME;sp|P91875|RPA1_DROME	sp|P04052|RPB1_DROME	17;1	17;1	17;1		2	17	17	17	17	17	17	12.9	12.9	12.9	209.17	1887	1887;1642	10.5	1		1	2			4	1			1		1	2		3	2	1	0	119.96	71747	75975	75528	71658	73034	71080	70747	74453	72623	74654
sp|P04357|MT1_DROME	sp|P04357|MT1_DROME	2	2	2		1	2	2	2	2	2	2	47.5	47.5	47.5	3.8534	40	40	8.33				1	1											1			0	5.6503	12605	15433	15715	10537	13896	9949.7	13080	16325	11984	13710
sp|P04359|RL32_DROME	sp|P04359|RL32_DROME	4	4	4		1	4	4	4	4	4	4	33.6	33.6	33.6	16.02	134	134	11.6		2									1			2	3	1			0	24.771	35325	38366	37849	39812	43027	41051	40582	41332	40088	42648
sp|P04388|RAS2_DROME	sp|P04388|RAS2_DROME	8	8	8		1	8	8	8	8	8	8	45.3	45.3	45.3	22.235	192	192	12.6				1				1			2	1		2	3	2			0	141.34	47601	48925	48584	46791	48310	46023	46338	48303	45569	47099
sp|P04412|EGFR_DROME	sp|P04412|EGFR_DROME	8	8	8		1	8	8	8	8	8	8	5	5	5	159.72	1426	1426	9.8	1					1	1		1	1		3		1	1				0	18.798	18753	20415	19218	19146	19353	18851	20074	19136	18912	19154
sp|P04657|CYC1_DROME	sp|P04657|CYC1_DROME	1	1	1		1	1	1	1	1	1	1	7.6	7.6	7.6	11.369	105	105	14														1					0.0044071	1.8172	6098.6	4612.1	4639.6	4436.7	6452.2	6158.3	6127.8	5989.8	6449.7	7178.6
sp|P04755|ACH3_DROME	sp|P04755|ACH3_DROME	6	6	6		1	6	6	6	6	6	6	12.7	12.7	12.7	59.901	521	521	11.9			2									1	1	2				2	0	94.405	33984	36787	36009	35295	36162	36509	34472	34802	35167	38021
sp|P04950|OPS3_DROME	sp|P04950|OPS3_DROME	8	8	6		1	8	8	6	8	8	6	23.8	23.8	21.7	42.94	383	383	5.71	3	3	2		3	3	3	1					2				1		0	38.964	96424	99090	101240	99414	98480	96850	96256	95776	95766	97879
sp|P05031|DDC_DROME	sp|P05031|DDC_DROME	12	12	12		1	12	12	12	12	12	12	31.4	31.4	31.4	57.287	510	510	9.31	2	4			3	4	2		3	5	2	1	1			1	3	4	0	110.7	101010	103960	107130	104500	101470	98385	96176	99300	99840	105940
sp|P05130|KPC1_DROME	sp|P05130|KPC1_DROME	24	24	24		1	24	24	24	24	24	24	37.1	37.1	37.1	77.694	679	679	8.57				9	7	1	3	6	5	3		4	2	3	1	1	1	1	0	259.12	226390	237670	238390	231910	235260	220520	224350	226440	225810	231840
sp|P05205|HP1_DROME	sp|P05205|HP1_DROME	9	9	9		1	9	9	9	9	9	9	49.5	49.5	49.5	23.185	206	206	8.5				1	5	4		1	4		2	2	1		1	1			0	124.62	58097	64790	63779	60796	61821	57035	57948	60008	56570	60441
sp|P05303|EF1A2_DROME	sp|P05303|EF1A2_DROME	23	23	9		1	23	23	9	23	23	9	54.8	54.8	25.1	50.662	462	462	10.1	3			1	5	11	4	6	5	3	3	6	6	8	10	4			0	205.96	471560	510720	536450	499000	505250	450740	480250	501670	476550	489670
sp|P05389|RLA2_DROME	sp|P05389|RLA2_DROME	6	6	6		1	6	6	6	6	6	6	66.4	66.4	66.4	11.757	113	113	9.12	3				2	1			3	2		1				2		2	0	94.373	73978	70644	77707	72040	105500	102870	101800	100250	108960	104590
sp|P05552|ADF1_DROME	sp|P05552|ADF1_DROME	2	2	2		1	2	2	2	2	2	2	8	8	8	30.188	262	262	6.5					1			1											0.00021701	3.2607	8416.9	10654	10019	9803.7	9156.5	8840.9	8770.4	8467.9	9174.6	10114
sp|P05661|MYSA_DROME;tr|Q7JQV2|Q7JQV2_DROME	sp|P05661|MYSA_DROME	140;1	140;1	140;1		2	140	140	140	140	140	140	60.2	60.2	60.2	224.46	1962	1962;1339	9.38	44	54	54	45	57	40	39	40	45	49	45	52	54	49	59	47	49	26	0	323.31	4579500	4636000	4730100	4519900	4872200	4703000	4759600	4693800	4633000	4861700
sp|P05990|PYR1_DROME	sp|P05990|PYR1_DROME	22	22	22		1	22	22	22	22	22	22	10.4	10.4	10.4	246.67	2224	2224	9.28	1	1	3	1		2	1	2	1	1	2	1	2	4	2	1			0	130.46	90546	91481	92657	90323	92132	92389	88029	90905	90747	95540
sp|P06002|OPS1_DROME	sp|P06002|OPS1_DROME	7	7	7		1	7	7	7	7	7	7	26.8	26.8	26.8	41.494	373	373	8.35	5	8	6	3	1	1	3	3	2		3	2	1			3	7	4	0	323.31	146300	151830	165570	157010	160550	156900	153830	164810	168990	167040
sp|P06605|TBA3_DROME;sp|P06603|TBA1_DROME;sp|P06604|TBA2_DROME;sp|P06606|TBA4_DROME	sp|P06605|TBA3_DROME;sp|P06603|TBA1_DROME;sp|P06604|TBA2_DROME	23;23;14;1	23;23;14;1	23;23;14;1	;;	4	23	23	23	23	23	23	63.1	63.1	63.1	49.89	450	450;450;449;462	10.9	6	1	11	15	9	5	6	8	10	13	12	16	16	8	1	10	25	19	0	323.31	837790	851930	882240	864620	854540	841250	827990	824910	810300	895820
sp|P06607|VIT3_DROME	sp|P06607|VIT3_DROME	4	4	4		1	4	4	4	4	4	4	12.9	12.9	12.9	46.101	420	420	8.17	1			1		1				2								1	0	19.268	9343.2	7710.4	4740.1	7667.1	9416.5	5509.5	11331	6863.8	11059	4375.7
sp|P06742|MLC1_DROME	sp|P06742|MLC1_DROME	6	6	6		1	6	6	6	6	6	6	32.9	32.9	32.9	17.524	155	155	11.3			2	2	1							10	3		3	2	1		0	86.061	57438	61802	64295	62231	63922	64699	61925	60846	57754	60432
sp|P07140|ACES_DROME	sp|P07140|ACES_DROME	14	14	14		1	14	14	14	14	14	14	32.8	32.8	32.8	71.785	649	649	11.6	1			1		3	5	3		2			5	4	2	3	4	2	0	174.37	115130	125160	127380	122460	118470	117300	117370	119380	116840	126490
sp|P07207|NOTCH_DROME	sp|P07207|NOTCH_DROME	4	4	4		1	4	4	4	4	4	4	1.2	1.2	1.2	288.85	2703	2703	11.5					1					1			1					1	0	4.9164	8917.7	9902	9878.9	8916.6	8913.3	8208.2	8341.3	8637.3	8234.5	8085
sp|P07486|G3P1_DROME	sp|P07486|G3P1_DROME	18	18	8		1	18	18	8	18	18	8	67.8	67.8	34.6	35.35	332	332	11	7	10	1			2	4	2	1	12	7	7	7	7	15	12	4	4	0	323.31	361130	390060	393750	381190	398730	367530	380390	395370	372490	396490
sp|P07487|G3P2_DROME	sp|P07487|G3P2_DROME	16	6	6		1	16	6	6	16	6	6	68.1	32.8	32.8	35.369	332	332	8.59		5	3	7	2		1	2		3	3	2	3	2	2		1	3	0	180.3	241400	256280	262560	259070	263690	260460	261450	256560	253870	276880
sp|P07664|SRYD_DROME	sp|P07664|SRYD_DROME	2	2	2		1	2	2	2	2	2	2	6	6	6	50.027	433	433	7.5	1													1					0	5.5532	3866.2	4343.8	4186.4	4019.4	4077.7	4459.5	3940.6	4392.4	3834.8	4198
sp|P07665|SRYB_DROME	sp|P07665|SRYB_DROME	2	2	2		1	2	2	2	2	2	2	5.9	5.9	5.9	41.708	356	356	8.5	1															1			0	6.0283	4065.5	4465	4821.6	3863.7	3944.4	3901.6	4344.3	3836.4	3877	4358.2
sp|P07668|CLAT_DROME	sp|P07668|CLAT_DROME	27	27	27		1	27	27	27	27	27	27	49.9	49.9	49.9	81.327	721	721	7.32		4	8	8	3	5	2	4	3	2		2	2	2		1	2	2	0	319.88	171030	177990	175920	173600	172990	171550	170210	166780	168990	180490
sp|P07701|SGS5_DROME	sp|P07701|SGS5_DROME	2	2	2		1	2	2	2	2	2	2	12.9	12.9	12.9	18.821	163	163	10.3										2	1								0.00022247	3.8018	24903	21351	19643	21844	22634	22239	22370	23479	21914	22660
sp|P07764|ALF_DROME	sp|P07764|ALF_DROME	29	29	29		1	29	29	29	29	29	29	81.7	81.7	81.7	39.047	361	361	9.31	7	6	6	5	6	4	19	29	18	14	6	5	10	7			10	13	0	323.31	698780	713750	727580	706470	717330	717850	710150	705370	693830	742790
sp|P07909|ROA1_DROME	sp|P07909|ROA1_DROME	8	7	7		1	8	7	7	8	7	7	23.3	23.3	23.3	39.037	365	365	12.3							1	1		3	1			7	2				0	92.912	89885	100370	101760	98398	96928	94937	94701	97146	95715	100070
sp|P08111|L2GL_DROME	sp|P08111|L2GL_DROME	20	20	20		1	20	20	20	20	20	20	20.6	20.6	20.6	126.89	1161	1161	8.69			4	2	1	3	1	2	1	5	1	1	2				2	1	0	95.309	105540	109000	108070	102830	112020	106160	107590	108030	107980	114780
sp|P08120|CO4A1_DROME	sp|P08120|CO4A1_DROME	10	10	10		1	10	10	10	10	10	10	6.2	6.2	6.2	174.3	1779	1779	10.5	1	2			1	1	1	2	2	1	1		1		2	3	2	1	0	98.721	70443	86287	82487	78391	82499	82841	81906	83803	79547	85420
sp|P81641|AMYB_DROME;sp|P08144|AMYA_DROME;sp|O18408|AMYR_DROME	sp|P81641|AMYB_DROME;sp|P08144|AMYA_DROME	16;16;1	16;16;1	16;16;1	;	3	16	16	16	16	16	16	44.5	44.5	44.5	53.794	494	494;494;493	12.2	1		1						2	4	3		5	2		2	4	1	0	188.85	139880	138310	156260	171270	101560	107280	108100	123320	108540	126520
sp|P08171|EST6_DROME	sp|P08171|EST6_DROME	22	22	22		1	22	22	22	22	22	22	44.9	44.9	44.9	61.124	544	544	10.6	4	2		1	2	2	4	7	4	4	2	2	5	2	1	3	7	5	0	269.55	245750	239250	269060	264120	264260	262440	248380	279830	284420	282820
sp|P08181|CSK2A_DROME	sp|P08181|CSK2A_DROME	12	12	12		1	12	12	12	12	12	12	44	44	44	39.959	336	336	8.93	1	2		1	3	3	2		2	5	2		4			1		2	0	130.88	93685	99653	95644	99235	100420	97450	98214	98951	96671	102280
sp|P08182|CSK2B_DROME	sp|P08182|CSK2B_DROME	7	7	7		1	7	7	7	7	7	7	41.7	41.7	41.7	27.087	235	235	9.64			2		4							5				2	1		0	77.927	61070	62812	66914	62824	66283	67378	64780	62377	63281	67429
sp|P08255|OPS4_DROME	sp|P08255|OPS4_DROME	5	3	3		1	5	3	3	5	3	3	12.2	10.1	10.1	42.657	378	378	4.67				4	4	1													0	13.982	37688	39042	41798	37729	39434	37936	37590	38468	37212	40221
sp|P08266|RPB2_DROME	sp|P08266|RPB2_DROME	14	14	14		1	14	14	14	14	14	14	11.8	11.8	11.8	134.04	1176	1176	9.57	1	1	1				2	2	1		1	1		1		1		2	0	65.137	67574	71136	70053	68581	69856	70993	67154	69444	68968	72003
sp|P08510|KCNAS_DROME	sp|P08510|KCNAS_DROME	5	5	5		1	5	5	5	5	5	5	12.8	12.8	12.8	74.192	655	655	11.8							1			3			1	1	2				0	56.946	24216	24922	27019	25976	25942	25813	23558	25167	25448	26593
sp|P08570|RLA1_DROME	sp|P08570|RLA1_DROME	5	5	5		1	5	5	5	5	5	5	87.5	87.5	87.5	11.513	112	112	8.86	5		2	2		1	1			1				3	2			4	0	84.347	64736	65787	67951	66496	67847	68209	66328	68409	64754	68146
sp|P08645|RAS3_DROME	sp|P08645|RAS3_DROME	7	7	7		1	7	7	7	7	7	7	43.5	43.5	43.5	20.863	184	184	9.2				3	2	2	3		2	1		3	1				2	1	0	150.1	73466	77920	77562	77198	75645	75218	74742	75150	74633	78371
sp|P08646|RAS1_DROME	sp|P08646|RAS1_DROME	8	8	8		1	8	8	8	8	8	8	54	54	54	21.593	189	189	10.6	2	1			1	2					1	1	1			2	2	2	0	118.02	49467	55103	53822	52761	54517	55491	53219	52145	51776	55177
sp|P08736|EF1A1_DROME	sp|P08736|EF1A1_DROME	23	9	9		1	23	9	9	23	9	9	55.7	26.1	26.1	50.306	463	463	7.5		4	3	3	2	2		2	3			3	4	2					0	99.2	54203	60532	59248	57269	61894	56434	55528	62098	56077	60347
sp|P08761|MSRA_DROME	sp|P08761|MSRA_DROME	1	1	1		1	1	1	1	1	1	1	4.5	4.5	4.5	27.698	246	246	6						1													0.00021829	3.3837	4540.9	5113.2	4990.4	4985.8	4947.8	5156.7	5142.9	5393.8	5390.4	5255.4
sp|P08841|TBB3_DROME	sp|P08841|TBB3_DROME	10	2	2		1	10	2	2	10	2	2	24.4	7	7	50.849	454	454	9.17						2		2					1	1					0	15.372	7726.2	7624.6	7810.7	7280.2	7689.9	7667.2	7212.4	7282.2	7360.5	7983.1
sp|P08879|NDKA_DROME	sp|P08879|NDKA_DROME	7	7	7		1	7	7	7	7	7	7	51.6	51.6	51.6	17.17	153	153	9.56	3	3	2	5	2	2	3					3	3			3	8	2	0	93.61	166480	164940	172230	168690	175700	177310	174560	171510	174070	180610
sp|P08928|LAM0_DROME	sp|P08928|LAM0_DROME	46	46	45		1	46	46	45	46	46	45	64	64	62.1	71.299	622	622	9.12	4	4	5	7	12	7	11	10	1	3	5	1	4	10	10	2	7	3	0	323.31	613010	653790	654980	609170	636770	612050	606180	607580	605860	628990
sp|P08953|TOLL_DROME	sp|P08953|TOLL_DROME	2	2	2		1	2	2	2	2	2	2	1.4	1.4	1.4	124.65	1097	1097	4.5		1					1												0.00022528	4.0845	1397.3	2931.4	1337.8	953.85	1118.3	1514.1	1212.2	1367.8	1055.1	1275.6
sp|P08985|H2AV_DROME	sp|P08985|H2AV_DROME	8	8	7		1	8	8	7	8	8	7	36.2	36.2	31.2	14.981	141	141	6.73		3		2	1	2	2	1		2	1						1		0	32.309	58354	60738	59917	60827	62579	58193	58328	56737	60722	64134
sp|P09040|DSK_DROME;REV__tr|M9PCE3|M9PCE3_DROME	sp|P09040|DSK_DROME;REV__tr|M9PCE3|M9PCE3_DROME	2;1	2;1	2;1	;	2	2	2	2	2	2	2	21.3	21.3	21.3	16.15	141	141;1901	2	1	1	1																0.0002208	3.6325	14156	14836	16221	14674	14143	14529	13439	14426	13814	13867
sp|P09180|RL4_DROME	sp|P09180|RL4_DROME	16	16	16		1	16	16	16	16	16	16	38.4	38.4	38.4	45.025	401	401	9.73	4	2	3		2	2	1	1	2	2	4	8	5	2	2	3	1	1	0	118.23	190590	198590	193780	201160	226060	212620	217020	211040	208890	214830
sp|P09208|INSR_DROME	sp|P09208|INSR_DROME	2	2	2		1	2	2	2	2	2	2	0.7	0.7	0.7	239.77	2144	2144	14.5													1			1			0.00021744	3.3448	4826	6018.7	5493.3	4829.1	5546.2	4903.2	4467.2	5376	4927.4	4899.2
sp|P09491|TPM2_DROME	sp|P09491|TPM2_DROME	27	27	26		1	27	27	26	27	27	26	66.9	66.9	64.1	32.98	284	284	8.44	2	4	7	8	8	11	3	20	18	4	1	4	6	1	5	4	5	1	0	323.31	787630	798990	821120	768030	817020	790060	798920	780900	791290	817110
sp|P09956|ZEST_DROME	sp|P09956|ZEST_DROME	1	1	1		1	1	1	1	1	1	1	1.7	1.7	1.7	61.976	575	575	18																		1	0	10.238	0	0	0	0	0	0	0	0	0	0
sp|P0DKM0|COA3_DROME	sp|P0DKM0|COA3_DROME	4	4	4		1	4	4	4	4	4	4	29.9	29.9	29.9	9.8623	87	87	9.86		1					1	1	2							1		1	0	17.376	54369	56336	56624	54134	56974	58367	57998	58650	59077	60372
sp|P10040|CRB_DROME	sp|P10040|CRB_DROME	20	20	20		1	20	20	20	20	20	20	12.1	12.1	12.1	233.57	2146	2146	9.64	1	2	1	1		2	5	4	3			2	3	5	1		2	1	0	201.02	92557	101190	98427	95278	94958	93246	93950	92297	92254	96286
sp|P10180|CUT_DROME	sp|P10180|CUT_DROME	3	3	3		1	3	3	3	3	3	3	1.8	1.8	1.8	233.63	2175	2175	7.33				1			1				1								0	5.2009	6562.3	5896.1	6495.5	6383	6409.4	6272.1	5823.1	5944.8	6485.8	6527.4
sp|P10351|XDH_DROME	sp|P10351|XDH_DROME	23	23	23		1	23	23	23	23	23	23	20.4	20.4	20.4	146.93	1335	1335	12.4	1	1		1	1	1	2	1			2	4	5	1	2	7	5	1	0	216.19	105420	129660	133510	135300	124900	115530	119400	124190	125820	119920
sp|P10379|UZIP_DROME	sp|P10379|UZIP_DROME	17	17	17		1	17	17	17	17	17	17	40	40	40	54.307	488	488	10.1		2	5		3	4	2	2	1	2	1	1	2	3	3	4	4	1	0	204.39	246730	261050	264810	257870	258350	255150	252180	252330	251750	264970
sp|P10552|FMRF_DROME	sp|P10552|FMRF_DROME	2	2	2		1	2	2	2	2	2	2	4.9	4.9	4.9	40.1	347	347	7						1	1	1											0.00021988	3.54	16747	16771	17494	16452	18039	17285	17117	16640	16714	17970
sp|P10674|FAS1_DROME	sp|P10674|FAS1_DROME	29	29	29		1	29	29	29	29	29	29	48.6	48.6	48.6	72.598	652	652	10.4	2	4	6	5	13	8	8	5	6	8	15	14	16	13	8	10	7	4	0	323.31	799990	857190	883290	843090	858420	827430	839790	833930	822140	871020
sp|P10676|NINAC_DROME;tr|A0A0B4LH20|A0A0B4LH20_DROME	sp|P10676|NINAC_DROME	90;1	90;1	90;1		2	90	90	90	90	90	90	65.8	65.8	65.8	174.3	1501	1501;4724	9.13	26	32	14	31	42	27	30	31	26	23	26	44	37	22	20	20	20	21	0	323.31	1964400	1984500	2050600	1974200	2040800	1974900	1953300	1943800	1942200	2003200
sp|P10981|ACT5_DROME	sp|P10981|ACT5_DROME	21	2	0		1	21	2	0	21	2	0	63	6.4	0	41.801	376	376	6			2	2	2	2												1	0	50.495	39872	37854	38291	36496	41902	36700	38644	40180	37283	38761
sp|P10987|ACT1_DROME	sp|P10987|ACT1_DROME	22	22	1		1	22	22	1	22	22	1	70.5	70.5	7.4	41.821	376	376	10.1	13	19	17	17	37	34	29	24	10	2	5	22	39	30	28	42	31	15	0	323.31	1428700	1477200	1410000	1411800	1423800	1396400	1374700	1349600	1428900	1575700
sp|P11046|LAMB1_DROME	sp|P11046|LAMB1_DROME	54	54	54		1	54	54	54	54	54	54	38.8	38.8	38.8	198.33	1788	1788	9.22	3	3	6	5	11	8	5	4	5	7	7	7	1	4	5	6	1	7	0	323.31	386130	405530	401130	387120	395640	381290	380720	388270	377690	386620
sp|P11147|HSP7D_DROME	sp|P11147|HSP7D_DROME	40	40	29		1	40	40	29	40	40	29	69.3	69.3	51.8	71.131	651	651	8.45	12	14	17	19	17	10	6	13	21	18	10	8	6	8	15	7	5	10	0	323.31	1139700	1150800	1209200	1138000	1180000	1119000	1135700	1138100	1132900	1158300
sp|P11346|KRAF1_DROME	sp|P11346|KRAF1_DROME	7	7	7		1	7	7	7	7	7	7	9.6	9.6	9.6	83.728	739	739	8.9	2			1	2									3	1	1			0	26.084	37833	37394	38171	37669	37327	35583	35662	35703	34104	36018
sp|P11584|ITBX_DROME	sp|P11584|ITBX_DROME	18	18	18		1	18	18	18	18	18	18	23.8	23.8	23.8	92.656	846	846	7.85	1	2	3	1	1	7	3	3	3	3	1		2		2	1	1		0	104.47	132830	144600	143510	133300	140020	133140	131850	139290	130380	136230
sp|P11929|BSG2_DROME	sp|P11929|BSG2_DROME	1	1	1		1	1	1	1	1	1	1	1.2	1.2	1.2	92.748	820	820	1.5	1	1																	1	-2	2947.2	3131	3020.4	3168.9	3048.1	2826.3	3021	3057.8	2922.6	3127.7
sp|P11996|LSP1B_DROME;sp|P11997|LSP1G_DROME	sp|P11996|LSP1B_DROME	9;1	9;1	9;1		2	9	9	9	9	9	9	11.9	11.9	11.9	95.913	789	789;772	11.3	1			1							1	3		2		1	1		0	36.845	36548	33333	46760	48229	38349	37865	37523	47206	41151	53096
sp|P12024|CHAO_DROME	sp|P12024|CHAO_DROME	49	49	49		1	49	49	49	49	49	49	45.3	45.3	45.3	151.98	1315	1315	10.2	19	15	9	7	17	15	20	14	18	24	25	17	25	19	20	19	22	15	0	323.31	1268200	1319400	1365400	1316200	1339000	1305200	1306300	1306900	1308500	1346100
sp|P12080|ITA2_DROME	sp|P12080|ITA2_DROME	20	20	20		1	20	20	20	20	20	20	15.3	15.3	15.3	154.32	1396	1396	9.64	3	2			2	1			4	4			1	1	3	1		3	0	131.77	129790	131860	133370	128920	132910	133070	131670	130940	130170	132590
sp|P12370|KAPC_DROME	sp|P12370|KAPC_DROME	18	18	17		1	18	18	17	18	18	17	51.8	51.8	49.6	40.838	353	353	8.63	1	3	3	4	3	3	2	2	5	5	1	4	3	3		2	1	1	0	209.37	265650	279890	281260	269090	276240	265800	270790	271510	269800	284890
sp|P12426|APT_DROME	sp|P12426|APT_DROME	5	5	5		1	5	5	5	5	5	5	31.9	31.9	31.9	19.69	182	182	10.9			1				1	1	1							2	1		0	18.035	8111.8	8755	8531.1	8870.2	8833.6	7925.2	7861.2	7887.6	8600.5	8851.1
sp|P12613|TCPA_DROME	sp|P12613|TCPA_DROME	17	17	17		1	17	17	17	17	17	17	34.8	34.8	34.8	59.556	557	557	10.1	5	2	1	1			1	2	3	2	2	1	2	6		1	1	5	0	86.485	205510	215180	213280	207180	220300	214440	213080	211590	208650	212900
sp|P12646|G6PD_DROME	sp|P12646|G6PD_DROME	26	26	26		1	26	26	26	26	26	26	58.8	58.8	58.8	60.43	524	524	9.98		3	5	2	6		1	1	2		3	6	1	4	3	5	4		0	229.99	228770	238100	242060	246770	246690	238040	236330	238460	240030	249690
sp|P12881|PSA1_DROME	sp|P12881|PSA1_DROME	15	15	15		1	15	15	15	15	15	15	63.8	63.8	63.8	31.058	279	279	9.55	1	2	2	4		1		4	3	2	8	6	1	1	1	1	2	1	0	124.95	178470	181300	181520	182410	189980	181050	181470	183190	175680	183620
sp|P12982|PP12_DROME;sp|Q05547|PP13_DROME;tr|A8QI94|A8QI94_DROME	sp|P12982|PP12_DROME;sp|Q05547|PP13_DROME	13;8;1	13;8;1	3;3;0	;	3	13	13	3	13	13	3	64.9	64.9	12.6	34.542	302	302;302;317	10.8	1	1	1	3	3	2	1				3	6	1	1	3	2	3	3	0	214.2	134330	148280	148440	146460	146680	141420	144990	146010	139430	146550
sp|P13008|RS26_DROME	sp|P13008|RS26_DROME	3	3	3		1	3	3	3	3	3	3	27.2	27.2	27.2	13.266	114	114	7.33	1				1				2	2									0	54.831	23379	25019	24578	25857	26920	24634	25308	24951	25847	25889
sp|P13060|EF2_DROME	sp|P13060|EF2_DROME	47	47	47		1	47	47	47	47	47	47	62.9	62.9	62.9	94.458	844	844	10.1	11	8	4	3	10	8	5	14	7	7	10	21	13	7	2	9	8	15	0	323.31	776360	828130	832950	827900	835290	817580	824170	829390	826400	866950
sp|P13217|PIPA_DROME	sp|P13217|PIPA_DROME	56	56	56		1	56	56	56	56	56	56	51.8	51.8	51.8	124.86	1095	1095	9.17	11	8	8	7	9	13	12	15	13	12	10	9	10	4	4	9	7	12	0	323.31	795550	809260	824810	810270	811230	760220	761640	752670	753620	775650
sp|P13368|7LESS_DROME	sp|P13368|7LESS_DROME	3	3	3		1	3	3	3	3	3	3	1.3	1.3	1.3	287.02	2554	2554	11			1									1						1	0	7.1547	7855.7	8041	8254.7	7658.5	7322.7	6884.8	6840.4	7435.7	7634.7	7961.2
sp|P13395|SPTCA_DROME	sp|P13395|SPTCA_DROME	168	168	168		1	168	168	168	168	168	168	72.5	72.5	72.5	278.3	2415	2415	9.67	34	29	20	14	40	30	24	39	44	34	38	27	18	27	20	23	32	48	0	323.31	2562000	2690600	2736200	2610800	2624600	2553000	2542500	2527200	2500700	2613200
sp|P13469|MODU_DROME	sp|P13469|MODU_DROME	13	13	13		1	13	13	13	13	13	13	26.6	26.6	26.6	60.309	542	542	7.85	1	1		2	5	3			1	1	2	1				1	2		0	87.024	104990	107360	104670	104570	110120	107770	106360	109100	108230	114690
sp|P13496|DCTN1_DROME	sp|P13496|DCTN1_DROME	27	27	27		1	27	27	27	27	27	27	22.9	22.9	22.9	141.22	1265	1265	6.55	3	2	5	6	1	2	1	2	1	2			1	2	1	2			0	205	126310	130720	129230	124800	128980	126630	124970	126590	124450	131070
sp|P13582|EAST_DROME	sp|P13582|EAST_DROME	2	2	2		1	2	2	2	2	2	2	4.3	4.3	4.3	43.065	392	392	6		1								1									0	5.0704	1874.9	1731.2	2154.5	1646.8	1730.6	1161.4	1342	1521.8	1472.1	1688.4
sp|P13607|ATNA_DROME;tr|A8QI34|A8QI34_DROME	sp|P13607|ATNA_DROME	56;4	56;4	56;4		2	56	56	56	56	56	56	56.4	56.4	56.4	115.6	1041	1041;1009	9.89	24	35	22	26	25	34	20	24	35	19	26	36	37	28	38	41	30	23	0	323.31	2142000	2287900	2268500	2231600	2173300	2160100	2116200	2092900	2080800	2246000
sp|P13677|KPC2_DROME	sp|P13677|KPC2_DROME	32	32	32		1	32	32	32	32	32	32	52.7	52.7	52.7	79.843	700	700	8.56	10	6	5	4	8	4	4	5	7	3	11	6	2	6	4	2	4	4	0	323.31	535400	555200	565670	550020	551900	534950	531030	537860	525270	552910
sp|P13678|KPC3_DROME	sp|P13678|KPC3_DROME	18	18	18		1	18	18	18	18	18	18	35.6	35.6	35.6	71.156	634	634	9.69			2	1	3	3	3	5	1	1	2	1		4	2	2	1	1	0	203.56	126370	137740	130260	124250	125950	124900	125880	125460	121730	128700
sp|P13706|GPDA_DROME	sp|P13706|GPDA_DROME	23	23	23		1	23	23	23	23	23	23	73.6	73.6	73.6	39.684	363	363	9.58	6	13	5	3	7	4	5	3	8	8	16	11	15	6	2	2	4	10	0	323.31	586470	603870	629330	616480	603330	600100	587760	602960	589110	634870
sp|P13709|FSH_DROME	sp|P13709|FSH_DROME	12	12	12		1	12	12	12	12	12	12	7.2	7.2	7.2	205.34	2038	2038	12.1			2			1				2	1	1	1	3		2	2	1	0	98.562	75174	73661	74413	66787	73738	68401	69189	69930	69201	71514
sp|P14083|LOV_DROME	sp|P14083|LOV_DROME	2	2	2		1	2	2	2	2	2	2	1.3	1.3	1.3	112.31	1046	1046	15												1						1	1	-2	24374	24106	24742	22626	24406	25586	24252	24481	24697	23012
sp|P14199|REF2P_DROME	sp|P14199|REF2P_DROME	10	10	10		1	10	10	10	10	10	10	22	22	22	65.302	599	599	7.36	1	1		1	2		2					3		1					0	84.664	30184	29783	30261	29441	32609	30766	31149	32753	28743	32078
sp|P14318|MP20_DROME	sp|P14318|MP20_DROME	15	15	15		1	15	15	15	15	15	15	67.9	67.9	67.9	20.19	184	184	8.31	4	3	2	3		3	2		2	4	1	3	2		2		2	2	0	167.21	184320	185620	190830	184390	210400	200410	200430	203480	196970	210410
sp|P14484|CUPP_DROME	sp|P14484|CUPP_DROME	5	5	5		1	5	5	5	5	5	5	27.2	27.2	27.2	20.633	184	184	10.5	1				1						3	1				1	1		0	37.162	65452	66188	67988	62259	64336	63950	61495	62157	61700	61316
sp|P14599|A4_DROME	sp|P14599|A4_DROME	5	5	5		1	5	5	5	5	5	5	4.7	4.7	4.7	98.331	887	887	11.8		1										2	1	1				1	0	9.8039	24821	25238	24912	23659	26687	24503	24005	24554	23057	25936
sp|P15007|ENO_DROME	sp|P15007|ENO_DROME	24	24	24		1	24	24	24	24	24	24	61.8	61.8	61.8	54.309	500	500	8.81	12	10	5		4	12	22	18	16	5	9	7	9	3	5	2	3	13	0	323.31	700860	732490	754450	729210	740670	721940	654860	724240	709480	768410
sp|P15215|LAMC1_DROME	sp|P15215|LAMC1_DROME	62	62	62		1	62	62	62	62	62	62	47.8	47.8	47.8	182.34	1639	1639	8.36	4	9	8	4	11	14	5	4	4	7	5	6	6	9	5	1	1	5	0	323.31	452950	468720	475440	447960	458290	443370	437600	442140	435710	453670
sp|P15278|FAS3_DROME	sp|P15278|FAS3_DROME	7	7	7		1	7	7	7	7	7	7	18.7	18.7	18.7	55.883	508	508	9.25			1	2	3	2			3	3			2	1		1	2		0	90.273	70721	74927	74604	71835	74891	74996	72317	73084	71273	73675
sp|P15330|DORS_DROME	sp|P15330|DORS_DROME	7	7	7		1	7	7	7	7	7	7	11.4	11.4	11.4	111.55	999	999	7.57				1	1	3				1						1			0	27.865	16989	17880	16091	16992	16730	16238	15709	16500	16359	16413
sp|P15348|TOP2_DROME	sp|P15348|TOP2_DROME	46	46	46		1	46	46	46	46	46	46	34.6	34.6	34.6	164.39	1447	1447	9.08	4	2	3	3	3	7	5	5	4	7	3	3	4		1	3	5	3	0	283.28	265490	279590	277580	269670	285410	275990	276410	277250	274600	287890
sp|P15357|RS27A_DROME;tr|Q9W418|Q9W418_DROME;sp|P0CG69|UBIQP_DROME;tr|R9PY16|R9PY16_DROME	sp|P15357|RS27A_DROME;tr|Q9W418|Q9W418_DROME;sp|P0CG69|UBIQP_DROME;tr|R9PY16|R9PY16_DROME	11;8;8;6	11;8;8;6	3;0;0;0	;;;	4	11	11	3	11	11	3	64.1	64.1	25	17.94	156	156;534;763;301	9.38	4	3	1	1	3	10	11	1	5	5	7	3	4	3		4	2	6	0	268.48	373990	400360	411270	381830	410760	391460	393900	395240	390970	413290
sp|P15364|AMAL_DROME	sp|P15364|AMAL_DROME	6	6	6		1	6	6	6	6	6	6	24	24	24	36.387	333	333	10.5							1		2	2		1	1	1					0	22.958	22393	22440	23924	21004	23308	21917	22026	23457	21413	21106
sp|P15372|ARRA_DROME	sp|P15372|ARRA_DROME	23	23	23		1	23	23	23	23	23	23	79.7	79.7	79.7	40.771	364	364	9.85	9	7	4		1	5	5		6	8	6	5	8	10	7	3		8	0	323.31	386540	399870	476580	452500	387990	391400	393960	450580	458740	459830
sp|P15425|CYPR_DROME	sp|P15425|CYPR_DROME	4	4	4		1	4	4	4	4	4	4	20.7	20.7	20.7	26.351	237	237	11.4	2												2	2			1	1	0	19.186	20128	20705	19550	19619	21617	20990	19888	20071	18971	20195
sp|P16371|GROU_DROME	sp|P16371|GROU_DROME	3	3	3		1	3	3	3	3	3	3	4.4	4.4	4.4	80.23	730	730	6.5		2							1				1						0	8.9878	17889	17503	18223	17268	17690	17218	17409	16841	17661	18828
sp|P16376|7UP2_DROME	sp|P16376|7UP2_DROME	1	1	1		1	1	1	1	1	1	1	1.2	1.2	1.2	76.813	746	746	3			1																0.0036349	1.9278	1099.3	1243.3	1330.3	1293	1511.6	1284	1411	1652.7	1316.5	1206.9
sp|P16378|GNAO_DROME;sp|P25157|GNAL_DROME	sp|P16378|GNAO_DROME	14;1	14;1	11;0		2	14	14	11	14	14	11	44.6	44.6	37.3	40.475	354	354;457	10.7	5	1				4	3	1	2	2	2	3	5	6	4	4	2	1	0	214.59	283700	297510	304030	286820	288930	283950	287020	281090	277420	291380
sp|P16554|NUMB_DROME	sp|P16554|NUMB_DROME	14	14	14		1	14	14	14	14	14	14	28.2	28.2	28.2	60.613	556	556	10.4		2	2		1	1	1	1			1	1			2	4	1	1	0	56.737	75703	76957	76254	71573	76051	73843	75385	75494	71723	76568
sp|P16568|BICD_DROME	sp|P16568|BICD_DROME	15	15	15		1	15	15	15	15	15	15	23.7	23.7	23.7	88.953	782	782	8.44		2	1	3	2	1		2		2		1				1	1	2	0	54.84	74095	76277	76610	71773	74971	75171	72995	73603	74622	75638
sp|P16620|PTP69_DROME	sp|P16620|PTP69_DROME	14	14	14		1	14	14	14	14	14	14	11.4	11.4	11.4	167.46	1462	1462	11.4			1		3				1	3	2			1	1	2	1	2	0	41.919	66307	71336	66289	66306	67490	69497	67297	66869	64763	67562
sp|P16621|LAR_DROME	sp|P16621|LAR_DROME	8	8	8		1	8	8	8	8	8	8	5.1	5.1	5.1	229.05	2029	2029	10.4				1				3	1		1			1	1		1		0	54.894	24737	26411	26298	25011	25900	25185	24318	24915	24357	25151
sp|P16905|KAPR1_DROME;REV__tr|A8DYB0|A8DYB0_DROME	sp|P16905|KAPR1_DROME	13;1	13;1	13;1		2	13	13	13	13	13	13	39.6	39.6	39.6	42.239	376	376;5526	8.61	1	1	2	4			1	2	2	2	2	1			3	1	1		0	211	115680	122420	123050	117070	122740	115430	117700	116390	117670	121040
sp|P16911|KDC1_DROME	sp|P16911|KDC1_DROME	1	1	1		1	1	1	1	1	1	1	3.2	3.2	3.2	44.108	376	376	10										1									0.0010341	2.3533	1192	1126.7	1254.2	1289.9	1351.8	1086.9	1073.3	1138.1	1017	1085.3
sp|P16914|ELAV_DROME	sp|P16914|ELAV_DROME	12	12	11		1	12	12	11	12	12	11	27.1	27.1	24.8	50.817	483	483	13.5				1				2	1	1	4	3		2	5	7	4	1	0	129.23	120760	127030	129060	115600	122620	113630	116200	121710	117810	120420
sp|P17133|RU17_DROME	sp|P17133|RU17_DROME	11	11	11		1	11	11	11	11	11	11	23.9	23.9	23.9	52.9	448	448	10.2			2		1	2		2	1	1	1	2					1	3	0	31.141	70905	76828	75801	74053	78955	73814	73642	75495	74005	77181
sp|P17210|KINH_DROME	sp|P17210|KINH_DROME	49	49	49		1	49	49	49	49	49	49	56.3	56.3	56.3	110.4	975	975	9.65	10	1	2	6	5	6	5	8	8	6	5	6	9	4	3	7	5	6	0	323.31	430330	432020	439910	419900	440000	429100	425120	419540	423250	441940
sp|P17276|PH4H_DROME	sp|P17276|PH4H_DROME	19	19	19		1	19	19	19	19	19	19	48.2	48.2	48.2	51.66	452	452	9.65	3	1	2	5	5	7	6	1	2			6	3		1	5	2	8	0	323.31	193680	211450	212700	204370	215880	207170	207600	210250	204710	205790
sp|P17336|CATA_DROME;tr|Q9VLI6|Q9VLI6_DROME	sp|P17336|CATA_DROME	21;1	21;1	21;1		2	21	21	21	21	21	21	60.9	60.9	60.9	57.149	506	506;506	8.88	2	3	8	8	3	2	4	3	3	6	7	2	4	1	1	5	5	2	0	323.31	294470	308890	316430	306160	300000	293260	297550	296720	292720	313090
sp|P17644|ACH2_DROME	sp|P17644|ACH2_DROME	4	4	4		1	4	4	4	4	4	4	8.9	8.9	8.9	65.506	576	576	7.33					1		2	2	1										0	34.212	20017	19334	19682	20108	19067	20631	18518	19766	18947	20690
sp|P17704|RS17_DROME	sp|P17704|RS17_DROME	5	5	5		1	5	5	5	5	5	5	41.2	41.2	41.2	15.285	131	131	9.71					2	1		5	4		1				2	2			0	77.304	77346	79965	78433	79938	84055	82253	84951	82541	83113	86140
sp|P17719|DYR_DROME	sp|P17719|DYR_DROME	4	4	4		1	4	4	4	4	4	4	29.7	29.7	29.7	20.775	182	182	8.6			1				1	1				1	1						0	14.635	15301	15403	16259	16223	17260	17233	16057	17288	17824	18560
sp|P17886|CRN_DROME	sp|P17886|CRN_DROME	3	3	3		1	3	3	3	3	3	3	5	5	5	84.261	702	702	11								1	2		1							1	0	7.6567	12357	12426	12166	10521	11849	10587	10657	12615	13083	11227
sp|P17970|KCNAB_DROME	sp|P17970|KCNAB_DROME	1	1	1		1	1	1	1	1	1	1	0.9	0.9	0.9	106.36	985	985	13											1		3	2					0.0032507	2.0204	12294	13541	13112	12942	13015	12556	12549	12464	11319	13316
sp|P17971|KCNAL_DROME	sp|P17971|KCNAL_DROME	5	5	5		1	5	5	5	5	5	5	8.9	8.9	8.9	64.569	571	571	9.2				1			1			1	1			1					0	34.512	26219	29670	29659	28955	28542	26956	27765	26999	27440	28203
sp|P18053|PSA4_DROME;sp|Q9VA12|PSA4L_DROME	sp|P18053|PSA4_DROME	12;2	12;2	12;2		2	12	12	12	12	12	12	51.1	51.1	51.1	29.411	264	264;251	9.64	1	1		1	1	2	1	2	2	1	1	4	2				2	1	0	98.331	125960	132730	135550	129580	132560	131820	131430	133920	130730	132760
sp|P18091|ACTN_DROME	sp|P18091|ACTN_DROME	55	55	55		1	55	55	55	55	55	55	60.3	60.3	60.3	107.02	924	924	9.3	8	8	13	12	17	14	11	7	9	4	14	13	16	14	7	3	12	10	0	323.31	890310	906820	923730	907000	953160	922790	928870	920220	926130	967160
sp|P18106|FER_DROME	sp|P18106|FER_DROME	2	2	2		1	2	2	2	2	2	2	1.7	1.7	1.7	150.26	1325	1325	10.5									1			1							0	5.0884	8125.5	7704.8	7387.9	7526.5	7839.7	7613.2	7450.2	7197.5	7708.6	8183.9
sp|P18173|DHGL_DROME	sp|P18173|DHGL_DROME	9	9	9		1	9	9	9	9	9	9	18.9	18.9	18.9	68.433	625	625	10.2	1	1	2						1			1			1	2	1	1	0	39.377	48112	48953	48732	47521	49809	50107	46960	50186	49298	48703
sp|P18431|SGG_DROME;sp|P83101|GSK3H_DROME	sp|P18431|SGG_DROME	14;1	14;1	14;1		2	14	14	14	14	14	14	30.9	30.9	30.9	53.871	514	514;501	9.64	4	1		3	2		3			5	3	1		2	2	3	4		0	100.17	148900	164050	160990	155770	156940	151880	156230	151480	150810	158470
sp|P18432|MLR_DROME	sp|P18432|MLR_DROME	18	18	18		1	18	18	18	18	18	18	83.8	83.8	83.8	23.714	222	222	9.16	6	8	8	5	6	2	13	19	14	13	4	7	18	7	3	6	5	3	0	323.31	667220	676030	682180	660000	689000	677040	658040	665680	653760	679350
sp|P18459|TY3H_DROME	sp|P18459|TY3H_DROME	14	14	14		1	14	14	14	14	14	14	31.4	31.4	31.4	65.995	579	579	11.2	2	1			3	1		2	2		1	2	2	2	5	3	1	2	0	136.53	130770	138490	134550	132520	135670	131550	127550	128870	128500	140280
sp|P18489|SYB_DROME	sp|P18489|SYB_DROME	4	4	4		1	4	4	4	4	4	4	26.3	26.3	26.3	16.712	152	152	14										1			1	2	1			1	0	20.129	19870	23059	21761	21508	22652	21254	22100	22036	22111	22964
sp|P18824|ARM_DROME	sp|P18824|ARM_DROME	17	17	17		1	17	17	17	17	17	17	31.3	31.3	31.3	91.152	843	843	12.4	2		1	3	2					1	1			3	4	6	5	3	0	323.31	128940	135060	137070	133510	137360	132190	126480	133570	133010	140630
sp|P18929|NU1M_DROME	sp|P18929|NU1M_DROME	1	1	1		1	1	1	1	1	1	1	4.8	4.8	4.8	35.957	312	312	11.3								2	1				2	2					0	26.187	39897	43391	42704	43339	45341	46015	45576	45551	45509	46909
sp|P18930|NU3M_DROME	sp|P18930|NU3M_DROME	1	1	1		1	1	1	1	1	1	1	9.4	9.4	9.4	13.563	117	117	6.5						2	2												0.00022467	4.0238	22696	22673	24200	23663	25697	25034	24503	23538	25328	25015
sp|P18931|NU4M_DROME	sp|P18931|NU4M_DROME	2	2	2		1	2	2	2	2	2	2	6.1	6.1	6.1	51.447	446	446	8.5		1													1				0	11.691	2497.1	2465.1	2525.3	2307.7	2593.6	3156.2	2574.7	3058.9	2590.4	2752.4
sp|P18932|NU5M_DROME	sp|P18932|NU5M_DROME	1	1	1		1	1	1	1	1	1	1	3.1	3.1	3.1	65.144	572	572	1	2																		0	40.051	2182.6	4049.1	3731.2	3964.7	3375.6	4310.5	4191.6	3988.1	3151.1	4468.6
sp|P18935|CYB_DROME	sp|P18935|CYB_DROME	3	3	3		1	3	3	3	3	3	3	6.1	6.1	6.1	43.119	378	378	12.1		1	1								1				1	2	2		0	6.3539	75387	78709	80005	78430	83328	82472	82680	85164	82757	86170
sp|P19107|ARRB_DROME	sp|P19107|ARRB_DROME	26	26	26		1	26	26	26	26	26	26	67.6	67.6	67.6	45.028	401	401	8.66	12	14	10	10	14	9	7	7	12	9		16	9	4	5	3	10	12	0	323.31	694430	686890	727570	686530	704100	678500	676580	700090	693190	701240
sp|P19109|DDX17_DROME	sp|P19109|DDX17_DROME	26	26	23		1	26	26	23	26	26	23	40.8	40.8	35.9	78.547	719	719	11			3	2	1	2	1		3	8	4	4	4	1	5	1	2	3	0	209.24	216820	223840	217580	215960	225720	219310	214660	212260	216230	230110
sp|P19334|TRP_DROME	sp|P19334|TRP_DROME	55	55	55		1	55	55	55	55	55	55	45.8	45.8	45.8	142.59	1275	1275	8.88	3	1	6	6	13	12	14	16	8	9	3	4	5	5	9	4	3	4	0	323.31	703580	734190	773070	700520	750420	697610	691470	713340	702770	698970
sp|P19339|SXL_DROME	sp|P19339|SXL_DROME	3	3	2		1	3	3	2	3	3	2	7.6	7.6	5.6	38.549	354	354	12.6					1									2	2				0	5.2746	20326	22317	21670	19510	19137	17413	17962	18731	17704	18758
sp|P19351|TNNT_DROME	sp|P19351|TNNT_DROME	32	32	32		1	32	32	32	32	32	32	46.6	46.6	46.6	47.447	397	397	8	4	7	2	5	10	19	11	10	4	4			7	6	4	4	4		0	228.64	648120	660810	689220	642700	697800	656580	682380	679580	667730	713970
sp|P19889|RLA0_DROME	sp|P19889|RLA0_DROME	10	10	10		1	10	10	10	10	10	10	37.5	37.5	37.5	34.202	317	317	10.3		4	2	2	1		2	1	1	1	4	1	1			2	5	3	0	119.14	127910	129720	131050	125080	135720	131170	126610	131700	129640	133970
sp|P19967|CYB5R_DROME	sp|P19967|CYB5R_DROME	10	10	10		1	10	10	10	10	10	10	25.9	25.9	25.9	50.355	436	436	11.7	3					1	2	5	3	1	3	3	1			4	5	5	0	273.16	149440	163000	163380	174100	155620	157250	161930	166300	161000	179630
sp|P20007|PCKG_DROME	sp|P20007|PCKG_DROME	19	14	14		1	19	14	14	19	14	14	34.8	29.1	29.1	71.129	647	647	11.9	1		1				3	1	2	2	1			4	1	4	3	1	0	124.81	86659	103940	84699	79708	152060	108460	105370	115260	111530	107550
sp|P20028|RPA2_DROME	sp|P20028|RPA2_DROME	1	1	1		1	1	1	1	1	1	1	0.7	0.7	0.7	128.44	1129	1129	13													1						0.0036276	1.8951	4527.9	4804.9	4695.6	4664.3	4212.1	3918.3	4096.7	4369	3924.4	4153.1
sp|P20153|USP_DROME	sp|P20153|USP_DROME	1	1	1		1	1	1	1	1	1	1	2	2	2	55.244	508	508	3			1																0	6.7921	1476.3	1749.4	2101.6	1898.8	1895.5	1641.6	1853	1661.3	1772.4	2037.1
sp|P20228|DCE_DROME	sp|P20228|DCE_DROME	20	20	19		1	20	20	19	20	20	19	44.7	44.7	42.7	57.819	510	510	9.47	4	12	6	7	5	1	4	4	4	10	5	7	4	6	4	10	9	2	0	323.31	532830	581670	588230	560890	572540	535540	554700	554570	535670	574370
sp|P20232|TFS2_DROME	sp|P20232|TFS2_DROME	8	8	8		1	8	8	8	8	8	8	32.3	32.3	32.3	34.3	313	313	11.5			2					1			2		1	2		2	1		0	113.31	45816	45332	44675	42278	44317	43316	42582	42078	42759	43632
sp|P20240|OTE_DROME	sp|P20240|OTE_DROME	14	14	14		1	14	14	14	14	14	14	37.5	37.5	37.5	46.583	424	424	9.58			2	3			3			1	3	2	1		1	3			0	68.7	85074	90916	91081	87267	88009	86584	85587	84854	84428	87581
sp|P20241|NRG_DROME	sp|P20241|NRG_DROME	42	42	42		1	42	42	42	42	42	42	39.3	39.3	39.3	143.62	1302	1302	8.35	9	6	7	7	5	9	11	12	6	4	6	8	9	2	2		9	3	0	323.31	554940	590670	594190	567860	575440	567040	565420	555760	554050	578740
sp|P20348|JANA_DROME	sp|P20348|JANA_DROME	6	6	6		1	6	6	6	6	6	6	34.8	34.8	34.8	15.22	135	135	10.2	2				1	1	1		1				1	3	2			1	0	46.647	46734	51763	55334	50231	62867	56538	56883	62404	56690	61267
sp|P20351|T23O_DROME	sp|P20351|T23O_DROME	5	5	5		1	5	5	5	5	5	5	14	14	14	44.42	379	379	11.4			1						1			1				1	1		0	19.344	17058	18096	18042	19271	17389	16033	16777	18455	17693	19192
sp|P20353|GNAI_DROME	sp|P20353|GNAI_DROME	8	5	5		1	8	5	5	8	5	5	30.1	22.8	22.8	40.595	355	355	6.88	1		2		1	1					2				1				0	68.125	10923	10230	10732	9935.3	10704	10815	10639	10377	11008	12447
sp|P20354|GNAS_DROME	sp|P20354|GNAS_DROME	14	13	13		1	14	13	13	14	13	13	38.2	35.3	35.3	44.998	385	385	11.1		2	3						2	1	3	2		1	2	2	2	2	0	94.537	135110	145460	148200	144560	143640	138280	136790	139590	137790	150020
sp|P20385|CF2_DROME	sp|P20385|CF2_DROME	5	5	5		1	5	5	5	5	5	5	13.1	13.1	13.1	56.749	510	510	12.4							2							1		1		1	0	42.598	14322	15754	15345	14614	15478	15487	15296	14877	15333	14545
sp|P20432|GSTD1_DROME	sp|P20432|GSTD1_DROME	10	10	9		1	10	10	9	10	10	9	38.8	38.8	35.4	23.866	209	209	11.6	1					2	2	2	5	4	2	3	4	2	4	4	2	1	0	100.69	185020	185070	190030	187930	183060	186630	182950	175150	174730	185650
sp|P20477|GLNA1_DROME	sp|P20477|GLNA1_DROME	15	15	15		1	15	15	15	15	15	15	37.1	37.1	37.1	44.395	399	399	8.61	5	5	1		2	4	2	4	5	4	1		2	3	1	2	3	2	0	252.81	243900	262530	248390	238700	259770	249530	249730	255210	238500	262090
sp|P20478|GLNA2_DROME	sp|P20478|GLNA2_DROME	21	21	21		1	21	21	21	21	21	21	78.3	78.3	78.3	41.304	369	369	9.82	5	6	3	1	8	9	4	4	5	3	2	6	7	4	6	6	8	4	0	323.31	603500	625460	645700	612070	618530	600810	603100	596860	588160	647200
sp|P21187|PABP_DROME	sp|P21187|PABP_DROME	17	17	17		1	17	17	17	17	17	17	33.1	33.1	33.1	69.925	634	634	9.49	4	3	4	2	2	2		4	2			1	2	3	5	4	3	2	0	287.53	143680	154350	146590	143380	149440	141420	140330	145590	138890	147660
sp|P21521|SY65_DROME	sp|P21521|SY65_DROME	26	26	25		1	26	26	25	26	26	25	54	54	54	53.259	474	474	9.35	4	4	3	7	4	5	2	4	2	3	6	4	7	9	6		3	2	0	323.31	416690	427190	443900	426570	429360	419050	423620	414590	412760	433090
sp|P21525|FOSLA_DROME	sp|P21525|FOSLA_DROME	1	1	1		1	1	1	1	1	1	1	2.4	2.4	2.4	80.578	755	755	1	1																		0.0059324	1.6124	0	0	0	0	0	0	0	0	0	0
sp|P21914|SDHB_DROME;tr|Q9VWN3|Q9VWN3_DROME	sp|P21914|SDHB_DROME	15;2	15;2	15;2		2	15	15	15	15	15	15	55.2	55.2	55.2	33.741	297	297;437	9.45	5	4	3	4	5	4		3	3		3	2	3	2		7	6	4	0	195.98	303620	309060	314330	299000	324620	317370	316810	316430	317580	335520
sp|P22058|CPD1_DROME	sp|P22058|CPD1_DROME	12	12	12		1	12	12	12	12	12	12	30.1	30.1	30.1	37	355	355	8.22	2	2	1	1	1	1	4	3		1	1		2	1			2	1	0	74.485	105260	108620	110410	95922	109030	101300	104980	106710	104460	110540
sp|P22270|OAR_DROME	sp|P22270|OAR_DROME	1	1	1		1	1	1	1	1	1	1	3.3	3.3	3.3	64.674	601	601	18																		1	0.0034448	1.9813	0	0	0	0	0	0	0	0	0	0
sp|P22293|SUS_DROME	sp|P22293|SUS_DROME	1	1	1		1	1	1	1	1	1	1	0.8	0.8	0.8	143.84	1325	1325	15															1				0.0030506	2.0336	774.03	900.15	1001.4	900.59	1070.9	972.08	981.96	989.52	844.7	982.23
sp|P22464|ANXB9_DROME	sp|P22464|ANXB9_DROME	17	17	17		1	17	17	17	17	17	17	53.7	53.7	53.7	36.057	324	324	11.5		1	1		1	2	5	3	7	4				4	6	5	6	1	0	277.44	303660	330010	341700	320690	323370	308410	319720	314010	307970	326930
sp|P22465|ANX10_DROME	sp|P22465|ANX10_DROME	19	19	19		1	19	19	19	19	19	19	82.2	82.2	82.2	35.705	321	321	9.93	5	2	2	5	3		1	3	4	4	5	3	1	6	2		7	4	0	323.31	298040	293980	305120	290420	293940	291980	287600	281560	283470	301130
sp|P22700|ATC1_DROME	sp|P22700|ATC1_DROME	41	41	41		1	41	41	41	41	41	41	40.1	40.1	40.1	111.7	1020	1020	10.4	5	13	8	14	17	15	9	15	11	7	8	11	17	25	20	13	21	13	0	323.31	1082700	1144900	1165500	1125300	1157700	1134600	1145300	1147700	1155300	1192400
sp|P22769|PSA71_DROME;sp|Q24178|PSA72_DROME	sp|P22769|PSA71_DROME	10;2	10;2	10;2		2	10	10	10	10	10	10	42.6	42.6	42.6	27.973	249	249;249	7.81	4	3	3	2	4	2	2	1		1			2	1		2	3	2	0	84.677	138040	143370	144250	136720	145120	139950	142480	144100	140680	146030
sp|P22810|HMOC_DROME	sp|P22810|HMOC_DROME	1	1	1		1	1	1	1	1	1	1	2.2	2.2	2.2	55.186	542	542	7							1												0.0036283	1.8993	1023.4	1157.7	950.28	1016	904.82	871.4	1025.9	992.77	1167	1002.8
sp|P22813|HSF_DROME	sp|P22813|HSF_DROME	2	2	2		1	2	2	2	2	2	2	3.2	3.2	3.2	76.932	691	691	5			1				1												0	10.391	8661.7	9038.6	8036.8	7535.6	8008.7	8138.7	7571	7935.8	7437.6	7301.1
sp|P22815|BOSS_DROME	sp|P22815|BOSS_DROME	14	14	14		1	14	14	14	14	14	14	19.1	19.1	19.1	99.949	896	896	10.7			2	2	2	2		1	4	4	4	1		1	3	2	3	2	0	134.49	144600	150140	153520	149050	147500	148310	142170	145220	145130	147660
sp|P22817|IDE_DROME	sp|P22817|IDE_DROME	24	24	24		1	24	24	24	24	24	24	25.7	25.7	25.7	113.68	990	990	10.7	1	1	1		1	2	3	5	6	1	1		2	2	7	4	2		0	154.91	178060	195560	188860	183720	196050	192550	188560	186300	188570	204090
sp|P22979|HSP6C_DROME	sp|P22979|HSP6C_DROME	7	7	7		1	7	7	7	7	7	7	50.8	50.8	50.8	22.18	199	199	10.5				2	2	2	4	2	2				1	3	7	2			0	90.005	73159	77050	73661	70252	81453	79824	75851	75445	76612	75132
sp|P23128|DDX6_DROME	sp|P23128|DDX6_DROME	18	18	18		1	18	18	18	18	18	18	38.6	38.6	38.6	51.945	459	459	8.79	2		2	1	3	6	4	2		2	3	1		2		4	1	1	0	86.997	187970	187920	189060	180970	185360	175410	179500	178200	179340	182510
sp|P23226|MA205_DROME	sp|P23226|MA205_DROME	20	20	20		1	20	20	20	20	20	20	21.4	21.4	21.4	126.67	1185	1185	10	3	1	2		2		2	1	2	3	1	3	3	2	2	1	3	1	0	224.5	151910	161710	163760	154030	158510	151210	153810	154960	153560	156370
sp|P23257|TBG1_DROME	sp|P23257|TBG1_DROME	2	2	2		1	2	2	2	2	2	2	5.7	5.7	5.7	53.339	475	475	4.5				1	1														0	7.9184	8217.5	8262.5	7956.8	7623.4	7899.6	8642.5	7580.2	7604.9	7936.6	7837.8
sp|P23380|VATL_DROME;tr|Q8IQG3|Q8IQG3_DROME	sp|P23380|VATL_DROME;tr|Q8IQG3|Q8IQG3_DROME	2;1	2;1	2;1	;	2	2	2	2	2	2	2	15.7	15.7	15.7	16.267	159	159;158	16.4															2	1		2	0.00022925	4.6406	14432	21409	22295	25511	18326	14789	18164	18974	18662	19867
sp|P23625|GNAQ_DROME;tr|Q0E9A7|Q0E9A7_DROME	sp|P23625|GNAQ_DROME	18;2	18;2	18;2		2	18	18	18	18	18	18	50.7	50.7	50.7	41.295	353	353;353	10.8	5	2	1	6	4	1	2	3	3		3	2	2	3	2	5	8	9	0	237.4	351950	362090	380030	369500	365140	351640	350510	357750	362130	365010
sp|P23647|FUSED_DROME	sp|P23647|FUSED_DROME	1	1	1		1	1	1	1	1	1	1	1	1	1	90.346	805	805	9									1										0.0044088	1.8243	7261.1	7175.4	7397.2	7154.8	7195.6	7371.5	6413.5	7069.5	7074	7172
sp|P23654|NRT_DROME	sp|P23654|NRT_DROME	18	18	18		1	18	18	18	18	18	18	36.1	36.1	36.1	92.774	846	846	6.65	7	2	1		2		2	2	1	2	4	1				1		1	0	219.31	73252	77534	76075	74579	76972	76703	73112	72759	74092	76471
sp|P23696|PP2A_DROME	sp|P23696|PP2A_DROME	12	12	11		1	12	12	11	12	12	11	49.5	49.5	45	35.469	309	309	12.5		2	1				1		1	6	1		5		1	8	3	2	0	189.96	69748	74572	72295	72504	72572	67838	68216	68124	69889	71535
sp|P23779|CYTL_DROME	sp|P23779|CYTL_DROME	5	5	4		1	5	5	4	5	5	4	54.8	54.8	49.2	13.437	126	126	8.46		1		2	2	3								3	2				0	113.79	34930	38542	38676	37871	34477	32593	33214	36940	31512	35574
sp|P24156|L2CC_DROME	sp|P24156|L2CC_DROME	18	18	18		1	18	18	18	18	18	18	72.5	72.5	72.5	30.383	276	276	10.6	1			3	6	2	3	1	3	4	7	2	2	3	6	7		1	0	323.31	215060	219580	219190	207570	228590	219740	221980	224150	221470	229430
sp|P24785|MLE_DROME	sp|P24785|MLE_DROME	9	9	9		1	9	9	9	9	9	9	8.2	8.2	8.2	143.66	1293	1293	9.91						3	1	2		1		1	1		1			1	0	19.243	31036	31054	31305	29806	31484	30190	28829	29774	30489	32387
sp|P25007|PPIA_DROME;tr|Q7K2I4|Q7K2I4_DROME	sp|P25007|PPIA_DROME	10;3	10;3	9;2		2	10	10	9	10	10	9	43.6	43.6	40.5	24.666	227	227;164	8.77	4		3	7	3	5	2	6	6	5	1	7	7				2	4	0	240.75	331290	341160	356910	335150	338530	321460	326170	325640	325080	332960
sp|P25123|GBRB_DROME	sp|P25123|GBRB_DROME	7	7	7		1	7	7	7	7	7	7	15.3	15.3	15.3	65.656	606	606	10.4	1	1				1			1						1	2		1	0	38.25	29304	31366	29277	28608	29291	29252	29048	28833	28648	31321
sp|P25153|UBCD6_DROME	sp|P25153|UBCD6_DROME	2	2	2		1	2	2	2	2	2	2	17.2	17.2	17.2	17.152	151	151	11.7									1				2						0	15.378	8627.3	9578.6	9476.4	9349.7	9651.5	9306.9	8742.3	9150.9	9033.6	9797.2
sp|P25160|ARL1_DROME	sp|P25160|ARL1_DROME	6	6	6		1	6	6	6	6	6	6	43.9	43.9	43.9	20.247	180	180	14.5					1	1										4	2	2	0	97.148	30005	34438	36158	33854	35058	34848	35124	34578	32340	36896
sp|P25161|PSMD3_DROME	sp|P25161|PSMD3_DROME	20	20	20		1	20	20	20	20	20	20	43.5	43.5	43.5	56.003	494	494	7.62	5	4	2	5	2			3	3	4	6	1				1	1	3	0	164.84	160620	167830	167470	162420	176410	169380	168560	167040	167350	175000
sp|P25162|ACH4_DROME	sp|P25162|ACH4_DROME	2	2	2		1	2	2	2	2	2	2	4	4	4	60.14	519	519	11									1			2							0	5.6323	8124.7	8969.2	7862.8	8315.7	8734.5	8397.2	7408.8	7965.7	8223.2	8078.3
sp|P25167|RPC2_DROME	sp|P25167|RPC2_DROME	2	2	2		1	2	2	2	2	2	2	1.9	1.9	1.9	128.51	1137	1137	18																		2	0.00022051	3.61	2706.7	2759.9	2761	2500.7	2846.1	2358.9	3023.5	2604.7	2302.9	2847.7
sp|P25171|RCC1_DROME;REV__tr|Q9W2J3|Q9W2J3_DROME	sp|P25171|RCC1_DROME	20;1	20;1	20;1		2	20	20	20	20	20	20	49.9	49.9	49.9	58.85	547	547;530	9.27	1		2	2	3	3	2	3	4			1	5	2	3	1		1	0	293.96	106330	110700	109910	110560	110100	104070	106250	104670	103920	111200
sp|P25172|SUZ2_DROME	sp|P25172|SUZ2_DROME	2	2	2		1	2	2	2	2	2	2	1.2	1.2	1.2	146.39	1368	1368	7.5			1									1							0.0032501	2.0179	0	0	0	0	0	0	0	0	0	0
sp|P25228|RAB3_DROME	sp|P25228|RAB3_DROME	6	6	6		1	6	6	6	6	6	6	39.5	39.5	39.5	24.862	220	220	11.3						2	3	2	1	2	3	2		3	3	2	1		0	193.67	112320	118720	117230	115080	108810	109570	109080	108630	106590	113510
sp|P25439|BRM_DROME	sp|P25439|BRM_DROME	18	18	18		1	18	18	18	18	18	18	12.9	12.9	12.9	185.09	1638	1638	9.42	2	2	2		2	5	2		1		1	2	1	3	3	3	2		0	113	83181	85248	86332	82929	86502	85921	84544	81474	83860	88193
sp|P25455|PIP1_DROME	sp|P25455|PIP1_DROME	28	28	28		1	28	28	28	28	28	28	26.5	26.5	26.5	146.39	1318	1318	9.67	2	2		5	5	1	5	5	2		4	5	4	2	2	1	3	4	0	229.1	208420	217810	218660	217170	217570	216870	212310	211800	210550	227500
sp|P25822|PUM_DROME	sp|P25822|PUM_DROME	4	4	4		1	4	4	4	4	4	4	3.1	3.1	3.1	157.53	1533	1533	14.5														2	2				0	23.408	15416	15418	15426	16054	16398	15458	16193	16337	16441	16011
sp|P25823|TUD_DROME	sp|P25823|TUD_DROME	9	9	9		1	9	9	9	9	9	9	4.1	4.1	4.1	285.26	2515	2515	13.4			1	1						2		1		1		1	3	3	0	31.035	29078	31841	31415	29854	30756	30027	28278	30895	28845	31710
sp|P25843|PROF_DROME	sp|P25843|PROF_DROME	8	8	8		1	8	8	8	8	8	8	92.9	92.9	92.9	13.723	126	126	10.1			1	4	3	1		3	5	1				3	1	3	3	1	0	228.14	85986	100840	107360	102930	105110	95669	100630	102470	98434	102840
sp|P25867|UBCD1_DROME	sp|P25867|UBCD1_DROME	3	3	3		1	3	3	3	3	3	3	28.6	28.6	28.6	16.678	147	147	8.17	2	1													3				0	26.624	44375	44999	43989	44689	43233	42781	40749	44404	42673	43967
sp|P25991|SUF_DROME	sp|P25991|SUF_DROME	7	7	7		1	7	7	7	7	7	7	9.9	9.9	9.9	88.213	765	765	12			1			1				1				1		1	1	1	0	45.819	27551	29854	29445	28941	28767	28323	27547	29080	29279	29263
sp|P26016|FUR11_DROME	sp|P26016|FUR11_DROME	1	1	1		1	1	1	1	1	1	1	0.6	0.6	0.6	138.63	1269	1269	4				1															0.000212	2.8044	1466.5	1870.6	1829.5	1795.7	1583.5	1707.8	1677	1710.1	1869.3	1399.7
sp|P26270|PSMD7_DROME	sp|P26270|PSMD7_DROME	8	8	8		1	8	8	8	8	8	8	36.7	36.7	36.7	38.089	338	338	10.5	2							3	3		4						1	3	0	178.68	47686	49085	49200	45619	50372	47665	46412	47789	46912	48355
sp|P26308|GBB1_DROME	sp|P26308|GBB1_DROME	12	12	12		1	12	12	12	12	12	12	46.8	46.8	46.8	37.133	340	340	12.9	1			2	4	2	2		2		1		5	8	4	8	9	3	0	307.2	197030	215710	216770	207430	212710	204710	203510	204020	202750	214430
sp|P26675|SOS_DROME	sp|P26675|SOS_DROME	2	2	2		1	2	2	2	2	2	2	0.9	0.9	0.9	177.93	1596	1596	10.5								1					1						0.00021598	3.1698	15714	16151	15634	15822	15697	15200	15534	15475	15359	16512
sp|P26686|SRR55_DROME	sp|P26686|SRR55_DROME	9	9	9		1	9	9	9	9	9	9	20.7	20.7	20.7	42.813	376	376	7.94		2		3	5	1			1			1		1	3	1			0	65.858	82770	83246	86808	80811	83341	85782	85483	83452	83223	87367
sp|P27091|60A_DROME	sp|P27091|60A_DROME	2	2	2		1	2	2	2	2	2	2	4.8	4.8	4.8	51.687	455	455	11.3										2				1					0	7.9638	4845.9	5525.1	4489.1	4636.8	4353.3	4189.9	4381.7	4837	4805.2	5157.1
sp|P27398|CAND_DROME	sp|P27398|CAND_DROME	3	3	3		1	3	3	3	3	3	3	2	2	2	174.31	1594	1594	7.67			1	1												1			0	6.0942	1348.3	1357.9	1541.2	1521.6	1327.2	1707.7	1579.3	1286.2	1298.9	1192.6
sp|P27619|DYN_DROME;REV__tr|Q9W0M1|Q9W0M1_DROME	sp|P27619|DYN_DROME	43;1	43;1	43;1		2	43	43	43	43	43	43	49.7	49.7	49.7	97.808	877	877;1978	7.89	14	13	10	18	11	2	9	11	7	5	2	3	1	4	6	10	8	7	0	323.31	687380	713130	729440	706120	710450	691890	700960	687940	700170	731600
sp|P27716|INX1_DROME	sp|P27716|INX1_DROME	12	12	12		1	12	12	12	12	12	12	29.6	29.6	29.6	42.582	362	362	9.15	2	2	1	1	1	1	2	2	2	2	2	3	1		2			3	0	113.78	170210	178580	183150	184230	179530	180360	175680	179870	177080	186070
sp|P27779|CUP7_DROME	sp|P27779|CUP7_DROME	1	1	1		1	1	1	1	1	1	1	7.4	7.4	7.4	13.347	122	122	4.67			3	3	2						1								0.00022427	3.9876	54195	52586	56216	49575	55622	49814	51997	54096	54513	53076
sp|P27864|RRP1_DROME	sp|P27864|RRP1_DROME	7	7	7		1	7	7	7	7	7	7	11.6	11.6	11.6	74.634	679	679	9.33		1	2				1					1	2	1			1		0	34.495	21677	22338	21411	21565	24609	22082	21922	22443	22357	22178
sp|P28285|5HT2A_DROME	sp|P28285|5HT2A_DROME	1	1	1		1	1	1	1	1	1	1	1.8	1.8	1.8	89.52	834	834	11											1								0.0076426	1.4786	2692.1	2941.8	3274.7	2818.9	2766	2739.3	2817	2764.6	3269.7	2874.9
sp|P28668|SYEP_DROME	sp|P28668|SYEP_DROME	39	39	39		1	39	39	39	39	39	39	26.5	26.5	26.5	189.41	1714	1714	9.37	4	1	2	2	5	6	2	5	1	3	5	2	2	2	3	3	2	4	0	247.57	259330	262410	258950	252410	269860	261470	260310	264200	264330	268630
sp|P28750|EXU_DROME	sp|P28750|EXU_DROME	1	1	1		1	1	1	1	1	1	1	2.1	2.1	2.1	57.974	532	532	9.33									2	1									0.0036239	1.8873	21740	20782	19474	19933	16092	16964	16209	15216	15007	16397
sp|P29052|TF2B_DROME	sp|P29052|TF2B_DROME	7	7	7		1	7	7	7	7	7	7	26.3	26.3	26.3	34.369	315	315	12.6							1		2				1		1		1	1	0	26.792	39619	41902	45323	38814	39354	33249	35834	39453	34944	36907
sp|P29310|1433Z_DROME	sp|P29310|1433Z_DROME	15	13	13		1	15	13	13	15	13	13	69.8	62.5	62.5	28.227	248	248	7.78	8	4	7	11	5	5	3	4	3	5	2	3	4	3	2	4	5	1	0	323.31	430470	457060	467410	451550	445720	437440	437020	441030	432650	452710
sp|P29327|RS6_DROME	sp|P29327|RS6_DROME	7	7	7		1	7	7	7	7	7	7	32.7	32.7	32.7	28.407	248	248	10.5	3	3	1							3	1	2			2	4	2	2	0	61.078	92846	103840	100490	99958	105660	98770	100190	102650	99829	103380
sp|P29349|CSW_DROME	sp|P29349|CSW_DROME	3	3	3		1	3	3	3	3	3	3	3.6	3.6	3.6	92.974	845	845	11							1		1								1		0	8.9735	13669	13479	14543	14034	13719	12857	12637	13466	14033	13840
sp|P29413|CALR_DROME	sp|P29413|CALR_DROME	18	18	18		1	18	18	18	18	18	18	55.4	55.4	55.4	46.808	406	406	8.93	3	1	4	5	3	5	2	4	7	7	5	1		2	5	1	1	4	0	323.31	257970	262340	274640	258150	267870	259960	257740	259070	251240	265570
sp|P29613|TPIS_DROME	sp|P29613|TPIS_DROME	12	12	12		1	12	12	12	12	12	12	59.9	59.9	59.9	26.625	247	247	6.25	2	5	6	10	9	8	6	1	4	1	2	2					2	2	0	184.03	304910	312670	318270	308600	309890	309910	301210	301470	297960	305550
sp|P29617|PROS_DROME	sp|P29617|PROS_DROME	2	2	2		1	2	2	2	2	2	2	1.6	1.6	1.6	184.98	1703	1703	15													1				1		0	17.672	1796.6	1534	1826.6	1436.7	1619.4	1216.7	1570.4	1810.3	1591	1958
sp|P29742|CLH_DROME	sp|P29742|CLH_DROME	78	78	78		1	78	78	78	78	78	78	49	49	49	191.18	1678	1678	8.3	14	17	14	10	20	16	6	18	18	15	12	10	13	8	6	5	6	10	0	323.31	985700	994360	1005300	973360	1015300	973300	982510	986180	972190	1010200
sp|P29746|BNB_DROME	sp|P29746|BNB_DROME	34	34	34		1	34	34	34	34	34	34	77.6	77.6	77.6	45.815	442	442	7.91	8	12	9	7	7	7	4	7	8	2	12	11	3	6	3		4	3	0	323.31	609770	605310	634530	583060	654050	637180	635090	648150	634380	639060
sp|P29829|GBB2_DROME	sp|P29829|GBB2_DROME	19	19	19		1	19	19	19	19	19	19	57.8	57.8	57.8	38.335	346	346	10.5	13	4	3	3	6	4	7	2	8	9	9	6	8	8	8	9	11	11	0	296.07	630580	656360	680200	651360	657340	630700	638960	628560	632200	649370
sp|P29843|HSP7A_DROME	sp|P29843|HSP7A_DROME	9	3	1		1	9	3	1	9	3	1	16.4	6.6	1.9	70.686	641	641	5.33		1	1			2	1	1											0	19.96	14508	13815	14938	14075	15153	14531	14165	14633	13665	15200
sp|P29844|HSP7C_DROME	sp|P29844|HSP7C_DROME	35	30	30		1	35	30	30	35	30	30	55.6	48.6	48.6	72.26	656	656	9.08	5	3	10	6	5	5	4	3	4	6	9	13	10	4		2	4	4	0	323.31	471250	484000	487300	481300	492840	481470	487200	485730	478010	502400
sp|P29845|HSP7E_DROME	sp|P29845|HSP7E_DROME	39	38	38		1	39	38	38	39	38	38	52.8	52.8	52.8	74.065	686	686	9.64	1	7	3		7	9	6	3	8	2	11	7	4	4	3	5	5	3	0	323.31	481910	493860	499670	475920	515160	492030	485800	495180	490130	504840
sp|P29993|ITPR_DROME	sp|P29993|ITPR_DROME	34	34	34		1	34	34	34	34	34	34	13.6	13.6	13.6	319.1	2838	2838	8.8	1	1	1	3	7	3	5	2	2	2			4	4	2			3	0	150.36	154120	162160	162280	158010	162880	163010	155740	157550	159300	168310
sp|P30189|TOP1_DROME	sp|P30189|TOP1_DROME	8	8	8		1	8	8	8	8	8	8	10	10	10	111.69	972	972	11.2			1	1					1	2	1			1	1			2	0	32.508	42377	42410	41437	40709	45054	42796	41907	41148	42270	45437
sp|P30432|FUR2_DROME	sp|P30432|FUR2_DROME	2	2	2		1	2	2	2	2	2	2	2	2	2	183.37	1679	1679	7				1						1									0	12.642	2635.6	2664.7	2855.6	2350.9	2898.7	2881	3195.6	2763.6	2794.7	2792.9
sp|P30974|TLR1_DROME	sp|P30974|TLR1_DROME	1	1	1		1	1	1	1	1	1	1	2.8	2.8	2.8	58.019	504	504	16																1			0.0080251	1.4506	381.52	517.45	581.31	628.52	370.21	419.23	345.8	459.64	409.89	496.48
sp|P31007|DLG1_DROME	sp|P31007|DLG1_DROME	32	32	32		1	32	32	32	32	32	32	41.4	41.4	41.4	106.67	970	970	11.9	3	4	3		2	2	1		4	3	1	4	5	5	5	10	7	6	0	323.31	299080	309860	297820	290940	306130	300810	295080	295110	295690	307600
sp|P31009|RS2_DROME	sp|P31009|RS2_DROME	15	15	15		1	15	15	15	15	15	15	55.4	55.4	55.4	28.899	267	267	9.15	3	4	3			4		1	5	3	2	3	6	1			1	4	0	194.37	235970	246550	242810	243190	260860	252360	257420	257130	253420	262800
sp|P31409|VATB_DROME	sp|P31409|VATB_DROME	26	26	26		1	26	26	26	26	26	26	74.5	74.5	74.5	54.549	490	490	10.6	4	4	6	8	5	2	3		1	3	5	12	15	9	10	7	2	6	0	323.31	377770	402730	398450	388890	390490	390480	381060	374520	378110	396830
sp|P32100|RL7_DROME	sp|P32100|RL7_DROME	8	8	8		1	8	8	8	8	8	8	40.5	40.5	40.5	29.552	252	252	10.2		3	1					1	1		4	3	1		2		1	1	0	71.836	70198	79274	76795	79575	85499	82738	80819	82216	80890	85236
sp|P32234|128UP_DROME;REV__sp|Q27591|ITBN_DROME	sp|P32234|128UP_DROME	8;1	8;1	8;1		2	8	8	8	8	8	8	26.4	26.4	26.4	41.131	368	368;799	7		2	1	1		3	1										2		0	58.722	34899	36615	36419	35261	37116	36033	35894	36361	35214	38422
sp|P32392|ARP3_DROME	sp|P32392|ARP3_DROME	10	10	10		1	10	10	10	10	10	10	27.3	27.3	27.3	47.032	418	418	10.8				1		2	3		1	1		3	2	5				1	0	45.384	87000	88717	87573	86551	88179	86165	85092	85194	84072	86600
sp|P32748|PYRD_DROME	sp|P32748|PYRD_DROME	13	13	13		1	13	13	13	13	13	13	46.7	46.7	46.7	44.341	405	405	7.65	2	1	2			1	4		2			2		2		1			0	102.24	72035	77353	74067	73016	77373	77791	77102	75755	73566	79036
sp|P32865|GPRK1_DROME	sp|P32865|GPRK1_DROME	14	14	14		1	14	14	14	14	14	14	26.7	26.7	26.7	80.566	700	700	8.59			1	3	1	2	3	4	2	1	1					3	1		0	182.75	82163	87972	90343	83075	88576	85383	84696	85633	85640	91924
sp|P32866|GPRK2_DROME	sp|P32866|GPRK2_DROME	10	10	10		1	10	10	10	10	10	10	17.8	17.8	17.8	80.685	714	714	13				1	2								2	2	2	2	2	1	0	35.42	61604	65566	63884	63226	64704	64109	62675	61653	63685	68619
sp|P32870|CYA1_DROME	sp|P32870|CYA1_DROME	7	7	7		1	7	7	7	7	7	7	3.8	3.8	3.8	248.82	2248	2248	8.57	1					1		1	1	1	1				1				0	19.08	22112	21949	24194	20939	22429	22133	21331	21011	22341	20875
sp|P33085|SHAKB_DROME	sp|P33085|SHAKB_DROME	3	3	3		1	3	3	3	3	3	3	7	7	7	44.355	372	372	12.9	1	1										1					2	3	0	8.9145	17385	18485	19154	17937	18208	16579	17381	18474	17362	18127
sp|P33270|CP6A2_DROME	sp|P33270|CP6A2_DROME	11	10	10		1	11	10	10	11	10	10	25.3	23.5	23.5	58.684	506	506	6.57	2		4	1		2	1	1				1					1	1	0	59.681	63659	73090	65346	66988	46942	47037	46833	45568	44274	47787
sp|P33438|GLT_DROME	sp|P33438|GLT_DROME	21	21	21		1	21	21	21	21	21	21	25.8	25.8	25.8	118.75	1026	1026	7.02	8	4	6	5	3	2		2		1		2	1	2	1		4	3	0	323.31	104330	112880	112840	111100	111980	106620	109020	109630	106900	108590
sp|P34082|FAS2_DROME	sp|P34082|FAS2_DROME	22	22	22		1	22	22	22	22	22	22	32.4	32.4	32.4	96.925	873	873	8.32	2	4	5	3	2	3		1	3	3	2			2		2	4	2	0	227.72	139520	145340	147110	138140	143950	144880	141990	138590	142430	144710
sp|P35122|UCHL_DROME	sp|P35122|UCHL_DROME	9	9	9		1	9	9	9	9	9	9	54.6	54.6	54.6	25.85	227	227	8.53	5							3	3		1	1				2	2		0	178.65	58413	68093	70407	68320	70115	67851	66141	66963	65951	69297
sp|P35128|UBE2N_DROME	sp|P35128|UBE2N_DROME	6	6	6		1	6	6	6	6	6	6	51	51	51	17.236	151	151	7	4	2	2					1	2	1			3		2				0	101.11	60737	61736	63553	59728	61420	58908	60637	59515	59281	59630
sp|P35220|CTNA_DROME	sp|P35220|CTNA_DROME	28	28	28		1	28	28	28	28	28	28	36.9	36.9	36.9	102.44	917	917	10.4	3	2	3	2	2	1	2	2		3	3	2	4		2	4	1	7	0	218.42	206710	218890	220580	217370	221410	217090	216260	215660	215560	227270
sp|P35381|ATPA_DROME	sp|P35381|ATPA_DROME	32	32	32		1	32	32	32	32	32	32	58	58	58	59.421	552	552	9.61	4	3	10	12	18	20	23	34	35	21	20	17	28	20	11	10	11	2	0	323.31	1232400	1287500	1301400	1279300	1309200	1269600	1273600	1255700	1244700	1340100
sp|P35415|MYSP1_DROME	sp|P35415|MYSP1_DROME	68	68	68		1	68	68	68	68	68	68	72.6	72.6	72.6	102.34	879	879	8.06	16	20	27	26	21	16	11	17	12	16	10	8	8	9	16	10	10	11	0	323.31	1136500	1170400	1194300	1139600	1281200	1241900	1245000	1226500	1215800	1272400
sp|P35421|PUR4_DROME	sp|P35421|PUR4_DROME	46	46	46		1	46	46	46	46	46	46	41.8	41.8	41.8	148.08	1354	1354	9.49	2	9	9	1	5	5	7	9	1	1	3	2	4	3	11	3	9	4	0	323.31	354910	369210	370790	375070	370840	366040	368650	386440	372120	396590
sp|P35500|SCNA_DROME	sp|P35500|SCNA_DROME	4	4	4		1	4	4	4	4	4	4	2	2	2	239.36	2131	2131	9.6	1	1										1			1			1	0	12.172	11941	15014	14248	12567	12609	10270	10983	12908	11543	13043
sp|P35554|FTN_DROME	sp|P35554|FTN_DROME	2	2	2		1	2	2	2	2	2	2	14.3	14.3	14.3	20.656	182	182	3		1		1															0.00022578	4.1404	5865.7	3013.8	2846	2640.7	4921	2966.2	4485.7	4651.4	3972.1	4091.2
sp|P35600|RFC1_DROME	sp|P35600|RFC1_DROME	1	1	1		1	1	1	1	1	1	1	1.1	1.1	1.1	108.61	986	986	15															2				0.00021345	2.9067	9574.5	8958.3	9485.3	8095.3	8435.3	9172.5	8808.7	8455.7	8675.4	9391.5
sp|P35832|PTP99_DROME	sp|P35832|PTP99_DROME	5	5	5		1	5	5	5	5	5	5	4.5	4.5	4.5	145.39	1301	1301	10.7				2								3	1					1	0	11.429	22529	21368	22417	20610	21746	21094	22031	20963	20769	22213
sp|P35992|PTP10_DROME	sp|P35992|PTP10_DROME	4	4	3		1	4	4	3	4	4	3	2.3	2.3	1.7	222.63	1990	1990	9.75						1			1	1				1					0	15.9	19362	18985	18491	17315	19146	19925	18255	18580	18779	19348
sp|P36179|2AAA_DROME	sp|P36179|2AAA_DROME	21	21	21		1	21	21	21	21	21	21	36.2	36.2	36.2	65.423	591	591	8.75		7	3	7	3		2	4	3	4	5	2	1	4		1	5	2	0	255.93	235400	241830	245390	236650	241620	236950	233750	232810	239100	244970
sp|P36188|TNNI_DROME	sp|P36188|TNNI_DROME	21	21	21		1	21	21	21	21	21	21	48.7	48.7	48.7	30.081	269	269	8.05	7	5	3	5	5	1		2	2	4	8	4	1	3	1	1	4	1	0	271.61	449820	456130	452410	456330	480540	425140	464210	458700	444410	482120
sp|P36241|RL19_DROME	sp|P36241|RL19_DROME	5	5	5		1	5	5	5	5	5	5	21.7	21.7	21.7	23.998	203	203	9.69		1		2			2	1	1		1	1			2	2			0	51.212	49208	53083	50164	55115	61066	59073	60719	59437	56799	57438
sp|P36872|2ABA_DROME	sp|P36872|2ABA_DROME	9	9	9		1	9	9	9	9	9	9	19.2	19.2	19.2	56.966	499	499	9		2			1		1		1	2	3	1	1	1					0	54.631	70234	73035	69957	69563	72650	71744	68442	69016	67708	72912
sp|P36951|HYI_DROME	sp|P36951|HYI_DROME	13	13	13		1	13	13	13	13	13	13	58.7	58.7	58.7	29.093	264	264	9.7	2	1		2	1	6	5		1	1		2	1		4	4	2	1	0	135.72	205530	216090	219610	220330	202630	188180	194100	208050	202020	206330
sp|P36958|RPB9_DROME	sp|P36958|RPB9_DROME	2	2	2		1	2	2	2	2	2	2	23.3	23.3	23.3	15.098	129	129	3.6	2	1					2												0	9.9589	5408.4	6169	6025.1	5224.5	5663.7	5764.1	5030.2	5434.9	5411.1	5314.4
sp|P36975|SNP25_DROME	sp|P36975|SNP25_DROME	16	16	14		1	16	16	14	16	16	14	79.2	79.2	75.9	23.685	212	212	8.72		1	3	5	4	7	7	8	8	6	2		5	7	3	1			0	323.31	297960	308360	307890	298380	312120	299530	301670	297360	307180	320120
sp|P37193|ADXH_DROME	sp|P37193|ADXH_DROME	5	5	5		1	5	5	5	5	5	5	36	36	36	19.733	172	172	6.86		2				1	1		2				1						0	27.066	16715	18121	17029	15283	17114	17541	16379	16750	16318	17961
sp|P37236|FREQ_DROME	sp|P37236|FREQ_DROME	13	13	6		1	13	13	6	13	13	6	71.7	71.7	39	21.668	187	187	9.27	2	2			2	1	2	2	5	4	1	1	1	3	3			1	0	237.02	198540	203300	210070	193630	201130	192350	196100	192480	191710	195040
sp|P37276|DYHC_DROME	sp|P37276|DYHC_DROME	142	142	142		1	142	142	142	142	142	142	39.3	39.3	39.3	530.18	4639	4639	9.37	9	11	8	10	12	20	6	21	14	12	18	17	15	9	11	10	7	8	0	323.31	867050	899300	898370	881070	894390	873920	878110	877210	879820	926100
sp|P38040|GBG1_DROME	sp|P38040|GBG1_DROME	2	2	2		1	2	2	2	2	2	2	22.9	22.9	22.9	8.1302	70	70	5.2			1	1		2	1												0	5.7054	35520	38063	38161	35320	34029	31055	33780	34289	32700	35844
sp|P38979|RSSA_DROME	sp|P38979|RSSA_DROME	10	10	10		1	10	10	10	10	10	10	47.9	47.9	47.9	35.341	313	313	9.4		1	3	6	1	2	1				1		2				5	3	0	175	85391	84550	88162	84067	87970	85690	83493	85045	84874	83157
sp|P39018|RS19A_DROME	sp|P39018|RS19A_DROME	10	10	10		1	10	10	10	10	10	10	50.6	50.6	50.6	17.291	156	156	9.83	4	3				4	2				2	2	2	4		2	3	2	0	62.538	164200	169120	168440	166540	178780	175370	177350	177710	174830	181450
sp|P39205|CIN_DROME	sp|P39205|CIN_DROME	10	10	10		1	10	10	10	10	10	10	25.3	25.3	25.3	65.732	601	601	13.2						1		1	1			3	1			1	1	3	0	90.501	33005	34775	33508	32372	32475	32490	31075	32331	31524	33981
sp|P39736|BX42_DROME	sp|P39736|BX42_DROME	2	2	2		1	2	2	2	2	2	2	7.5	7.5	7.5	61.156	547	547	3	2						1												0	46.843	1422.4	1507.8	1503	1322.5	1601.3	1271.4	1490.6	1721.6	1355.8	1584.4
tr|Q9W523|Q9W523_DROME;sp|P39769|PHP_DROME	tr|Q9W523|Q9W523_DROME;sp|P39769|PHP_DROME	2;2	2;2	2;2	;	2	2	2	2	2	2	2	1.9	1.9	1.9	161.97	1537	1537;1589	13									1								1		0	5.1785	6765.6	5861.3	5843.9	5665.7	6544.4	6454.3	5618.8	5594.1	5639.1	5983.3
sp|P40301|PSA2_DROME	sp|P40301|PSA2_DROME	4	4	4		1	4	4	4	4	4	4	18.8	18.8	18.8	25.906	234	234	4.82			4	2	1	1	2	1											0	82.164	22227	24520	24270	25500	24399	25194	25637	24942	24888	24329
sp|P40304|PSB1_DROME	sp|P40304|PSB1_DROME	8	8	8		1	8	8	8	8	8	8	53.2	53.2	53.2	25.842	235	235	8.92	2	1		2	3	1		5	2		3	2		1			2	2	0	183.09	69675	74567	73290	73690	74139	73824	72114	70727	67972	72872
sp|P40320|METK_DROME;REV__sp|O96827|EF1B_DROME	sp|P40320|METK_DROME	15;1	15;1	15;1		2	15	15	15	15	15	15	43.4	43.4	43.4	44.696	408	408;222	11		3				2	1	2	2	2	2			1	4	4		2	0	117.03	150410	157890	151170	149800	153330	152510	154990	149630	143120	162410
sp|P40417|ERKA_DROME	sp|P40417|ERKA_DROME	9	9	9		1	9	9	9	9	9	9	25.3	25.3	25.3	43.151	376	376	8.15			2	3	1		2	1					2				1	1	0	40.923	46288	48173	45817	45571	47085	44291	45280	45753	44465	45165
sp|P40421|RDGC_DROME	sp|P40421|RDGC_DROME	18	18	18		1	18	18	18	18	18	18	32.7	32.7	32.7	75.51	661	661	8.95	1	3	3	2	2	4	2	5	5	1	1	1	3	1	2	1	3	2	0	188.2	151280	155660	156070	154010	151500	146890	151880	150520	147640	152120
sp|P40423|SQH_DROME	sp|P40423|SQH_DROME	9	9	9		1	9	9	9	9	9	9	60.9	60.9	60.9	19.954	174	174	6.88	1	2	2	1	1	1	2	1		2	2	1			1				0	135.78	64507	64796	64307	64190	66346	67465	64680	64528	64953	69413
sp|P40793|CDC42_DROME	sp|P40793|CDC42_DROME	6	6	5		1	6	6	5	6	6	5	36.1	36.1	30.4	21.403	191	191	7.82			3	5	5			1				3		1	4				0	45.06	107840	116530	120000	112520	117700	111410	112590	114480	113290	116300
sp|P40796|LA_DROME	sp|P40796|LA_DROME	15	15	15		1	15	15	15	15	15	15	38.2	38.2	38.2	44.884	390	390	8.53	1		2	1	2	7	2	3		6	4	2	2				1	1	0	126.44	124980	130700	129090	122160	129270	119960	126160	122000	121580	125820
sp|P40797|PNUT_DROME	sp|P40797|PNUT_DROME	20	20	20		1	20	20	20	20	20	20	47.7	47.7	47.7	60.143	539	539	10.4		2	4	3			1		2	4	2	1	2	2	1	3	2	3	0	232.27	156370	169150	166250	156890	165220	159320	157840	155700	156230	164380
sp|P40945|ARF2_DROME	sp|P40945|ARF2_DROME	8	5	5		1	8	5	5	8	5	5	56.1	28.3	28.3	20.617	180	180	13.1		1					1	1		1			1	2	1	2	4		0	75.328	74369	74349	76404	73702	72865	72198	71107	70792	70994	74972
sp|P40946|ARF6_DROME	sp|P40946|ARF6_DROME	5	5	5		1	5	5	5	5	5	5	38.9	38.9	38.9	20.005	175	175	15.5										1				2	2	3	2	2	0	56.599	51998	51630	52567	53986	53199	53301	51917	51169	49430	56495
sp|P41042|RS4_DROME	sp|P41042|RS4_DROME	10	10	10		1	10	10	10	10	10	10	44.4	44.4	44.4	29.134	261	261	8.81	1	2		2	5	2				3		2	4	3	1	1			0	100.49	105690	110890	109770	105030	118380	111210	112180	111340	115060	118150
sp|P41043|GSTS1_DROME	sp|P41043|GSTS1_DROME	10	10	10		1	10	10	10	10	10	10	43.4	43.4	43.4	27.613	249	249	10.2	2		2	1	1	3				5	3	2	6	6		1	1		0	167.76	162230	151620	157720	158410	161510	150790	155920	156310	153710	159510
sp|P41044|CAB32_DROME	sp|P41044|CAB32_DROME	23	23	23		1	23	23	23	23	23	23	74.2	74.2	74.2	35.717	310	310	9.07	4	4	4	8	5	4	4	10	3	4	3		5	3	7	5	5	2	0	323.31	389130	403410	410680	391200	409670	397300	394520	389210	391660	396930
sp|P41073|PEP_DROME	sp|P41073|PEP_DROME	24	24	24		1	24	24	24	24	24	24	37.2	37.2	37.2	78.047	716	716	7.72	6	3	5	4	1	4	3	3	1	2	2	2	1		3	1	1	4	0	265.05	174280	185230	188310	176390	185370	172520	180660	186070	178250	191710
sp|P41092|RL27A_DROME	sp|P41092|RL27A_DROME	7	7	7		1	7	7	7	7	7	7	40.9	40.9	40.9	17.022	149	149	8.76	1	1	2	1	7	2	5	3	2				1		3	2	1	3	0	16.3	86459	88406	85634	89167	96699	91541	94060	88383	92362	95550
sp|P41093|RL18A_DROME	sp|P41093|RL18A_DROME	12	12	12		1	12	12	12	12	12	12	49.2	49.2	49.2	21.029	177	177	10.8	2	1			1		2	2		3	3	1			2	4	2	1	0	52.234	165510	170670	165870	169550	192980	182130	182260	179230	180530	183790
sp|P41094|RS18_DROME	sp|P41094|RS18_DROME	10	10	10		1	10	10	10	10	10	10	49.3	49.3	49.3	17.611	152	152	10.5				1	4			2	2	2	4	4	3				1	2	0	122.78	168870	171020	164470	172030	188250	177820	186200	171470	179100	192570
sp|P41126|RL13_DROME	sp|P41126|RL13_DROME	9	9	9		1	9	9	9	9	9	9	39.4	39.4	39.4	24.951	218	218	9.39	1	2	2		1	1	1	2	3		2	1		2	2	1		2	0	48.759	173660	172870	164110	172040	187060	175270	182510	171140	169320	177010
sp|P41374|IF2A_DROME	sp|P41374|IF2A_DROME	15	15	15		1	15	15	15	15	15	15	45.5	45.5	45.5	38.645	341	341	7.6	1	2	1	4	3	6		3	1	1	3	1		1	1			2	0	115.74	164000	177870	175940	175730	179460	176570	176020	175910	174100	180090
sp|P41375|IF2B_DROME	sp|P41375|IF2B_DROME	9	9	9		1	9	9	9	9	9	9	35.9	35.9	35.9	35.217	312	312	8.77	1	2	1						1	4	1			2				1	0	83.584	56685	60698	58876	59348	60749	61514	60951	60872	60831	63611
sp|P41572|6PGD_DROME	sp|P41572|6PGD_DROME	14	14	14		1	14	14	14	14	14	14	29.7	29.7	29.7	52.49	481	481	7.78	1		4	6	6	5	3				5	1	3	4	1	1			0	204.08	243960	256380	262690	269380	268520	259160	266960	268840	269070	277750
sp|P41596|DOPR1_DROME	sp|P41596|DOPR1_DROME	1	1	1		1	1	1	1	1	1	1	1.6	1.6	1.6	56.17	511	511	5					1														0.0044159	1.8438	7086.1	6593.3	6998.8	7291.3	6929.5	6740.8	6819.9	7151.7	7289.5	8324.7
sp|P41900|T2FB_DROME	sp|P41900|T2FB_DROME	6	6	6		1	6	6	6	6	6	6	26.7	26.7	26.7	32.106	277	277	11		1									2	2	1			1			0	33.551	16405	17982	17642	17151	16822	16413	16866	16491	16857	17922
sp|P41964|DMYC_DROME;tr|Q9VZQ4|Q9VZQ4_DROME	sp|P41964|DMYC_DROME	3;1	3;1	2;1		2	3	3	2	3	3	2	30	30	20	7.752	70	70;72	11.2	1								1								1	1	0	12.374	28084	25396	24735	27737	23346	20672	28099	24394	20234	27426
sp|P42003|MAD_DROME	sp|P42003|MAD_DROME	1	1	1		1	1	1	1	1	1	1	1.8	1.8	1.8	50.504	455	455	17																	1		0.0067088	1.5768	3154.2	3207.7	3468	2644.8	2899.7	2293.2	2671.9	2983.2	2719.8	2429.8
sp|P42207|SEPT1_DROME	sp|P42207|SEPT1_DROME	5	5	5		1	5	5	5	5	5	5	12.7	12.7	12.7	41.131	361	361	7.57				2	1			2		1				1					0	25.52	21930	25596	24452	23247	23316	22750	23176	23630	22933	22698
sp|P42281|ACBP_DROME	sp|P42281|ACBP_DROME	7	7	7		1	7	7	7	7	7	7	82.6	82.6	82.6	9.5567	86	86	7.39	1	5	3	1			1	1	1	8	6		1						0	158.57	116060	113890	128620	128770	127480	127690	125600	134620	129320	139000
sp|P42325|NCAH_DROME	sp|P42325|NCAH_DROME	11	11	11		1	11	11	11	11	11	11	57.4	57.4	57.4	21.894	190	190	8.08	1	2	1		2	5		2	3	2	3	1		2				1	0	136.35	134070	138520	139850	139380	137170	139430	134870	138720	132260	142980
sp|P42787|CBPD_DROME	sp|P42787|CBPD_DROME	9	9	9		1	9	9	9	9	9	9	7.9	7.9	7.9	158.79	1406	1406	10.6			2	2		1	1		2	2		3	2	1	4	2			0	132.33	79924	89246	86796	79588	82228	81941	81305	78559	79881	81745
sp|P43125|RDGB_DROME	sp|P43125|RDGB_DROME	26	26	26		1	26	26	26	26	26	26	26.4	26.4	26.4	138.89	1259	1259	9.17	4	7	4		2	3	2	3		4	5	4	1		3	4	1	6	0	323.31	244400	256470	254830	253270	250010	250660	249870	245290	241520	251080
sp|P43332|SNRPA_DROME	sp|P43332|SNRPA_DROME	3	3	3		1	3	3	3	3	3	3	15.7	15.7	15.7	24.546	216	216	12								2					1		1	1			0	18.572	20489	22320	21634	19997	22087	21309	21119	20810	21535	21884
sp|P45437|COPB_DROME	sp|P45437|COPB_DROME	24	24	24		1	24	24	24	24	24	24	33.2	33.2	33.2	107.41	964	964	7.7		4	4	5	8	6	11	5		2	1	1		2	2	1	1	4	0	252.37	178680	185710	184150	177590	182010	171440	172040	182400	175200	181660
sp|P45594|CADF_DROME	sp|P45594|CADF_DROME	12	12	12		1	12	12	12	12	12	12	75.7	75.7	75.7	17.153	148	148	10.2	2	1	4	4	1	1	2	3	2	6	4	4	3	3	4	3		5	0	148.09	332780	344620	350930	339620	345960	341210	338810	334770	330390	340290
sp|P45884|ATTA_DROME;sp|Q9V751|ATTB_DROME	sp|P45884|ATTA_DROME;sp|Q9V751|ATTB_DROME	2;1	2;1	2;1	;	2	2	2	2	2	2	2	11.6	11.6	11.6	23.239	224	224;218	5.67				1		1	1												0.00020995	2.5891	24777	16136	13880	17011	15005	10857	17502	16995	11609	16469
sp|P45888|ARP2_DROME	sp|P45888|ARP2_DROME	11	11	11		1	11	11	11	11	11	11	32.8	32.8	32.8	45.282	399	399	9.56			2	1	2	1	1	2		1			2	3	3				0	74.769	101940	104010	106500	103000	105090	102570	103870	102580	101420	104600
sp|P45889|ACTZ_DROME	sp|P45889|ACTZ_DROME	10	10	10		1	10	10	10	10	10	10	35.4	35.4	35.4	42.719	376	376	11.1	2	2			1	1					1	2	1		3	3	1	2	0	258.6	65726	68694	70459	68412	69848	68741	70638	68978	68350	70083
sp|P45890|ARP6_DROME	sp|P45890|ARP6_DROME	1	1	1		1	1	1	1	1	1	1	2.8	2.8	2.8	45.414	398	398	3			1																0.0028612	2.1442	0	0	0	0	0	0	0	0	0	0
sp|P46150|MOEH_DROME	sp|P46150|MOEH_DROME	36	36	36		1	36	36	36	36	36	36	59.3	59.3	59.3	68.14	578	578	9.91	7	1	3	11	3	5	4	3	5	6	7	6	3	10	9	3	4	6	0	323.31	531220	545010	551150	535450	553040	529200	544840	543760	535840	560080
sp|P46222|RL11_DROME	sp|P46222|RL11_DROME	7	7	7		1	7	7	7	7	7	7	37.5	37.5	37.5	21.112	184	184	9.44		2	2		1	1	2			3	1				3	2	1		0	36.491	89510	94661	90630	92218	99229	94117	96942	95140	95341	101880
sp|P46223|RL7A_DROME	sp|P46223|RL7A_DROME	8	8	8		1	8	8	8	8	8	8	27.7	27.7	27.7	30.731	271	271	11.9	1					2	2	1		2	1				2	4		3	0	93.422	104590	114130	117120	116290	130180	123580	119110	124430	123730	130740
sp|P46415|ADHX_DROME	sp|P46415|ADHX_DROME	12	12	12		1	12	12	12	12	12	12	38.8	38.8	38.8	40.389	379	379	11.7	3						1	1	2	1	6	6	4	2			3	4	0	177.25	153870	159490	158250	155970	147610	150920	149790	151770	149710	157520
sp|P46461|NSF1_DROME;REV__tr|Q9VNH2|Q9VNH2_DROME	sp|P46461|NSF1_DROME	45;1	45;1	32;1		2	45	45	32	45	45	32	64.2	64.2	48.1	82.555	745	745;477	8.46	12	14	9	12	3	10	10	16	13	8	10	8	5	5	7	8	5	7	0	323.31	782600	806540	822680	792630	806830	800040	797970	787310	780800	831830
sp|P46824|KLC_DROME	sp|P46824|KLC_DROME	25	25	25		1	25	25	25	25	25	25	54.3	54.3	54.3	58.044	508	508	9.64	3	1		2	4	3		2		3	4	3	2	2	2	1	2	2	0	267.63	224730	235750	243680	225830	235660	227250	227110	226980	218590	230800
sp|P46863|KL61_DROME	sp|P46863|KL61_DROME	1	1	1		1	1	1	1	1	1	1	1	1	1	121.16	1066	1066	3			1																1	-2	419.13	196.61	224.66	223.85	544.57	347.92	597.52	444.1	506.27	394.81
sp|P46867|KLP68_DROME	sp|P46867|KLP68_DROME	2	2	2		1	2	2	2	2	2	2	3.4	3.4	3.4	88.206	784	784	4.5				1	1														0	6.4623	3423	3856.6	4281.2	3654.3	4031.6	3494.6	3837.1	3951.3	3749.5	4079.9
sp|P47825|TAF4_DROME	sp|P47825|TAF4_DROME	3	3	3		1	3	3	3	3	3	3	2.7	2.7	2.7	99.337	921	921	6.5					1	1	1	1											0	5.5676	5390	5966.1	5796	5264.4	5654.8	5667.7	5274.3	5387.5	5508.9	5488
sp|P47947|TNNC1_DROME	sp|P47947|TNNC1_DROME	2	2	2		1	2	2	2	2	2	2	16.2	16.2	16.2	17.156	154	154	11.8								1	1				2	2					0	88.737	15549	14906	16682	16126	17098	16403	15724	15946	14475	16112
sp|P47948|TNNC2_DROME	sp|P47948|TNNC2_DROME	2	1	1		1	2	1	1	2	1	1	16.8	7.7	7.7	17.883	155	155	12												1							0.00021075	2.6774	1465	1612.1	1686.1	1675.5	1362	1471	1907.3	1621.6	1323.1	1474
sp|P47949|TNNC3_DROME	sp|P47949|TNNC3_DROME	7	7	6		1	7	7	6	7	7	6	40.6	40.6	31.6	17.696	155	155	7.53		1	1		3	2	1	3	2						1		1		0	61.709	50203	49030	50923	47117	45246	45973	44352	43126	45409	46320
sp|P48148|RHO1_DROME	sp|P48148|RHO1_DROME	10	10	10		1	10	10	10	10	10	10	63.5	63.5	63.5	21.723	192	192	8.74	1	2	5	3	2	1	2	2	3	2			2	1	1	4	1	2	0	99.236	153770	160390	165260	156310	157380	150060	158000	157590	157890	162000
sp|P48149|RS15A_DROME	sp|P48149|RS15A_DROME	6	6	2		1	6	6	2	6	6	2	51.5	51.5	18.5	14.771	130	130	7.73	5	3				1		1	2	3	1		2	3				1	0	69.383	95248	98407	100350	94698	99860	94510	96315	99039	96166	96904
sp|P48159|RL23_DROME	sp|P48159|RL23_DROME	5	5	5		1	5	5	5	5	5	5	51.4	51.4	51.4	14.936	140	140	10.2						2		1	1		7	1			1				0	70.548	57766	56076	54810	54299	59964	58069	59116	58374	58803	59978
sp|P48375|FKB12_DROME	sp|P48375|FKB12_DROME	6	6	6		1	6	6	6	6	6	6	73.1	73.1	73.1	11.666	108	108	8.82	3	2				4	2		2	2		2					3	2	0	170.89	67936	74970	76294	76224	77445	78537	75074	77028	73511	80500
sp|P48451|CANB1_DROME	sp|P48451|CANB1_DROME	10	10	4		1	10	10	4	10	10	4	73.5	73.5	41.2	19.341	170	170	12.8	1			2				1			1		4	5			1	5	0	165.06	93203	99982	100550	94804	95783	98819	92824	97007	88493	92423
sp|P48456|PP2B1_DROME	sp|P48456|PP2B1_DROME	6	1	1		1	6	1	1	6	1	1	8.8	1.3	1.3	69.132	622	622	2.5		2	2																0.001035	2.3674	19826	21409	22213	20786	19833	20555	19864	19832	20080	20358
sp|P48461|PP11_DROME	sp|P48461|PP11_DROME	12	2	2		1	12	2	2	12	2	2	57.2	8.9	8.9	37.37	327	327	16.5															1			1	0	36.621	16026	16903	16676	16709	17428	17709	16604	17098	16669	18372
sp|P48462|PP1B_DROME	sp|P48462|PP1B_DROME	12	9	8		1	12	9	8	12	9	8	52.7	43	40.3	37.74	330	330	9.09		1	3	3	2		1	1				1	6	2		1		1	0	185.2	94371	91810	96893	92750	94795	92778	89361	92424	95122	99053
sp|P48554|RAC2_DROME;sp|P40792|RAC1_DROME	sp|P48554|RAC2_DROME;sp|P40792|RAC1_DROME	6;5	5;4	5;4	;	2	6	5	5	6	5	5	34.9	29.2	29.2	21.359	192	192;192	7.33	2	2	1		1												2	1	0	73.373	45602	49845	48952	51738	51757	50124	50655	50694	50923	54141
sp|P48555|RALA_DROME	sp|P48555|RALA_DROME	5	5	5		1	5	5	5	5	5	5	33.8	33.8	33.8	22.938	201	201	6.6	2	3				1		1						1	2				0	56.053	31277	34219	31579	31369	31987	30319	29793	30244	31298	32425
sp|P48588|RS25_DROME	sp|P48588|RS25_DROME	3	3	3		1	3	3	3	3	3	3	29.1	29.1	29.1	13.201	117	117	11.8	1							1	1								1	2	0	19.806	27662	28427	27504	28521	31067	30215	30292	27734	29346	32267
sp|P48593|E631_DROME	sp|P48593|E631_DROME	2	2	2		1	2	2	2	2	2	2	14.5	14.5	14.5	21.995	193	193	8							1		1										0	33.282	5635	5681.2	5590.2	5804.6	5330	6558.3	6090	5616.3	5763	6369.2
sp|P48596|GCH1_DROME	sp|P48596|GCH1_DROME	11	11	11		1	11	11	11	11	11	11	42.6	42.6	42.6	35.541	324	324	8.5	3	6	3	1			1	6	3	2		1		1	1	3	3	2	0	225.26	147150	159530	158820	145430	173150	164110	164010	161660	160570	157940
sp|P48598|IF4E_DROME	sp|P48598|IF4E_DROME	7	7	7		1	7	7	7	7	7	7	37.8	37.8	37.8	29.223	259	259	10		2	1				1			1			2	2	1		1		0	76.73	28029	29084	31378	30027	30725	30572	29079	28939	29157	29363
sp|P48601|PRS4_DROME	sp|P48601|PRS4_DROME	19	19	19		1	19	19	19	19	19	19	45.8	45.8	45.8	49.323	439	439	9.98	1	3	3	1	1	3	1	2	4		2	4	6	4	3	1	2	1	0	152.54	161840	167590	170720	160080	175510	169060	167590	169470	168140	173590
sp|P48602|VATA1_DROME	sp|P48602|VATA1_DROME	38	38	25		1	38	38	25	38	38	25	72.1	72.1	45	68.375	614	614	9.99	8	11	9	1	4	1	6	9	8	10	9	15	12	13	10	14	5		0	323.31	507660	543400	547990	534740	537540	525360	513250	515530	506390	547560
sp|P48603|CAPZB_DROME	sp|P48603|CAPZB_DROME	9	9	9		1	9	9	9	9	9	9	37	37	37	31.363	276	276	7.3		1	1	3	2	3		3	2	1	2	1			1				0	29.161	96170	100340	100780	101840	102220	98185	95827	97756	96601	101590
sp|P48604|GRPE_DROME	sp|P48604|GRPE_DROME	9	9	9		1	9	9	9	9	9	9	42.7	42.7	42.7	23.926	213	213	7.17		2	1	2	2	3	2	1			1	1	2		1				0	52.672	106460	107390	111380	105210	106050	105390	103710	106800	102950	102870
sp|P48605|TCPG_DROME	sp|P48605|TCPG_DROME	27	27	27		1	27	27	27	27	27	27	51.8	51.8	51.8	59.394	544	544	10.6		3	2	4	3	4	3	2	5	1		1	4	3	3	4	9	2	0	237.27	239100	245380	244040	233560	249480	242310	241000	240100	242140	246920
sp|P48607|SPZ_DROME	sp|P48607|SPZ_DROME	1	1	1		1	1	1	1	1	1	1	2.1	2.1	2.1	37.447	326	326	5					1														0.0072692	1.4995	2259.7	2763.3	2805.2	2475.8	2717.5	2187.6	2099.5	2318.5	2115.1	2631.2
sp|P48608|DIA_DROME	sp|P48608|DIA_DROME	5	5	5		1	5	5	5	5	5	5	4.9	4.9	4.9	123.17	1091	1091	12.3										2		1	1	1	1				0	16.545	21196	22680	23341	21364	22566	21688	21900	22500	22070	22339
sp|P48609|CDK5_DROME	sp|P48609|CDK5_DROME	6	6	5		1	6	6	5	6	6	5	21.1	21.1	18.4	33.18	294	294	9.4			2	1				1	1		1	1		2		1			0	35.613	43174	43940	43988	45150	42795	43788	44872	44054	44092	45330
sp|P48610|KARG_DROME	sp|P48610|KARG_DROME	27	27	27		1	27	27	27	27	27	27	65.4	65.4	65.4	39.866	356	356	9.68	9	12	12	12	16	26	25	20	25	32	14	10	12	12	14	15	23	15	0	323.31	1308700	1359700	1384900	1330500	1350600	1341800	1337000	1301200	1318100	1396800
sp|P48611|PTPS_DROME	sp|P48611|PTPS_DROME	4	4	4		1	4	4	4	4	4	4	26.8	26.8	26.8	19.337	168	168	8.2						4	1	4	4			2							0	81.609	64195	68126	69086	63846	72830	69705	69750	68224	69002	66387
sp|P48612|PELO_DROME	sp|P48612|PELO_DROME	2	2	2		1	2	2	2	2	2	2	3.8	3.8	3.8	44.211	395	395	11				1														1	0	10.726	2690.5	2893	2754.8	2509.1	2217.9	2114	1991.7	2270.4	2182.6	2738.8
sp|P48809|RB27C_DROME	sp|P48809|RB27C_DROME	12	12	12		1	12	12	12	12	12	12	48.9	48.9	48.9	44.769	421	421	6.86	4	7	2	3	4	2		3	1				1	1	3	2	1	1	0	283.5	102580	106060	108340	104180	108410	104360	105830	103950	104330	111620
sp|P48810|RB87F_DROME	sp|P48810|RB87F_DROME	9	9	8		1	9	9	8	9	9	8	30.6	30.6	30.6	39.499	385	385	13.4		1							1	3		1	2	3	2	3	2	2	0	168.14	82290	80340	81395	82558	86485	88042	85789	82570	88261	91016
sp|P48994|TRPL_DROME;sp|Q9VJJ7|TRPG_DROME	sp|P48994|TRPL_DROME	30;1	30;1	30;1		2	30	30	30	30	30	30	27.4	27.4	27.4	127.75	1124	1124;1128	9.53	2	5	1	1	6	3	2	1	3	1	1	1		2	4	2	3	5	0	208.76	165920	177880	202250	214350	187010	182860	185150	198610	193020	206480
sp|P49028|MGN_DROME	sp|P49028|MGN_DROME	5	5	5		1	5	5	5	5	5	5	34	34	34	17.311	147	147	9.14						2	2				1	1			1				0	35.524	62500	68499	70060	65334	65142	64881	63824	70013	67514	67026
sp|P49071|MAPK2_DROME	sp|P49071|MAPK2_DROME	9	9	9		1	9	9	9	9	9	9	24.2	24.2	24.2	41.401	359	359	8.39	1	2		1	1	3	3	2		1								4	0	47.894	72038	75918	76538	73089	75948	73445	71910	74408	71536	75044
sp|P49415|SDC_DROME	sp|P49415|SDC_DROME	1	1	1		1	1	1	1	1	1	1	2.3	2.3	2.3	42.088	399	399	4				1															0.0080172	1.4371	4452	5316.6	5000	4283.8	5198.3	4450.4	4213.9	4919.7	4919.5	5176.1
sp|P49455|TPM4_DROME	sp|P49455|TPM4_DROME	24	23	23		1	24	23	23	24	23	23	36.9	35.3	35.3	54.585	518	518	9.05	4	4	5	6	8	7	3	14	10	1	2	3	4	5	4	5	6	4	0	235.3	638500	659220	668700	639930	673440	646360	664630	651590	651690	676500
sp|P49630|RL36_DROME	sp|P49630|RL36_DROME	3	3	3		1	3	3	3	3	3	3	26.1	26.1	26.1	13.502	115	115	2.6	4	3			2	1													0	14.575	31383	34699	34047	34395	38671	36952	36777	36798	37574	36492
sp|P49657|MNB_DROME	sp|P49657|MNB_DROME	2	2	2		1	2	2	2	2	2	2	2.2	2.2	2.2	95.902	908	908	8.5				1									1						0.00022712	4.3153	8455.5	8327.5	8116.4	7849.7	9308	8702.8	7678.6	8563.1	8493	8594
sp|P49846|TAF5_DROME	sp|P49846|TAF5_DROME	2	2	2		1	2	2	2	2	2	2	2.6	2.6	2.6	79.324	704	704	10.5								1					1						0.00555	1.6747	9190.2	9989	10081	8959.8	10465	9421.2	9373.8	9254.6	10025	9816
sp|P49858|CNI_DROME	sp|P49858|CNI_DROME	1	1	1		1	1	1	1	1	1	1	12.5	12.5	12.5	16.931	144	144	12.5											1			1					0	14.739	6382.8	7116.7	7658.3	7565	7787.8	7654.6	7790	7329.2	7589.6	8204.2
sp|P49866|HNF4_DROME	sp|P49866|HNF4_DROME	3	3	3		1	3	3	3	3	3	3	3.6	3.6	3.6	76.387	704	704	5.67				1		1	1												0.0002116	2.7663	5907.9	5466.4	5433.7	5593	6343.4	6066.8	5630.5	5931.3	6595.7	6999.7
sp|P49905|TAF12_DROME	sp|P49905|TAF12_DROME	1	1	1		1	1	1	1	1	1	1	4.1	4.1	4.1	21.523	196	196	5					1														0.0042169	1.8477	5026.8	4622.6	4577.3	3648	4376.7	4281	4145.5	3971.1	4106.7	4218.9
sp|P49963|SRP19_DROME	sp|P49963|SRP19_DROME	3	3	3		1	3	3	3	3	3	3	23.1	23.1	23.1	18.395	160	160	5.75		1		1				1	1										0	40.417	11997	12368	12097	12316	12396	11538	12393	11869	11920	12996
sp|P50245|SAHH2_DROME	sp|P50245|SAHH2_DROME	6	4	4		1	6	4	4	6	4	4	11.6	7.5	7.5	54.24	492	492	10.8				1						1	2							1	0	8.1769	16778	16441	17284	16275	15524	14797	15047	15670	14923	16892
sp|P50535|MSL1_DROME	sp|P50535|MSL1_DROME	3	3	3		1	3	3	3	3	3	3	3.4	3.4	3.4	117.5	1039	1039	17																1	1	1	0.00022847	4.5139	8620	9059.1	8708.4	7673.6	8982.3	7895	8365.9	8524.9	8415.5	7733.7
sp|P50536|MSL3_DROME	sp|P50536|MSL3_DROME	1	1	1		1	1	1	1	1	1	1	1.6	1.6	1.6	58.852	512	512	17																	1		0.0028624	2.1641	2557.5	3290.6	3117.2	2835.3	2721.4	2389.9	3071.1	3114.1	2901.7	2504.9
sp|P50882|RL9_DROME	sp|P50882|RL9_DROME	8	8	8		1	8	8	8	8	8	8	57.4	57.4	57.4	21.392	190	190	7.76	3	2	2	2	1	2	7	1		2			1		3	1		2	0	128.52	91696	96772	95610	94595	99042	92099	94663	96833	93634	99130
sp|P50887|RL22_DROME	sp|P50887|RL22_DROME	13	13	13		1	13	13	13	13	13	13	43.1	43.1	43.1	30.61	299	299	5.28	7	4	2	4	4	4	1				1		3	1			1		0	121.87	104840	121130	119360	114390	133110	112450	115730	128590	115230	120980
sp|P51123|TAF1_DROME	sp|P51123|TAF1_DROME	4	4	4		1	4	4	4	4	4	4	2.4	2.4	2.4	239.31	2129	2129	8.5				1		2												1	0.00022686	4.2961	3456.9	4192	4110	3496.8	3551.3	3871.3	3870.5	3222.3	3383.5	4010
sp|P51140|DSH_DROME	sp|P51140|DSH_DROME	2	2	2		1	2	2	2	2	2	2	3.4	3.4	3.4	68.916	623	623	11.5							1									1			0	6.8352	5303.5	5092.9	4828.6	3949.7	4430.4	4403.7	4222.1	4492	4775.1	4476.6
sp|P51592|HYD_DROME	sp|P51592|HYD_DROME	8	8	8		1	8	8	8	8	8	8	3.6	3.6	3.6	318.88	2885	2885	10		1				1	1				3		1	1	1				0	24.594	21349	22633	21293	20337	21639	21102	19582	20545	20406	19773
sp|P51905|SC6A4_DROME	sp|P51905|SC6A4_DROME	2	2	2		1	2	2	2	2	2	2	3.7	3.7	3.7	69.325	622	622	11.5								1							1				0	13.714	14504	13877	15004	14383	14780	14480	14254	13724	13198	15222
sp|P52029|G6PI_DROME;CON__Q3ZBD7	sp|P52029|G6PI_DROME	21;1	21;1	21;1		2	21	21	21	21	21	21	48.2	48.2	48.2	62.338	558	558;557	10.4	3	3	1	3	2		4	3	7	13	6	4	1	3	7	6	3	2	0	323.31	357280	368950	385330	373760	376110	362950	373970	373600	377450	389980
sp|P52034|PFKA_DROME	sp|P52034|PFKA_DROME	29	29	29		1	29	29	29	29	29	29	47.3	47.3	47.3	86.647	788	788	10.8	1	1	7	1	3	3	3	7	7	7	12	6	3	2	3	5	7	8	0	323.31	398150	403700	404270	392020	393290	384560	389600	384650	380840	398870
sp|P52302|MBN_DROME	sp|P52302|MBN_DROME	8	8	8		1	8	8	8	8	8	8	14.2	14.2	14.2	67.144	653	653	9.55		1	1		1			2	1		1		1	1	1		1		0	53.653	36517	42137	41254	40644	43714	44358	44170	43551	43210	45116
sp|P52486|UBCD4_DROME	sp|P52486|UBCD4_DROME	8	8	8		1	8	8	8	8	8	8	41.7	41.7	41.7	22.51	199	199	5.17	2	2	1	1	2			1		2	1								0	59.279	51646	53487	54912	55444	56287	53561	51235	54723	53598	52824
sp|P52654|TF2AA_DROME	sp|P52654|TF2AA_DROME	5	5	5		1	5	5	5	5	5	5	19.4	19.4	19.4	39.268	366	366	12.2						1				1	1					1		1	0	13.62	14391	12879	13294	12537	13790	13383	12979	13675	13151	13145
sp|P53034|RFC2_DROME	sp|P53034|RFC2_DROME	2	2	2		1	2	2	2	2	2	2	6.6	6.6	6.6	37.173	331	331	11.5									1					1					0	4.9172	1134.1	1242.4	1251.3	1303.8	1177.1	1188.9	1144.4	1283.1	1297.1	1159
sp|P53501|ACT3_DROME;sp|P45891|ACTY_DROME	sp|P53501|ACT3_DROME	21;2	7;0	2;0		2	21	7	2	21	7	2	63	23.1	6.4	41.834	376	376;376	7.85	17	15	14	15	2		4	10	16	9	6	6	4	2	4	6	7	8	0	243.48	275530	293830	290900	298470	300290	289500	286640	288920	285310	308660
sp|P53624|MA1A1_DROME	sp|P53624|MA1A1_DROME	7	7	7		1	7	7	7	7	7	7	13.6	13.6	13.6	74.965	667	667	8	1				3	2	1					1	1	2					0	50.027	34684	36331	37928	34876	36204	33895	34439	35725	36099	38157
sp|P53777|MLP1_DROME	sp|P53777|MLP1_DROME	6	5	5		1	6	5	5	6	5	5	60.9	52.2	52.2	9.9583	92	92	5.65	3	1		2	2		4	3		1	1								0	197.98	82586	85403	88370	79345	85405	81251	84282	80665	80911	89765
sp|P53997|SET_DROME	sp|P53997|SET_DROME	3	3	3		1	3	3	3	3	3	3	11.5	11.5	11.5	30.994	269	269	9.25						2				1					1				0	10.763	9455.9	10663	10214	10329	10285	10268	9592.1	10803	9128.8	10753
sp|P54192|OB19D_DROME	sp|P54192|OB19D_DROME	12	12	12		1	12	12	12	12	12	12	76	76	76	16.782	150	150	6.94	6	4	3	3	4	12	13	7	2	1	4	1		1			4	1	0	222.33	300610	276560	305080	295430	313470	320250	316740	296460	309880	325340
sp|P54193|OB83A_DROME	sp|P54193|OB83A_DROME	2	2	2		1	2	2	2	2	2	2	14.3	14.3	14.3	17.326	154	154	16												1						2	0	17.139	16400	16171	12968	13814	15183	17372	17995	14092	12649	17605
sp|P54195|OB28A_DROME	sp|P54195|OB28A_DROME	2	2	2		1	2	2	2	2	2	2	13.3	13.3	13.3	15.151	143	143	3	1				1														0.00021758	3.3499	11203	11677	12285	10669	12710	11374	12809	12116	11105	12925
sp|P54351|NSF2_DROME	sp|P54351|NSF2_DROME	34	21	21		1	34	21	21	34	21	21	51.9	35.9	35.9	83.433	752	752	10.3	1	2	5	2	1		2		1	3	2	3	2	1	1	4	1	5	0	200.68	135940	140870	139840	131750	138250	135810	131500	131570	135950	139370
sp|P54352|EAS_DROME	sp|P54352|EAS_DROME	6	6	6		1	6	6	6	6	6	6	15.1	15.1	15.1	59.562	518	518	7.5	1	1	2								1		2	1					0	92.71	22742	24312	25958	24106	24550	26254	24902	26249	25803	26671
sp|P54353|DOD_DROME	sp|P54353|DOD_DROME	8	8	8		1	8	8	8	8	8	8	63.3	63.3	63.3	18.376	166	166	10.4				1	2		1	2	1			1	2	2		1	1		0	144.03	65945	67525	70039	67381	67723	62594	63417	64455	62159	66242
sp|P54357|MLC2_DROME	sp|P54357|MLC2_DROME	10	10	10		1	10	10	10	10	10	10	67.3	67.3	67.3	16.613	147	147	9.37		1	1	1		1	4		7	7	1					2	2		0	154.33	121100	122110	125630	116870	125890	121720	117520	117000	116500	116280
sp|P54359|SEPT2_DROME	sp|P54359|SEPT2_DROME	11	11	11		1	11	11	11	11	11	11	32.9	32.9	32.9	48.474	419	419	9.17			1	2	3	1	2	1		1	1			2	3		1		0	281.15	91329	98415	102070	93541	95487	91110	93094	95158	92385	97248
sp|P54361|OAZ_DROME	sp|P54361|OAZ_DROME	1	1	1		1	1	1	1	1	1	1	5.1	5.1	5.1	28.282	254	254	13													1						0.00021692	3.2514	897.7	926.8	918.92	1032	981.29	1027.1	1066.2	810.52	856.42	911.12
sp|P54362|AP3D_DROME	sp|P54362|AP3D_DROME	4	4	4		1	4	4	4	4	4	4	3.7	3.7	3.7	114.84	1034	1034	6.62	2			1	1		1	1	1									1	0	11.048	13658	13865	13601	13632	13256	14012	13357	13524	12658	13904
sp|P54367|KC1A_DROME	sp|P54367|KC1A_DROME	8	8	7		1	8	8	7	8	8	7	22.8	22.8	20.8	39.535	337	337	10.5	1					2	1	2			1	1	2			1		2	0	23.23	81589	94649	91067	87970	89402	85375	86792	86133	87468	92414
sp|P54385|DHE3_DROME	sp|P54385|DHE3_DROME	32	32	32		1	32	32	32	32	32	32	65.1	65.1	65.1	62.536	562	562	9.35	7	9	9	9	10	7	5	7	9	8	9	12	10	8	5	11	10	2	0	323.31	607290	616170	637590	614330	646030	628920	643210	631710	633410	680760
sp|P54397|FKB39_DROME	sp|P54397|FKB39_DROME	6	6	6		1	6	6	6	6	6	6	15.7	15.7	15.7	39.343	357	357	7.7			1	1	2	2	1				1	1						1	0	21.343	54577	54683	55683	53969	58299	56296	56497	59162	57475	60488
sp|P54399|PDI_DROME	sp|P54399|PDI_DROME	32	32	32		1	32	32	32	32	32	32	75	75	75	55.78	496	496	9.82	2	1	3	11	8	5	3	7	10	9	6	3	7	9	5	2	6	5	0	323.31	546000	569900	577450	544150	554340	530450	538850	548040	526660	549520
sp|P54611|VATE_DROME	sp|P54611|VATE_DROME	16	16	16		1	16	16	16	16	16	16	67.7	67.7	67.7	26.082	226	226	7.26	6	7	9	7	5	6	3	2	1	3				3	5	5	2	2	0	209.7	307080	316950	326440	313610	316420	311790	309440	302380	307070	319010
sp|P54622|SSBP_DROME	sp|P54622|SSBP_DROME	3	3	3		1	3	3	3	3	3	3	20.5	20.5	20.5	16.367	146	146	13.8										1	1						2		0	33.065	19857	19301	19187	19155	20783	20253	20054	18882	20351	20978
sp|P55035|PSMD4_DROME	sp|P55035|PSMD4_DROME	7	7	7		1	7	7	7	7	7	7	22.7	22.7	22.7	42.618	396	396	6.41	1	1	3	1	3	2	1			1		3	1						0	120.46	50478	49736	50962	45012	50265	47336	48468	49202	46455	46796
sp|P55162|HEM_DROME	sp|P55162|HEM_DROME	30	30	30		1	30	30	30	30	30	30	30.9	30.9	30.9	129.38	1126	1126	10.4		3	2			3	5	4	4	1	4	1	2	5	3	2	4	1	0	191.12	141370	151670	148830	145560	149570	145530	143960	143740	145540	151160
sp|P55824|FAF_DROME	sp|P55824|FAF_DROME	20	20	20		1	20	20	20	20	20	20	8.7	8.7	8.7	311.14	2778	2778	8.48	2	2	1		3	2	1	1	4	1				1		2	2	1	0	108.44	91497	90749	90067	87945	90777	89779	87264	91089	86162	90480
sp|P55828|RS20_DROME	sp|P55828|RS20_DROME	3	3	3		1	3	3	3	3	3	3	23.3	23.3	23.3	13.488	120	120	10	2										1	1	1	3					0	20.27	49701	54934	54686	51323	57378	50333	51998	56337	52287	52967
sp|P55830|RS3A_DROME	sp|P55830|RS3A_DROME	16	16	16		1	16	16	16	16	16	16	59.7	59.7	59.7	30.34	268	268	10.6		2	3	2	3	2	3	2	3	6	3	2	1	4	2	5	5	2	0	173.93	238160	249910	245030	239300	258840	254280	254520	255560	252500	258810
sp|P55841|RL14_DROME	sp|P55841|RL14_DROME	4	4	4		1	4	4	4	4	4	4	19.9	19.9	19.9	19.173	166	166	7		2	2	1							2	1			1				0	29.714	50500	50880	52172	53581	42807	41791	40716	39928	39153	42421
sp|P55935|RS9_DROME	sp|P55935|RS9_DROME	10	10	10		1	10	10	10	10	10	10	33.3	33.3	33.3	22.623	195	195	6.74	5	4	3	4	3	2	2	1			3	2			4	2			0	42.404	111060	121630	120260	120220	132550	126980	133130	133180	131100	132970
sp|P56079|CDSA_DROME	sp|P56079|CDSA_DROME	11	11	11		1	11	11	11	11	11	11	20.4	20.4	20.4	51.51	447	447	8.17	1			2	4	2	2	7	3	5			3					1	0	147.36	121530	128810	125840	124100	127620	122370	124300	123890	118820	126160
sp|P56538|IF6_DROME	sp|P56538|IF6_DROME	4	4	4		1	4	4	4	4	4	4	23.7	23.7	23.7	26.494	245	245	9.6			1							2	1			1					0	34.739	17802	18280	17687	17393	17071	18581	17239	18281	17824	18391
sp|P61209|ARF1_DROME	sp|P61209|ARF1_DROME	9	9	6		1	9	9	6	9	9	6	54.4	54.4	36.8	20.688	182	182	12	4			3			1	1					2	2	2	5	4	4	0	156.26	126920	124880	127410	124480	131080	126850	127330	125040	125300	130820
sp|P61849|NEMS_DROME	sp|P61849|NEMS_DROME	4	4	4		1	4	4	4	4	4	4	45	45	45	11.07	100	100	6.46		2	1	3	1		2	1				1	2						0	129.29	42542	46642	48110	44463	42254	43512	43515	40226	41443	47200
sp|P61851|SODC_DROME	sp|P61851|SODC_DROME	7	7	7		1	7	7	7	7	7	7	58.2	58.2	58.2	15.698	153	153	13.4					1			3	3	1		2	4	1	7	3	5	2	0	221.28	193470	203240	208060	193170	214850	198300	204650	202780	196110	207580
sp|P62152|CALM_DROME	sp|P62152|CALM_DROME	12	12	12		1	12	12	12	12	12	12	63.1	63.1	63.1	16.81	149	149	10.1	7	9	5	9	6	4	6	10	10	7	6	8	7	11	9	6	10	11	0	221.5	676930	688520	722540	670800	690820	681580	662680	663610	651290	682420
sp|P80455|RS12_DROME	sp|P80455|RS12_DROME	10	10	10		1	10	10	10	10	10	10	67.6	67.6	67.6	15.168	139	139	11.3	1		1		1	2	2	1	4	4				4	6	5	1		0	195.45	156090	163740	170000	156630	163240	151450	159000	162700	158500	154130
sp|P81900|KAPR2_DROME	sp|P81900|KAPR2_DROME	20	20	20		1	20	20	20	20	20	20	55.4	55.4	55.4	42.748	377	377	8.89	2	1	6	6	1	6	7	8	6	4	4	8	3	7	4			2	0	323.31	380080	393750	402590	384320	389360	385730	380470	377480	378810	391720
sp|P81928|140U_DROME	sp|P81928|140U_DROME	3	3	3		1	3	3	3	3	3	3	14.2	14.2	14.2	29.182	261	261	12								1				1				1			0	8.409	9609.3	11385	10601	10887	12006	11407	11654	11433	11626	12503
sp|P82147|L2EFL_DROME	sp|P82147|L2EFL_DROME	9	9	9		1	9	9	9	9	9	9	55.6	55.6	55.6	21.309	187	187	6.77	3	1				2	2	2					2		1				0	73.401	44700	44015	49466	51862	50836	49957	48283	51015	48742	51596
sp|P82295|PROML_DROME	sp|P82295|PROML_DROME	5	5	5		1	5	5	5	5	5	5	6.2	6.2	6.2	115.11	1013	1013	10.6	1							1	2		2				2	1			0	53.246	21764	20610	21827	20621	20595	21118	20169	21599	21180	20828
sp|P82713|CP392_DROME	sp|P82713|CP392_DROME	2	2	2		1	2	2	2	2	2	2	4.1	4.1	4.1	62.374	538	538	2.75		2	1	1															0	9.4735	5394.5	5864.3	6654.4	6772.3	5494.9	5337.8	5751.5	6761.7	6241.4	6318.5
sp|P82804|PYM_DROME	sp|P82804|PYM_DROME	2	2	2		1	2	2	2	2	2	2	11.1	11.1	11.1	23.45	207	207	6.33			2										1						0	14.48	7346.3	8070.5	7954.8	6937.8	7998.6	7243.4	7288.6	7976.5	7520	7826.7
sp|P82890|PPAC1_DROME	sp|P82890|PPAC1_DROME	6	6	6		1	6	6	6	6	6	6	52.9	52.9	52.9	17.556	155	155	11.8				2	2			1	1	1			4	3	2	2		2	0	98.812	74163	75586	78682	73850	74952	78281	73421	75537	76596	77703
sp|P83094|STIM_DROME	sp|P83094|STIM_DROME	11	11	11		1	11	11	11	11	11	11	21.4	21.4	21.4	64.797	570	570	7.06	2	1	3	2		2			1	1				2		1	1		0	55.004	54371	56022	55050	54959	57575	53802	53818	55842	55033	57624
sp|P83097|WSCK_DROME	sp|P83097|WSCK_DROME	6	6	6		1	6	6	6	6	6	6	8.1	8.1	8.1	88.519	791	791	10.7	1									3		1		1				1	0	37.94	22173	23635	23612	21564	24228	23186	22852	22737	21710	23117
sp|P83548|VNNL3_DROME	sp|P83548|VNNL3_DROME	2	2	2		1	2	2	2	2	2	2	4	4	4	59.132	523	523	7.67	1										2								0	17.505	10538	9529.6	9842.5	8608.3	5570.9	5383.2	5713.6	5718.5	5772.4	5325.5
sp|P83967|ACT6_DROME	sp|P83967|ACT6_DROME	19	1	1		1	19	1	1	19	1	1	57.4	8	8	41.699	376	376	18																		1	0	17.34	3136.9	3276.6	3408.4	2847.2	3346.3	3288.2	3734.3	3604.2	3745	4230.9
sp|P84029|CYC2_DROME	sp|P84029|CYC2_DROME	9	9	9		1	9	9	9	9	9	9	74.1	74.1	74.1	11.734	108	108	9.11		1		1	8	5	1	2	3	1		2	6	6	1				0	158.15	224560	226770	243220	235130	247290	236550	242410	237450	237780	242200
sp|P84040|H4_DROME	sp|P84040|H4_DROME	7	7	7		1	7	7	7	7	7	7	51.5	51.5	51.5	11.381	103	103	11	1		1	2	2					2	8	8	3		2	2	1	1	0	55.828	141230	185620	192560	180120	203920	201660	199470	193400	197730	201690
tr|Q4AB57|Q4AB57_DROME;sp|P84051|H2A_DROME	tr|Q4AB57|Q4AB57_DROME;sp|P84051|H2A_DROME	3;3	2;2	2;2	;	2	3	2	2	3	2	2	16.9	11.3	11.3	13.364	124	124;124	4.57		1	2		1	2	1												0.00021739	3.3445	83844	99341	114560	90693	88762	56578	78829	87557	80324	77143
sp|P84249|H33_DROME	sp|P84249|H33_DROME	5	5	3		1	5	5	3	5	5	3	41.2	41.2	30.9	15.328	136	136	1.89	5	2		2															0	50.775	35055	44982	47445	43340	49556	47148	45774	46948	43557	48227
sp|P84345|ATP8_DROME	sp|P84345|ATP8_DROME	1	1	1		1	1	1	1	1	1	1	18.9	18.9	18.9	6.3645	53	53	17																	2		0.00022227	3.7787	7158.8	7981.9	7655.5	7935.6	8490.6	9168.5	8502.3	8700.9	8082.2	8657.5
sp|P91621|SIF1_DROME	sp|P91621|SIF1_DROME	58	58	58		1	58	58	58	58	58	58	34.3	34.3	34.3	231.13	2072	2072	11.2	6		4	2	3	13	9	6	3	2	10	7	13	3	6	10	18	8	0	323.31	390960	412260	413170	402330	407590	401870	395860	393320	395720	411170
sp|P91622|PDK_DROME	sp|P91622|PDK_DROME	15	15	15		1	15	15	15	15	15	15	44.6	44.6	44.6	46.626	413	413	10.6	2	1	2	3						2	4	1	4	1	1	3	3	1	0	135.93	120040	126880	124040	121860	124520	125610	122220	124790	123600	129120
sp|P91645|CAC1A_DROME	sp|P91645|CAC1A_DROME	2	2	2		1	2	2	2	2	2	2	2.2	2.2	2.2	212.47	1851	1851	8						1				1									0	30.726	684.71	568.32	518.69	516.51	773.27	603.72	813.5	640.49	617.18	638.14
sp|P91657|OPS5_DROME	sp|P91657|OPS5_DROME	4	4	4		1	4	4	4	4	4	4	16	16	16	42.704	382	382	7			1	1		1									1				0	58.072	20400	22518	21986	24049	20974	21660	20851	21642	21294	22270
sp|P91664|MAX_DROME	sp|P91664|MAX_DROME	1	1	1		1	1	1	1	1	1	1	5	5	5	18.53	161	161	6						1													0.0034399	1.9522	0	0	0	0	0	0	0	0	0	0
sp|P91679|PEPT1_DROME	sp|P91679|PEPT1_DROME	4	4	4		1	4	4	4	4	4	4	6.5	6.5	6.5	82.244	743	743	8.5			1	2					1						1	1			0	16.175	15304	17607	17467	15277	16084	14859	14637	16125	16317	15900
sp|P91685|GRM_DROME	sp|P91685|GRM_DROME	8	8	8		1	8	8	8	8	8	8	9.6	9.6	9.6	108.48	976	976	6.44	2		2	1			1		1					1		1			0	30.394	29424	32904	32926	29758	32720	29538	29411	30311	30972	31171
sp|P91891|MO25_DROME	sp|P91891|MO25_DROME	11	11	11		1	11	11	11	11	11	11	34.8	34.8	34.8	39.385	339	339	9.08	2	1	3		1	1	2	3			1	2	2	2		2	1	1	0	90.455	102370	111380	110070	110160	109630	109400	110410	109470	109500	113940
sp|P91926|AP2A_DROME	sp|P91926|AP2A_DROME	28	28	28		1	28	28	28	28	28	28	35.9	35.9	35.9	105.62	940	940	8.76	2	5	6	5	4	9	7	4	9	4	3	6	2	6	4	3	3	2	0	323.31	350820	374610	374220	361360	365630	357290	356600	357300	359730	377800
sp|P91927|LETM1_DROME	sp|P91927|LETM1_DROME	41	41	41		1	41	41	41	41	41	41	48	48	48	113.58	1013	1013	9.2	4		10	6	1	1	7	5	6	3	1	3	4	4	5	1	6	3	0	323.31	297190	301490	304060	294590	309190	299340	298340	300860	300260	320700
sp|P91928|MIC60_DROME	sp|P91928|MIC60_DROME	39	39	39		1	39	39	39	39	39	39	49.9	49.9	49.9	82.013	739	739	9.91	2	2	5	4	4	5	7	5	11	3	3	10	15	9	3	3	3	1	0	277.07	562780	616620	619790	599740	589640	560440	573310	578500	578560	604320
sp|P91929|NDUAA_DROME	sp|P91929|NDUAA_DROME	19	19	19		1	19	19	19	19	19	19	52.6	52.6	52.6	46.897	407	407	8.39	2	5	3	5	4	6	3		1	2	5	8	1	1	3	2	3		0	311.1	313550	328580	329550	327590	341460	323540	335030	328610	324530	337490
sp|P91931|DCAM_DROME	sp|P91931|DCAM_DROME	1	1	1		1	1	1	1	1	1	1	2.6	2.6	2.6	39.816	347	347	8								1											0.00021048	2.655	5508.5	6005	6016.9	5484.7	5965.9	5957.2	5252.8	5834	6384.7	6094.4
sp|P91938|TRXR1_DROME	sp|P91938|TRXR1_DROME	18	18	16		1	18	18	16	18	18	16	43.3	43.3	41.4	64.322	596	596	10	4	5	3	1	1		4	1					3	6	3	1	3	6	0	323.31	238340	244150	251290	241300	252280	244910	244690	245850	239950	253780
sp|P92177|1433E_DROME	sp|P92177|1433E_DROME	22	22	20		1	22	22	20	22	22	20	75.2	75.2	68.3	29.798	262	262	7.78	11	10	11	10	8	9	5	18	11	10	4	5	1	1	6	7	3	5	0	323.31	611360	641410	659750	628560	646810	629410	637360	616850	636860	663480
sp|P92192|LCP5_DROME	sp|P92192|LCP5_DROME	1	1	1		1	1	1	1	1	1	1	8.7	8.7	8.7	11.267	104	104	6						1													0.0022592	2.2399	6379.9	6055.4	5915	6970.2	6566.1	6344.1	6751.7	6732	5854.6	6402.2
tr|Q9I7Q6|Q9I7Q6_DROME;sp|P92201|LCP8_DROME	tr|Q9I7Q6|Q9I7Q6_DROME;sp|P92201|LCP8_DROME	2;2	2;2	2;2	;	2	2	2	2	2	2	2	26.7	26.7	26.7	11.195	105	105;105	6.5				1					1										0	9.0232	8099	8107.8	7461.3	7823.3	7943	7506	8031.9	7204.3	7690	6967.8
sp|P92204|NELFE_DROME	sp|P92204|NELFE_DROME	4	4	4		1	4	4	4	4	4	4	16.8	16.8	16.8	31.811	280	280	10.5		1						1								2			0	38.313	36654	38999	38418	37388	36198	33385	33337	34594	33625	38637
sp|P92208|JNK_DROME	sp|P92208|JNK_DROME	11	11	10		1	11	11	10	11	11	10	36.3	36.3	34.1	43.026	372	372	7.95	3	3	1	1	1		2			1	1	1				3	1	1	0	88.528	64406	67437	66593	65284	66140	62063	62271	62702	62717	67552
sp|P98081|DAB_DROME	sp|P98081|DAB_DROME	32	32	32		1	32	32	32	32	32	32	17.5	17.5	17.5	243.07	2224	2224	10.8	1	1	1	2	4	1	4	2	4	1		4	5	2	4	2	3	4	0	320.71	117650	117260	119660	109390	117490	116040	111870	112190	113760	118140
sp|P98149|DIF_DROME	sp|P98149|DIF_DROME	4	4	4		1	4	4	4	4	4	4	7.5	7.5	7.5	73.934	667	667	6		1	1						1	1									0	15.145	14913	15706	15859	16022	14804	15820	15267	14387	15144	16624
sp|Q00168|KCC2A_DROME	sp|Q00168|KCC2A_DROME	20	20	20		1	20	20	20	20	20	20	43.8	43.8	43.8	59.919	530	530	7.95	4		4	6	7	6	6	5	3	3	2	2	4	2	1	1	2	2	0	323.31	243180	260340	262790	251620	263050	250960	253070	255630	252040	262470
sp|Q00174|LAMA_DROME	sp|Q00174|LAMA_DROME	91	91	91		1	91	91	91	91	91	91	29.9	29.9	29.9	411.15	3712	3712	8.51	13	15	5	10	16	12	5	5	7	9	11	9	7	8	7	7	8	5	0	323.31	657060	685350	686800	664170	668300	654940	639120	652840	640340	661020
sp|Q00637|SODM_DROME	sp|Q00637|SODM_DROME	11	11	11		1	11	11	11	11	11	11	44.7	44.7	44.7	24.684	217	217	8.34	5	4			1	4	5	1	1	2	2	1		1	3	2	1	2	0	127.48	236660	241070	250870	240500	243310	235570	238790	239930	232650	247990
sp|Q00748|MDR65_DROME	sp|Q00748|MDR65_DROME	33	33	33		1	33	33	33	33	33	33	32	32	32	143.78	1302	1302	8.17	7	4	7	5	2		2	2	2	2	5	2	2	1		4	2	5	0	272.03	229950	242740	236480	229990	256730	249680	245640	248440	248530	258470
sp|Q00963|SPTCB_DROME	sp|Q00963|SPTCB_DROME	144	143	143		1	144	143	143	144	143	143	66.4	66.1	66.1	265.74	2291	2291	9.87	30	22	29	31	13	21	40	22	15	18	20	29	17	24	29	28	36	39	0	323.31	2284000	2398900	2451700	2333900	2323300	2234300	2249900	2266600	2215000	2322800
sp|Q01603|PERO_DROME	sp|Q01603|PERO_DROME	5	5	5		1	5	5	5	5	5	5	7.4	7.4	7.4	76.718	690	690	10.4			1				1			1				1				1	0	13.969	22858	23553	25166	23597	25961	25170	23822	26875	26609	25567
sp|Q01604|PGK_DROME	sp|Q01604|PGK_DROME	25	25	25		1	25	25	25	25	25	25	66.5	66.5	66.5	43.861	415	415	10.9		1	2	5	9	5	4	6	6	5	3	3	6	7	9	9	5	5	0	307.19	462500	464660	478020	475200	463720	456850	455460	450660	446290	473630
sp|Q01617|CPO_DROME	sp|Q01617|CPO_DROME	3	3	3		1	3	3	3	3	3	3	5	5	5	63.296	606	606	10.4						2					2							1	0	13.26	31246	37534	36674	34336	36293	35914	35106	36147	33986	35938
sp|Q01637|UMPS_DROME	sp|Q01637|UMPS_DROME	5	5	5		1	5	5	5	5	5	5	11.6	11.6	11.6	53.419	493	493	9.2					1		1			1		2							0	41.648	13933	14602	14531	13284	15492	14227	14776	14877	14115	15940
sp|Q01819|CONN_DROME	sp|Q01819|CONN_DROME	7	7	7		1	7	7	7	7	7	7	12.5	12.5	12.5	75.994	682	682	8.67	1	1	1			1	1			1				1			1	1	0	23.527	35558	37093	36474	35499	36202	36917	34973	32921	35038	35771
sp|Q01989|MYS9_DROME	sp|Q01989|MYS9_DROME	36	36	36		1	36	36	36	36	36	36	29.7	29.7	29.7	143.3	1253	1253	9.82	1		4	4	4	5		3	6	2	1	5	3	4			4	5	0	221.99	270290	279560	277880	273060	275200	268010	266910	265160	264780	277580
sp|Q02280|KCNAE_DROME	sp|Q02280|KCNAE_DROME	5	5	5		1	5	5	5	5	5	5	5	5	5	126.37	1174	1174	4.6	1	2			1								1						0	19.777	13664	14611	16005	14340	14154	11613	13341	14548	12748	13288
sp|Q02427|RBP1_DROME	sp|Q02427|RBP1_DROME	7	7	1		1	7	7	1	7	7	1	35.4	35.4	6.2	16.013	144	144	8.76			2	2	4	1			1	2			1			1	3		0	57.586	99523	105170	103920	97552	105040	92816	96566	97311	97003	99818
sp|Q02645|HTS_DROME	sp|Q02645|HTS_DROME	31	31	31		1	31	31	31	31	31	31	33	33	33	127.94	1156	1156	10.7	3	1	2	3	4	4	5	7	4	7	8	7	9	7	2	2	6	7	0	323.31	394090	416920	417350	403730	403890	384000	386940	394550	386020	404150
sp|Q02748|IF4A_DROME	sp|Q02748|IF4A_DROME	23	23	21		1	23	23	21	23	23	21	49.6	49.6	46.7	45.878	403	403	8.73	11	2	2	4	10	7	3		3	2	2	6	3	1	2	6	4	6	0	265.32	351540	358980	372890	356690	364280	348290	352980	358680	360940	374140
sp|Q02910|CPN_DROME	sp|Q02910|CPN_DROME	2	2	2		1	2	2	2	2	2	2	3.4	3.4	3.4	84.595	864	864	11.6	1										1	4	2					1	0	48.146	46276	46149	48581	46127	48027	43404	44482	46759	43541	45671
sp|Q02926|RB97D_DROME	sp|Q02926|RB97D_DROME	4	4	4		1	4	4	4	4	4	4	7.2	7.2	7.2	51.475	471	471	11			1						1	1						1	1		0	6.2491	27920	26468	28721	26019	29037	27207	27707	26926	27391	28574
sp|Q03017|CACT_DROME	sp|Q03017|CACT_DROME	6	6	6		1	6	6	6	6	6	6	18.8	18.8	18.8	53.818	500	500	8.62				2	1			1	1		1			2					0	114.68	18930	19025	19663	18527	19232	18295	18908	18074	18549	19613
sp|Q03042|KGP1_DROME	sp|Q03042|KGP1_DROME	2	2	2		1	2	2	2	2	2	2	3.1	3.1	3.1	86.758	768	768	6					1		1												0.00021097	2.6967	4680.4	4277.7	5084.9	4834.9	5024.2	4152.8	4328.2	4348.5	4450.3	4874.2
sp|Q03043|KGP24_DROME;tr|Q9VL34|Q9VL34_DROME	sp|Q03043|KGP24_DROME	22;1	22;1	22;1		2	22	22	22	22	22	22	25.5	25.5	25.5	121.34	1088	1088;1003	10.4			1		2	1	2	5	2	3	5	1	1		3	2	1	1	0	230.22	107210	109850	111660	111030	107250	104960	105950	110620	109090	111170
sp|Q03334|RS13_DROME	sp|Q03334|RS13_DROME	3	3	3		1	3	3	3	3	3	3	15.2	15.2	15.2	17.178	151	151	7.64	2	2	2									2	1				1	1	0	7.5759	52439	53741	53308	54145	62435	54510	57617	56445	56284	59884
sp|Q03427|LAMC_DROME	sp|Q03427|LAMC_DROME	41	40	40		1	41	40	40	41	40	40	68.6	66.7	66.7	69.859	621	621	9.15	5	5	2	4	7	8	3	5	2	8	4		3	6	7	7	3	1	0	323.31	444180	453670	458050	447390	453490	439980	448440	452660	435890	459160
sp|Q03445|GLR1_DROME	sp|Q03445|GLR1_DROME	2	2	2		1	2	2	2	2	2	2	2.1	2.1	2.1	111.67	991	991	5			1				1												0	6.4627	1194.7	1623.8	1297.8	1419.8	1588	1203.7	1229.6	1309.1	999.56	1242
sp|Q03720|SLO_DROME	sp|Q03720|SLO_DROME	3	3	3		1	3	3	3	3	3	3	4	4	4	133.1	1200	1200	11.3							1					1			1				0	31.896	8047.6	7844.4	8197.6	8728.3	8010.1	8422.2	7777.3	7652.1	8515.9	8396
sp|Q03751|DNJC5_DROME	sp|Q03751|DNJC5_DROME	9	9	9		1	9	9	9	9	9	9	31.7	31.7	31.7	26.896	249	249	7.5		1		4	3	5	1			3	2		1		2				0	174.63	69920	79012	82421	78191	74622	70585	75549	77225	71280	71247
sp|Q04047|NONA_DROME	sp|Q04047|NONA_DROME	19	19	16		1	19	19	16	19	19	16	33.7	33.7	29.3	76.976	700	700	11.8		2			1	3	1	3	2	2	2	2	2	1	2	5	5	2	0	267.24	147510	153650	154100	147160	156330	153110	152090	147400	150840	154120
sp|Q04164|SAS_DROME	sp|Q04164|SAS_DROME	11	11	11		1	11	11	11	11	11	11	9	9	9	185.25	1693	1693	8.76	1		2	1		4	2				2		2			1		2	0	151.67	55203	62582	55924	58409	57897	57445	55056	59829	54931	60892
sp|Q04448|MTDC_DROME	sp|Q04448|MTDC_DROME	13	13	13		1	13	13	13	13	13	13	51.8	51.8	51.8	33.551	309	309	13.2			2				1	1		1			1	2	3	4	2	2	0	174.13	120600	104390	102090	125140	126250	121090	123020	120740	116310	124990
sp|Q04499|PROD_DROME	sp|Q04499|PROD_DROME	44	44	44		1	44	44	44	44	44	44	56.1	56.1	56.1	77.152	681	681	10	4	9	4	6	6	9	7	7	6	9	11	11	9	9	11	12	6	2	0	323.31	691920	731350	746070	732080	752790	733840	755140	744380	745520	788000
sp|Q05344|SSRP1_DROME	sp|Q05344|SSRP1_DROME	6	5	5		1	6	5	5	6	5	5	7.3	6.4	6.4	81.532	723	723	11.6					1					1		1		1			1		0	16.637	10711	10846	11663	10897	11482	11270	10373	11149	10794	11871
sp|Q05733|DCHS_DROME	sp|Q05733|DCHS_DROME	6	6	6		1	6	6	6	6	6	6	7.4	7.4	7.4	94.034	847	847	11.6				1				1	1			1		1			2		0	15.101	12184	12210	13369	12525	12242	10633	11019	11885	11292	11603
sp|Q05783|HMGD_DROME	sp|Q05783|HMGD_DROME	6	6	4		1	6	6	4	6	6	4	39.3	39.3	26.8	12.416	112	112	7.97	3	3	2	2	2	2	2		2	3	2	1	1	1			1	3	0	10.856	127700	138520	158520	128120	132940	99126	121580	131590	122510	122330
sp|Q05825|ATPB_DROME;tr|Q8T4C4|Q8T4C4_DROME	sp|Q05825|ATPB_DROME	24;4	24;4	24;4		2	24	24	24	24	24	24	74.3	74.3	74.3	54.107	505	505;622	9.62	9	11	7	12	22	22	27	21	10	8	17	32	27	12	11	13	15	8	0	323.31	772410	795450	802230	781900	806460	790480	786170	782660	777620	813570
sp|Q05856|RSMB_DROME	sp|Q05856|RSMB_DROME	5	5	5		1	5	5	5	5	5	5	28.6	28.6	28.6	21.021	199	199	9.33		1		1								3		1					0	30.176	27055	28707	28339	26596	29538	26967	27145	27639	26558	29324
sp|Q06559|RS3_DROME	sp|Q06559|RS3_DROME	17	17	17		1	17	17	17	17	17	17	64.6	64.6	64.6	27.471	246	246	9.56	2	1	3	4	3	2	1	4		3	4	2	3		3	3	4	1	0	154.05	272120	287280	291250	279060	297940	289150	296430	292440	290140	295950
sp|Q06943|HMGZ_DROME	sp|Q06943|HMGZ_DROME	5	4	4		1	5	4	4	5	4	4	45	38.7	38.7	12.656	111	111	8.6	1	1	1	1	3	1					2	2					2	1	0	40.315	96055	101710	104240	98343	102970	99317	99444	100940	97575	105780
sp|Q07093|GCYH_DROME	sp|Q07093|GCYH_DROME	18	18	18		1	18	18	18	18	18	18	32.2	32.2	32.2	75.662	676	676	13.5		1		1		1	1			1		4		3	4	3	7	1	0	112.38	113010	121160	121590	118750	119990	119310	119040	115730	115180	122620
sp|Q07152|IMDH_DROME	sp|Q07152|IMDH_DROME	9	9	9		1	9	9	9	9	9	9	22.5	22.5	22.5	57.829	537	537	14.4					1				3				1		3	4	3	3	0	144.35	65606	69419	71021	66957	71659	67109	65122	69114	67365	68183
sp|Q07171|GELS_DROME	sp|Q07171|GELS_DROME	20	20	20		1	20	20	20	20	20	20	29.4	29.4	29.4	88.373	798	798	9.15	4	3	1		5	5	4	2	2	3	1	1		5	4	4	1	2	0	230.56	237470	239700	250590	245600	227630	225240	223850	236680	227110	244610
sp|Q07327|ROP_DROME	sp|Q07327|ROP_DROME	32	32	32		1	32	32	32	32	32	32	58.5	58.5	58.5	67.85	597	597	9.18	9	9	7	5	7	5	4	10	7	5	4	8	10	9	3	3	3	11	0	323.31	524950	553120	566680	539720	548430	530910	536080	539130	539570	563810
sp|Q07407|FGFR1_DROME;sp|Q09147|FGFR2_DROME	sp|Q07407|FGFR1_DROME;sp|Q09147|FGFR2_DROME	2;1	2;1	2;1	;	2	2	2	2	2	2	2	3.4	3.4	3.4	82.585	729	729;1052	9.5				1											1				0	6.9748	4251.4	3428.3	3606.1	2845.3	3446.9	3280.9	3474.8	3295.1	3230	3283.9
sp|Q08012|DRK_DROME	sp|Q08012|DRK_DROME	9	9	9		1	9	9	9	9	9	9	45	45	45	24.435	211	211	9.17		4	1				2	2		1	1		3		2		2		0	122.38	53606	54804	56436	55177	56809	54728	52672	54875	54964	55079
sp|Q08180|ICCR_DROME	sp|Q08180|ICCR_DROME	2	2	2		1	2	2	2	2	2	2	2.2	2.2	2.2	83.004	764	764	12										1				1					0.00021354	2.9088	5765.7	5242.3	5326.7	5179.8	5102.7	4538.3	4693.9	4987.8	5276.8	4356.6
sp|Q08473|SQD_DROME	sp|Q08473|SQD_DROME	11	11	11		1	11	11	11	11	11	11	39.8	39.8	39.8	36.184	344	344	7.97		2	4	3	4	5	1	2			1		1	1	2		2	2	0	251.1	88487	99629	100960	93856	100990	97484	98229	96879	91337	99481
sp|Q08605|GAGA_DROME	sp|Q08605|GAGA_DROME	3	3	3		1	3	3	3	3	3	3	3.1	3.1	3.1	62.488	581	581	6.57		1	4													2			0	5.6615	26202	35838	26070	24274	27915	25452	25449	25694	25618	27322
sp|Q08832|GBRB3_DROME	sp|Q08832|GBRB3_DROME	1	1	1		1	1	1	1	1	1	1	2	2	2	56.597	496	496	10										1									0	6.103	2172.3	2344.7	2023.1	1864.3	2434	2302.9	2427	2219.7	2431.4	2681.2
sp|Q09024|IMPL2_DROME	sp|Q09024|IMPL2_DROME	1	1	1		1	1	1	1	1	1	1	5.6	5.6	5.6	29.895	267	267	10										1									0	5.4037	3245	2687.6	2872.5	2658.2	3231.2	2926.5	2799.6	2894.4	2850.9	2761.8
sp|Q09101|HIG_DROME	sp|Q09101|HIG_DROME	9	9	9		1	9	9	9	9	9	9	11.5	11.5	11.5	107.03	958	958	12.7							1		1	1	1		1	2	2	2			0	42.96	61578	64109	69605	59873	61728	55350	57801	62501	57307	57163
sp|Q09103|DGK2_DROME	sp|Q09103|DGK2_DROME	31	31	31		1	31	31	31	31	31	31	27.5	27.5	27.5	160.14	1457	1457	9.31	4	4	8	6	7	9	5	3	10	13	9	8	9	6	5	2	4	5	0	323.31	420810	429420	444090	433420	456150	439260	437660	438250	437780	450030
sp|Q09332|UGGG_DROME	sp|Q09332|UGGG_DROME	30	30	30		1	30	30	30	30	30	30	28.9	28.9	28.9	174.35	1548	1548	9.3	4	3		3	5	2	3	3		1	2	3	8	2			2	5	0	323.31	152120	156620	157200	157040	160580	155540	156630	154290	155500	163600
sp|Q0E8C8|SP77B_DROME	sp|Q0E8C8|SP77B_DROME	8	8	8		1	8	8	8	8	8	8	20.2	20.2	20.2	50.162	450	450	6.73		1		1	2	2		1	2	2									0	60.458	65141	67445	67839	67887	68741	67414	64473	64382	63408	65976
sp|Q0E908|HIL_DROME	sp|Q0E908|HIL_DROME	13	13	13		1	13	13	13	13	13	13	15.2	15.2	15.2	94.464	818	818	9.33					1	3	2	4	1			1		1				2	0	33.864	69229	68561	69874	68351	68834	69340	69611	67996	68524	71027
sp|Q0E940|EIF3B_DROME	sp|Q0E940|EIF3B_DROME	21	21	21		1	21	21	21	21	21	21	34.2	34.2	34.2	80.44	690	690	8.37	1	2	2	2	1	2	6	3		1	1	3	1	1	1	2		1	0	158.31	127320	133720	135630	131760	137120	138340	134220	134810	130840	138420
sp|Q0E959|RM34_DROME	sp|Q0E959|RM34_DROME	1	1	1		1	1	1	1	1	1	1	8.6	8.6	8.6	9.3811	81	81	9.5							1					1							1	-2	832.75	900.48	886.11	714.75	918.03	718.01	969.06	977.73	901.96	733.59
sp|Q0E9B6|RS11_DROME	sp|Q0E9B6|RS11_DROME	7	7	7		1	7	7	7	7	7	7	32.9	32.9	32.9	18.105	155	155	5.33	4	3	3			2		2		1	2						1		0	97.835	130240	133750	134900	136620	146460	138860	141360	137150	137460	145260
sp|Q0E9G3|KTU_DROME	sp|Q0E9G3|KTU_DROME	1	1	1		1	1	1	1	1	1	1	1.4	1.4	1.4	94.773	834	834	6						1													0.00021939	3.4815	0	0	0	0	0	0	0	0	0	0
sp|Q0KHQ5|TAO_DROME	sp|Q0KHQ5|TAO_DROME	8	8	8		1	8	8	8	8	8	8	6.7	6.7	6.7	118.3	1039	1039	8.9			2		1		1		3	1							2		0	31.035	37431	40214	38268	37629	40440	37138	36673	36656	37231	39689
sp|Q0KHU5|PCAT_DROME	sp|Q0KHU5|PCAT_DROME	3	3	3		1	3	3	3	3	3	3	5.6	5.6	5.6	60.037	533	533	9.33							1		1			1							0	6.6903	15118	14528	14339	15389	14425	14123	13419	14195	14453	15610
sp|Q0KIA2|Y9801_DROME	sp|Q0KIA2|Y9801_DROME	1	1	1		1	1	1	1	1	1	1	1.8	1.8	1.8	76.764	709	709	15															1				0.00021673	3.2266	1550.7	1382.3	1669.8	1215.4	1734.5	1413.4	1230.4	1499.3	1430.9	1526.9
sp|Q0KIC3|Y3427_DROME	sp|Q0KIC3|Y3427_DROME	5	5	5		1	5	5	5	5	5	5	4.7	4.7	4.7	149.3	1372	1372	9			2									1	1	1					0	69.763	7078	8443.7	8085.1	7108.1	7865.3	8213.8	7834.9	8087.7	7713.1	8804.8
sp|Q10714|ACE_DROME	sp|Q10714|ACE_DROME	11	11	11		1	11	11	11	11	11	11	17.4	17.4	17.4	70.913	615	615	14.9					1			1				1			2	1	6	2	0	33.899	106320	103530	108780	102700	99846	98980	95847	97166	96885	100050
sp|Q11002|CANA_DROME	sp|Q11002|CANA_DROME	28	28	25		1	28	28	25	28	28	25	49.2	49.2	44.2	93.962	828	828	8.85	6		6	4	3	2	3	1	2	2	4	4	7	2	3		2	3	0	323.31	199270	201000	202410	197870	196060	197240	192820	192230	192100	198660
sp|Q1LZ08|WDR48_DROME	sp|Q1LZ08|WDR48_DROME	7	7	7		1	7	7	7	7	7	7	11.1	11.1	11.1	75.265	668	668	9.86			1	1				1	1			1				1	1		0	22.052	25382	26342	27021	26278	25942	26152	27367	26655	24708	27265
sp|Q23970|PBP6_DROME	sp|Q23970|PBP6_DROME	4	4	4		1	4	4	4	4	4	4	37.6	37.6	37.6	16.111	141	141	9.4		2						1									1	1	0	38.379	20968	19198	16168	17647	19026	21303	20057	17472	16868	23101
sp|Q23977|HEP_DROME	sp|Q23977|HEP_DROME	2	2	2		1	2	2	2	2	2	2	2.3	2.3	2.3	125.11	1178	1178	8					1						1								0	4.8701	2188.6	2201.9	2102.3	2191.1	2058.4	1869.9	2287.7	2214	2180.3	2372.7
sp|Q23978|MY31D_DROME	sp|Q23978|MY31D_DROME	13	13	13		1	13	13	13	13	13	13	13.9	13.9	13.9	117.09	1011	1011	9.15	1	1	2	1			1	1			1	1			1		1	2	0	44.413	43854	44606	44032	41396	45289	42912	42422	42350	43706	45106
sp|Q23983|SNAP_DROME	sp|Q23983|SNAP_DROME	19	19	19		1	19	19	19	19	19	19	70.5	70.5	70.5	33	292	292	8.96		6	7	1	6	4	1	4	4	4	2	4			2	3	5	4	0	323.31	247200	261030	271630	264130	267960	264820	261170	259100	251920	269570
sp|Q23997|C5210_DROME	sp|Q23997|C5210_DROME	19	19	19		1	19	19	19	19	19	19	44.9	44.9	44.9	50.354	452	452	11.9		1		3	2			4	1	2	3	4	9	13	8	2			0	277.1	340730	333040	351080	346640	314240	313360	319060	329350	319560	341140
sp|Q24008|INAD_DROME	sp|Q24008|INAD_DROME	31	31	31		1	31	31	31	31	31	31	51.9	51.9	51.9	74.331	674	674	8.79	5	4	6	8	5	10	6	9	6	6	5	2	4	9	9	7	1		0	323.31	485350	478630	491440	470390	497340	478260	474460	477890	475130	479960
sp|Q24020|FLII_DROME	sp|Q24020|FLII_DROME	4	4	4		1	4	4	4	4	4	4	3.7	3.7	3.7	143.68	1256	1256	10.8					1						2					1			0	9.4906	5962.2	6136.2	6166.4	5970.7	6197.1	6034.3	6018.1	5943.8	6436.9	6438.3
sp|Q24046|ATPB1_DROME	sp|Q24046|ATPB1_DROME	16	16	16		1	16	16	16	16	16	16	46.3	46.3	46.3	35.309	309	309	9.95	5	2			2	1	3	2	1		6	3		2	1	3	4	2	0	185.45	209620	209290	207760	204760	230340	217230	220960	217420	219270	234110
sp|Q24048|ATPB2_DROME	sp|Q24048|ATPB2_DROME	16	16	16		1	16	16	16	16	16	16	58.8	58.8	58.8	37.283	323	323	10	3	2	6	3	3	1	2	4	4	9	8	1	2	7	2	5	5	3	0	320.57	393990	426370	446240	431760	418820	403830	405510	416990	396730	439210
sp|Q24114|DALY_DROME	sp|Q24114|DALY_DROME	10	10	10		1	10	10	10	10	10	10	16.3	16.3	16.3	69.03	626	626	10.8			3		1	1			1	3	1			2		1	3	1	0	80.211	67773	74485	72621	74133	74542	76437	73397	74930	75647	80163
sp|Q24117|DYL1_DROME;sp|O96860|DYL2_DROME	sp|Q24117|DYL1_DROME;sp|O96860|DYL2_DROME	3;2	3;2	3;2	;	2	3	3	3	3	3	3	44.9	44.9	44.9	10.374	89	89;89	5.64	1		3	1	4	4	6	3											0	42.234	73473	73009	78272	75219	79437	77640	74484	72782	73940	75571
sp|Q24118|PIGE_DROME	sp|Q24118|PIGE_DROME	3	3	3		1	3	3	3	3	3	3	2.7	2.7	2.7	102.9	915	915	6			1	1							1								0	4.9693	7427.2	7653	8257.2	7282.1	8221.7	6179.3	7707.9	7555.5	7242.9	7824.2
sp|Q24133|DNAJ1_DROME	sp|Q24133|DNAJ1_DROME	15	15	15		1	15	15	15	15	15	15	46.4	46.4	46.4	37.028	334	334	9.88	1	1	2	2	1			2	1	3	3		1	2		1	2	2	0	90.989	101520	104260	106840	106100	109530	103660	102580	104120	101520	107390
sp|Q24134|NELFD_DROME	sp|Q24134|NELFD_DROME	5	5	5		1	5	5	5	5	5	5	14.4	14.4	14.4	65.78	578	578	9.33	1					2		1									1	1	0	34.452	14656	14894	15650	14129	13818	14582	13540	14589	13659	15441
sp|Q24151|STAT_DROME	sp|Q24151|STAT_DROME	7	7	7		1	7	7	7	7	7	7	13	13	13	86.414	761	761	10.2							2	3		1	2	1	1				1		0	99.42	46290	47747	48788	46294	46553	47442	48305	43918	48312	54271
sp|Q24179|SLY1_DROME	sp|Q24179|SLY1_DROME	11	11	11		1	11	11	11	11	11	11	20	20	20	72.365	639	639	7.93		1	2	1	1	1	3				2	2	1			1			0	72.312	36123	36663	36853	35167	37391	37359	36819	35765	37008	37970
sp|Q24180|DEAF1_DROME	sp|Q24180|DEAF1_DROME	3	3	3		1	3	3	3	3	3	3	4.7	4.7	4.7	61.597	576	576	11.3								1		1						1			0.00021538	3.1083	7007.3	6741.3	7011.3	6547.7	7072.1	6197.2	6555.3	6552.4	7105	6624.6
sp|Q24185|HOOK_DROME	sp|Q24185|HOOK_DROME	14	14	14		1	14	14	14	14	14	14	26.5	26.5	26.5	76.664	679	679	10.7	1				1		2	1	4	3			3				1	3	0	155.02	69144	68597	71182	67270	70429	70182	67987	66852	70026	73589
sp|Q24186|RS5A_DROME;sp|Q9VFE4|RS5B_DROME	sp|Q24186|RS5A_DROME;sp|Q9VFE4|RS5B_DROME	6;4	6;4	6;4	;	2	6	6	6	6	6	6	26.3	26.3	26.3	25.434	228	228;230	8.29					1	1	4	4	2	3	2								0	82.341	108620	110010	114900	105990	115710	106530	115760	116370	115100	109890
sp|Q24188|LBM_DROME	sp|Q24188|LBM_DROME	1	1	1		1	1	1	1	1	1	1	8.7	8.7	8.7	23.005	208	208	5					1														0	22.562	1725.3	1677.1	1854.6	1589.2	1944.5	1669.2	1691.8	1751.2	1964.4	1999.2
sp|Q24192|RHOL_DROME	sp|Q24192|RHOL_DROME	4	4	4		1	4	4	4	4	4	4	23.2	23.2	23.2	21.88	190	190	11.2						2						1	2				1		0	24.151	36693	39093	39197	38323	38291	38999	39160	38471	38714	40225
sp|Q24207|BOULE_DROME	sp|Q24207|BOULE_DROME	2	2	2		1	2	2	2	2	2	2	17.5	17.5	17.5	24.682	228	228	3		1		1															0	10.381	4561.7	5144	4487.9	4568	4605.6	5353.7	4408.1	4552.9	4378.9	5127.4
tr|A0A0B4KGP8|A0A0B4KGP8_DROME;sp|Q24208|IF2G_DROME;sp|P45975|SUV39_DROME	tr|A0A0B4KGP8|A0A0B4KGP8_DROME;sp|Q24208|IF2G_DROME	17;17;3	17;17;3	17;17;3	;	3	17	17	17	17	17	17	37.3	37.3	37.3	51.484	475	475;475;635	11	2				1	5	2	1	1	1			2	4	1	4	3	1	0	98.721	139320	145390	143680	140530	149010	142690	143200	144050	143070	146140
sp|Q24210|CSKP_DROME	sp|Q24210|CSKP_DROME	28	28	28		1	28	28	28	28	28	28	33.3	33.3	33.3	100.91	898	898	9.95	3	4	5	3	4	4	2	1	4	4	3	2	3	2	4	5	5	6	0	323.31	293790	300360	304760	292890	299320	291090	288590	290890	291060	296900
sp|Q24211|STNA_DROME	sp|Q24211|STNA_DROME	27	27	27		1	27	27	27	27	27	27	37.8	37.8	37.8	93.108	850	850	8.59	4	3	4	2		2	4	6	3				1	2	2	1	6	1	0	198.59	182680	188180	192720	180020	184700	177970	179500	177480	176970	184410
sp|Q24212|STNB_DROME	sp|Q24212|STNB_DROME	29	29	29		1	29	29	29	29	29	29	33.4	33.4	33.4	137.78	1262	1262	9.98	7	2	3	1	4	5	1	5	6		3	2	2	5	3	2	8	6	0	323.31	230120	239930	242960	241080	242990	238690	235450	232540	235150	251070
sp|Q24214|CANB2_DROME	sp|Q24214|CANB2_DROME	10	4	4		1	10	4	4	10	4	4	73.5	31.2	31.2	19.267	170	170	12.8							1				1	1					2		0	83.629	16242	15397	16191	15839	15946	15428	15761	16282	15572	15570
sp|Q24238|APH4_DROME	sp|Q24238|APH4_DROME	10	10	10		1	10	10	10	10	10	10	21.8	21.8	21.8	65.261	596	596	7.18	3				2	2			1			1				1	1		0	71.417	43505	44437	43761	41828	43686	42381	42706	42636	41715	43478
sp|Q24246|DYIN_DROME;tr|Q7KWG3|Q7KWG3_DROME;tr|T2FGB0|T2FGB0_DROME;tr|X2JCR4|X2JCR4_DROME;tr|Q9W5W4|Q9W5W4_DROME;tr|Q8IRZ3|Q8IRZ3_DROME	sp|Q24246|DYIN_DROME;tr|Q7KWG3|Q7KWG3_DROME;tr|T2FGB0|T2FGB0_DROME;tr|X2JCR4|X2JCR4_DROME;tr|Q9W5W4|Q9W5W4_DROME;tr|Q8IRZ3|Q8IRZ3_DROME	9;8;8;7;7;7	9;8;8;7;7;7	9;8;8;7;7;7	;;;;;	6	9	9	9	9	9	9	18.6	18.6	18.6	73.916	663	663;543;544;487;517;533	11.2	1								1	4	1			3	1		1		0	84.792	58742	61123	62215	58998	62360	61909	58786	58362	58196	63298
sp|Q24247|ITA1_DROME	sp|Q24247|ITA1_DROME	3	3	3		1	3	3	3	3	3	3	2.8	2.8	2.8	127.97	1146	1146	7	1				1										1				0	6.2068	8652.6	8484.6	9444.7	7870.4	8002.9	8263.3	8080.2	8635.5	7831.2	7627.8
sp|Q24251|ATP5H_DROME	sp|Q24251|ATP5H_DROME	14	14	14		1	14	14	14	14	14	14	80.9	80.9	80.9	20.2	178	178	11.2	4	1	5	3			1	4	3	6	5	3		7	10	7	5	3	0	285.68	422410	453200	443760	412140	397440	521640	355200	450640	350430	485760
sp|Q24276|CDC37_DROME	sp|Q24276|CDC37_DROME	11	11	11		1	11	11	11	11	11	11	38.8	38.8	38.8	45.149	389	389	7.52	3	2	2		2	3	1					3	2			3			0	66.767	83043	85435	88762	84883	86245	85108	82560	86144	87113	87385
sp|Q24297|RUXF_DROME	sp|Q24297|RUXF_DROME	2	2	2		1	2	2	2	2	2	2	23.9	23.9	23.9	9.7391	88	88	9.5				1											1				0	17.24	10396	11053	11025	10416	11763	11646	11108	10018	10814	11519
sp|Q24298|CADE_DROME	sp|Q24298|CADE_DROME	30	30	30		1	30	30	30	30	30	30	24.2	24.2	24.2	169.82	1507	1507	10.2	2			7	1	3		2	6	3	2	1		4	1	2	6	2	0	216.14	207670	212730	210610	205300	218730	218210	210850	214140	208020	220460
sp|Q24307|DIAP2_DROME	sp|Q24307|DIAP2_DROME	2	2	2		1	2	2	2	2	2	2	4.6	4.6	4.6	54.537	498	498	12.5												1	1						0.00022007	3.5716	1268	1173.6	1292.9	1394.5	1373.2	1244.2	1514.2	1249.2	1613	1718.8
sp|Q24311|CUL1_DROME	sp|Q24311|CUL1_DROME	6	6	6		1	6	6	6	6	6	6	8.4	8.4	8.4	89.51	774	774	7				1	2				2	1									0	24.074	28514	30047	31670	30227	30307	30363	29880	28908	30103	32301
sp|Q24314|VPS18_DROME	sp|Q24314|VPS18_DROME	6	6	6		1	6	6	6	6	6	6	7.2	7.2	7.2	115.33	1002	1002	11.5		1			1					1			2	1			1	1	0	29.545	15803	14764	14866	15981	14622	15702	14791	15105	14988	15101
sp|Q24318|TFDP_DROME	sp|Q24318|TFDP_DROME	3	3	3		1	3	3	3	3	3	3	7.4	7.4	7.4	49.749	445	445	12						1									2				0.00021796	3.3608	19109	17863	16681	17288	16541	16676	17327	16545	17478	17434
sp|Q24319|OST48_DROME	sp|Q24319|OST48_DROME	12	12	12		1	12	12	12	12	12	12	28.7	28.7	28.7	49.98	449	449	8.55	1	2	1	4		3		1		2	2		1	1			3	1	0	117.18	104980	113530	116220	111940	114490	113890	112490	113390	112220	118710
sp|Q24322|SEM1A_DROME	sp|Q24322|SEM1A_DROME	6	6	6		1	6	6	6	6	6	6	7.9	7.9	7.9	95.496	850	850	9.88				1		1	2	1			1							2	0	16.824	20165	22483	23092	21719	20883	20560	21202	21041	20629	20673
sp|Q24324|DSOR1_DROME;REV__CON__Q28107	sp|Q24324|DSOR1_DROME	8;1	8;1	8;1		2	8	8	8	8	8	8	19.9	19.9	19.9	43.869	396	396;2211	9.67		1		1			1	2	2	1	1	1						2	0	48.989	39733	39853	40024	38162	39313	37948	36407	37260	37761	36225
sp|Q24337|ER_DROME	sp|Q24337|ER_DROME	3	3	3		1	3	3	3	3	3	3	32.7	32.7	32.7	12.188	104	104	5.8			1	1		1	1		1										0	13.35	23065	27061	28578	26526	27882	27323	27879	27488	27330	29303
sp|Q24368|ISWI_DROME	sp|Q24368|ISWI_DROME	19	19	19		1	19	19	19	19	19	19	19.7	19.7	19.7	118.87	1027	1027	8.29		3	4	1	1	1	2	2				2				1	1	3	0	125.16	77585	83057	80968	73437	77152	73836	72436	72225	76514	78937
sp|Q24372|LACH_DROME	sp|Q24372|LACH_DROME	11	11	11		1	11	11	11	11	11	11	40.9	40.9	40.9	39.939	359	359	10.8	2	1				1	1	1		1	2	4	1	2			2	2	0	175.98	134930	149820	150960	147300	145930	141360	139790	144700	140510	144260
sp|Q24388|LSP2_DROME	sp|Q24388|LSP2_DROME	27	27	27		1	27	27	27	27	27	27	42.4	42.4	42.4	83.347	701	701	9.55	14	10	3	3	7	6	3		4	3	9	5	10	6	6	4	4	14	0	244.77	542680	557000	568740	544120	606530	580750	583760	593010	573600	556670
sp|Q24395|MTK_DROME	sp|Q24395|MTK_DROME	1	1	1		1	1	1	1	1	1	1	17.3	17.3	17.3	5.6535	52	52	15															2				0.0002129	2.8606	6168.6	5149.3	4737.7	5082.6	5059.8	5444.1	6345.5	5134.4	5429.4	6734.1
sp|Q24400|MLP2_DROME	sp|Q24400|MLP2_DROME	24	24	23		1	24	24	23	24	24	23	60	60	58.4	53.525	495	495	9.17		4	7	3	1	2	4	6	4	5	3	5	1	3	4	1	2	3	0	323.31	219850	230350	231150	216620	229780	220300	220950	222810	216400	226610
sp|Q24407|ATP5J_DROME	sp|Q24407|ATP5J_DROME	6	6	6		1	6	6	6	6	6	6	52.8	52.8	52.8	11.936	106	106	9.9	4	2					1	1		1	2			2	2	2	1	2	0	42.685	141370	146240	149570	139400	147120	136910	138930	140590	138810	144760
sp|Q24418|NMDA1_DROME	sp|Q24418|NMDA1_DROME	8	8	8		1	8	8	8	8	8	8	7.5	7.5	7.5	112.29	997	997	11		1	1					1		1		1					1	2	0	25.47	36582	37899	37583	36112	37581	37529	34635	36245	36837	37542
sp|Q24439|ATPO_DROME	sp|Q24439|ATPO_DROME	16	16	16		1	16	16	16	16	16	16	67.9	67.9	67.9	22.422	209	209	10	2	3	2	2	3	2		2	7	10	3		3	5	1	2	3	4	0	168.35	321740	327710	341980	328750	340240	342150	339130	331590	330080	343400
sp|Q24451|MAN2_DROME	sp|Q24451|MAN2_DROME	3	3	3		1	3	3	3	3	3	3	2.3	2.3	2.3	126.72	1108	1108	11.5				1				1									2		0	6.4181	17171	17211	17229	15794	18218	16393	17069	16288	16455	17351
sp|Q24472|RBF_DROME	sp|Q24472|RBF_DROME	5	5	5		1	5	5	5	5	5	5	8.3	8.3	8.3	96.825	845	845	7.8					1	2					2								0	25.184	10139	10092	10235	10835	9494.4	10541	9559.9	9403.6	10111	10358
sp|Q24478|CP190_DROME	sp|Q24478|CP190_DROME	25	25	25		1	25	25	25	25	25	25	27.3	27.3	27.3	121.68	1096	1096	11.1	2	1		1	2	3		3	3			5	7	2	3		5	2	0	201.77	147390	153300	153000	150120	149870	144320	145210	144980	145130	153040
sp|Q24491|RX21_DROME	sp|Q24491|RX21_DROME	8	8	8		1	8	8	8	8	8	8	32.5	32.5	32.5	21.133	197	197	10.5			1	1	1	1			1				1	1		1	1	1	0	65.073	47923	51882	50885	49443	51873	50382	50296	50056	49409	50708
sp|Q24492|RFA1_DROME	sp|Q24492|RFA1_DROME	4	4	4		1	4	4	4	4	4	4	6.3	6.3	6.3	66.624	603	603	4.89	1			1	3	4													0	10.093	67566	62145	63823	60454	65598	63258	63791	61697	62643	59903
sp|Q24498|RYR_DROME;REV__tr|Q9V3J9|Q9V3J9_DROME	sp|Q24498|RYR_DROME	85;1	85;1	85;1		2	85	85	85	85	85	85	21.6	21.6	21.6	581.01	5127	5127;882	10.6	4	5	3	2	7	5	5	8	7	8	5	5	12	3	4	10	8	9	0	323.31	341030	345450	352100	341380	355430	347230	342600	341210	343110	358690
sp|Q24509|STX5_DROME	sp|Q24509|STX5_DROME	2	2	2		1	2	2	2	2	2	2	6.4	6.4	6.4	51.849	467	467	14.5											1							1	0	30.737	2113.6	2535.5	2505.2	2122.6	2565.8	2653.5	2571.7	2057.7	2215.9	2747.9
sp|Q24523|BUN2_DROME	sp|Q24523|BUN2_DROME	7	7	7		1	7	7	7	7	7	7	5.1	5.1	5.1	138.06	1331	1331	9.89		1				1	1	1			1	1	1	1		1			0	27.021	46600	48582	48260	44399	44149	46262	45236	44670	43475	46134
sp|Q24524|SING_DROME	sp|Q24524|SING_DROME	12	12	12		1	12	12	12	12	12	12	31.1	31.1	31.1	57.278	512	512	9.08	1		3	3	2			2		1	2	6	1		2	2			0	232.41	90180	99885	101680	98396	103010	101530	99721	101030	98296	107900
sp|Q24537|HMG2_DROME	sp|Q24537|HMG2_DROME	11	11	11		1	11	11	11	11	11	11	34.9	34.9	34.9	44.934	393	393	8.55	1	2	1	2	4				1	3	2	2				2	1	1	0	131.05	82160	84249	84910	82847	85387	81801	81033	81327	82132	85384
sp|Q24546|SYN_DROME	sp|Q24546|SYN_DROME	39	39	39		1	39	39	39	39	39	39	50.7	50.7	50.7	107.43	1025	1025	8.58	9	9	2	3	5	4	11	12	13	6	5	4	4	5	4	3	3	5	0	323.31	366010	378780	378490	358190	379910	367110	360890	378320	363910	390610
sp|Q24547|STX1A_DROME	sp|Q24547|STX1A_DROME	17	17	17		1	17	17	17	17	17	17	52.6	52.6	52.6	33.648	291	291	7.86	3	2	5	7	7	4	5	9	5	2			1	1	7	4		1	0	323.01	248510	269100	271650	264780	265110	262950	258420	260210	258960	275480
sp|Q24560|TBB1_DROME;sp|P61857|TBB2_DROME	sp|Q24560|TBB1_DROME;sp|P61857|TBB2_DROME	22;11	22;11	13;5	;	2	22	22	13	22	22	13	67.1	67.1	47.2	50.147	447	447;446	11.2	22	9	7	1	3	3	6	7	9	10	13	9	18	12	17	28	12	20	0	323.31	798130	829300	833280	800790	805940	792780	780140	781710	784670	831390
sp|Q24562|U2AF2_DROME;tr|Q9W1T4|Q9W1T4_DROME	sp|Q24562|U2AF2_DROME	7;1	7;1	7;1		2	7	7	7	7	7	7	26	26	26	46.654	416	416;449	9.62			1	2	1		2				2		1	3				1	0	102.12	52819	52095	51863	51091	52962	51517	50950	51789	50497	53446
sp|Q24572|CAF1_DROME	sp|Q24572|CAF1_DROME	9	9	9		1	9	9	9	9	9	9	24	24	24	48.634	430	430	10.6	3								1	2	3	1		2				3	0	64.831	67918	69675	72144	65820	71118	70518	68688	66524	68410	67375
sp|Q24573|DRI_DROME	sp|Q24573|DRI_DROME	1	1	1		1	1	1	1	1	1	1	1.3	1.3	1.3	97.364	911	911	4				2															0.0045826	1.7563	0	0	0	0	0	0	0	0	0	0
sp|Q24574|UBPE_DROME	sp|Q24574|UBPE_DROME	6	6	6		1	6	6	6	6	6	6	3.6	3.6	3.6	173.79	1556	1556	8.29		2	1				1					1		1				1	0	15.3	20625	21622	20659	18459	21743	20271	18704	20732	20038	19602
sp|Q24583|VATF1_DROME	sp|Q24583|VATF1_DROME	8	8	8		1	8	8	8	8	8	8	66.1	66.1	66.1	13.85	124	124	10.8			2	3	2	1		1			2	3	8	4	2	1	1		0	114.56	130380	131680	132750	123080	129660	126380	121470	125010	122790	128130
sp|Q24595|XPC_DROME	sp|Q24595|XPC_DROME	2	2	2		1	2	2	2	2	2	2	1.5	1.5	1.5	144.22	1293	1293	9						1						1							0	5.7947	7330.9	7263.6	7694.5	6563	7254.3	7584.1	7604.5	6865.8	6644.7	7082.7
sp|Q26365|ADT_DROME	sp|Q26365|ADT_DROME	22	22	18		1	22	22	18	22	22	18	60.6	60.6	48.7	34.214	312	312	8.36	7	17	17	8	16	5	8	15	3	14	10	7	9	5	2	7	10	7	0	147.59	953770	1046900	1040600	1046600	1057000	1026200	1045500	1057100	1013900	1128800
sp|Q26377|CORZ_DROME	sp|Q26377|CORZ_DROME	3	3	3		1	3	3	3	3	3	3	27.9	27.9	27.9	17.154	154	154	8.29			2	1						2				2					0	52.609	17746	19083	18537	17788	17543	17649	17376	16670	16413	19621
sp|Q26416|CUA1_DROME	sp|Q26416|CUA1_DROME	1	1	1		1	1	1	1	1	1	1	20	20	20	13.119	135	135	12.4	1											4	1	1	2			1	0	42.777	10493	11281	11456	10874	12889	12295	11646	11818	13060	12706
sp|Q27237|TID_DROME	sp|Q27237|TID_DROME	12	12	12		1	12	12	12	12	12	12	32.3	32.3	32.3	56.136	520	520	11.2	2							2	2			1		3	1	1		2	0	119.75	45071	48364	49220	49380	50677	49686	49441	51331	50147	52266
sp|Q27268|DX39B_DROME	sp|Q27268|DX39B_DROME	16	16	16		1	16	16	16	16	16	16	41.7	41.7	41.7	48.651	424	424	8.71	3	1	3	3	3	2		2	1	2	3	2		2	3	1	2	1	0	162.86	181840	189760	190010	180290	187430	182510	181750	180940	179790	184530
sp|Q27272|TAF9_DROME	sp|Q27272|TAF9_DROME	3	3	3		1	3	3	3	3	3	3	12.2	12.2	12.2	29.314	278	278	6		1			2							1							0	20.249	12776	11382	12349	11082	12086	12339	12067	10950	11621	11960
sp|Q27294|CAZ_DROME	sp|Q27294|CAZ_DROME	7	7	7		1	7	7	7	7	7	7	26.3	26.3	26.3	38.838	399	399	13.1								2	2	2		2	2	3	4	3	1	1	0	132.9	35984	41896	41845	39992	39635	35410	38978	41279	37320	40430
sp|Q27331|VATA2_DROME;tr|Q9VK47|Q9VK47_DROME	sp|Q27331|VATA2_DROME	33;6	20;2	20;2		2	33	20	20	33	20	20	66.6	38.1	38.1	68.301	614	614;743	9.81	3	4	2	3		6	6	3	6	2	2	4	2	5	3	4	6	2	0	323.31	259990	282840	283900	288170	283910	275910	277320	280780	271210	290960
sp|Q27333|NT56_DROME	sp|Q27333|NT56_DROME	2	2	2		1	2	2	2	2	2	2	4.5	4.5	4.5	58.46	510	510	10								1				1							0	5.8969	8140.3	8984.6	8756.1	8324.5	7915.7	7536.4	8089.3	8695.1	8339.4	8406.6
sp|Q27367|CRQ_DROME	sp|Q27367|CRQ_DROME	3	3	3		1	3	3	3	3	3	3	5.5	5.5	5.5	56.153	491	491	9	1									1						1			0	6.7241	17379	18781	18945	17180	17935	17389	17776	17421	16274	17032
sp|Q27415|NLP_DROME	sp|Q27415|NLP_DROME	5	5	5		1	5	5	5	5	5	5	36.2	36.2	36.2	16.996	152	152	9.25				2	2	2	2			1			4	3					0	61.228	81303	85535	86160	81747	83745	84860	80735	83914	82634	86138
sp|Q27571|NOS_DROME	sp|Q27571|NOS_DROME	8	8	8		1	8	8	8	8	8	8	6.7	6.7	6.7	151.71	1349	1349	9.88				1	1	1				1		1	2			1			0	37.993	19065	20835	19360	19375	20926	20800	21142	21761	20636	21541
sp|Q27580|SAHH_DROME	sp|Q27580|SAHH_DROME	14	13	13		1	14	13	13	14	13	13	38.4	36.8	36.8	47.366	432	432	9.84		1	3	2	2	1	1	1				4	3	2		4	1		0	98.413	119150	118870	120950	119690	126820	122510	121750	124890	120770	127310
sp|Q27589|CP4D2_DROME	sp|Q27589|CP4D2_DROME	5	5	4		1	5	5	4	5	5	4	9	9	7.6	57.913	501	501	6.25	2	1	1						2		1			1					0	23.383	16572	16286	15640	16516	17238	16151	15724	16653	16231	17497
sp|Q27593|CP6A8_DROME;sp|Q9VB31|C6A18_DROME	sp|Q27593|CP6A8_DROME	5;1	4;0	4;0		2	5	4	4	5	4	4	10.5	8.7	8.7	58.117	506	506;507	11.2			1									1	1				1		0	20.264	11097	11306	11573	12433	12699	13020	12668	12207	12427	13163
sp|Q27594|CP6A9_DROME	sp|Q27594|CP6A9_DROME	7	3	3		1	7	3	3	7	3	3	14.3	6.7	6.7	58.004	504	504	12										1			2						0	36.797	7692.6	8087.4	8839.2	9903	9562.5	8850.8	8839.4	9137.2	9289.4	9400.1
sp|Q27597|NCPR_DROME	sp|Q27597|NCPR_DROME	32	32	32		1	32	32	32	32	32	32	55.1	55.1	55.1	76.346	679	679	9.71	4	3	5	4	2	3	8	2	5	3		4	3	4	3	4	6	5	0	323.31	338780	357240	364570	348920	369990	346510	350810	377480	355460	376760
sp|Q27601|PUR1_DROME	sp|Q27601|PUR1_DROME	5	3	3		1	5	3	3	5	3	3	9.3	6.4	6.4	59.519	546	546	13.3											1	1					1		0	6.2017	10451	10457	10916	10410	10546	10914	10735	9993.6	10776	10741
sp|Q27606|CP4E2_DROME	sp|Q27606|CP4E2_DROME	11	11	7		1	11	11	7	11	11	7	26	26	16.9	60.692	526	526	12.9			1			2						2	4	1	2	2	1	2	0	116.62	62882	67239	63523	67876	73013	72601	72134	71798	70192	82314
sp|Q27869|PIMT_DROME	sp|Q27869|PIMT_DROME	7	7	7		1	7	7	7	7	7	7	34.1	34.1	34.1	24.59	226	226	7.92			2		1	1		2	2	3				1					0	48.064	50813	52368	53537	49842	52423	48970	48974	53952	48674	50847
sp|Q27889|PP2B2_DROME	sp|Q27889|PP2B2_DROME	19	9	9		1	19	9	9	19	9	9	36.8	16.3	16.3	63.1	570	570	6.87	3		3	4	6	4		1	2		3	3						2	0	91.557	121490	128660	127460	123120	124830	121260	123170	122660	123510	129940
sp|Q45VV3|YAP1_DROME	sp|Q45VV3|YAP1_DROME	1	1	1		1	1	1	1	1	1	1	5.8	5.8	5.8	43.594	395	395	2		1																	0	7.8603	526.35	338.4	411.39	379.1	507.2	342.1	423.7	355.8	503.75	296.05
sp|Q4LBB9|OCTB2_DROME	sp|Q4LBB9|OCTB2_DROME	2	2	2		1	2	2	2	2	2	2	3.4	3.4	3.4	60.378	536	536	7.5		1											1						0	6.1712	5837.7	6058.8	6080.2	6135.4	6438.1	5216.1	5478.3	6166.9	5705.6	5989.9
sp|Q4V4I9|CCHA1_DROME	sp|Q4V4I9|CCHA1_DROME	2	2	2		1	2	2	2	2	2	2	13.2	13.2	13.2	20.468	182	182	6		1	1										1						0	11.256	7748.2	8364.9	8736.7	8687.2	6706.4	6012.2	5995	6049.3	6201.8	6548
sp|Q4V5I9|SDF2A_DROME	sp|Q4V5I9|SDF2A_DROME	2	2	2		1	2	2	2	2	2	2	16	16	16	19.194	163	163	3.5			1	1															0	9.3473	8349.7	8425.1	9293.4	8613.5	8978.1	8742.6	8700.2	9151.3	8897.5	10336
sp|Q4V645|TRISS_DROME	sp|Q4V645|TRISS_DROME	2	2	2		1	2	2	2	2	2	2	14.8	14.8	14.8	12.573	108	108	8.67	1						1											1	0.00022609	4.1752	12938	13404	15215	12480	13837	12032	12425	12775	11437	12566
sp|Q4Z8K6|RBP9X_DROME	sp|Q4Z8K6|RBP9X_DROME	5	5	5		1	5	5	5	5	5	5	6.5	6.5	6.5	106.65	962	962	10.9	1						1			1			2	2	1				0	66.1	12156	12699	13235	11276	11809	11015	12156	12644	11946	12160
sp|Q59E36|RCOR_DROME	sp|Q59E36|RCOR_DROME	4	4	4		1	4	4	4	4	4	4	6.9	6.9	6.9	62.695	590	590	6.4	2		1								1					1			0	12	13551	12970	13189	12244	13472	12030	12284	12006	12713	12733
sp|Q5LJZ2|SET1_DROME	sp|Q5LJZ2|SET1_DROME	1	1	1		1	1	1	1	1	1	1	0.4	0.4	0.4	188.38	1641	1641	15															1				0.0095442	1.3495	2351.6	2964.7	2635.6	1962.5	2301.4	2170.8	2382.1	2441.4	2696.7	2206.4
sp|Q6AWN0|MTND_DROME	sp|Q6AWN0|MTND_DROME	11	11	11		1	11	11	11	11	11	11	69.4	69.4	69.4	22.255	186	186	9.95		1			5	3		1		2				1	2	4		1	0	178.84	91733	97596	95713	99045	96164	94926	90820	89624	90537	96310
sp|Q6IDD9|SARM1_DROME	sp|Q6IDD9|SARM1_DROME	9	9	9		1	9	9	9	9	9	9	9.5	9.5	9.5	147.88	1360	1360	8.44	1	1		1			1	1		1			1	1			1		0	56.994	15255	14666	15342	14729	13581	14456	14072	14359	14449	15472
sp|Q6IGX9|SIFA_DROME	sp|Q6IGX9|SIFA_DROME	1	1	1		1	1	1	1	1	1	1	12.5	12.5	12.5	7.9012	72	72	15															1				0.00021084	2.6912	6310.7	7654.6	7565.9	6079.3	6956.1	6583.9	7068.3	7306	7586.1	7449.5
sp|Q6NNF2|PDE8_DROME	sp|Q6NNF2|PDE8_DROME	19	19	19		1	19	19	19	19	19	19	27.5	27.5	27.5	102.05	914	914	10.6	1	1	3	1	1	1	1	1	2	1	2	1	1		3	4	2	2	0	125.18	78006	82979	83292	78493	82705	79800	81706	79226	80643	84451
sp|Q6NP60|MOX12_DROME	sp|Q6NP60|MOX12_DROME	3	3	3		1	3	3	3	3	3	3	5.1	5.1	5.1	84.741	760	760	5.33	1			1							1								0	8.0768	8607.1	9882.2	8868.7	9178.1	8496.2	8834.4	7997.8	8533.2	8392.4	8791.5
sp|Q8IA42|GALT4_DROME;sp|Q6WV16|GALT6_DROME	sp|Q8IA42|GALT4_DROME;sp|Q6WV16|GALT6_DROME	1;1	1;1	1;1	;	2	1	1	1	1	1	1	1.6	1.6	1.6	74.039	644	644;666	18																		1	0.00020916	2.5643	1990.4	1842.2	2064.1	1842.3	2005.8	1956.5	1957.8	1882.3	1903	1428.2
sp|Q6WV17|GALT5_DROME	sp|Q6WV17|GALT5_DROME	6	6	6		1	6	6	6	6	6	6	10.3	10.3	10.3	72.097	630	630	8.33				2	1	1							1					1	0	18.17	11483	12638	13329	11570	13003	12627	12158	13322	13272	12991
sp|Q6WV19|GALT2_DROME	sp|Q6WV19|GALT2_DROME	5	5	5		1	5	5	5	5	5	5	9.3	9.3	9.3	70.735	633	633	11.2		1				1					1				2			1	0	12.732	22122	19138	21376	20625	22424	21315	22669	21024	22534	22266
sp|Q6WV20|GALT1_DROME	sp|Q6WV20|GALT1_DROME	2	2	2		1	2	2	2	2	2	2	4.5	4.5	4.5	68.961	601	601	3.5			1	1															0	5.1883	2482.7	2983.7	2867.9	2607.7	2495	2725.4	2492	2388.5	2890.8	2380.4
sp|Q709R6|BOCKS_DROME	sp|Q709R6|BOCKS_DROME	2	2	2		1	2	2	2	2	2	2	5.8	5.8	5.8	44.203	399	399	9.5				1											1				0.00022584	4.1458	9815.1	10376	9942.5	9708.3	10961	11211	10187	10702	12199	11235
sp|Q70PY2|PGSB1_DROME	sp|Q70PY2|PGSB1_DROME	4	4	4		1	4	4	4	4	4	4	25.8	25.8	25.8	20.997	190	190	8		1	1					2	1									1	0	16.808	25294	23270	20140	24555	21063	23729	25654	23928	21619	26922
sp|Q7JQW6|LIAS_DROME	sp|Q7JQW6|LIAS_DROME	3	3	3		1	3	3	3	3	3	3	9.8	9.8	9.8	42.733	377	377	7.67					1			1		1									0	9.7036	8149.8	8085.9	8367.8	8350	8281.2	8359.5	8055.8	8340.8	8088.9	7942.7
sp|Q7JR71|SODE_DROME	sp|Q7JR71|SODE_DROME	4	4	4		1	4	4	4	4	4	4	33.7	33.7	33.7	19.221	181	181	9.39	2	2	3	2									1	2			3	3	0	84.148	64422	70801	69095	67745	68491	65579	64494	68488	65367	68566
sp|Q7JUY7|CED6_DROME	sp|Q7JUY7|CED6_DROME	9	9	9		1	9	9	9	9	9	9	21.3	21.3	21.3	56.14	517	517	8.64	1		1		1				2	1	2	3							0	65.324	46920	47792	47685	45889	47135	47009	45549	47780	44565	47611
sp|Q7JVI3|EIF3M_DROME	sp|Q7JVI3|EIF3M_DROME	19	19	19		1	19	19	19	19	19	19	57.1	57.1	57.1	44.086	387	387	8.86			5	1		1	6	8		3	2	3	1	2	1		1	1	0	155.99	157920	160760	159740	155960	164430	160590	159960	161850	160640	166690
sp|Q7JW12|TMX2_DROME	sp|Q7JW12|TMX2_DROME	4	4	4		1	4	4	4	4	4	4	12.9	12.9	12.9	31.322	271	271	9.2		1	1					1							1			1	0	11.738	32216	33612	34722	29877	30054	28012	29676	31218	29248	29683
sp|Q7JWD3|ASNA_DROME	sp|Q7JWD3|ASNA_DROME	5	5	5		1	5	5	5	5	5	5	21.7	21.7	21.7	37.581	336	336	9.14			2					1				2	2						0	69.633	35540	37113	39567	37779	40298	39187	37545	37906	38110	42309
sp|Q7JWG9|RM52_DROME	sp|Q7JWG9|RM52_DROME	2	2	2		1	2	2	2	2	2	2	31.7	31.7	31.7	14.186	126	126	9	1																1		0	28.386	438.72	625.53	486.38	608.51	447.16	670.43	724.55	586.92	602.98	698.46
sp|Q7JWR9|ZC3HF_DROME	sp|Q7JWR9|ZC3HF_DROME	12	12	12		1	12	12	12	12	12	12	28.2	28.2	28.2	45.291	404	404	9.25	2	2	2		2					1	1						3	3	0	54.871	52565	56831	58177	58048	63136	60632	61503	61140	60836	64148
sp|Q7JXF5|NUP62_DROME	sp|Q7JXF5|NUP62_DROME	7	7	7		1	7	7	7	7	7	7	24.6	24.6	24.6	40.684	394	394	9.5					1	2		3				1		3					0	46.002	50538	50710	49395	46550	51651	48633	49530	47597	48218	50470
sp|Q7JXF7|SEELE_DROME	sp|Q7JXF7|SEELE_DROME	3	3	3		1	3	3	3	3	3	3	19.6	19.6	19.6	21.301	189	189	5.91	2	2			1		2	2				2							0	27.641	40258	41104	40493	41889	42097	42825	40985	41981	40099	42368
sp|Q7JXV9|VPS25_DROME	sp|Q7JXV9|VPS25_DROME	2	2	2		1	2	2	2	2	2	2	19.5	19.5	19.5	20.608	174	174	5			1				1												0	24.39	2139.9	2623	2376.9	2295	2305.6	2334.3	2187.6	2384.9	2046.7	2451.6
sp|Q7JYV2|SNG_DROME	sp|Q7JYV2|SNG_DROME	2	2	2		1	2	2	2	2	2	2	10.8	10.8	10.8	26.61	241	241	6				2						1									0	9.691	13857	16637	15298	17025	16511	16331	14907	15410	14453	14715
sp|Q7JYX0|GSTEE_DROME	sp|Q7JYX0|GSTEE_DROME	7	7	7		1	7	7	7	7	7	7	34.1	34.1	34.1	26.621	232	232	7.33			4	2			1			1	1		2	1					0	43.247	30134	30381	31693	28691	31839	29944	30598	30368	29973	32422
sp|Q7JZB4|GMPPB_DROME	sp|Q7JZB4|GMPPB_DROME	3	3	3		1	3	3	3	3	3	3	13.8	13.8	13.8	40.448	369	369	6		1					1		1										0	13.18	8637.7	7767.3	8770.5	8160	8136.1	8671.2	8618.8	8577.5	8801	9489.1
sp|Q7JZM8|RM41_DROME	sp|Q7JZM8|RM41_DROME	1	1	1		1	1	1	1	1	1	1	13.3	13.3	13.3	18.565	166	166	15															1				0.00020982	2.5865	1368.1	1274.5	1602.2	1583.3	1447.1	1349.2	1363.7	1331.4	1540.7	1269.1
sp|Q7JZV0|LCP2A_DROME	sp|Q7JZV0|LCP2A_DROME	1	1	1		1	1	1	1	1	1	1	9.4	9.4	9.4	12.68	117	117	14.5														1	1				0	5.0475	8132.5	8411.5	8774.8	8254.4	11113	10409	9996.7	10303	9686.4	10133
sp|Q7K0D8|NUP50_DROME	sp|Q7K0D8|NUP50_DROME	6	6	6		1	6	6	6	6	6	6	14.7	14.7	14.7	59.434	564	564	5.38	1		2	1	1		1			2									0	34.347	23572	25136	25356	24914	25287	24053	23699	23110	24698	25378
sp|Q7K0E3|MOB4_DROME	sp|Q7K0E3|MOB4_DROME	6	6	6		1	6	6	6	6	6	6	46.2	46.2	46.2	25.747	223	223	12.3			1					2					1	2	1			2	0	62.001	38560	38701	38927	38158	39335	38790	39749	37081	38467	42082
sp|Q7K0L4|WDR26_DROME	sp|Q7K0L4|WDR26_DROME	12	12	12		1	12	12	12	12	12	12	19.8	19.8	19.8	69.616	630	630	9.69	1	1	1	1	1					1		2	1	1	1		1	1	0	55.392	63777	65928	68173	61577	66683	65369	65258	61921	64451	64373
sp|Q7K0Y1|BOP1_DROME	sp|Q7K0Y1|BOP1_DROME	2	2	2		1	2	2	2	2	2	2	2.8	2.8	2.8	90.443	784	784	14													1		1				0.00021887	3.4163	4247.8	4770.1	4764.4	4385.9	4733.4	4600.5	4207	4187.9	4338.2	4481.1
sp|Q7K1V5|JAGN_DROME	sp|Q7K1V5|JAGN_DROME	1	1	1		1	1	1	1	1	1	1	8.1	8.1	8.1	23.036	197	197	13.7													1	2					0	34.231	10497	11043	10204	9491.7	10121	10646	10158	9795.3	10021	10906
sp|Q7K1Y4|CIAO1_DROME	sp|Q7K1Y4|CIAO1_DROME	8	8	8		1	8	8	8	8	8	8	29.9	29.9	29.9	37.044	335	335	9.5			2	3						2	1	1					1	2	0	101.99	31878	35241	33979	34223	34499	32991	34274	34631	33389	33771
sp|Q7K1Z5|UFC1_DROME	sp|Q7K1Z5|UFC1_DROME	2	2	2		1	2	2	2	2	2	2	11	11	11	19.004	164	164	5			1				1												0.00022406	3.9822	6459.3	6795.8	6690.8	6858.3	6749	6924.8	6834.8	6615.7	6625.2	6145.4
sp|Q7K2D2|DCTN2_DROME	sp|Q7K2D2|DCTN2_DROME	19	19	19		1	19	19	19	19	19	19	58.9	58.9	58.9	41.998	380	380	9.31		2	2	3	2	2	4	1	2	2	4	1	3		2	3	1	1	0	179.76	150710	154630	153900	147750	157120	156450	151670	149480	152820	158130
sp|Q7K2G1|ADRM1_DROME	sp|Q7K2G1|ADRM1_DROME	15	15	15		1	15	15	15	15	15	15	45.8	45.8	45.8	42.012	389	389	7.85	4	1		2	4	3		6	3	2	2		3	2	1	1			0	272.27	94913	99145	99847	94787	99766	96525	95967	97394	98671	97257
sp|Q7K2Y9|NTAQ1_DROME	sp|Q7K2Y9|NTAQ1_DROME	5	5	5		1	5	5	5	5	5	5	29.8	29.8	29.8	24.006	205	205	10.2							1	2					1		1				0	48.597	22616	23903	23719	22692	23081	24563	24004	23195	23553	23997
sp|Q7K480|BN3D1_DROME	sp|Q7K480|BN3D1_DROME	2	2	2		1	2	2	2	2	2	2	1.6	1.6	1.6	146.23	1367	1367	7							2												0.00021858	3.4027	3318.6	3459.3	2661.8	3199.3	3604.6	2975.7	2976.5	3480.8	3464.8	3258.9
sp|Q7K486|ARMC6_DROME	sp|Q7K486|ARMC6_DROME	21	21	21		1	21	21	21	21	21	21	56.2	56.2	56.2	51.378	464	464	10.5	2	4			1	1		4	3	2		1	2	1	2	5	4	1	0	184.25	110980	113190	114700	107780	114360	111210	111400	109940	111870	112280
sp|Q7K4B3|ELP2_DROME	sp|Q7K4B3|ELP2_DROME	3	3	3		1	3	3	3	3	3	3	3.7	3.7	3.7	88.973	794	794	11.7			1												1		1		0	16.257	6180.9	6766.4	7230.2	5412.5	4953.4	4897.1	5067	5344.8	5435.2	5099.2
sp|Q7K4H4|NO66_DROME	sp|Q7K4H4|NO66_DROME	5	5	5		1	5	5	5	5	5	5	8.1	8.1	8.1	73.097	653	653	7.67			1	2			1				1						1		0	10.802	26399	25880	25537	23608	26233	26532	25915	26211	24964	25383
sp|Q7K4N3|NCBP1_DROME	sp|Q7K4N3|NCBP1_DROME	11	11	11		1	11	11	11	11	11	11	17.5	17.5	17.5	93.226	800	800	10.9		1	1			1	1		1	1	1	1	1	1	1	1	1	1	0	63.714	66269	68315	66644	65463	67370	67634	65947	63490	64862	67704
sp|Q7K4Q5|Y0417_DROME	sp|Q7K4Q5|Y0417_DROME	15	15	15		1	15	15	15	15	15	15	36.7	36.7	36.7	72.369	662	662	10.2	1		1			4	1	3	1	1	3	2		2	1	2	2		0	218.63	93785	98730	98576	89867	95188	95105	91476	91833	89387	93894
sp|Q7K4W1|CDKAL_DROME	sp|Q7K4W1|CDKAL_DROME	1	1	1		1	1	1	1	1	1	1	2.9	2.9	2.9	62.633	552	552	12												1							0	5.7308	2139.4	2414	2063.3	2307.3	2461.2	2232.3	2205.3	2434.5	2108.8	2235.4
sp|Q7K4Y6|DAT_DROME	sp|Q7K4Y6|DAT_DROME	2	2	2		1	2	2	2	2	2	2	3.2	3.2	3.2	70.33	631	631	8.5						1					1								0.00022217	3.7736	7150.8	7461.5	7356.3	7268.7	7512.7	7557.4	7029.9	7836.9	7506.8	7454.4
sp|Q7K550|EIF3J_DROME	sp|Q7K550|EIF3J_DROME	10	10	10		1	10	10	10	10	10	10	46.6	46.6	46.6	26.567	236	236	6.76		2	2	5		2				3	1				1		1		0	74.33	42161	41891	42648	41812	42461	42649	42096	41989	41364	44610
sp|Q7K556|TTD14_DROME	sp|Q7K556|TTD14_DROME	10	10	10		1	10	10	10	10	10	10	26.9	26.9	26.9	54.337	475	475	8.91	1					3	1	1		1	1	1			1	1			0	52.938	61391	62445	59199	59621	62738	62076	62302	60838	61639	64790
sp|Q7K566|BMCP_DROME	sp|Q7K566|BMCP_DROME	5	5	5		1	5	5	5	5	5	5	15.5	15.5	15.5	33.492	303	303	13.8										1		2	1					2	0	14.919	23297	23690	23028	21718	24184	22832	23910	22810	23995	24955
sp|Q7KLV9|PSD11_DROME	sp|Q7KLV9|PSD11_DROME	19	19	19		1	19	19	19	19	19	19	55.2	55.2	55.2	47.263	422	422	7.83	4	5	1		1	3	2	5		3	7			1	1		2	1	0	172.57	151060	156290	160810	155650	162490	159330	158610	159010	160680	164600
sp|Q7KML2|ACOX1_DROME	sp|Q7KML2|ACOX1_DROME	17	17	17		1	17	17	17	17	17	17	34.5	34.5	34.5	74.286	669	669	11.4	1	2		1	1	3				1		1	3	3	5	1	2	2	0	260.8	105560	108330	110630	107010	113230	106160	107450	111920	108780	113310
sp|Q7KN62|TERA_DROME	sp|Q7KN62|TERA_DROME	37	37	37		1	37	37	37	37	37	37	60.4	60.4	60.4	88.858	801	801	9.31	6	10		4	7	10	8	4	9	16	4	4	3	10	11	8	4		0	323.31	434330	451110	454690	435760	450290	439060	432480	438540	433150	439950
sp|Q7KN90|SYCC_DROME	sp|Q7KN90|SYCC_DROME	21	21	21		1	21	21	21	21	21	21	31.7	31.7	31.7	84.257	741	741	9.97	4				2	2		1	5		1	1	4	3	5			1	0	122.98	131440	136000	130870	128850	131370	128490	124140	127060	128480	130450
sp|Q7KNA0|DYM_DROME	sp|Q7KNA0|DYM_DROME	7	7	7		1	7	7	7	7	7	7	12.3	12.3	12.3	79.124	699	699	9	1	1	2					2							1	1	2		0	53.928	23693	24071	23311	22664	24450	23502	23596	23410	23340	23702
sp|Q7KNF2|PABP2_DROME	sp|Q7KNF2|PABP2_DROME	6	6	6		1	6	6	6	6	6	6	40.6	40.6	40.6	24.978	224	224	9.85			1	2		2		2				3					1	2	0	64.049	37298	38557	38146	35313	36525	35353	37615	35602	35722	36903
sp|Q7KNS3|LIS1_DROME	sp|Q7KNS3|LIS1_DROME	13	13	13		1	13	13	13	13	13	13	33.6	33.6	33.6	46.459	411	411	10.2	3			3	1		2			1				1	2	3	3	1	0	130.53	89191	95100	94982	91438	96176	94521	91898	91517	92293	95321
sp|Q7KQM6|GGYF1_DROME	sp|Q7KQM6|GGYF1_DROME	7	7	7		1	7	7	7	7	7	7	4.7	4.7	4.7	173.73	1574	1574	10.1	1		1				1				1			3			1		0	24.838	24374	25229	24332	22392	24865	22648	23059	22901	23153	23596
sp|Q7KR04|RS15B_DROME	sp|Q7KR04|RS15B_DROME	5	1	1		1	5	1	1	5	1	1	40.8	7.7	7.7	14.741	130	130	16																2			0.00022336	3.9038	4725.8	4960.7	4953	4778.3	5525.2	5047.3	4883.3	4769.1	5103.8	5351.1
sp|Q7KRI2|LOLAL_DROME	sp|Q7KRI2|LOLAL_DROME	4	4	4		1	4	4	4	4	4	4	37	37	37	14.489	127	127	9.2			1				1	1						2					0	40.149	24643	25038	27649	26121	26665	25014	25329	25276	25839	25559
sp|Q7KRR5|NGLY1_DROME	sp|Q7KRR5|NGLY1_DROME	2	2	2		1	2	2	2	2	2	2	3.6	3.6	3.6	73.315	631	631	1.5	1	1																	0.00022873	4.5564	3035.3	3392.3	3041	3438.9	3202.1	2984.8	3257.1	3115.2	3440.6	3400.4
sp|Q7KRW8|PRP39_DROME	sp|Q7KRW8|PRP39_DROME	11	11	11		1	11	11	11	11	11	11	9.1	9.1	9.1	120.54	1066	1066	8.71			2		4	1	1					2	1	1	1		1		0	40.134	53796	58601	58255	51870	56543	54443	54607	54444	55198	55990
sp|Q7KRY7|LAP4_DROME	sp|Q7KRY7|LAP4_DROME	34	34	34		1	34	34	34	34	34	34	23.1	23.1	23.1	200.44	1851	1851	9.66	2	3		3	4	2	2	4	6	2	6	3	2	1		4	3	3	0	229.02	201650	211440	213780	202610	216870	210380	206570	205710	205450	219460
sp|Q7KT91|C3390_DROME	sp|Q7KT91|C3390_DROME	15	15	15		1	15	15	15	15	15	15	22.6	22.6	22.6	108.29	948	948	9.89			2		1	2	4			1	1	1	1	1	1	1		2	0	168.78	62795	68095	67329	67988	68134	69036	64934	66178	66791	69884
sp|Q7KTH8|CSN8_DROME	sp|Q7KTH8|CSN8_DROME	6	6	6		1	6	6	6	6	6	6	31.9	31.9	31.9	21.431	182	182	9.29		1	1							1	1	1	1	1					0	10.231	36736	37441	38290	35735	37644	37428	35761	34591	37275	36853
sp|Q7KU24|CHD1_DROME	sp|Q7KU24|CHD1_DROME	1	1	1		1	1	1	1	1	1	1	0.9	0.9	0.9	211.83	1883	1883	5					1														0.00021711	3.2661	760.61	917.95	833.97	1434.3	978.89	909.63	891.87	945.55	712.7	796.26
sp|Q7KUD5|INSL5_DROME	sp|Q7KUD5|INSL5_DROME	3	3	3		1	3	3	3	3	3	3	25	25	25	11.972	108	108	6.67		1					1				1								0	11.524	13755	14059	14034	13801	14425	14850	13873	12685	12957	14608
sp|Q7KUT2|LONM_DROME	sp|Q7KUT2|LONM_DROME	28	28	28		1	28	28	28	28	28	28	34	34	34	115.03	1024	1024	9.81	2		2	7	3	6		3	2	1	2	2	4	1	3	1	3	6	0	314.72	196430	200170	202360	193700	199230	195590	190180	192380	193920	204690
sp|Q7KVH9|TFP8L_DROME	sp|Q7KVH9|TFP8L_DROME	1	1	1		1	1	1	1	1	1	1	8.5	8.5	8.5	21.387	188	188	6						1													0	8.2104	0	0	0	0	0	0	0	0	0	0
sp|Q7KVQ0|GAR1_DROME	sp|Q7KVQ0|GAR1_DROME	6	6	6		1	6	6	6	6	6	6	32.5	32.5	32.5	22.665	237	237	13.5										2				2	1			1	0	19.842	26264	26677	26782	27392	27129	27331	27415	26994	27116	30229
sp|Q7KVY7|STX4_DROME	sp|Q7KVY7|STX4_DROME	3	3	3		1	3	3	3	3	3	3	11.7	11.7	11.7	38.473	333	333	7.33		1								2									0	9.2182	5768.8	5095.6	6570.8	5050.4	5805.9	5646.2	5671	5527	6109.7	5835.7
sp|Q7KW14|CCDCX_DROME	sp|Q7KW14|CCDCX_DROME	8	8	8		1	8	8	8	8	8	8	7.5	7.5	7.5	134.46	1234	1234	7.18	1	2		1	1	1	1		1					2	1				0	27.377	33643	34544	32505	31152	33103	31945	31068	32022	32664	33250
sp|Q7KW39|MMSA_DROME	sp|Q7KW39|MMSA_DROME	18	18	18		1	18	18	18	18	18	18	42.5	42.5	42.5	55.972	520	520	11.3	1	2	3	4	2	3	2	4	4	4		4	9	6	1	10	8	3	0	323.01	324650	327170	322390	315810	339330	329460	330160	327550	321660	329320
sp|Q7PLI2|NIPB_DROME	sp|Q7PLI2|NIPB_DROME	8	8	8		1	8	8	8	8	8	8	5	5	5	236.73	2077	2077	5.89	1	1		3	1						3								0	24.21	18308	19398	18599	19034	18429	17884	18375	17502	18348	20008
sp|Q7PLI7|DCLK_DROME	sp|Q7PLI7|DCLK_DROME	3	3	3		1	3	3	3	3	3	3	6.7	6.7	6.7	82.97	748	748	9.5							1	1	1					1					0	30.863	4805.9	5172.9	5875.5	4915.4	5422.5	5575	5292.1	5165.9	5336.9	5239.8
sp|Q7PLS8|INT3_DROME	sp|Q7PLS8|INT3_DROME	5	5	5		1	5	5	5	5	5	5	5.9	5.9	5.9	123.95	1068	1068	12.6				1								1			2		1		0	25.987	13072	15450	14149	13608	13832	13724	13576	13658	14665	14085
sp|Q7YTY6|SP42D_DROME	sp|Q7YTY6|SP42D_DROME	7	7	7		1	7	7	7	7	7	7	22	22	22	41.179	372	372	7.9	1	1				2	1	1	1				2	1					0	28.134	49432	51316	48328	50073	44319	44967	46298	45103	45249	50141
sp|Q7YU24|MARF_DROME	sp|Q7YU24|MARF_DROME	15	15	15		1	15	15	15	15	15	15	24.1	24.1	24.1	91.371	810	810	11	1			1		4	1	2	3		2	2	2		2	1	2	3	0	238.15	89404	90725	92811	91800	95949	95275	91983	93904	91550	99102
sp|Q7YZA2|Y7065_DROME	sp|Q7YZA2|Y7065_DROME	5	5	5		1	5	5	5	5	5	5	4.1	4.1	4.1	136.77	1231	1231	13.4	1				1												2	3	0	11.421	16647	17277	17558	15448	17986	16850	16835	16381	17376	17267
sp|Q867Z4|LOLA4_DROME	sp|Q867Z4|LOLA4_DROME	10	10	10		1	10	10	10	10	10	10	13	13	13	105.81	970	970	11.5			1		1			1	4	1					3			3	0	136.61	66772	67723	68445	65123	69745	67168	65957	65002	65509	68860
sp|Q868Z9|PPN_DROME	sp|Q868Z9|PPN_DROME	66	66	66		1	66	66	66	66	66	66	28.9	28.9	28.9	313.03	2898	2898	8.7	8	8	7	8	6	11	6	4	11	12	12	5	9	5	2	5	3	6	0	323.31	503420	518610	530630	501430	495000	490740	476260	484840	475180	492370
sp|Q86B47|Y8611_DROME	sp|Q86B47|Y8611_DROME	2	2	2		1	2	2	2	2	2	2	1.8	1.8	1.8	107.97	975	975	8	1				1													1	0.0045872	1.7697	23848	25513	26044	24552	23389	24211	22782	23802	23593	23790
sp|Q86B61|TBH1_DROME	sp|Q86B61|TBH1_DROME	12	12	12		1	12	12	12	12	12	12	22.2	22.2	22.2	77.729	670	670	7.75	1	1	2	1				4	1	1	3		1	1					0	88.679	56487	59356	58137	57408	56746	54883	53066	54443	54899	56681
sp|Q86B87|MMD4_DROME	sp|Q86B87|MMD4_DROME	4	4	4		1	4	4	4	4	4	4	8.9	8.9	8.9	67.171	610	610	10.3		1							2	1						2			0	29.579	17343	17660	17657	17605	18383	17850	16903	16742	17376	18126
sp|Q86BA1|MICAL_DROME	sp|Q86BA1|MICAL_DROME	6	6	6		1	6	6	6	6	6	6	1.3	1.3	1.3	525.04	4723	4723	9.75				1		1	1	1		1			1	1		1			0	17.834	43951	39538	41106	37919	40806	36927	39119	38822	38942	39431
sp|Q86BL4|GATC_DROME	sp|Q86BL4|GATC_DROME	1	1	1		1	1	1	1	1	1	1	6.8	6.8	6.8	16.869	148	148	18																		1	0.0067101	1.5784	4987.3	4979.9	4404.2	4187.6	4853.8	5206.9	4389.5	4345.5	4562	4708
sp|Q86BN8|PTPM1_DROME	sp|Q86BN8|PTPM1_DROME	4	4	4		1	4	4	4	4	4	4	29	29	29	23.155	200	200	10.8		1					1							2			1		0	18.924	7417.4	7008.1	7295.7	7295.8	7924.3	7494.9	8062.3	7668.6	7018.2	7725.8
sp|Q86NP2|NELFA_DROME	sp|Q86NP2|NELFA_DROME	2	2	2		1	2	2	2	2	2	2	1.4	1.4	1.4	134.95	1251	1251	3		1		1															0.00020934	2.5689	8527.8	8790.1	9621.9	9102.3	8646.7	9067.1	8890.3	8636.3	9183.1	9016.3
sp|Q86S05|LIG_DROME	sp|Q86S05|LIG_DROME	13	13	13		1	13	13	13	13	13	13	16.1	16.1	16.1	139.49	1375	1375	9.36	2	2	2	2	1	1	1				2	2	2	1	5		1	1	0	323.31	64002	69396	67250	64037	69438	64010	66060	69833	65609	64563
sp|Q8I0G5|COPG_DROME	sp|Q8I0G5|COPG_DROME	21	21	21		1	21	21	21	21	21	21	30.5	30.5	30.5	97.689	883	883	11.7		1			3	1	2		3	2	5	1	4	3	3	5	2	1	0	248.84	146680	148810	149930	148790	148130	149480	146850	150630	146560	149470
sp|Q8I0P1|SPAST_DROME	sp|Q8I0P1|SPAST_DROME	1	1	1		1	1	1	1	1	1	1	2.5	2.5	2.5	82.748	758	758	18																		1	0	7.8435	2016	2256.4	1830.1	1956.9	2162.2	2050.7	1929.3	1844.8	1873.1	2013.3
sp|Q8I7C3|LASP1_DROME	sp|Q8I7C3|LASP1_DROME	14	14	14		1	14	14	14	14	14	14	27.4	27.4	27.4	74.246	657	657	8.5	1	2	2	2		2		3	3	1	4	2	2				1	1	0	122.95	108130	114730	112090	112560	117030	112770	109340	110970	110330	114880
sp|Q8I8U7|TRA1_DROME	sp|Q8I8U7|TRA1_DROME	3	3	3		1	3	3	3	3	3	3	0.7	0.7	0.7	436.49	3803	3803	9.67					1					1				1					0.0045817	1.7547	2510	2702.9	2643.9	3028.4	2740.1	2565.7	2507.7	2524.2	2858.3	2932.3
sp|Q8IGJ0|EFR3_DROME	sp|Q8IGJ0|EFR3_DROME	20	20	20		1	20	20	20	20	20	20	26.9	26.9	26.9	93.96	834	834	9.8	1	2		2		1		2	2	5	1			5	3	1			0	115.52	89489	93856	95296	91676	90981	91847	91385	91731	90945	97542
sp|Q8IMC6|ASATR_DROME	sp|Q8IMC6|ASATR_DROME	11	11	11		1	11	11	11	11	11	11	12.3	12.3	12.3	138.83	1262	1262	5.31			2	6	2		1		1				1						0	93.203	40484	42243	42456	41095	43229	40956	40669	40574	40752	43151
sp|Q8IMX7|MIRO_DROME	sp|Q8IMX7|MIRO_DROME	6	6	6		1	6	6	6	6	6	6	14.1	14.1	14.1	73.775	652	652	12.8			1							1		1					2	1	0	29.197	19441	20149	20175	21490	21470	20661	20224	20156	19751	22670
sp|Q8IN43|TOTC_DROME	sp|Q8IN43|TOTC_DROME	2	2	2		1	2	2	2	2	2	2	25.6	25.6	25.6	14.296	129	129	10			1														1		0	42.415	3711.8	3199.3	4046.6	3845.2	2185.7	2716.2	2126.3	3225.7	2863	2719
sp|Q8IN44|TOTA_DROME	sp|Q8IN44|TOTA_DROME	6	6	6		1	6	6	6	6	6	6	54.3	54.3	54.3	14.22	129	129	9.33		1	2		1	2			1					3				2	0	59.606	54646	53091	62904	62595	45954	44199	44311	50157	51628	51646
sp|Q8IN78|TIM22_DROME	sp|Q8IN78|TIM22_DROME	5	5	5		1	5	5	5	5	5	5	30.3	30.3	30.3	21.032	195	195	12.2								1	1			1		1				1	0	30.202	15062	15215	15608	15064	16431	17185	15749	15477	15953	16532
sp|Q8IN94|OSA_DROME	sp|Q8IN94|OSA_DROME	17	17	17		1	17	17	17	17	17	17	7	7	7	284.06	2716	2716	7.17	2		1	1	1	3	1	5	1	1				1			1		0	82.423	67744	73964	72078	67582	70651	66203	65767	68212	67347	70521
sp|Q8INB9|AKT1_DROME	sp|Q8INB9|AKT1_DROME	7	7	7		1	7	7	7	7	7	7	13.7	13.7	13.7	68.484	611	611	9.75							1	1	2	1	2		1						0	34.897	34884	38108	38469	36763	37469	33929	35154	38005	35208	36666
sp|Q8INF0|GCY8E_DROME	sp|Q8INF0|GCY8E_DROME	1	1	1		1	1	1	1	1	1	1	1	1	1	105.05	947	947	3			1																0.0080203	1.4411	1175.4	1301.2	1317.1	1112.4	1166.7	968.83	866.66	1222.2	1169.8	1240.9
sp|Q8INF2|TAM41_DROME	sp|Q8INF2|TAM41_DROME	3	3	3		1	3	3	3	3	3	3	8.2	8.2	8.2	38.218	342	342	12.3			1													1		1	0	6.1641	20162	23178	21236	22610	22582	22207	22736	22803	21906	22853
sp|Q8INF7|DAAF5_DROME	sp|Q8INF7|DAAF5_DROME	1	1	1		1	1	1	1	1	1	1	1.1	1.1	1.1	96.289	845	845	17																	1		0.00082902	2.4015	2618.2	2976.8	3017.6	2205.6	2195	2413	2110.8	2553.5	2141.1	2697.8
sp|Q8INK9|MSRB_DROME	sp|Q8INK9|MSRB_DROME	6	6	6		1	6	6	6	6	6	6	40.4	40.4	40.4	23.299	208	208	8.27		2				1	2	3						2	1				0	56.222	28854	28796	29770	29772	32057	30623	29123	29981	30274	31944
sp|Q8IPK4|GLT25_DROME	sp|Q8IPK4|GLT25_DROME	1	1	1		1	1	1	1	1	1	1	2.3	2.3	2.3	71.148	612	612	3			1																0.00021128	2.7277	706.66	661.1	554.66	523.06	754.95	621.99	624.17	681.09	705.15	766.35
sp|Q8IPM8|CPLX_DROME	sp|Q8IPM8|CPLX_DROME	12	12	12		1	12	12	12	12	12	12	65.5	65.5	65.5	16.416	142	142	6.92	8	4	7	4	3	4	2	2	1	1	2		1	3	2	4	2		0	221.55	165770	169390	171860	162320	173960	162010	164120	167460	167630	176780
sp|Q8IQ56|TMM11_DROME	sp|Q8IQ56|TMM11_DROME	5	5	5		1	5	5	5	5	5	5	29.7	29.7	29.7	20.333	182	182	7.88		2	1						1		1	3							0	26.528	22095	24551	23987	23700	24181	23316	24258	24269	23550	26219
sp|Q8IQ70|MCU_DROME	sp|Q8IQ70|MCU_DROME	6	6	6		1	6	6	6	6	6	6	14.8	14.8	14.8	42.477	366	366	8.12				1	1		1	2		1	1	1							0	22.837	42592	45232	46168	43752	46034	44926	43922	44185	45273	47680
sp|Q8IQC1|TVP23_DROME	sp|Q8IQC1|TVP23_DROME	1	1	1		1	1	1	1	1	1	1	4.9	4.9	4.9	25.527	223	223	6						1													0.0002165	3.2034	4007	4345.8	4061.5	3883.6	4391.3	4496.7	4176.6	4081.9	4205.7	4747.5
sp|Q8IQG1|MOB2_DROME	sp|Q8IQG1|MOB2_DROME	4	4	4		1	4	4	4	4	4	4	5.7	5.7	5.7	58.907	566	566	11			1								1			1		1			0	5.7993	29539	28831	29614	29249	30734	29357	29014	29379	29355	30623
sp|Q8IR45|BORC8_DROME	sp|Q8IR45|BORC8_DROME	2	2	2		1	2	2	2	2	2	2	10.9	10.9	10.9	20.937	183	183	13.5										1							1		0	12.939	9596.8	9061	9273.2	8928.1	9024.8	8898.1	8835.8	9019.5	8598.5	9359.5
sp|Q8IRG6|SPT16_DROME	sp|Q8IRG6|SPT16_DROME	6	6	6		1	6	6	6	6	6	6	5.4	5.4	5.4	123.58	1083	1083	9.14		1	1	1						1			1			2			0	16.087	17490	18861	18760	17501	18966	18257	17275	18655	18472	19007
sp|Q8IRH5|Y2199_DROME	sp|Q8IRH5|Y2199_DROME	11	11	11		1	11	11	11	11	11	11	15.4	15.4	15.4	81.991	733	733	9.31		1	1	2		2		1		1			1	1		1	1	1	0	57.089	28262	28581	26781	28019	28537	29916	27481	28406	27481	29903
sp|Q8IRI6|GTR1_DROME	sp|Q8IRI6|GTR1_DROME	3	3	3		1	3	3	3	3	3	3	1.9	1.9	1.9	158.44	1440	1440	11.2			1	1												2	1		0	15.008	11668	12213	13039	12543	12153	11984	11977	11195	11596	11989
sp|Q8IRJ8|THOC7_DROME	sp|Q8IRJ8|THOC7_DROME	1	1	1		1	1	1	1	1	1	1	4.2	4.2	4.2	33.052	288	288	6						1													0.0044141	1.8376	3669.5	3933.7	3756.5	3344.3	3583.2	3690.5	3233.6	3831.4	3509.6	4234.3
sp|Q8IRR5|SIR4_DROME	sp|Q8IRR5|SIR4_DROME	3	3	3		1	3	3	3	3	3	3	14.4	14.4	14.4	34.991	312	312	13.3				1														2	0	40.923	6901.2	6477.9	7015.9	6367.3	7400.6	7879.7	7864.3	7079.7	7350.7	7920.6
sp|Q8MKJ4|OB57B_DROME	sp|Q8MKJ4|OB57B_DROME	1	1	1		1	1	1	1	1	1	1	6.4	6.4	6.4	16.663	141	141	5					1														0.0036327	1.9152	1852.3	1876.5	2297	1988.2	1911.1	1814.5	1761.4	2019.7	1643	1591.8
sp|Q8MKK0|OB57A_DROME	sp|Q8MKK0|OB57A_DROME	2	2	2		1	2	2	2	2	2	2	13	13	13	19.462	169	169	11.7											1	2							0	9.7526	12488	14587	13211	12570	13459	13670	12816	13782	13167	14226
sp|Q8MKL1|U598_DROME	sp|Q8MKL1|U598_DROME	3	3	3		1	3	3	3	3	3	3	16.8	16.8	16.8	19.664	167	167	7	1				1						2								0	24.108	14462	14671	14612	13925	14258	15117	13680	13383	14505	14240
sp|Q8MKN0|COQ9_DROME	sp|Q8MKN0|COQ9_DROME	7	7	7		1	7	7	7	7	7	7	23.6	23.6	23.6	36.343	326	326	9.12	1	1		1			1				1					3			0	80.454	33451	35027	35380	34208	33482	30995	33266	32943	33308	36757
sp|Q8ML70|IMPP_DROME	sp|Q8ML70|IMPP_DROME	10	10	10		1	10	10	10	10	10	10	43.6	43.6	43.6	28.036	257	257	8.79		1	3	2	2	1		3	5		3	2	3	2				1	0	175.16	85486	85107	81964	84000	84358	83196	90349	87244	79697	91724
sp|Q8MLV1|LBR_DROME	sp|Q8MLV1|LBR_DROME	6	6	6		1	6	6	6	6	6	6	11.2	11.2	11.2	83.184	741	741	10.3		1					3		1				1	2	2				0	78.572	21281	24618	25480	23647	24692	23284	22451	24436	23033	24164
sp|Q8MLY8|RS8_DROME	sp|Q8MLY8|RS8_DROME	9	9	9		1	9	9	9	9	9	9	51.9	51.9	51.9	23.759	208	208	11.5		2							2	4	4	2	5	5	3				0	119.79	124190	132040	125840	132050	139090	133220	136190	128510	131990	136960
sp|Q8MLZ7|IDGF3_DROME	sp|Q8MLZ7|IDGF3_DROME	13	13	13		1	13	13	13	13	13	13	39.9	39.9	39.9	49.205	441	441	8.94	1	2				1	2	2	3		4				1		2		0	190.88	75432	77058	76805	76049	75863	72575	73820	74400	72003	78595
sp|Q8MM24|IDGF1_DROME	sp|Q8MM24|IDGF1_DROME	5	5	5		1	5	5	5	5	5	5	14.8	14.8	14.8	49.376	439	439	6.57	1				1		3	1			1								0	26.049	24204	22683	26950	24322	23565	22589	23185	25122	23577	25873
sp|Q8MMC4|CDV3_DROME	sp|Q8MMC4|CDV3_DROME	9	9	9		1	9	9	9	9	9	9	45.4	45.4	45.4	29.635	271	271	7.71	1		1	1	2	5	1	2	1						1			2	0	136.4	71100	71725	75835	71530	77361	73155	70777	73372	72367	71083
sp|Q8MR62|VIAF1_DROME	sp|Q8MR62|VIAF1_DROME	7	7	7		1	7	7	7	7	7	7	40.8	40.8	40.8	27.44	240	240	9.86	1			2								1		1		1		1	0	19.937	18481	19516	19818	19975	18831	19117	18792	18187	18741	20382
sp|Q8MRC9|GALT9_DROME	sp|Q8MRC9|GALT9_DROME	1	1	1		1	1	1	1	1	1	1	1.2	1.2	1.2	73.192	650	650	14														1					0.0040201	1.866	3389.1	3372.6	3110.5	2720.8	3248.8	2860.2	2851.3	3203.3	2873.2	3471
sp|Q8MRQ4|LMBD2_DROME	sp|Q8MRQ4|LMBD2_DROME	2	2	2		1	2	2	2	2	2	2	2.9	2.9	2.9	78.439	694	694	7				1						1									0.00082919	2.4033	5091.4	5333.7	4923.3	5245.8	5224.8	4943.1	4901	5357.4	5120.3	5041.7
sp|Q8MS27|RM35_DROME	sp|Q8MS27|RM35_DROME	2	2	2		1	2	2	2	2	2	2	13.5	13.5	13.5	20.473	178	178	8.33							2				1								0	7.7697	13535	15976	14200	15174	15573	15625	14983	15098	14473	14925
sp|Q8MS59|WAT_DROME	sp|Q8MS59|WAT_DROME	2	2	2		1	2	2	2	2	2	2	3.9	3.9	3.9	59.514	517	517	8.67		1										2							0	9.2571	12019	12633	13280	13342	12300	12092	11700	12176	12032	12651
sp|Q8MSG8|APTX_DROME	sp|Q8MSG8|APTX_DROME	2	2	2		1	2	2	2	2	2	2	2.4	2.4	2.4	76.476	662	662	7.5						1			1										0.00022655	4.2567	7423	7611.1	6839.6	5868.1	7218.9	7131.1	6194.2	7238.6	7373.5	7485.3
sp|Q8MSS1|LVA_DROME	sp|Q8MSS1|LVA_DROME	52	52	52		1	52	52	52	52	52	52	23.5	23.5	23.5	315.9	2779	2779	8.2	1	4	5	8	2	5	8	6	4	1	4	4	2		2	5	3		0	323.31	169240	172460	172820	162450	170230	164230	162990	166660	162040	165390
sp|Q8MSU3|FRRS1_DROME	sp|Q8MSU3|FRRS1_DROME	9	9	9		1	9	9	9	9	9	9	18.5	18.5	18.5	70.284	647	647	5	3	2	2		1	2	1						1		1				0	58.827	36298	42128	40164	39415	40567	38333	40405	41067	40208	42516
sp|Q8MSU4|SYMPK_DROME	sp|Q8MSU4|SYMPK_DROME	7	7	7		1	7	7	7	7	7	7	6.8	6.8	6.8	132.08	1165	1165	11.8									1	2		3		1	1				0	26.432	17289	17879	17711	17214	17360	17372	17780	15720	17565	18885
sp|Q8MSV2|SHEP_DROME	sp|Q8MSV2|SHEP_DROME	6	6	6		1	6	6	6	6	6	6	12.9	12.9	12.9	62.174	590	590	9.21	1		4	1			2				1					1	1	3	0	65.296	54718	59461	58999	55514	57980	54636	54939	54792	52842	55676
sp|Q8MSX1|ENC_DROME	sp|Q8MSX1|ENC_DROME	3	3	3		1	3	3	3	3	3	3	2	2	2	188.66	1818	1818	3.67			2		1														0	5.9398	5361.7	6654.1	6485	5897	5951.6	5597.9	5586.4	5932	5676.8	6311.3
sp|Q8MSX2|MED6_DROME	sp|Q8MSX2|MED6_DROME	3	3	3		1	3	3	3	3	3	3	15.3	15.3	15.3	28.374	249	249	14.7													1	1			1		0	5.1368	3465.9	4015.5	3638.1	3886	3770.6	3689.7	3828.6	3409.7	3916.8	3866.9
sp|Q8MSY4|VPS51_DROME	sp|Q8MSY4|VPS51_DROME	2	2	2		1	2	2	2	2	2	2	4.1	4.1	4.1	83.937	740	740	5.5		1							1										0.0034385	1.9504	3578	3805	3659.3	3520.3	3796.4	3436.2	3388.5	3264	3198.2	3204.3
sp|Q8MV48|GALT7_DROME	sp|Q8MV48|GALT7_DROME	3	3	3		1	3	3	3	3	3	3	5.2	5.2	5.2	68.332	591	591	6			1				1	1											0	15.21	9968.9	10446	9244.7	10078	10614	10006	9137.4	10526	9836.1	10176
sp|Q8SWR8|ATX2_DROME	sp|Q8SWR8|ATX2_DROME	12	12	12		1	12	12	12	12	12	12	16	16	16	117.58	1084	1084	8.31	1		2	2			1	3		2	2		1		1		1		0	130.11	65063	68773	67485	63280	68715	66603	65778	66314	63344	68417
sp|Q8SWU7|OLA1_DROME	sp|Q8SWU7|OLA1_DROME	21	21	21		1	21	21	21	21	21	21	57.2	57.2	57.2	44.91	397	397	7.94	4			5	3	3	1	3	4	2		1			3		1	2	0	177.67	170220	184960	182280	179710	173460	163640	164330	171720	168150	174380
sp|Q8SX68|Y0915_DROME	sp|Q8SX68|Y0915_DROME	20	20	20		1	20	20	20	20	20	20	33.5	33.5	33.5	65.421	609	609	7.97	2	4	3	1	1	2	3		2	4	2	1				1	2	2	0	91.877	114330	120480	122400	119220	122600	120810	114960	117760	119100	121250
sp|Q8SX83|SPEN_DROME	sp|Q8SX83|SPEN_DROME	3	3	3		1	3	3	3	3	3	3	0.5	0.5	0.5	599.99	5560	5560	5.67	1					1				1									0.00022252	3.8055	5137.8	5419.6	5161.9	5384.9	5349.8	4839.2	4398.9	4400.5	4898.2	4966.8
sp|Q8SXY6|TMEDA_DROME	sp|Q8SXY6|TMEDA_DROME	5	5	5		1	5	5	5	5	5	5	22.3	22.3	22.3	23.691	206	206	10.9						1	2		1	2		1				3			0	25.703	54843	57035	56041	53977	56832	56685	55767	54938	55951	58862
sp|Q8SY33|GAWKY_DROME	sp|Q8SY33|GAWKY_DROME	10	10	10		1	10	10	10	10	10	10	8.6	8.6	8.6	142.97	1384	1384	10.7	2					2		3						1	1			4	0	107.57	35916	38931	38411	36487	40669	38254	37683	39430	38612	40201
sp|Q8SY41|BCAS3_DROME	sp|Q8SY41|BCAS3_DROME	7	7	7		1	7	7	7	7	7	7	7.8	7.8	7.8	117.53	1122	1122	8				2	2	1		1				1	1		1				0	20.415	25324	27275	27832	25291	27035	23465	26203	26112	25570	23403
sp|Q8SY61|OB56D_DROME	sp|Q8SY61|OB56D_DROME	7	7	7		1	7	7	7	7	7	7	55	55	55	14.119	131	131	9.81					2	4	2		2	1	1		7	2					0	116.71	165380	148890	142940	170800	131650	138680	144890	134730	119660	141780
sp|Q8SY96|NFU1_DROME	sp|Q8SY96|NFU1_DROME	6	6	6		1	6	6	6	6	6	6	28.3	28.3	28.3	31.295	283	283	10.2			1		1	1	1	1	1			2	1	3	1				0	58.68	54331	53589	52509	53234	54896	54759	52614	53216	53880	56168
sp|Q8SYD0|TTC19_DROME	sp|Q8SYD0|TTC19_DROME	3	3	3		1	3	3	3	3	3	3	7.9	7.9	7.9	42.06	369	369	8		1				1					1		1						0	12.268	11782	12786	12782	12845	12682	11839	12154	12079	12033	14182
sp|Q8SYG2|CSN3_DROME	sp|Q8SYG2|CSN3_DROME	9	9	9		1	9	9	9	9	9	9	22.7	22.7	22.7	50.703	445	445	8.64	2		1	2							1	2	1				2		0	23.492	40095	42444	43099	40520	41904	38519	39943	39948	39500	40560
sp|Q8SYS7|NARF_DROME	sp|Q8SYS7|NARF_DROME	6	6	6		1	6	6	6	6	6	6	12.6	12.6	12.6	54.533	477	477	7.67		1		1			1	1				1	1						0	14.246	20454	21996	21318	21135	20734	20935	20474	21398	20378	21424
sp|Q8SZ63|GOGA5_DROME	sp|Q8SZ63|GOGA5_DROME	2	2	2		1	2	2	2	2	2	2	5.2	5.2	5.2	58.679	516	516	3	1				1														0	8.6854	4376.5	4404.4	3926.3	4520.5	4490.1	4652	4092.4	4093.8	4491.3	4478.6
sp|Q8T045|RUMI_DROME	sp|Q8T045|RUMI_DROME	1	1	1		1	1	1	1	1	1	1	2.4	2.4	2.4	47.735	411	411	2		1																	0.00021668	3.226	947.13	862.39	1024.3	770.3	690.9	916.56	700.43	1012.5	915.47	940.26
sp|Q8T079|GLYR1_DROME	sp|Q8T079|GLYR1_DROME	23	23	23		1	23	23	23	23	23	23	50.7	50.7	50.7	65.251	602	602	11.4	3	2	3	1	1	3	2	3	4	4	4	5		1	3	4	6	11	0	248.93	191820	202930	203360	190850	194750	178820	180900	187720	183400	188730
sp|Q8T0R7|IDGF5_DROME	sp|Q8T0R7|IDGF5_DROME	8	6	6		1	8	6	6	8	6	6	14.4	12.6	12.6	50.107	444	444	7.75	1	1			2	1					1				1		1		0	65.941	8069.6	8948	9436.7	9158	7441.9	7735.8	7608.5	8267.5	7946.4	8117.2
sp|Q8T0S6|HIPPO_DROME	sp|Q8T0S6|HIPPO_DROME	1	1	1		1	1	1	1	1	1	1	1.5	1.5	1.5	75.109	669	669	18																		1	0.00020991	2.5888	4077.3	4319.9	3688.2	4099	3841.7	4382.2	3558.9	3840.1	3736.2	4468.2
sp|Q8T390|SH3G3_DROME	sp|Q8T390|SH3G3_DROME	22	22	22		1	22	22	22	22	22	22	54.7	54.7	54.7	41.408	369	369	10.2	2	3	7		2	2	1	6	5	6	3	4	4	3	2	4	2	7	0	181.39	324660	343800	342990	331480	343590	331710	325000	329950	321560	341910
sp|Q8T3L6|FABD_DROME	sp|Q8T3L6|FABD_DROME	7	7	7		1	7	7	7	7	7	7	21.4	21.4	21.4	42.085	379	379	7.25			3			2	1						1				1		0	31.074	46360	46151	46828	45159	49406	48018	47117	46969	47577	48688
sp|Q8T3U2|RS23_DROME	sp|Q8T3U2|RS23_DROME	6	6	6		1	6	6	6	6	6	6	35.7	35.7	35.7	16.016	143	143	11.4						1		1	2	1	3		2	3		1			0	93.172	89781	94168	94841	100680	105990	101190	103030	101520	106070	111150
sp|Q8T3X9|ISCA1_DROME	sp|Q8T3X9|ISCA1_DROME	4	4	4		1	4	4	4	4	4	4	40.8	40.8	40.8	14.14	130	130	8.67							2	3						1					0	42.673	17356	18390	18124	15271	19255	17484	18777	17877	19173	17690
sp|Q8T498|GAP2_DROME	sp|Q8T498|GAP2_DROME	1	1	1		1	1	1	1	1	1	1	0.6	0.6	0.6	173.53	1580	1580	3			1																0	4.7992	0	0	0	0	0	0	0	0	0	0
sp|Q8T4E1|GPI8_DROME	sp|Q8T4E1|GPI8_DROME	4	4	4		1	4	4	4	4	4	4	17.2	17.2	17.2	40.368	355	355	11.6					1	2								1		1	2		0	25.199	28821	29830	31041	29884	33103	30241	30725	32856	30999	31925
sp|Q8T6B9|PUF68_DROME	sp|Q8T6B9|PUF68_DROME	14	14	14		1	14	14	14	14	14	14	30.5	30.5	30.5	67.939	637	637	9.65	2	1	2			2		1	2		1	2		3	1		1	2	0	94.87	58469	62255	61733	61870	61118	58396	56469	59103	58965	60039
sp|Q8T8R1|Y3800_DROME	sp|Q8T8R1|Y3800_DROME	8	8	8		1	8	8	8	8	8	8	52.7	52.7	52.7	17.615	165	165	6.64	2	1			4	5	7	3				1	1	1					0	100.17	142170	153060	153350	141110	146440	131760	136110	145420	131350	131120
sp|Q8T9B6|MESD_DROME	sp|Q8T9B6|MESD_DROME	9	9	9		1	9	9	9	9	9	9	52.8	52.8	52.8	21.002	180	180	7.46	1			2	3	1				2	2	1	1						0	65.632	60608	66442	67004	61823	63135	61472	60803	61078	59879	60578
sp|Q8WSF3|FDL_DROME	sp|Q8WSF3|FDL_DROME	4	4	4		1	4	4	4	4	4	4	5.3	5.3	5.3	75.485	660	660	8.75				1		1			1							1			0	8.6275	20503	22386	22170	21972	22119	20967	21684	21173	21759	23961
sp|Q8WTC1|RT15_DROME	sp|Q8WTC1|RT15_DROME	3	3	3		1	3	3	3	3	3	3	11.8	11.8	11.8	33.472	280	280	6.67			1					1	1										0	9.1919	13996	14924	13454	14036	15083	15669	14860	14416	15317	15565
sp|Q94511|NDUS1_DROME	sp|Q94511|NDUS1_DROME	32	32	32		1	32	32	32	32	32	32	52.7	52.7	52.7	78.629	731	731	9.8	8	5	8	7	1		1	6	6	9	3	4	1	1	6	5	12	7	0	323.31	410060	422570	437430	403340	431070	401390	410540	420030	406770	422940
sp|Q94514|COX5A_DROME	sp|Q94514|COX5A_DROME	7	7	7		1	7	7	7	7	7	7	39.6	39.6	39.6	16.622	149	149	8.27	4	2	2	2	1		3	4	3	2	2	1	1		2		3	1	0	39.175	147170	158920	165320	169570	172610	175050	170510	165000	171360	186450
sp|Q94516|AT5F1_DROME	sp|Q94516|AT5F1_DROME	14	14	14		1	14	14	14	14	14	14	44	44	44	27.357	243	243	12.7				1	3	4	1		2	2	3	8	8	2	12	10	4	1	0	109.36	347590	362620	386430	370110	396610	383150	391090	388150	400850	412900
sp|Q94517|HDAC1_DROME	sp|Q94517|HDAC1_DROME	6	6	6		1	6	6	6	6	6	6	17.1	17.1	17.1	58.33	521	521	7.82	3						1	2	1		1	2				1			0	94.217	39817	42175	43072	39987	41586	38380	39339	41538	39810	39870
sp|Q94518|NACA_DROME	sp|Q94518|NACA_DROME	8	8	8		1	8	8	8	8	8	8	58.5	58.5	58.5	23.021	217	217	11.5			1		1	3	1	3						1	3	2	2	2	0	196.11	66205	70443	69908	64844	68920	65615	64453	69155	68089	67097
sp|Q94519|ACPM_DROME	sp|Q94519|ACPM_DROME	3	3	3		1	3	3	3	3	3	3	18.4	18.4	18.4	17.235	152	152	9.11	1				2	2	1									1		2	0	5.0344	37577	41876	42839	41215	43496	42170	41301	41812	42786	44932
sp|Q94521|DNAT_DROME	sp|Q94521|DNAT_DROME	10	10	10		1	10	10	10	10	10	10	37.5	37.5	37.5	30.975	275	275	12.8	1			1				1	2		3	2	1	1	2	2	3	3	0	81.72	107070	116250	118630	114010	115010	111600	112630	111640	113070	117590
sp|Q94522|SUCA_DROME;tr|Q9VDW7|Q9VDW7_DROME	sp|Q94522|SUCA_DROME	10;1	10;1	10;1		2	10	10	10	10	10	10	37.5	37.5	37.5	34.389	328	328;342	8.93	4	6	5	2	1		3	9	4	4			3	2	2	4		7	0	170.9	345790	361130	383870	376700	391630	396330	395460	378280	379870	417190
sp|Q94523|SDHA_DROME	sp|Q94523|SDHA_DROME	28	28	28		1	28	28	28	28	28	28	53.1	53.1	53.1	72.342	661	661	11.2	6	4	3	7	6	1	1	5	8	6	2	1	4	6	13	13	7	13	0	323.31	455980	454950	464700	440790	485280	470900	466130	464360	467220	489410
sp|Q94524|DYLT_DROME	sp|Q94524|DYLT_DROME	3	3	3		1	3	3	3	3	3	3	41.4	41.4	41.4	12.479	111	111	9.86						2			2	1				1	1				0	45.92	29696	29483	29513	27794	30298	29781	28104	28676	28031	29965
sp|Q94526|ORK1_DROME	sp|Q94526|ORK1_DROME	4	4	4		1	4	4	4	4	4	4	7.5	7.5	7.5	109.29	1001	1001	8.6		1	1							2								1	0	67.308	9653.5	10244	10147	9110.3	10695	9994.9	10383	9845.2	9208.7	10415
sp|Q94527|NFKB1_DROME	sp|Q94527|NFKB1_DROME	4	4	4		1	4	4	4	4	4	4	4.3	4.3	4.3	109.77	971	971	8.25				2							1			1					0	10.367	10509	10930	10093	11228	9740.5	9805.8	10118	10547	9842.6	10075
sp|Q94529|GS1_DROME	sp|Q94529|GS1_DROME	12	12	12		1	12	12	12	12	12	12	57.6	57.6	57.6	25.784	231	231	9.18	2	1	2	3	2	3	1	1			3		2	1		2	3	2	0	166.7	161660	169720	167210	164020	170140	168820	165710	163500	162710	168720
sp|Q94535|U2AF1_DROME	sp|Q94535|U2AF1_DROME	5	5	5		1	5	5	5	5	5	5	22.7	22.7	22.7	29.877	264	264	8.86					1		2		1	1	1		1						0	16.868	18872	20928	18464	16041	18178	18059	18246	19423	18093	18820
sp|Q94545|ASH2_DROME	sp|Q94545|ASH2_DROME	3	3	3		1	3	3	3	3	3	3	4.7	4.7	4.7	63.229	556	556	11.5			1					1									1	1	0.00022899	4.6061	18555	19335	19017	18490	17886	18976	18897	17311	17781	19763
sp|Q94546|ATU_DROME	sp|Q94546|ATU_DROME	1	1	1		1	1	1	1	1	1	1	1.5	1.5	1.5	77.421	725	725	4				1															0.00021468	3.0501	4602.5	5215.8	4599.8	4809.4	4763.4	4743.6	4655.3	5374	4520.4	5559.9
sp|Q94547|RGA_DROME	sp|Q94547|RGA_DROME	2	2	2		1	2	2	2	2	2	2	3.4	3.4	3.4	59.973	585	585	12.5											1			1					0.00021805	3.3765	4602.4	4269	4453.7	4643.9	3595.2	3949.8	3941.2	3443	3615.6	3827.1
sp|Q94887|NRX4_DROME	sp|Q94887|NRX4_DROME	40	40	40		1	40	40	40	40	40	40	32.1	32.1	32.1	145.47	1284	1284	10.8	3	3	5	3	2	3	1	8	6	4	1	3	6	12	12	4	6	3	0	297.56	379230	407070	411330	392860	399420	387220	381640	390640	370770	401660
sp|Q94899|CSN2_DROME	sp|Q94899|CSN2_DROME	8	8	8		1	8	8	8	8	8	8	20.7	20.7	20.7	51.526	444	444	15.2					1								2	2	1	2	6	2	0	65.051	43339	44416	46796	45697	44647	44677	44749	43979	44380	45237
sp|Q94900|GLUCL_DROME	sp|Q94900|GLUCL_DROME	9	9	9		1	9	9	9	9	9	9	24.8	24.8	24.8	52.306	456	456	8.63	1			3	2	2	2			1	3	1		1	2	1			0	71.855	97774	101730	103740	99565	101990	102180	101280	96989	100910	102930
sp|Q94901|LARK_DROME	sp|Q94901|LARK_DROME	15	15	15		1	15	15	15	15	15	15	44.9	44.9	44.9	39.911	352	352	8.54		4	3	4	1	2	1			2	2		1	2	1	2	2	1	0	83.633	154710	168190	168600	162530	159130	159680	158530	158800	154520	163030
sp|Q94915|REG2_DROME	sp|Q94915|REG2_DROME	8	8	8		1	8	8	8	8	8	8	34.6	34.6	34.6	30.113	260	260	10.1				2	1	2	2				1	1	1	1	2	1	1		0	143.31	44560	44824	45501	44981	46378	44295	45506	45972	45405	50646
sp|Q94920|VDAC_DROME	sp|Q94920|VDAC_DROME	19	19	19		1	19	19	19	19	19	19	84	84	84	30.55	282	282	9.12	6	11	12	9	7	7	3	3	9	14	20	19	7	4	6	7	7	2	0	323.31	773180	800480	854410	799280	849610	816240	834140	815840	808930	843710
sp|Q94981|ARI1_DROME	sp|Q94981|ARI1_DROME	3	3	3		1	3	3	3	3	3	3	6.8	6.8	6.8	58.932	503	503	8				1		1								1					0	14.38	8963	9235.8	9273.1	8777.4	8441.7	8701	8800	8726.9	8421.6	9988
sp|Q95028|LDH_DROME	sp|Q95028|LDH_DROME	7	7	7		1	7	7	7	7	7	7	30.7	30.7	30.7	35.537	332	332	11.8	1	1	1						2					1			4	2	0	101.56	43034	43064	43140	48121	48065	46763	49759	47676	49813	54687
sp|Q95029|CATL_DROME	sp|Q95029|CATL_DROME	13	13	13		1	13	13	13	13	13	13	31.5	31.5	31.5	41.6	371	371	8.19	3	5	2	2	1	2	1			1	1	4	5	1	2	1	1		0	165.04	154210	167690	167480	157110	163350	153790	154740	167890	153550	162510
sp|Q95083|PSA5_DROME	sp|Q95083|PSA5_DROME	9	9	9		1	9	9	9	9	9	9	45.1	45.1	45.1	26.883	244	244	7.61	2	4	3		2		5	5			1			1		1	4		0	123.59	112530	115630	118290	114500	119470	115330	115560	117960	113740	118640
sp|Q95NH6|ATTC_DROME	sp|Q95NH6|ATTC_DROME	3	3	3		1	3	3	3	3	3	3	13.3	13.3	13.3	25.534	241	241	9.33				1					1						1				0	7.8255	19349	13457	9805.3	12562	12786	12381	16093	12950	10471	14220
sp|Q95RA8|MOB1_DROME	sp|Q95RA8|MOB1_DROME	2	2	2		1	2	2	2	2	2	2	10.5	10.5	10.5	25.229	219	219	9.33					2													1	0	7.9078	9890.2	9904.9	9329.1	9893.7	9923.1	9609.3	8820.1	9323.4	9170.8	11007
sp|Q95RA9|GILT1_DROME	sp|Q95RA9|GILT1_DROME	9	9	9		1	9	9	9	9	9	9	46.4	46.4	46.4	27.691	250	250	7.8	5	1		2	3	3	2		1	1		1				1	4	1	0	209.86	100050	107210	107580	103100	105850	103090	102640	103330	102150	107540
sp|Q95RI5|FAXC_DROME	sp|Q95RI5|FAXC_DROME	23	23	23		1	23	23	23	23	23	23	52.2	52.2	52.2	47.105	418	418	7.88	3	4	7	10	5	2	2	1	1	3	2	3	4	7	2	3	1		0	219.23	298210	318860	327780	300610	311450	288660	298930	303160	296670	301510
sp|Q95RJ9|EBI_DROME	sp|Q95RJ9|EBI_DROME	3	3	3		1	3	3	3	3	3	3	4.6	4.6	4.6	72.387	700	700	8.5		1						2								1			0	10.406	12525	12803	13424	12501	12448	11772	12405	12341	11531	13391
sp|Q95RN0|U528_DROME	sp|Q95RN0|U528_DROME	7	7	7		1	7	7	7	7	7	7	32	32	32	36.561	325	325	9.2	2	1				1	1		1					1			2	1	0	55.298	25470	27343	27315	25207	26750	26282	25700	26012	24579	25521
sp|Q95RU0|CUE_DROME	sp|Q95RU0|CUE_DROME	1	1	1		1	1	1	1	1	1	1	1.2	1.2	1.2	72.622	644	644	5					1														0.0047695	1.7274	2798.1	2964.8	2688.7	3643.6	3074.1	3069.8	3396.4	2899.7	3325.6	2810.5
sp|Q95RV2|CAV_DROME	sp|Q95RV2|CAV_DROME	1	1	1		1	1	1	1	1	1	1	3.2	3.2	3.2	39.407	345	345	15															1				1	-2	8122.2	6595	7187.8	6905.7	8771.2	8355.5	8348.4	8369.3	9048.3	8788
sp|Q95SK3|CK5P3_DROME	sp|Q95SK3|CK5P3_DROME	6	6	6		1	6	6	6	6	6	6	10.8	10.8	10.8	57.741	509	509	12.4					1					2				1	2			1	0	14.494	34340	33597	34538	31290	33274	33825	33217	33716	31798	33677
sp|Q95SP2|HRD1_DROME	sp|Q95SP2|HRD1_DROME	4	4	4		1	4	4	4	4	4	4	6.5	6.5	6.5	69.272	626	626	14.6								1							2		1	1	0	22.824	17924	17254	21614	17088	17548	15349	16025	17076	16913	16600
sp|Q95SS8|TMM70_DROME	sp|Q95SS8|TMM70_DROME	2	2	2		1	2	2	2	2	2	2	14.8	14.8	14.8	26.666	236	236	13					1												2		0	21.08	13492	15226	14147	13168	16107	15675	15145	15949	15751	16245
sp|Q95ST2|WLS_DROME	sp|Q95ST2|WLS_DROME	2	2	2		1	2	2	2	2	2	2	3.2	3.2	3.2	67.889	594	594	7.5	1													1					0.00022967	4.6638	9804.8	9749.7	9231.2	9536.6	9236.5	9297.3	9274.3	9822.6	8852.8	9924
sp|Q95SX8|NAA60_DROME	sp|Q95SX8|NAA60_DROME	1	1	1		1	1	1	1	1	1	1	4	4	4	31.868	276	276	3			1																0.00022321	3.8887	2183.5	3196.2	2031.7	2266.4	2445	2791.9	2577.4	2430.1	2763.8	2780.5
sp|Q95T12|FLOWR_DROME	sp|Q95T12|FLOWR_DROME	4	4	4		1	4	4	4	4	4	4	25.8	25.8	25.8	20.62	194	194	11.1					1				1	3	2						2		0	74.708	31228	32294	31652	30055	31974	30275	33184	34097	31302	33321
sp|Q95TJ9|CYCG_DROME	sp|Q95TJ9|CYCG_DROME	2	2	2		1	2	2	2	2	2	2	2.5	2.5	2.5	62.79	566	566	9								1		1									0.0068843	1.5264	17264	20335	21205	17282	19478	13473	16849	19010	16520	16914
sp|Q95TN4|COG4_DROME	sp|Q95TN4|COG4_DROME	5	5	5		1	5	5	5	5	5	5	6.4	6.4	6.4	87.714	776	776	9				1			2	1					1		1				0	10.417	26083	27126	25774	26968	28316	26692	26467	26630	27382	27763
sp|Q960T2|SAP47_DROME	sp|Q960T2|SAP47_DROME	15	15	15		1	15	15	15	15	15	15	24.1	24.1	24.1	56.98	551	551	9.48	5	2	3	4	2	3	6	1	2	5	6	3	1	7	7	4	1	1	0	323.31	243840	259990	269070	269070	262600	258850	258720	249950	264820	280340
sp|Q960V3|MILT_DROME	sp|Q960V3|MILT_DROME	6	6	6		1	6	6	6	6	6	6	6.3	6.3	6.3	120.65	1122	1122	10.3		1		1								1	2					1	0	15.517	27526	27940	27113	26443	27690	27618	26177	25966	26042	27816
sp|Q960W6|FACR3_DROME	sp|Q960W6|FACR3_DROME	16	16	16		1	16	16	16	16	16	16	33.9	33.9	33.9	58.466	516	516	8.38	2	1	2	5	1	2	2	1		1	3	3	1	1		1	2	1	0	179.75	107300	116250	111640	113870	121010	117320	116350	118800	117310	125640
sp|Q960X8|HRS_DROME	sp|Q960X8|HRS_DROME	17	17	17		1	17	17	17	17	17	17	29.3	29.3	29.3	85.414	760	760	9.07		1	1	2	5	3	1	3	3	2	1					3	2	2	0	131.84	111330	115040	118010	111290	116510	111810	112200	112470	110100	116600
sp|Q960Z0|KI10A_DROME	sp|Q960Z0|KI10A_DROME	8	8	8		1	8	8	8	8	8	8	10.2	10.2	10.2	88.671	805	805	9.67		1		1		1	2								3	1			0	34.935	27884	27727	27545	27004	27016	27309	27186	26088	26493	27374
sp|Q961C9|TNG11_DROME	sp|Q961C9|TNG11_DROME	6	6	6		1	6	6	6	6	6	6	21.3	21.3	21.3	31.541	277	277	9.9		2								1	2	4			1				0	20.942	32871	34633	33181	33497	34560	34485	33295	33753	33514	37084
sp|Q961D9|BCL9_DROME	sp|Q961D9|BCL9_DROME	3	3	3		1	3	3	3	3	3	3	1.8	1.8	1.8	153.76	1469	1469	9							1		1		1								0	5.8905	8545.5	8201.7	8180.1	7386.7	8608.1	8133.7	7809.9	8019.5	7826.7	8443
sp|Q961G1|COG3_DROME	sp|Q961G1|COG3_DROME	3	3	3		1	3	3	3	3	3	3	3.8	3.8	3.8	101.24	905	905	10		1	1														1	1	0	13.369	7999.8	7450.7	7126.7	7148.4	7573.8	7157.8	6667.1	6977.6	6748.5	7655.2
sp|Q967D7|TUTL_DROME	sp|Q967D7|TUTL_DROME	5	5	5		1	5	5	5	5	5	5	3.5	3.5	3.5	170.99	1531	1531	10.8				1	2	1							2			1	1	1	0	24.685	30888	32758	33245	30707	32504	31646	30173	31147	31588	31665
sp|Q99323|MYSN_DROME;REV__sp|Q9VTC4|U195A_DROME	sp|Q99323|MYSN_DROME	78;1	78;1	78;1		2	78	78	78	78	78	78	43.4	43.4	43.4	236.64	2057	2057;156	8.98	10	5	5	6	15	8	4	15	8	15	6	4	6	4	8	7	9	3	0	323.31	615660	630640	627230	597320	640610	629930	623000	611400	612530	633930
sp|Q9BJZ5|FUSIL_DROME	sp|Q9BJZ5|FUSIL_DROME	1	1	1		1	1	1	1	1	1	1	2.4	2.4	2.4	102.74	967	967	14														1					0	21.766	811.49	999.73	915.68	660.74	1086.8	927.17	1041.4	1205.1	884.95	1036.5
sp|Q9GPJ1|SKEL2_DROME	sp|Q9GPJ1|SKEL2_DROME	9	9	9		1	9	9	9	9	9	9	6.1	6.1	6.1	165.04	1503	1503	8		2	2	1	1		1		1	1	2	1				1	1		0	35.319	57765	59671	59488	55275	62821	59755	56709	58401	58356	54220
sp|Q9GQF1|JIP3_DROME	sp|Q9GQF1|JIP3_DROME	17	17	17		1	17	17	17	17	17	17	17.4	17.4	17.4	136.71	1227	1227	9.65	1	1		3				2	2	1		4	3	1		1	1		0	81.831	58952	59605	59059	55867	60032	58694	57813	56015	57624	59039
sp|Q9GQN0|RBP16_DROME	sp|Q9GQN0|RBP16_DROME	6	6	6		1	6	6	6	6	6	6	5.7	5.7	5.7	125.53	1098	1098	7.33	1	1	1				1							1			1		0	16.518	15551	16087	16385	16042	15742	16355	15866	15898	14758	16689
sp|Q9GQN5|ATRX_DROME	sp|Q9GQN5|ATRX_DROME	4	4	4		1	4	4	4	4	4	4	3.2	3.2	3.2	148.22	1311	1311	9.33								1	2	3									0	8.1331	17938	17642	18391	17738	17152	17154	15995	18457	17302	17850
sp|Q9GQQ0|SPIN_DROME	sp|Q9GQQ0|SPIN_DROME	1	1	1		1	1	1	1	1	1	1	2	2	2	65.819	605	605	8								1											0	14.089	3986.3	3508.2	4256.8	3714.3	4293.1	4226.9	4010.5	3619.9	3623.3	4332
sp|Q9GU68|IF5A_DROME	sp|Q9GU68|IF5A_DROME	11	11	11		1	11	11	11	11	11	11	69.8	69.8	69.8	17.591	159	159	8.75			4	3	3	2	1	2	2	6	2	1		2	2			2	0	164.7	257040	265730	270000	261720	276390	258550	267780	266580	260190	262880
sp|Q9GYU8|NUP88_DROME	sp|Q9GYU8|NUP88_DROME	11	11	11		1	11	11	11	11	11	11	19.2	19.2	19.2	78.68	702	702	7.07	2	3	1		2			1		1				1	2	1			0	71.867	37663	40165	39583	41742	39277	38504	37343	39009	38159	40212
sp|Q9GYV5|NEMO_DROME	sp|Q9GYV5|NEMO_DROME	3	3	3		1	3	3	3	3	3	3	12.9	12.9	12.9	43.879	387	387	10							1				1	1							0	20.774	3701.6	3929.3	3696.1	4166.7	3924	3827.4	3699.3	4245.5	3748.7	4344.4
sp|Q9GYV9|MED7_DROME	sp|Q9GYV9|MED7_DROME	2	2	2		1	2	2	2	2	2	2	7.3	7.3	7.3	25.707	220	220	15												1						1	0.00021631	3.2017	4111.2	4419.3	3622.5	4036	3661.7	3833.8	3960.7	3660	3859.1	3670.5
sp|Q9I7D3|CAPR1_DROME	sp|Q9I7D3|CAPR1_DROME	12	12	12		1	12	12	12	12	12	12	16.3	16.3	16.3	103.59	961	961	9.88		1	4		1	2				1			1	1	2	1		3	0	147.07	69815	68904	73432	70028	67967	68578	68293	66631	67645	68677
sp|Q9I7I7|SIRT2_DROME	sp|Q9I7I7|SIRT2_DROME	8	8	8		1	8	8	8	8	8	8	30.1	30.1	30.1	40.112	355	355	11.1		1			1						2	1	1	1		2			0	133.39	34003	35635	35322	33311	34235	33355	31484	31130	31118	33657
sp|Q9I7K0|JUPIT_DROME	sp|Q9I7K0|JUPIT_DROME	7	7	7		1	7	7	7	7	7	7	45.2	45.2	45.2	22.319	208	208	12.5					2		1	3	1			1				3	5	1	0	151.5	58306	63550	60678	58358	57970	61439	58503	54577	53885	58522
sp|Q9I7K5|TMEDE_DROME;tr|Q86BA5|Q86BA5_DROME	sp|Q9I7K5|TMEDE_DROME;tr|Q86BA5|Q86BA5_DROME	6;6	6;6	6;6	;	2	6	6	6	6	6	6	33.8	33.8	33.8	25.158	216	216;244	11.5						2	1			1	2	2					2	1	0	34.608	62778	65615	65325	61012	66182	60233	62029	65594	63121	65953
sp|Q9I7K6|NASP_DROME	sp|Q9I7K6|NASP_DROME	7	7	7		1	7	7	7	7	7	7	16.7	16.7	16.7	51.89	492	492	3.25	1	3	2	1					1										0	31.01	23399	23784	23277	24285	24281	24636	23984	23163	23703	24668
sp|Q9I7S6|PDE9A_DROME	sp|Q9I7S6|PDE9A_DROME	13	13	13		1	13	13	13	13	13	13	14.2	14.2	14.2	162.82	1526	1526	10.5			3	1		1		1		1		1	2		2		1	2	0	141.61	39184	42823	41754	40985	40422	41002	40003	41876	39834	41892
sp|Q9I7S8|PUR6_DROME	sp|Q9I7S8|PUR6_DROME	23	23	23		1	23	23	23	23	23	23	55.5	55.5	55.5	47.281	429	429	9.25	3	3	3	3	5	3	5	3	2	5	6	6	8	3	1	2	2	2	0	323.31	306280	323500	334030	337120	312400	297370	313890	330480	312320	337380
sp|Q9I7T7|Y1505_DROME	sp|Q9I7T7|Y1505_DROME	17	17	17		1	17	17	17	17	17	17	14.3	14.3	14.3	161.99	1531	1531	8.65	1	1	3	2	2	3				1	1	2	1	1	3	1		1	0	168.81	54340	58726	57096	54489	58056	55901	53820	55570	55063	54760
sp|Q9I7U4|TITIN_DROME	sp|Q9I7U4|TITIN_DROME	276	276	276		1	276	276	276	276	276	276	21.7	21.7	21.7	2065.7	18141	18141	8.98	37	22	33	44	16	22	38	28	33	24	13	23	24	27	30	19	19	31	0	323.31	1870600	1942600	1956400	1890400	1912600	1851600	1830700	1858200	1821600	1914400
sp|Q9I7X6|CARME_DROME	sp|Q9I7X6|CARME_DROME	1	1	1		1	1	1	1	1	1	1	2.1	2.1	2.1	50.504	439	439	16																1			0.00021973	3.5172	1931.4	2002.8	1535.3	1703.7	1706.3	1994.2	1490.8	1699.2	2228.9	1851.5
sp|Q9NB04|PATJ_DROME	sp|Q9NB04|PATJ_DROME	19	19	19		1	19	19	19	19	19	19	30.7	30.7	30.7	92.851	871	871	10.2	2	1	1	2	1	1				2	3	1	2		4	2		2	0	118.95	95185	97417	99393	93838	98087	96129	90797	96360	95834	98081
sp|Q9NB71|HIW_DROME	sp|Q9NB71|HIW_DROME	3	3	3		1	3	3	3	3	3	3	0.6	0.6	0.6	565.62	5233	5233	15												1				1	1		0	5.0451	5822	6591.1	5933.4	5771.8	5226	5045.1	5448.1	5572.3	4731.1	5924.8
sp|Q9NBD7|CLASP_DROME	sp|Q9NBD7|CLASP_DROME	27	27	27		1	27	27	27	27	27	27	19.8	19.8	19.8	165.57	1491	1491	8.78	4		4	5	1	2	2	1	2	1		1	2	3	2	1	3	2	0	112.77	126720	131490	134720	124550	127500	122360	122450	125380	123580	129700
sp|Q9NBK5|TRC_DROME	sp|Q9NBK5|TRC_DROME	10	10	10		1	10	10	10	10	10	10	26.3	26.3	26.3	53.332	463	463	8.07		2	3		1	2			1	1				3	2				0	61.293	64510	64779	64849	63170	63407	62083	62670	61780	62195	63081
sp|Q9NDM2|GUTR1_DROME	sp|Q9NDM2|GUTR1_DROME	2	2	2		1	2	2	2	2	2	2	6.1	6.1	6.1	43.843	392	392	10.5				1													1		0	40.727	14590	14558	14307	13223	14727	14360	14442	13823	14041	13793
sp|Q9NEF6|VATD2_DROME	sp|Q9NEF6|VATD2_DROME	7	3	3		1	7	3	3	7	3	3	30.9	20.5	20.5	28.137	249	249	8.67				1						1		1							0	12.725	10983	10232	10736	10032	10535	10462	9998.2	9706.9	10356	10612
sp|Q9NFP5|SH3BG_DROME	sp|Q9NFP5|SH3BG_DROME	11	11	11		1	11	11	11	11	11	11	62.7	62.7	62.7	17.488	158	158	9.76					5	3		3	4	2	3	2	2	2	1	1		1	0	191.89	182180	193090	199050	183540	185520	185080	180920	180080	180190	183090
sp|Q9NFU0|FMR1_DROME	sp|Q9NFU0|FMR1_DROME	14	14	14		1	14	14	14	14	14	14	28.2	28.2	28.2	76.075	684	684	10.5				3	2		2		2	5	2	3	3	1		1	2	1	0	179.07	62150	66715	63754	62131	65669	63850	63124	63102	63651	63821
sp|Q9NFZ3|GBGE_DROME	sp|Q9NFZ3|GBGE_DROME	9	9	9		1	9	9	9	9	9	9	55.6	55.6	55.6	8.3976	72	72	10.6			2	1	1	2	1	3	4	4	5	1	3	5	2		3		0	112.41	251720	252890	256800	249970	248620	244530	241250	239860	232690	238760
sp|Q9NGX9|CP302_DROME	sp|Q9NGX9|CP302_DROME	1	1	1		1	1	1	1	1	1	1	2.5	2.5	2.5	55.573	489	489	17																	1		1	-2	1266.8	1352	1552.7	1379.2	1538	1471.7	1544.6	1850.4	1216.9	1579.1
sp|Q9NHA8|BGBP3_DROME	sp|Q9NHA8|BGBP3_DROME	9	9	9		1	9	9	9	9	9	9	22.7	22.7	22.7	55.211	490	490	10.1	1	1	1						2	3		1				3	1		0	54.924	63697	62305	63319	62697	54337	57045	54361	57086	56510	60254
sp|Q9NHD5|SAN_DROME	sp|Q9NHD5|SAN_DROME	8	8	8		1	8	8	8	8	8	8	49.5	49.5	49.5	20.994	184	184	12.2						1	2	2			1			1	1		2	2	0	59.717	35439	36096	33334	33565	35102	34772	34572	34396	33396	33903
sp|Q9NHE5|CAPS_DROME	sp|Q9NHE5|CAPS_DROME	41	41	41		1	41	41	41	41	41	41	33.9	33.9	33.9	163.11	1447	1447	10.1	3	3	5	5	3	1	5	1	5	5	3	1	6	6	6	5	4	4	0	323.31	231970	243410	246630	240850	244990	237580	236940	237580	237520	244290
sp|Q9NHV9|VAV_DROME	sp|Q9NHV9|VAV_DROME	11	11	11		1	11	11	11	11	11	11	12.7	12.7	12.7	91.354	793	793	8.75					2		3	4				2						1	0	26.446	34165	36322	35944	35733	34645	34934	33989	34086	33132	34556
sp|Q9NII1|ADAR_DROME	sp|Q9NII1|ADAR_DROME	3	3	3		1	3	3	3	3	3	3	3.7	3.7	3.7	74.977	676	676	13.2						1	1										1	2	0.00022707	4.3136	23789	23901	23255	22665	25528	24471	22931	22604	23790	23050
sp|Q9NJB5|ONEC_DROME	sp|Q9NJB5|ONEC_DROME	1	1	1		1	1	1	1	1	1	1	1.1	1.1	1.1	117.7	1081	1081	7							1												0	8.4041	3112.4	3004.2	2982.5	3063.1	2526.1	2485	2434.6	2899.2	2564.6	2230.4
sp|Q9NJH0|EF1G_DROME	sp|Q9NJH0|EF1G_DROME	20	20	20		1	20	20	20	20	20	20	45	45	45	48.967	431	431	10.3		1	2	2	3	5	4	3	4	3	5	11	6	4	3	3	2		0	245.98	353940	375230	382580	379510	384590	372300	379030	386280	379120	396910
sp|Q9NK57|NIF3L_DROME	sp|Q9NK57|NIF3L_DROME	9	9	9		1	9	9	9	9	9	9	44.5	44.5	44.5	32.363	292	292	11.2	1		1	2	1								2	1	1	2	1	2	0	90.585	49418	57349	53281	52397	57745	56011	56136	55817	55279	60565
sp|Q9NKV0|MLF_DROME	sp|Q9NKV0|MLF_DROME	2	2	2		1	2	2	2	2	2	2	6.9	6.9	6.9	41.377	376	376	4.4	2		1	1									1						0	29.916	12245	13686	13295	12562	13077	11960	11966	12063	12309	12639
sp|Q9TVM2|XPO1_DROME	sp|Q9TVM2|XPO1_DROME	25	25	25		1	25	25	25	25	25	25	31.3	31.3	31.3	122.8	1063	1063	9.38	2	1	1	2	4	3	2	3	1	4	3		3	4	1	2	3		0	235.73	117330	124680	123260	121860	122890	119950	119500	120230	117470	127470
sp|Q9TVP3|JDP_DROME	sp|Q9TVP3|JDP_DROME	14	14	14		1	14	14	14	14	14	14	79.5	79.5	79.5	21.651	195	195	8.96		5	4	2	2	4	2	1	4	4	6	6	5	1			3	1	0	238.97	229220	234770	245900	225050	231760	229070	220840	216680	221040	235070
sp|Q9TVQ5|SPT4H_DROME	sp|Q9TVQ5|SPT4H_DROME	1	1	1		1	1	1	1	1	1	1	15.5	15.5	15.5	13.332	116	116	3			1																0	21.327	1512.5	1820.3	1631.8	1841.6	1731.1	1906.9	1519.3	2022.8	1399.9	1675.4
sp|Q9U1H9|NXF1_DROME	sp|Q9U1H9|NXF1_DROME	4	4	4		1	4	4	4	4	4	4	6.4	6.4	6.4	76.248	672	672	11.2				1		1									2	1			0	19.797	19678	19045	18924	17314	19785	18999	18847	18798	19404	18934
sp|Q9U1M2|TM120_DROME	sp|Q9U1M2|TM120_DROME	6	6	6		1	6	6	6	6	6	6	18.3	18.3	18.3	45.486	387	387	12.1							1	1	1			1			1		2		0	82.308	38360	39201	41056	40929	41839	40787	41002	41332	40157	43631
sp|Q9U3Z7|NH2L1_DROME	sp|Q9U3Z7|NH2L1_DROME	3	3	3		1	3	3	3	3	3	3	36.2	36.2	36.2	13.883	127	127	4.56	1	2			2	2	2												0	115.09	49075	50439	49402	49259	50858	48732	47982	47960	49880	50781
sp|Q9U4F3|SURF1_DROME	sp|Q9U4F3|SURF1_DROME	4	4	4		1	4	4	4	4	4	4	23.3	23.3	23.3	34.064	300	300	9.25			1				1		1									1	0	41.571	9479.2	11663	10722	10936	11092	11032	10723	11256	10992	12568
sp|Q9U4G1|BDL_DROME	sp|Q9U4G1|BDL_DROME	24	24	24		1	24	24	24	24	24	24	44.9	44.9	44.9	81.212	719	719	8.18	4	6	7	4	2	2	5	6	1	2	4	4	7			2	3	3	0	323.31	239450	255370	260040	252630	231700	227560	220680	225670	222430	232100
sp|Q9U4L6|TO401_DROME;sp|A1Z6L1|TO402_DROME	sp|Q9U4L6|TO401_DROME	8;1	8;1	8;1		2	8	8	8	8	8	8	27.9	27.9	27.9	36.336	344	344;340	8.82		3	1					2		1				1	2			1	0	108.09	28156	32401	30099	30274	33587	32691	30721	33224	31089	32942
sp|Q9U5L1|SRPRA_DROME	sp|Q9U5L1|SRPRA_DROME	10	10	10		1	10	10	10	10	10	10	19.4	19.4	19.4	67.794	614	614	8.7		3		1	1				1				1		1		1	1	0	37.381	38723	39096	39596	38969	39517	39587	39012	38609	37047	38416
sp|Q9U616|GCSH_DROME	sp|Q9U616|GCSH_DROME	2	2	2		1	2	2	2	2	2	2	18.2	18.2	18.2	18.002	165	165	9								2	4	2									0	47.767	21920	23003	23236	24765	23732	26190	24630	24143	23847	26392
sp|Q9U6A0|NCKX_DROME	sp|Q9U6A0|NCKX_DROME	4	4	4		1	4	4	4	4	4	4	7.7	7.7	7.7	95.128	881	881	8.27	2	3										1	2	2			1		0	99.119	19406	21112	21579	20264	21682	18744	20042	20000	20140	20262
sp|Q9U6L4|TTY1_DROME	sp|Q9U6L4|TTY1_DROME	5	5	5		1	5	5	5	5	5	5	5.3	5.3	5.3	105.83	970	970	14.8										1				1	1		1	1	0	17.983	16714	18144	18882	16115	18089	15172	15711	16364	16916	16612
sp|Q9U6M0|ECSIT_DROME	sp|Q9U6M0|ECSIT_DROME	4	4	4		1	4	4	4	4	4	4	17.8	17.8	17.8	47.064	409	409	11.8				1	1										1		1	1	0	26.158	7391.2	7430.5	7463.1	6700	7657.2	6700.2	6434.1	7229.1	7082.4	7604
sp|Q9U6Y9|ANM5_DROME	sp|Q9U6Y9|ANM5_DROME	3	3	3		1	3	3	3	3	3	3	7	7	7	69.74	610	610	13.3							1								1			1	0	6.0895	4460.2	4695.9	4497.1	3950.2	4533.1	4946.1	3881.7	4419.6	4048.3	4621.6
sp|Q9U915|KAD2_DROME	sp|Q9U915|KAD2_DROME	20	20	20		1	20	20	20	20	20	20	75.8	75.8	75.8	26.542	240	240	11				3	3	3	3	2	1	3	4		5	3	3	2	4	2	0	188.51	191590	202270	201420	193110	200570	192100	194750	198500	196540	200220
sp|Q9U969|SWS_DROME	sp|Q9U969|SWS_DROME	5	5	5		1	5	5	5	5	5	5	4.1	4.1	4.1	160.57	1425	1425	10.9					1			1	1			2	2		1				0	20.369	34386	32311	33063	32828	33230	31670	32737	31459	33248	35230
sp|Q9U9P7|PITC1_DROME	sp|Q9U9P7|PITC1_DROME	4	4	4		1	4	4	4	4	4	4	22.3	22.3	22.3	31.729	273	273	12.6				1								1	2	1		2			0	92.556	9649.8	9789	10524	11476	9836.3	10764	10094	10055	9940.2	10899
sp|Q9U9Q4|EIF3H_DROME	sp|Q9U9Q4|EIF3H_DROME	12	12	12		1	12	12	12	12	12	12	51.2	51.2	51.2	38.407	338	338	9				3	3	2	1	2		2		1	1		2	1		1	0	112.2	57022	61477	60976	60700	61563	61544	59120	60227	58790	62029
sp|Q9V345|CSN4_DROME	sp|Q9V345|CSN4_DROME	10	10	10		1	10	10	10	10	10	10	31	31	31	46.473	407	407	10.4		1	1		2						1	2	2	1	3				0	75.605	47372	48940	48246	49476	48342	47392	46304	47790	47732	50133
sp|Q9V359|VPS28_DROME	sp|Q9V359|VPS28_DROME	7	7	7		1	7	7	7	7	7	7	44.3	44.3	44.3	24.512	210	210	9.2	1		2	1			2							1			1	2	0	34.952	39119	38833	39174	38072	39747	37045	38372	37803	36421	38426
sp|Q9V3A4|CSUP_DROME	sp|Q9V3A4|CSUP_DROME	1	1	1		1	1	1	1	1	1	1	2.2	2.2	2.2	48.657	449	449	6						2													0.00022212	3.7683	9643.9	10592	10305	9997.7	10039	10599	9873.6	9815.8	10260	11101
sp|Q9V3B6|CWC15_DROME	sp|Q9V3B6|CWC15_DROME	3	3	3		1	3	3	3	3	3	3	9.7	9.7	9.7	28.411	259	259	6.25			1	1			1				1								0	6.7304	15816	17162	17499	14858	15990	14499	14847	15354	15774	15716
sp|Q9V3C0|DDX41_DROME	sp|Q9V3C0|DDX41_DROME	1	1	1		1	1	1	1	1	1	1	1.6	1.6	1.6	69.487	619	619	16																1			0.00022065	3.622	0	0	0	0	0	0	0	0	0	0
sp|Q9V3D2|HEM6_DROME	sp|Q9V3D2|HEM6_DROME	7	7	7		1	7	7	7	7	7	7	19.2	19.2	19.2	44.419	390	390	7.22	1		1	1		2		1	1	1								1	0	49.934	40259	40770	41378	42541	42934	42377	43587	42021	43371	43869
sp|Q9V3D4|IDGF2_DROME	sp|Q9V3D4|IDGF2_DROME	15	15	15		1	15	15	15	15	15	15	37	37	37	49.158	440	440	10.9	2		1	3	2	1	1			1			2	1	1	1	4	4	0	190.21	147440	155780	156870	156100	115890	115080	115670	123040	114670	124080
sp|Q9V3D6|CPSF2_DROME	sp|Q9V3D6|CPSF2_DROME	5	5	5		1	5	5	5	5	5	5	7.3	7.3	7.3	85.417	756	756	11.7					1						1	2		1		1			0	12.555	18323	18520	17467	16474	16888	16681	17077	17119	16646	17584
sp|Q9V3F3|MTTF_DROME	sp|Q9V3F3|MTTF_DROME	6	6	6		1	6	6	6	6	6	6	15.9	15.9	15.9	48.281	410	410	5.57	1	2			1	1					1	1							0	21.659	13548	15173	14941	14502	15128	13920	15165	15233	15365	15382
sp|Q9V3G1|RL8_DROME	sp|Q9V3G1|RL8_DROME	9	9	9		1	9	9	9	9	9	9	45.3	45.3	45.3	27.892	256	256	12.5		2	1									3	1	5	4	1	1	1	0	125.89	100830	110190	103440	106590	114230	111140	107390	106330	106100	110800
sp|Q9V3G6|CNO10_DROME	sp|Q9V3G6|CNO10_DROME	1	1	1		1	1	1	1	1	1	1	1.1	1.1	1.1	69.692	635	635	16																2			0.00021004	2.6031	3431.9	3540.6	3574.2	3486	3303	3142.4	3399.9	3462.4	3241.1	2809
sp|Q9V3G7|PSMD6_DROME	sp|Q9V3G7|PSMD6_DROME	14	14	14		1	14	14	14	14	14	14	36.8	36.8	36.8	45.38	389	389	8.77		4	2	1	2		3			5			2	4	2		1		0	142.88	150920	159100	161320	153550	162960	154760	156690	158840	160570	162940
sp|Q9V3H2|PSDE_DROME	sp|Q9V3H2|PSDE_DROME	5	5	5		1	5	5	5	5	5	5	18.2	18.2	18.2	34.4	308	308	7.91		2	2	1				2					1	2		1			0	20.158	52125	52053	54060	50265	51921	49008	49077	50037	50824	52178
sp|Q9V3J1|VATH_DROME	sp|Q9V3J1|VATH_DROME	20	20	20		1	20	20	20	20	20	20	56	56	56	53.733	468	468	9.95		4	2	1	5	13	9	2	1	1	2	6	9	4	4	1	6	4	0	323.31	322770	345950	346830	338630	338310	323500	328010	328560	323610	340420
sp|Q9V3J4|SEC13_DROME	sp|Q9V3J4|SEC13_DROME	8	8	8		1	8	8	8	8	8	8	25.3	25.3	25.3	39.527	356	356	9.5	1	1				4	2		2	2			1	1	2		1	1	0	60.117	80752	85750	82742	82221	82959	83500	82093	80384	82156	85553
sp|Q9V3J8|WDS_DROME	sp|Q9V3J8|WDS_DROME	6	6	6		1	6	6	6	6	6	6	18.3	18.3	18.3	39.041	361	361	7.83				2	1	1							1		1				0	18.01	31834	33201	32370	30779	32246	33819	31107	30610	30710	31602
sp|Q9V3K3|RUVB2_DROME	sp|Q9V3K3|RUVB2_DROME	12	12	12		1	12	12	12	12	12	12	22.2	22.2	22.2	53.541	481	481	10.3				2	3		1		3	1		3			1	2		2	0	58.082	78797	83601	80794	82219	81830	82794	78983	78312	79537	81371
sp|Q9V3L6|NCBP2_DROME	sp|Q9V3L6|NCBP2_DROME	3	3	3		1	3	3	3	3	3	3	16.9	16.9	16.9	17.719	154	154	9.33						2										1			0	5.5162	16385	18739	17895	16158	18060	15664	17157	16722	17110	17079
sp|Q9V3N1|SP27A_DROME	sp|Q9V3N1|SP27A_DROME	10	10	10		1	10	10	10	10	10	10	31.8	31.8	31.8	49.795	447	447	9.27	2			1			1	2	3			1	1	2	2				0	63.478	54520	51836	52824	51264	53369	52789	50719	51007	52158	52729
sp|Q9V3N8|THG1_DROME	sp|Q9V3N8|THG1_DROME	1	1	1		1	1	1	1	1	1	1	2.8	2.8	2.8	33.072	286	286	2		1																	0.0085921	1.3967	0	0	0	0	0	0	0	0	0	0
sp|Q9V3P0|PRDX1_DROME	sp|Q9V3P0|PRDX1_DROME	14	14	14		1	14	14	14	14	14	14	62.9	62.9	62.9	21.738	194	194	8.83	3	5	4		2	1	4	2	4	6	2	1	3	1	3	2	2	2	0	249.33	277400	287160	297510	293040	284580	282920	277170	280340	273470	291170
sp|Q9V3P6|PSMD1_DROME	sp|Q9V3P6|PSMD1_DROME	29	29	29		1	29	29	29	29	29	29	32.3	32.3	32.3	113.2	1020	1020	9.69	5	3		5	3	1	3		1	3	6	2	2	2	7	4	3	1	0	205.73	240220	244960	246030	244000	256770	245450	246380	247910	246290	255220
sp|Q9V3R1|A36DE_DROME	sp|Q9V3R1|A36DE_DROME	8	8	8		1	8	8	8	8	8	8	11.7	11.7	11.7	101.92	912	912	8.25		1		1			2	1		2								1	0	48.346	31013	8851.9	8624.1	7201.2	21938	13468	17173	18749	18881	24921
sp|Q9V3S0|CP4G1_DROME	sp|Q9V3S0|CP4G1_DROME	2	2	2		1	2	2	2	2	2	2	3.4	3.4	3.4	62.97	556	556	11.3									2							1			0	8.349	28812	4366.2	5728	4266.6	25732	4796.4	18824	20140	14859	19469
sp|Q9V3S9|BGM_DROME	sp|Q9V3S9|BGM_DROME	17	17	17		1	17	17	17	17	17	17	32.1	32.1	32.1	73.61	666	666	9.95			2		1	1	3	1	1	2		1	2	2	1	1	1		0	176.89	76579	79933	81041	78965	79256	77141	78413	81466	80691	83307
sp|Q9V3T9|ADRO_DROME	sp|Q9V3T9|ADRO_DROME	5	5	5		1	5	5	5	5	5	5	10.9	10.9	10.9	51.352	466	466	8.8		1		1							1		1	1					0	19.567	16695	16589	16509	14837	20795	20065	20092	18140	19298	20532
sp|Q9V3U2|NHP2_DROME	sp|Q9V3U2|NHP2_DROME	1	1	1		1	1	1	1	1	1	1	6.2	6.2	6.2	17.723	160	160	3			1																0.00041528	2.4228	11554	10853	9829.5	10059	10584	10892	10354	10581	10995	11456
sp|Q9V3W0|UK114_DROME	sp|Q9V3W0|UK114_DROME	10	10	10		1	10	10	10	10	10	10	73.9	73.9	73.9	14.876	138	138	10.2	3		3	1	2	1	2		2	4	2	2	4		2	3	1	4	0	129.33	209140	208540	221060	227130	218570	222200	226860	225720	216910	242420
sp|Q9V3Y2|DRE2_DROME	sp|Q9V3Y2|DRE2_DROME	8	8	8		1	8	8	8	8	8	8	49.6	49.6	49.6	27.104	248	248	9.33			1		3	1								1	2	1			0	127.71	30725	33409	33926	33995	33392	33752	32999	33924	33559	36104
sp|Q9V3Y3|DFP_DROME	sp|Q9V3Y3|DFP_DROME	1	1	1		1	1	1	1	1	1	1	5.7	5.7	5.7	17.249	159	159	10.5										2	2								0.00021422	3.0073	22300	23209	24463	22268	23827	21748	22061	22448	22013	22222
sp|Q9V3Z2|SER7_DROME;tr|Q9VA87|Q9VA87_DROME	sp|Q9V3Z2|SER7_DROME	8;1	8;1	8;1		2	8	8	8	8	8	8	24	24	24	43.127	391	391;418	9.77	1		1	1	1		1		1			4				1	2		0	42.179	44493	44005	42622	41904	45194	45237	43503	43589	44377	46665
sp|Q9V3Z6|MYO7A_DROME	sp|Q9V3Z6|MYO7A_DROME	13	13	13		1	13	13	13	13	13	13	6.8	6.8	6.8	250.31	2167	2167	9.5		1	1	1		2			1		3	1	1	2			1		0	37.764	41306	46401	41757	41528	42289	42264	42478	41702	41565	45759
sp|Q9V411|NOG1_DROME	sp|Q9V411|NOG1_DROME	1	1	1		1	1	1	1	1	1	1	1.1	1.1	1.1	75.351	652	652	17																	1		0.0044035	1.8092	4640	4644.8	4673.3	4552.6	4451.4	3333.8	4100.3	4121.6	4279.1	4293.6
sp|Q9V419|C28A5_DROME	sp|Q9V419|C28A5_DROME	20	20	20		1	20	20	20	20	20	20	34.9	34.9	34.9	57.704	505	505	9.46	3	2	2	1	1	3	2		3	3	1	2	3	2	2		2	3	0	82.67	191670	203650	201990	202850	193700	190360	190020	191120	190380	204290
sp|Q9V427|INX2_DROME	sp|Q9V427|INX2_DROME	11	11	11		1	11	11	11	11	11	11	33	33	33	42.488	367	367	6.66	1	3	8	5	4	2		5	4				2	1				3	0	208.85	147900	154720	161050	156970	156100	147610	149460	150930	148060	158010
sp|Q9V429|THIO2_DROME	sp|Q9V429|THIO2_DROME	4	4	4		1	4	4	4	4	4	4	50.9	50.9	50.9	12.696	114	114	5.89	4		3	2	5	1												3	0	104.87	107750	109340	112790	108050	105840	104430	103450	103270	104350	105770
sp|Q9V431|API5_DROME	sp|Q9V431|API5_DROME	18	18	18		1	18	18	18	18	18	18	32.6	32.6	32.6	59.929	536	536	11.8	1			2			1	1	1	3	5		5	2	1	1	1	4	0	127.79	149590	156620	159120	149100	153550	149320	145690	149790	147550	152280
sp|Q9V438|PDIA6_DROME	sp|Q9V438|PDIA6_DROME	10	10	10		1	10	10	10	10	10	10	30.5	30.5	30.5	46.751	433	433	7.12	1		3	1	1	1	2	2		2	2	2							0	69.411	90573	91100	93942	90530	90170	89535	88839	93189	91926	91104
sp|Q9V439|MED22_DROME	sp|Q9V439|MED22_DROME	1	1	1		1	1	1	1	1	1	1	7.7	7.7	7.7	16.594	143	143	8								1											0.00021959	3.4908	2881.8	3844.5	3075.3	3125.4	3400	2803.3	2931.3	3452.7	3092.8	3062.9
sp|Q9V447|KRH2_DROME	sp|Q9V447|KRH2_DROME	5	5	5		1	5	5	5	5	5	5	20.3	20.3	20.3	31.215	276	276	11.8	2			1			1							1	1	1		4	0	22.456	34144	34519	35271	34518	35944	34281	34387	34353	34075	34607
sp|Q9V460|SPT5H_DROME	sp|Q9V460|SPT5H_DROME	11	11	11		1	11	11	11	11	11	11	12.6	12.6	12.6	119.44	1078	1078	11.1		1	1					3				4			4			1	0	64.155	60698	62236	58692	58238	62757	57774	58668	59289	56830	62503
sp|Q9V468|Y9776_DROME	sp|Q9V468|Y9776_DROME	5	5	5		1	5	5	5	5	5	5	3.8	3.8	3.8	140.29	1260	1260	12.1						1	1			1			2			3			0	14.995	17178	18229	19067	16713	19162	17879	17120	18431	16848	18096
sp|Q9V492|MPV17_DROME	sp|Q9V492|MPV17_DROME	1	1	1		1	1	1	1	1	1	1	4.8	4.8	4.8	19.521	168	168	17																	1		0.00021	2.5901	667.08	864.99	787.13	1067.3	1068.9	1017.7	947.77	957.49	1376.6	1322.7
sp|Q9V496|APLP_DROME	sp|Q9V496|APLP_DROME	169	169	169		1	169	169	169	169	169	169	51.8	51.8	51.8	372.67	3351	3351	10.1	28	39	27	31	23	14	14	20	26	42	42	33	47	57	49	26	27	27	0	323.31	3770000	3662200	3950500	3845700	3420400	3329200	3441900	3563300	3494300	3657900
sp|Q9V498|CSTN1_DROME	sp|Q9V498|CSTN1_DROME	3	3	3		1	3	3	3	3	3	3	2.4	2.4	2.4	110.49	978	978	8.67								1	2										0.00022983	4.69	10116	11617	10513	9986.1	11151	9996.4	9842.2	9773.2	10342	10142
sp|Q9V4A7|PLXB_DROME	sp|Q9V4A7|PLXB_DROME	2	2	2		1	2	2	2	2	2	2	0.9	0.9	0.9	231.68	2051	2051	12.5												1	1						0.00062241	2.4171	14895	20791	18259	19103	18624	13114	16019	18336	14400	17280
sp|Q9V4C8|HCF_DROME	sp|Q9V4C8|HCF_DROME	20	20	20		1	20	20	20	20	20	20	15.7	15.7	15.7	160.18	1500	1500	11.1		2			2	1	1			2		2	2	2	3	4			0	116.34	71506	77941	76136	71086	73970	73393	70564	72485	73586	76323
sp|Q9V4I0|CP9B1_DROME	sp|Q9V4I0|CP9B1_DROME	2	1	1		1	2	1	1	2	1	1	6.7	3.6	3.6	58.735	505	505	9									1										0	21.1	1165.8	1426.8	1366.7	1150.2	937.68	872.21	849.87	1071.9	940.15	1018.2
sp|Q9V4I1|CP9B2_DROME	sp|Q9V4I1|CP9B2_DROME	13	13	12		1	13	13	12	13	13	12	31.9	31.9	28.7	58.91	505	505	9.48	1	2	2	2	1				4	2	1	4	3	2		2		1	0	113.4	101760	106980	110960	113110	107160	110000	106100	111940	115840	123180
sp|Q9V4L4|KBRAS_DROME	sp|Q9V4L4|KBRAS_DROME	1	1	1		1	1	1	1	1	1	1	3.5	3.5	3.5	22.807	201	201	17																	1		0.0036261	1.892	3519.5	4294.3	4071.6	4898	3736.1	4183.3	4575.7	4185.8	3595.9	3910.8
sp|Q9V4N3|CYB5_DROME	sp|Q9V4N3|CYB5_DROME	3	3	3		1	3	3	3	3	3	3	44	44	44	15.206	134	134	7.86					2	1			2	1	1								0	222.06	36189	39617	36345	37607	40751	40654	41784	41220	39953	43106
sp|Q9V4Q8|RU2A_DROME	sp|Q9V4Q8|RU2A_DROME	3	3	3		1	3	3	3	3	3	3	12.1	12.1	12.1	29.744	265	265	14.5										1					1	1	1		0	5.251	16973	18302	17663	17134	19508	20462	19391	18784	19011	20130
sp|Q9V4S8|CSN7_DROME	sp|Q9V4S8|CSN7_DROME	7	7	7		1	7	7	7	7	7	7	32.4	32.4	32.4	31.067	278	278	9.1			1				3		4						1	1			0	40.021	31462	33196	33280	32082	32472	33086	31343	30476	32508	32696
sp|Q9V4T5|CP4E1_DROME	sp|Q9V4T5|CP4E1_DROME	4	2	2		1	4	2	2	4	2	2	9.6	4.7	4.7	61.086	531	531	8.5						1					1								0.0002139	2.9737	3042.3	2696	2658.9	2720	4138	3962.7	4452	3898.1	3638.6	4226.8
sp|Q9V4U9|C6A13_DROME	sp|Q9V4U9|C6A13_DROME	5	5	5		1	5	5	5	5	5	5	12.4	12.4	12.4	57.643	493	493	7		2				1	1											1	0	41.348	17207	18180	19038	17712	18159	18746	17669	17814	19149	20434
sp|Q9V521|PPO2_DROME;sp|Q9W1V6|PPO3_DROME	sp|Q9V521|PPO2_DROME	30;2	30;2	30;2		2	30	30	30	30	30	30	54.2	54.2	54.2	79.284	684	684;683	10	3	5	2	3	2	5	3	2	8	6	1	6	6	5	4	6	3	3	0	323.31	278850	276360	288250	292060	276830	271660	268800	274790	272040	282200
sp|Q9V535|RBM8A_DROME	sp|Q9V535|RBM8A_DROME	4	4	4		1	4	4	4	4	4	4	21.8	21.8	21.8	19.01	165	165	8.62			1	1			1			2	2		1						0	16.164	36915	37678	36071	37437	38433	36729	36619	37812	36264	38238
sp|Q9V558|CP4P1_DROME	sp|Q9V558|CP4P1_DROME	3	3	3		1	3	3	3	3	3	3	5.8	5.8	5.8	59.432	513	513	13							1								1		1		0	16.141	4236	4661.9	4162.9	4318.5	21870	23827	23790	20771	21908	23243
sp|Q9V559|CP4P3_DROME	sp|Q9V559|CP4P3_DROME	1	1	1		1	1	1	1	1	1	1	2.3	2.3	2.3	59.651	515	515	6						1													0.00021363	2.9431	750.59	949.78	719.3	812.45	898.22	884.81	898.73	855.35	972.18	1056.2
sp|Q9V564|COG6_DROME	sp|Q9V564|COG6_DROME	3	3	3		1	3	3	3	3	3	3	9	9	9	71.205	630	630	12		1												2				1	0	48.203	6270.7	5589.3	5813.8	5638.1	5440.6	6106.8	5817.3	5245.1	5271.1	6140.1
sp|Q9V576|WUN_DROME	sp|Q9V576|WUN_DROME	1	1	1		1	1	1	1	1	1	1	7.1	7.1	7.1	42.789	379	379	14														1					0	34.423	2439.9	2742.1	2374.6	2669.4	2237.5	2506.1	2690.8	2725.8	2579	2656.8
sp|Q9V595|DCUP_DROME	sp|Q9V595|DCUP_DROME	10	10	10		1	10	10	10	10	10	10	29.5	29.5	29.5	39.988	356	356	13.3		1				1			2		1	1	1			2	3	3	0	45.719	59129	60398	61049	58969	61002	60313	59907	60369	59662	63657
sp|Q9V597|RL31_DROME	sp|Q9V597|RL31_DROME	4	4	4		1	4	4	4	4	4	4	29.8	29.8	29.8	14.532	124	124	8.2	1	1	2	1	1			3	1					3	2				0	12.79	85056	88290	89284	85859	97199	90031	92856	91667	93578	94192
sp|Q9V5C6|PSA3_DROME	sp|Q9V5C6|PSA3_DROME	15	15	15		1	15	15	15	15	15	15	66.8	66.8	66.8	27.675	253	253	10.5		1	2	4	6	4	3	2				1	1	2	3	5	4	5	0	172.35	184480	189800	190960	186390	196080	190490	189660	190380	187220	197330
sp|Q9V5P6|NOP10_DROME	sp|Q9V5P6|NOP10_DROME	1	1	1		1	1	1	1	1	1	1	20.3	20.3	20.3	7.6337	64	64	18																		2	0	4.9268	5704.3	6243.6	5334	6419	5739.8	6452.9	6292.4	5844	5965.5	5650.4
sp|Q9V637|PSMF1_DROME	sp|Q9V637|PSMF1_DROME	8	8	8		1	8	8	8	8	8	8	39.3	39.3	39.3	30.088	270	270	8.18	3	1						1			1	2	2			1			0	51.812	33505	33652	32339	33298	32750	31648	32998	30985	32864	33469
sp|Q9V674|CP6G1_DROME	sp|Q9V674|CP6G1_DROME	11	11	11		1	11	11	11	11	11	11	23.7	23.7	23.7	59.866	524	524	10.6				1	1	3	1	1	1					1	1	1	1	2	0	48.358	66522	72156	77781	76396	65159	59634	65761	73111	69863	78710
sp|Q9V677|ECM29_DROME	sp|Q9V677|ECM29_DROME	18	18	18		1	18	18	18	18	18	18	11.3	11.3	11.3	212.08	1890	1890	9		1		2	2		5		1		1	2	1	1	3				0	73.561	51431	54738	51461	51153	56457	54336	54482	54154	54740	56112
sp|Q9V6B9|NUP54_DROME	sp|Q9V6B9|NUP54_DROME	8	8	8		1	8	8	8	8	8	8	14.1	14.1	14.1	64.396	610	610	7.44		2		2					3		1						1		0	26.345	34749	35626	33699	32111	33930	32301	32104	32083	35199	32974
sp|Q9V6G5|TAZ_DROME	sp|Q9V6G5|TAZ_DROME	3	3	3		1	3	3	3	3	3	3	8.2	8.2	8.2	43.016	378	378	9.75			1					1						2					0	5.9035	10097	12130	11199	11056	12205	11001	11758	11465	11348	11778
sp|Q9V6H1|CP9H1_DROME	sp|Q9V6H1|CP9H1_DROME	5	5	5		1	5	5	5	5	5	5	8.1	8.1	8.1	60.044	518	518	3.83	1	1	1	1	1			1											0	10.47	29715	28371	28571	29810	27056	27095	25722	25539	26813	28141
sp|Q9V6K1|TPP2_DROME	sp|Q9V6K1|TPP2_DROME	52	52	52		1	52	52	52	52	52	52	45.7	45.7	45.7	158.74	1441	1441	10.1	2	2	6	10	5	3	1	5	11	6	7	2	3	11	8	6	4	5	0	323.31	458410	481110	487020	464080	477040	468680	462190	471120	468540	480670
sp|Q9V6L9|FBSP1_DROME	sp|Q9V6L9|FBSP1_DROME	1	1	1		1	1	1	1	1	1	1	4.3	4.3	4.3	28.831	255	255	9									1										0.00022502	4.0492	1956.1	1924.5	1857.6	1929.4	1776.3	1714.9	1576	1572	1742	2105
sp|Q9V6Q2|CID_DROME	sp|Q9V6Q2|CID_DROME	1	1	1		1	1	1	1	1	1	1	5.3	5.3	5.3	25.968	225	225	9									1										0.0040185	1.8599	1925	2443.8	2293.3	2328.2	2168.5	2245.2	2137.8	2556.5	2671.3	2917.7
sp|Q9V6U8|UBA3_DROME	sp|Q9V6U8|UBA3_DROME	2	2	2		1	2	2	2	2	2	2	5.1	5.1	5.1	50.032	450	450	2.5		1	1																0	15.211	6494.6	6431.8	6622	6389.9	6458	6847.5	6326.7	6657.6	6433.6	6422.4
sp|Q9V6U9|MECR_DROME	sp|Q9V6U9|MECR_DROME	20	20	20		1	20	20	20	20	20	20	71.7	71.7	71.7	39.111	357	357	9.11		2	3	3	3	8	4	2	3		2	1	1	1	3	3	2	3	0	251.4	167980	171050	174870	168500	169390	165610	163360	164510	163530	169500
sp|Q9V6X7|OFUT1_DROME	sp|Q9V6X7|OFUT1_DROME	8	8	8		1	8	8	8	8	8	8	28.6	28.6	28.6	46.834	402	402	9		1	2	2					2						1	1	2		0	31.983	35459	36540	37511	36151	37589	33201	35184	36720	34259	34902
sp|Q9V719|SIN1_DROME	sp|Q9V719|SIN1_DROME	2	2	2		1	2	2	2	2	2	2	3.2	3.2	3.2	64.238	569	569	9		1														1			0.00022134	3.7115	9341.2	10062	9793.5	9361.4	8649.7	9327.4	9769.2	9350.6	9524.8	10255
sp|Q9V726|CPSF1_DROME	sp|Q9V726|CPSF1_DROME	1	1	1		1	1	1	1	1	1	1	0.6	0.6	0.6	164.68	1455	1455	13													1						0.00041719	2.4751	6461	6293.2	7009.3	7101.2	6639.7	7058.5	6376	6277.5	6748.2	6889.9
sp|Q9V727|ASX_DROME	sp|Q9V727|ASX_DROME	2	2	2		1	2	2	2	2	2	2	1.3	1.3	1.3	179.84	1669	1669	4.5			1			1													0	4.9423	1997.9	2234.3	2120.3	1964	1751.4	1835.8	2000	2316.2	1940.6	1851.7
sp|Q9V770|C6A17_DROME	sp|Q9V770|C6A17_DROME	7	4	4		1	7	4	4	7	4	4	14.8	9.2	9.2	58.208	501	501	7.5			1			1		1					1						0	27.67	7446.4	7003.4	7285	7385.6	13958	14599	14406	13646	15162	15764
sp|Q9V771|C6A23_DROME	sp|Q9V771|C6A23_DROME	7	6	4		1	7	6	4	7	6	4	18.9	17.1	13.3	58.089	502	502	11.3	1				2	1					1			2	1		1	2	0	104.6	27818	29215	30295	30375	31133	29807	29719	30324	28648	32814
sp|Q9V773|C6A20_DROME	sp|Q9V773|C6A20_DROME	17	17	16		1	17	17	16	17	17	16	38.3	38.3	36.5	57.728	501	501	9.45	1	1	3	3	1		4	1	1	1	1	3	1	1	2		4	1	0	142.03	66433	65610	62743	62130	150500	152650	145610	144250	157880	165120
sp|Q9V774|C6A21_DROME	sp|Q9V774|C6A21_DROME	8	8	3		1	8	8	3	8	8	3	18.3	18.3	8.9	57.841	504	504	8.5	1		2			1		2	1					1	1			1	0	50.181	48275	49609	50140	51687	54422	54244	53120	53599	55868	58336
sp|Q9V778|ADAS_DROME	sp|Q9V778|ADAS_DROME	4	4	4		1	4	4	4	4	4	4	9.4	9.4	9.4	70.821	631	631	12.8						1								2			1		0	22.151	12921	14534	12685	13890	13681	12778	13164	12930	12567	14037
sp|Q9V784|SAM50_DROME	sp|Q9V784|SAM50_DROME	11	11	11		1	11	11	11	11	11	11	27.1	27.1	27.1	49.058	443	443	7.07	2	2	2	1		2			1		1	1	1			1	1		0	75.037	58772	62997	65471	64521	67300	66323	67108	66561	66949	71397
sp|Q9V785|3BP5H_DROME	sp|Q9V785|3BP5H_DROME	2	2	2		1	2	2	2	2	2	2	3.6	3.6	3.6	53.766	477	477	7				1						1									0.00020925	2.5651	8430	8639.8	7988.9	7638.5	7881.7	7397.6	6750.9	8400.2	8086.5	7948.4
sp|Q9V7D2|VATD1_DROME	sp|Q9V7D2|VATD1_DROME	13	13	9		1	13	13	9	13	13	9	52.8	52.8	42.3	27.627	246	246	7.84	1	4	4		1	4	4	1		1	4	2	2				1	2	0	83.106	202200	209880	211480	201380	208040	201250	204230	203570	203290	207740
sp|Q9V7N5|VATC_DROME	sp|Q9V7N5|VATC_DROME	23	23	23		1	23	23	23	23	23	23	27.5	27.5	27.5	92.389	836	836	9.17	3	4	3	2	4	2	5	7	3	4	4	4	5	7	6	1	1		0	257.37	421880	440360	432220	430340	420730	419860	416250	417770	413590	430660
sp|Q9V7S5|PICO_DROME	sp|Q9V7S5|PICO_DROME	4	4	4		1	4	4	4	4	4	4	12.7	12.7	12.7	58.372	529	529	11.8								1					3						0	35.175	10985	11539	10897	11108	10680	10010	10837	11269	10878	11813
sp|Q9V7Y2|SGPL_DROME	sp|Q9V7Y2|SGPL_DROME	18	18	18		1	18	18	18	18	18	18	33.4	33.4	33.4	60.305	545	545	11.3	2	1		1	2		2	2	1		1		4	1	2	2	5	2	0	96.789	163260	174070	175330	172180	174010	172490	172590	175800	172770	187870
sp|Q9V813|MTAP_DROME	sp|Q9V813|MTAP_DROME	16	16	16		1	16	16	16	16	16	16	67.1	67.1	67.1	32.017	289	289	9.82	1	1	3		1	2	1	1	5	2		1	2	2		3	2	1	0	120.34	136010	141140	140650	137370	142120	138970	136320	139670	140640	143230
sp|Q9V895|AN32A_DROME	sp|Q9V895|AN32A_DROME	6	6	6		1	6	6	6	6	6	6	26.4	26.4	26.4	29.176	261	261	10.3		2			1									1	1	1		1	0	51.711	24319	23796	26769	24611	26012	26160	25235	25958	25967	25625
sp|Q9V8F5|IM23_DROME	sp|Q9V8F5|IM23_DROME	1	1	1		1	1	1	1	1	1	1	10.3	10.3	10.3	11.552	117	117	5					1														0	6.4939	1744.1	1483.7	1558	2000.8	2070.8	2344.2	2091.6	1814.8	2014.4	2037.4
sp|Q9V8I2|LTOR2_DROME	sp|Q9V8I2|LTOR2_DROME	1	1	1		1	1	1	1	1	1	1	8	8	8	13.438	125	125	10.5										1	1								0.0002192	3.462	9425.6	10520	10457	9898.4	9326.2	9903.4	9881.7	9702.9	9685.5	9744.2
sp|Q9V8K2|EXOC3_DROME	sp|Q9V8K2|EXOC3_DROME	4	4	4		1	4	4	4	4	4	4	4.9	4.9	4.9	86.663	738	738	4.5		1	1		1			1											0.00022139	3.7156	23380	22816	23648	22483	23678	23404	22519	22250	23285	23771
sp|Q9V8M2|C12B2_DROME	sp|Q9V8M2|C12B2_DROME	13	13	13		1	13	13	13	13	13	13	29.7	29.7	29.7	61.476	535	535	12.1	1						1	1	1	2	2	2		2	2	2		2	0	123.49	86240	93727	94017	91076	85530	83789	84976	87133	83796	91479
sp|Q9V8M5|3HIDH_DROME	sp|Q9V8M5|3HIDH_DROME	14	14	14		1	14	14	14	14	14	14	58.3	58.3	58.3	33.883	324	324	8	2	2		6	2	3		3	5	4	3	1		2	1	1	1		0	252.6	185540	187460	181000	176610	178010	182500	182270	173280	167670	181530
sp|Q9V8R9|41_DROME	sp|Q9V8R9|41_DROME	77	77	77		1	77	77	77	77	77	77	58.8	58.8	58.8	184.17	1698	1698	9.38	14	7	8	15	10	11	10	9	14	12	14	5	8	10	9	13	13	8	0	323.31	804280	838020	834220	807420	834390	813550	807580	801080	791720	833590
sp|Q9V8W3|RABEP_DROME	sp|Q9V8W3|RABEP_DROME	4	4	4		1	4	4	4	4	4	4	14.1	14.1	14.1	56.826	511	511	8.6	2											2					1		0	53.014	13925	13622	12611	13954	12825	13686	12823	11737	12231	14079
sp|Q9V8Y2|OB56A_DROME	sp|Q9V8Y2|OB56A_DROME	6	6	6		1	6	6	6	6	6	6	45.3	45.3	45.3	15.402	139	139	7.8	1	4	2			1	2	2	2					3	3				0	30.45	165610	157620	170230	164960	115620	109660	109510	115210	108560	109210
sp|Q9V8Y9|OB56H_DROME	sp|Q9V8Y9|OB56H_DROME	3	3	3		1	3	3	3	3	3	3	32.8	32.8	32.8	14.978	134	134	11.2					2												1	1	0	31.845	7621.3	8725	8664.2	8849.9	6113.6	5813	6555.2	5916.6	5607.2	6229.5
sp|Q9V931|OB57C_DROME	sp|Q9V931|OB57C_DROME	3	3	3		1	3	3	3	3	3	3	23.5	23.5	23.5	17.223	149	149	7.67				1					1	1									0	9.5627	9409	8713	10035	8961	8943.4	9959.9	9537.2	10387	9695.8	10638
sp|Q9V968|U195B_DROME	sp|Q9V968|U195B_DROME	5	5	5		1	5	5	5	5	5	5	25.2	25.2	25.2	23.805	218	218	12.5		1							1				1		1			2	0	42.217	31769	31132	32221	30718	33010	32397	32940	32082	31610	33967
sp|Q9V979|CP6U1_DROME	sp|Q9V979|CP6U1_DROME	1	1	1		1	1	1	1	1	1	1	2.5	2.5	2.5	55.508	488	488	18																		1	0.00020986	2.5871	2911.4	3051	3738	3214.3	2849.3	3060.4	3321.2	2875.9	3224.1	3101.5
sp|Q9V998|UBL5_DROME	sp|Q9V998|UBL5_DROME	3	3	3		1	3	3	3	3	3	3	39.7	39.7	39.7	8.5699	73	73	6.8	1	1			1				1								1		0	6.0353	38948	40028	38347	39577	39586	40931	38819	39571	38929	41336
sp|Q9V9A7|MCCB_DROME	sp|Q9V9A7|MCCB_DROME	12	12	12		1	12	12	12	12	12	12	25.3	25.3	25.3	62.648	578	578	11.2					2	1	1	2	2	1		1		1		1	1	3	0	110.86	58667	58801	55854	56348	65174	63156	62693	62369	62483	66399
sp|Q9V9E3|PREP_DROME	sp|Q9V9E3|PREP_DROME	34	34	34		1	34	34	34	34	34	34	40.1	40.1	40.1	119.32	1034	1034	8.43	1	4	3	4	6	2	4	4	3	4	5	2	2	6	3			1	0	322.61	229680	243620	240540	239150	233410	234040	233570	230330	227700	245870
sp|Q9V9J3|SRC42_DROME	sp|Q9V9J3|SRC42_DROME	16	16	16		1	16	16	16	16	16	16	36.4	36.4	36.4	59.069	517	517	8.33	2		1	1	3	2	1	1	1	1	3	2	1				1	1	0	76.556	99435	104790	105190	99533	101840	100210	99238	100730	99189	107510
sp|Q9V9K7|SRRT_DROME	sp|Q9V9K7|SRRT_DROME	25	25	25		1	25	25	25	25	25	25	29.2	29.2	29.2	107.22	943	943	8.03	2	1	6	2	3	1	1	2			4	1	3	1	2			2	0	123.4	171060	176840	184400	169710	178600	175030	170980	173140	173670	179880
sp|Q9V9L1|CP6W1_DROME	sp|Q9V9L1|CP6W1_DROME	7	7	7		1	7	7	7	7	7	7	13.8	13.8	13.8	59.32	514	514	9.17	1			1	2			1	1			3	1	1	1				0	31.284	56160	59769	55996	57373	53546	55257	57500	53354	52821	58744
sp|Q9V9S7|SYDE_DROME	sp|Q9V9S7|SYDE_DROME	27	27	27		1	27	27	27	27	27	27	18.4	18.4	18.4	198.3	1866	1866	10.3	1	4	6	2	1	1		1		4	1	2		2	2	4	7	3	0	323.31	125710	131850	129840	124810	132710	126270	126620	124140	125040	132370
sp|Q9V9S8|HEMH_DROME	sp|Q9V9S8|HEMH_DROME	13	13	13		1	13	13	13	13	13	13	35.7	35.7	35.7	43.597	384	384	8.09	4	3	2	4	4	3	1			2	2	1				2	6	1	0	151.27	190080	195390	193100	193120	198690	187690	191150	193480	193120	206630
sp|Q9V9U4|DOHH_DROME	sp|Q9V9U4|DOHH_DROME	5	5	5		1	5	5	5	5	5	5	19.2	19.2	19.2	33.564	302	302	7.38				2	2		1		2							1			0	28.728	23761	26986	29706	25800	25887	22412	24605	25995	24195	24601
sp|Q9V9X4|MTNA_DROME	sp|Q9V9X4|MTNA_DROME	9	9	9		1	9	9	9	9	9	9	31.6	31.6	31.6	39.108	364	364	10				2	2	2		1	1		1	2	1	3	1			1	0	43.371	33932	33994	35026	32809	32023	31787	30957	32436	30424	32173
sp|Q9V9Y9|SPNF_DROME	sp|Q9V9Y9|SPNF_DROME	1	1	1		1	1	1	1	1	1	1	2.5	2.5	2.5	40.906	364	364	6						1													0	5.0311	2558.6	2586.9	2642.4	2129.4	2551	3160.7	2196.8	2640.3	2726.6	2503.2
sp|Q9V9Z1|RM32_DROME	sp|Q9V9Z1|RM32_DROME	3	3	3		1	3	3	3	3	3	3	13.3	13.3	13.3	22.642	195	195	9					1	1										1			0	6.5449	22750	20785	21115	19045	21251	18106	20006	19958	20110	19785
sp|Q9V9Z9|EBP2_DROME	sp|Q9V9Z9|EBP2_DROME	2	2	2		1	2	2	2	2	2	2	5.9	5.9	5.9	35.077	307	307	8								2											0	4.846	2035.9	2316.8	2061.8	2392.6	2390.1	2488.4	2523.3	2255.3	2014.8	2381.5
sp|Q9VA02|DHTK1_DROME	sp|Q9VA02|DHTK1_DROME	16	16	16		1	16	16	16	16	16	16	23.2	23.2	23.2	103.63	919	919	8.71	2		1	1	2	3	2	1	2	2	2			1	4	1			0	194.74	94334	96145	92664	94546	89081	92090	88695	88088	89189	95811
sp|Q9VA37|DJ1B_DROME	sp|Q9VA37|DJ1B_DROME	9	9	9		1	9	9	9	9	9	9	61.5	61.5	61.5	19.25	187	187	7.6	2	2	2	2	1		1		2	3	1	1	1					2	0	130.92	92298	96431	99836	96737	87661	85353	83324	82743	81774	88746
sp|Q9VA70|NCASE_DROME	sp|Q9VA70|NCASE_DROME	6	6	6		1	6	6	6	6	6	6	10.8	10.8	10.8	78.231	704	704	8.86			1		2			1			1				2				0	30.811	34602	34475	35575	33920	32642	33387	33229	31164	32668	34609
sp|Q9VA73|CMC_DROME	sp|Q9VA73|CMC_DROME	28	28	28		1	28	28	28	28	28	28	49.5	49.5	49.5	76.753	695	695	11.5		2	2	1	1	3	6	5	2	3	2	3	8	7	7	7	4	2	0	323.31	284780	315620	317820	329000	345530	340400	351290	353910	352400	380840
sp|Q9VA91|RS7_DROME	sp|Q9VA91|RS7_DROME	9	9	9		1	9	9	9	9	9	9	38.7	38.7	38.7	22.17	194	194	7	5	3	2	2	4							1			1		1	4	0	48.09	149570	154550	150390	147990	156700	151550	157420	155010	150510	156580
sp|Q9VAD6|COG7_DROME	sp|Q9VAD6|COG7_DROME	1	1	1		1	1	1	1	1	1	1	0.9	0.9	0.9	84.075	742	742	8								1											0.0028606	2.1347	2999.3	2829.6	2355.2	2458.2	2613.9	2448.2	2521.8	2620.6	2886.2	2631
sp|Q9VAF0|S39AD_DROME	sp|Q9VAF0|S39AD_DROME	2	2	2		1	2	2	2	2	2	2	11.5	11.5	11.5	38.869	355	355	9	1																1		0	24.315	3722.4	3532.2	3983	3487.2	4368.8	3734.2	3551.5	3840.1	3613.2	3553
sp|Q9VAF5|CAD99_DROME	sp|Q9VAF5|CAD99_DROME	4	4	4		1	4	4	4	4	4	4	2.3	2.3	2.3	186.87	1706	1706	8.25					2		1									1			0	6.5631	9120.5	9530.1	9541.1	9055.8	9987.3	8935.2	9848.3	10195	9767.6	10183
sp|Q9VAH9|INT11_DROME	sp|Q9VAH9|INT11_DROME	4	4	4		1	4	4	4	4	4	4	7	7	7	67.591	597	597	11.8									2			1	1			1			0	8.1366	14326	15970	15063	15544	16296	16749	15618	16017	15640	16663
sp|Q9VAI0|GNA1_DROME	sp|Q9VAI0|GNA1_DROME	5	5	5		1	5	5	5	5	5	5	30.6	30.6	30.6	24.492	219	219	11.2	1								1			1				1		1	0	33.962	14358	15647	14330	14179	16675	15660	15861	15580	15807	16459
sp|Q9VAI1|CIA30_DROME	sp|Q9VAI1|CIA30_DROME	2	2	2		1	2	2	2	2	2	2	5.7	5.7	5.7	34.206	296	296	16															1		1		0.00082867	2.3935	14030	13029	14009	14002	15073	14548	14157	14478	15117	14860
sp|Q9VAI6|OB99B_DROME	sp|Q9VAI6|OB99B_DROME	6	6	6		1	6	6	6	6	6	6	55.7	55.7	55.7	17.188	149	149	12.1		1			1	1				1	6	5	2	2	1	2	1	2	0	115.07	138390	121180	156320	138920	102230	104930	97965	101940	101960	101210
sp|Q9VAJ4|OB99A_DROME	sp|Q9VAJ4|OB99A_DROME	3	3	3		1	3	3	3	3	3	3	18.3	18.3	18.3	15.995	142	142	7.33			1	1											1				0	4.861	19682	17435	17204	17046	17774	16235	17146	16424	18958	17060
sp|Q9VAL0|SPCS1_DROME	sp|Q9VAL0|SPCS1_DROME	2	2	2		1	2	2	2	2	2	2	25.5	25.5	25.5	11.059	98	98	15.3												1				1		1	0	15.16	20779	20622	20938	22476	22082	22290	21846	22504	22993	25195
sp|Q9VAM6|CISD2_DROME	sp|Q9VAM6|CISD2_DROME	4	4	4		1	4	4	4	4	4	4	45.1	45.1	45.1	14.633	133	133	9.5	1				2	2	2	2	3	3					2	2		1	0	45.916	92832	103870	104320	101130	107680	107940	107720	106860	104750	113750
sp|Q9VAM9|MESH1_DROME	sp|Q9VAM9|MESH1_DROME	2	2	2		1	2	2	2	2	2	2	12.3	12.3	12.3	20.569	179	179	6						2													0	9.664	8399.3	8143.2	8064.4	8404.5	8121.2	8315	8310.8	7874.3	8339.7	8641.9
sp|Q9VAN0|SERC_DROME	sp|Q9VAN0|SERC_DROME	10	10	10		1	10	10	10	10	10	10	28.8	28.8	28.8	39.54	364	364	8.28		1	6	4		3	1		1	2						4	1	2	0	101.39	126160	135840	136010	137560	132320	131470	132930	135360	130420	140880
sp|Q9VAP3|CTLH2_DROME	sp|Q9VAP3|CTLH2_DROME	4	4	4		1	4	4	4	4	4	4	5.2	5.2	5.2	90.628	796	796	11.8										1	1	1		1					0	10.609	16986	17796	18030	18636	19265	19853	18764	18128	19863	20310
sp|Q9VAQ7|SLU7_DROME	sp|Q9VAQ7|SLU7_DROME	3	3	3		1	3	3	3	3	3	3	7.1	7.1	7.1	65.977	574	574	5	1			1						1									0	13.3	3852.9	3703.7	3987.7	3877.4	4014.5	3736	3736.6	3933.8	3894.6	3363.4
sp|Q9VAS7|INX3_DROME	sp|Q9VAS7|INX3_DROME	12	12	12		1	12	12	12	12	12	12	25.6	25.6	25.6	45.356	395	395	9.84		2	2	1		1		2			1	2	1	3	3	1			0	74.749	112970	118520	118920	117140	117240	115780	112340	118130	114220	119290
sp|Q9VAU9|ZN330_DROME	sp|Q9VAU9|ZN330_DROME	1	1	1		1	1	1	1	1	1	1	2.5	2.5	2.5	35.355	315	315	16																1			0.0020606	2.2928	5106.1	4611.4	4680.2	4926.1	4839	4615.9	4432.2	4473.8	4037.7	5131.8
sp|Q9VAW5|LARP_DROME	sp|Q9VAW5|LARP_DROME	16	16	16		1	16	16	16	16	16	16	12.2	12.2	12.2	178.14	1673	1673	12.7					1	1			2	1	2	1	2		2	1	1	3	0	134.31	45067	48342	46169	42547	47173	45361	45624	45931	43262	48335
sp|Q9VAY3|MFRN_DROME	sp|Q9VAY3|MFRN_DROME	2	2	2		1	2	2	2	2	2	2	4.7	4.7	4.7	41.794	379	379	10							1						1						0.00022989	4.6921	9384	10089	11488	10928	11328	10744	11034	11705	11542	12637
sp|Q9VAY7|FAM50_DROME	sp|Q9VAY7|FAM50_DROME	1	1	1		1	1	1	1	1	1	1	2.8	2.8	2.8	42.856	359	359	9									1										0.0067021	1.552	3900.9	3423.4	3348.5	3435	3230.3	2969.5	3584.7	3318.5	3143	3282.6
sp|Q9VB11|UNC80_DROME	sp|Q9VB11|UNC80_DROME	10	10	10		1	10	10	10	10	10	10	3.3	3.3	3.3	367.91	3303	3303	11.2	1		1					1	1		1				2	1	2		0	60.235	26172	27255	27009	25534	25795	25321	24531	26614	26239	26615
sp|Q9VB25|KL98A_DROME	sp|Q9VB25|KL98A_DROME	3	3	3		1	3	3	3	3	3	3	3.1	3.1	3.1	141.56	1265	1265	3		2			1														0.00022297	3.8695	1710.9	1587	1193.3	1502.2	1729.5	1631.5	1028.6	1076	1363.8	1478.3
sp|Q9VBG6|HGH1_DROME	sp|Q9VBG6|HGH1_DROME	6	6	6		1	6	6	6	6	6	6	20.6	20.6	20.6	41.799	369	369	8.29			1		1		1	1		1	1			1					0	39.784	24042	23999	23743	24073	24263	23880	24084	24199	25454	26791
sp|Q9VBP9|NPL4_DROME	sp|Q9VBP9|NPL4_DROME	20	20	20		1	20	20	20	20	20	20	33.4	33.4	33.4	73.36	652	652	8.73	5		1	1	3	1	1	1		2	1	1	1	2	3	1	2		0	179.74	105380	109900	109920	108310	109120	107450	104400	101730	105110	113270
sp|Q9VBV3|TAKT_DROME	sp|Q9VBV3|TAKT_DROME	3	3	3		1	3	3	3	3	3	3	28.9	28.9	28.9	27.343	249	249	8.2							3			2									0	21.619	3842.6	2317.8	2288.9	2627.3	4141.3	3746	4341.3	3791.3	3372.7	3834.6
sp|Q9VBV5|SIL1_DROME	sp|Q9VBV5|SIL1_DROME	5	5	5		1	5	5	5	5	5	5	14	14	14	47.942	429	429	12.8									3							2		1	0	50.293	13001	13968	13580	13774	13425	12831	12314	12056	12008	13440
sp|Q9VBX1|NEMF_DROME	sp|Q9VBX1|NEMF_DROME	6	6	6		1	6	6	6	6	6	6	7.6	7.6	7.6	112.61	992	992	7.83	1			1	1		1							1		1			0	20.679	16222	17394	17160	17981	18070	17060	17846	17312	17585	18762
sp|Q9VBY8|UN13B_DROME	sp|Q9VBY8|UN13B_DROME	4	4	4		1	4	4	4	4	4	4	3.4	3.4	3.4	131.92	1153	1153	4.83	1	2					2			1									0	12.716	19410	19926	19031	18909	18724	18903	18296	17948	18491	19465
sp|Q9VC27|NICA_DROME	sp|Q9VC27|NICA_DROME	1	1	1		1	1	1	1	1	1	1	1.7	1.7	1.7	77.993	695	695	4				1															0.00022391	3.9613	2156.9	1843.3	1546.7	1627.5	1661.4	1675.6	1726.5	2095.9	1922.3	1827.4
sp|Q9VC44|ALLS_DROME	sp|Q9VC44|ALLS_DROME	1	1	1		1	1	1	1	1	1	1	7.3	7.3	7.3	16.852	151	151	2.5		1	1																0.00021331	2.8951	10541	10025	11134	10739	9263.6	10086	9649	9966.3	9773.8	9957.3
sp|Q9VC49|RPAB5_DROME	sp|Q9VC49|RPAB5_DROME	1	1	1		1	1	1	1	1	1	1	13.4	13.4	13.4	7.661	67	67	8								1											0.0010337	2.3402	5246.2	5504.9	5520.8	4967	5556.3	5404.2	5070.8	5072.6	5463.2	5785.8
sp|Q9VC57|ATLAS_DROME	sp|Q9VC57|ATLAS_DROME	11	11	11		1	11	11	11	11	11	11	23.3	23.3	23.3	60.911	541	541	12.6		1				1			1	2	4		2		1	1	2	3	0	59.539	92880	91175	93222	92059	94754	94834	94338	91174	93595	95841
sp|Q9VC99|UCK_DROME	sp|Q9VC99|UCK_DROME	5	5	5		1	5	5	5	5	5	5	26.9	26.9	26.9	29.213	260	260	9.2	1			1								2					1		0	19.849	23436	24461	23966	24074	23825	24629	23248	22934	23476	24061
sp|Q9VCA2|ORCT_DROME;sp|Q95R48|OCTL_DROME	sp|Q9VCA2|ORCT_DROME	4;1	4;1	4;1		2	4	4	4	4	4	4	8.2	8.2	8.2	61.002	548	548;567	12.2							1	1				1				1		1	0	11.541	15082	15446	16120	16632	15547	15534	14261	15133	14695	15400
sp|Q9VCA5|SYFB_DROME	sp|Q9VCA5|SYFB_DROME	15	15	15		1	15	15	15	15	15	15	33.1	33.1	33.1	65.777	589	589	7.86	3	2		2	3	3			1	1	2				2			3	0	117.13	117190	117390	118020	111500	116910	113150	113410	116060	113720	119630
sp|Q9VCA8|ANKHM_DROME	sp|Q9VCA8|ANKHM_DROME	7	7	7		1	7	7	7	7	7	7	1.9	1.9	1.9	423.2	4001	4001	9.14		2	1							1			1				2		0	19.654	9334.7	9655.9	10227	9646.4	10093	8713.1	9447.5	9822.4	9122.5	9618.1
sp|Q9VCA9|SPCS3_DROME	sp|Q9VCA9|SPCS3_DROME	5	5	5		1	5	5	5	5	5	5	25.7	25.7	25.7	20.304	179	179	10.5					2	1			1					1	3				0	16.623	31521	33112	32937	30337	32764	30450	31009	31770	30731	33088
sp|Q9VCB1|PTOV1_DROME	sp|Q9VCB1|PTOV1_DROME	1	1	1		1	1	1	1	1	1	1	1.9	1.9	1.9	40.51	364	364	3			1																0.0022569	2.2305	2048.8	1463.9	2089.9	1758.4	1996.9	2042.5	1748	1897.2	1870.8	1641.4
sp|Q9VCC0|CHRD1_DROME	sp|Q9VCC0|CHRD1_DROME	8	8	8		1	8	8	8	8	8	8	26.3	26.3	26.3	40.24	354	354	8.78				3		1				2		1		1	1				0	45.727	33614	34394	34857	32089	35693	32351	33015	33790	33070	33652
sp|Q9VCC3|RT24_DROME	sp|Q9VCC3|RT24_DROME	1	1	1		1	1	1	1	1	1	1	9.7	9.7	9.7	19.252	165	165	13													1						0	13.478	2849.9	2745.3	2816.1	2797.3	2733.7	2966.5	2861.6	2756.3	2702.8	2350.6
sp|Q9VCD0|GATB_DROME	sp|Q9VCD0|GATB_DROME	2	2	2		1	2	2	2	2	2	2	6.2	6.2	6.2	57.376	516	516	8							1		1										0.0028577	2.1003	1231	1225.1	1418.6	1225.5	1335.1	1193	955.28	847.96	1327.9	1099.3
sp|Q9VCE9|UBS3A_DROME	sp|Q9VCE9|UBS3A_DROME	3	3	3		1	3	3	3	3	3	3	6.1	6.1	6.1	84.465	751	751	6.33		1						1	1										0	23.147	3420.4	4101.6	3549.2	3154.6	3405.7	3450.7	2990.5	3551.4	3631.6	3594.7
sp|Q9VCG3|OPA32_DROME	sp|Q9VCG3|OPA32_DROME	6	6	6		1	6	6	6	6	6	6	31.4	31.4	31.4	28.691	255	255	5.5			2	2	2	4			2										0	59.58	35196	36383	37923	37351	36897	36714	36281	36772	37225	41101
sp|Q9VCG4|NDC1_DROME	sp|Q9VCG4|NDC1_DROME	2	2	2		1	2	2	2	2	2	2	6.9	6.9	6.9	65.386	578	578	12												2							0	15.364	3600.6	4156.9	3236.6	3406	3613.7	3851.6	3418	3693	3437.3	3557.6
sp|Q9VCI0|ORN_DROME	sp|Q9VCI0|ORN_DROME	4	4	4		1	4	4	4	4	4	4	26.5	26.5	26.5	24.298	211	211	10.8					1					1	2			2					0	52.896	17056	17876	17799	17607	17999	17626	18053	16753	17413	18157
sp|Q9VCI3|LSD1_DROME	sp|Q9VCI3|LSD1_DROME	14	14	14		1	14	14	14	14	14	14	34.3	34.3	34.3	48.832	431	431	9.68	1		2	3	1	1	5	3	1	3	1	4	4	3	4		1		0	83.039	197090	218470	218460	209900	219840	219750	213440	211880	216770	212740
sp|Q9VCK0|EI3D1_DROME;sp|Q9VGC7|EI3D2_DROME	sp|Q9VCK0|EI3D1_DROME	18;3	18;3	18;3		2	18	18	18	18	18	18	42	42	42	63.797	560	560;551	9.5	2	2	3				3	2			2	3	5	4			1	1	0	214.8	136640	139710	144050	135640	146920	137910	140150	141800	139310	144920
sp|Q9VCR3|COW_DROME	sp|Q9VCR3|COW_DROME	6	6	6		1	6	6	6	6	6	6	10	10	10	71.474	629	629	8.78	2					2	1					2					2		0	39	42146	42998	43469	40931	44550	42843	42969	42453	39884	41855
sp|Q9VCW0|CCAP_DROME	sp|Q9VCW0|CCAP_DROME	1	1	1		1	1	1	1	1	1	1	7.7	7.7	7.7	18.043	155	155	10										1									0	6.0382	1744	1733.4	1847.8	1940	2224.2	1826.6	1773.9	1659.8	2289.1	2047.5
sp|Q9VCW3|NU133_DROME	sp|Q9VCW3|NU133_DROME	11	11	11		1	11	11	11	11	11	11	10.2	10.2	10.2	135.14	1200	1200	10.4	1		1			2				2	1	5		2	1	1			0	41.787	31628	32826	33185	30348	34446	30919	29979	31502	31200	33395
sp|Q9VCX3|RM45_DROME	sp|Q9VCX3|RM45_DROME	8	8	8		1	8	8	8	8	8	8	21.9	21.9	21.9	41.611	361	361	11.8						1	1					3	1		1		1		0	22.664	44088	44114	44593	43965	47699	42714	43319	44837	45920	45969
sp|Q9VCX4|RRF2M_DROME	sp|Q9VCX4|RRF2M_DROME	2	2	2		1	2	2	2	2	2	2	4.2	4.2	4.2	81.96	740	740	8.67			1								1	1							0	7.1975	3067	2624.4	3104.9	2748.3	2929.2	2611.2	2650.6	2653.1	2775.5	2881.7
sp|Q9VCY3|CSN6_DROME	sp|Q9VCY3|CSN6_DROME	7	7	7		1	7	7	7	7	7	7	23.8	23.8	23.8	38.305	341	341	12.3									3	1			2		1	1	1		0	42.254	47756	49375	51973	47809	50595	47874	47522	48702	49543	50012
sp|Q9VCY8|ADRL_DROME	sp|Q9VCY8|ADRL_DROME	2	2	2		1	2	2	2	2	2	2	7.7	7.7	7.7	49.757	444	444	9.5			1													1			0	34.867	7818.6	8949.6	8609.8	8299.8	8758.4	9792.2	9117.4	9505.2	8965.4	9618.4
sp|Q9VCZ8|PFD5_DROME	sp|Q9VCZ8|PFD5_DROME	8	8	8		1	8	8	8	8	8	8	54.8	54.8	54.8	19.077	168	168	10.1		1	2				1	2	3		2				4	2			0	79.658	52156	57484	56087	53981	57320	57923	55238	55447	53733	55336
sp|Q9VD09|PINTA_DROME	sp|Q9VD09|PINTA_DROME	3	3	3		1	3	3	3	3	3	3	12.1	12.1	12.1	31.625	273	273	7.75							2	1	1										0	20.829	9958.7	9943.7	9898.3	9978.1	8151.3	7350.8	7260.4	8328.8	8210.6	8610.5
sp|Q9VD26|ZFPL1_DROME	sp|Q9VD26|ZFPL1_DROME	6	6	6		1	6	6	6	6	6	6	25.1	25.1	25.1	33.503	299	299	12.3					1					1	1	1		2	3				0	23.441	15693	17235	16995	17466	16325	16758	17483	16683	16130	18612
sp|Q9VD92|ARCH_DROME	sp|Q9VD92|ARCH_DROME	2	2	2		1	2	2	2	2	2	2	10.9	10.9	10.9	18.08	156	156	7.33					2							1							0.00021949	3.489	10785	11173	11737	11489	11460	9269.7	9909.1	11324	10343	10903
sp|Q9VDD1|DDRGK_DROME	sp|Q9VDD1|DDRGK_DROME	7	7	7		1	7	7	7	7	7	7	18.8	18.8	18.8	34.331	309	309	9.1			1	2	3										1	2		1	0	16.017	45350	48010	48834	46495	46413	43039	44024	46011	44951	45717
sp|Q9VDD7|S35B1_DROME	sp|Q9VDD7|S35B1_DROME	1	1	1		1	1	1	1	1	1	1	3.6	3.6	3.6	37.437	338	338	5					1														1	-2	1321.1	1682.3	1364.8	1224.5	1590.1	1772.6	1442	1500.1	1373.7	1594.5
sp|Q9VDE6|EXOC6_DROME	sp|Q9VDE6|EXOC6_DROME	11	11	11		1	11	11	11	11	11	11	16.1	16.1	16.1	88.725	766	766	8.53		1	2	2		2			2	2			1			2	1		0	33.825	49551	48223	49596	45347	45971	45588	46081	46071	45651	47657
sp|Q9VDG2|RLIP_DROME	sp|Q9VDG2|RLIP_DROME	5	5	5		1	5	5	5	5	5	5	8	8	8	71.895	625	625	5.2		1		2				2											0	9.9421	17407	19704	18036	17732	18408	17605	18075	17475	17735	18352
sp|Q9VDL1|LOVG_DROME	sp|Q9VDL1|LOVG_DROME	3	3	3		1	3	3	3	3	3	3	12.5	12.5	12.5	30.634	279	279	8.67				1	1												1		0	8.8115	12729	14235	13874	14339	13735	13523	14137	14764	15118	15167
sp|Q9VDQ7|NAA25_DROME	sp|Q9VDQ7|NAA25_DROME	4	4	4		1	4	4	4	4	4	4	4.7	4.7	4.7	109.11	948	948	11.8								1	1					1		1			0	7.3467	14707	15067	15296	14321	15178	15009	15431	15823	15263	16140
sp|Q9VDS5|RG92B_DROME	sp|Q9VDS5|RG92B_DROME	7	7	7		1	7	7	7	7	7	7	9.3	9.3	9.3	83.084	740	740	8.25	1	2				1	3				1	2			1		1		0	24.395	37362	36178	35977	35377	35383	34856	33460	33800	34353	34996
sp|Q9VDS6|SURF6_DROME	sp|Q9VDS6|SURF6_DROME	1	1	1		1	1	1	1	1	1	1	2.8	2.8	2.8	38.134	324	324	1	1																		0.0002157	3.1469	1553.8	1551.6	1452.7	1402.5	1613.1	1716.6	1804.8	1465.7	1559.2	1600.6
sp|Q9VDV3|NUP58_DROME	sp|Q9VDV3|NUP58_DROME	7	7	7		1	7	7	7	7	7	7	16.1	16.1	16.1	55.527	546	546	10.4					2			1	1	1				2				1	0	27.131	28977	29319	30483	27165	29082	29384	28553	28325	28288	29334
sp|Q9VDW6|DMDA_DROME	sp|Q9VDW6|DMDA_DROME	17	17	17		1	17	17	17	17	17	17	4.9	4.9	4.9	410.41	3598	3598	10.4	2		1				4	1	1	1		1	1	1	2		3	1	0	80.06	55951	56811	56348	53425	56472	56358	54186	55822	55622	54430
sp|Q9VE00|C12A4_DROME	sp|Q9VE00|C12A4_DROME	11	11	10		1	11	11	10	11	11	10	27.6	27.6	25.2	61.776	536	536	10.6	1			2		1					4	2	1	2	2	1			0	111.68	41267	44618	44499	42955	45451	43515	42664	43079	43514	49308
sp|Q9VE01|C12A5_DROME	sp|Q9VE01|C12A5_DROME	6	5	5		1	6	5	5	6	5	5	12.1	9.7	9.7	61.355	536	536	11				1							3							1	0	8.8103	24713	24518	25454	23642	25982	25483	25243	26377	26351	26562
sp|Q9VE04|RM55_DROME	sp|Q9VE04|RM55_DROME	1	1	1		1	1	1	1	1	1	1	11.2	11.2	11.2	12.568	107	107	10										1									0	6.8536	4199.3	3658.7	3526.3	3365.9	3727.6	4003.1	3500.3	3356.2	3602.5	3565.8
sp|Q9VE17|RU1C_DROME	sp|Q9VE17|RU1C_DROME	1	1	1		1	1	1	1	1	1	1	12.4	12.4	12.4	15.759	145	145	18																		2	0	5.0319	1655.6	1513.5	2179.8	2068.5	1932.2	2363.7	2133.2	2073.6	1923.6	2251.4
sp|Q9VE34|EPG5_DROME	sp|Q9VE34|EPG5_DROME	5	5	5		1	5	5	5	5	5	5	2.1	2.1	2.1	280.69	2455	2455	8.6			2				1								2				0	15.749	10065	8123.3	8846.6	8507.8	9479.3	8134.7	8325.4	8830.1	8628.6	9728
sp|Q9VE46|SC5A7_DROME	sp|Q9VE46|SC5A7_DROME	9	9	9		1	9	9	9	9	9	9	16.8	16.8	16.8	66.892	614	614	7.5		2	2	2				2	2	5	3								0	118.3	69335	73241	74193	70052	70430	69025	70397	67007	70262	73852
sp|Q9VE50|GOSR1_DROME	sp|Q9VE50|GOSR1_DROME	2	2	2		1	2	2	2	2	2	2	6.9	6.9	6.9	25.562	232	232	7				2									1						0	5.1491	10236	10443	9919	9689.3	9943.6	9256.3	9810.1	9601.5	9211.4	9072.9
sp|Q9VEA5|RPB4_DROME	sp|Q9VEA5|RPB4_DROME	3	3	3		1	3	3	3	3	3	3	31.7	31.7	31.7	16.212	139	139	6.33		1		1									1						0	11.59	8861.8	8166	8858.1	7722.8	8457.2	8011.4	7858.4	7974.4	7660.2	8460.6
sp|Q9VEC1|MED17_DROME	sp|Q9VEC1|MED17_DROME	2	2	2		1	2	2	2	2	2	2	3	3	3	71.556	642	642	11.5									1					1					0	18.175	720.73	913.08	880.26	848.79	887.52	707.03	750.84	820.79	838.98	756.74
sp|Q9VED0|TAPT1_DROME	sp|Q9VED0|TAPT1_DROME	2	2	2		1	2	2	2	2	2	2	3.4	3.4	3.4	75.565	676	676	6					2			1											0	30.065	4619.9	4745.4	5629	4856.7	4951.1	5183.6	5168	5199.8	5349.5	5305.6
sp|Q9VEG9|NRM_DROME	sp|Q9VEG9|NRM_DROME	4	4	4		1	4	4	4	4	4	4	14.2	14.2	14.2	28.569	253	253	7.43	2	1	1											1	1	1			0	12.591	43142	49818	50444	54034	48232	48687	46108	50069	50059	50820
sp|Q9VEK6|SUR8_DROME	sp|Q9VEK6|SUR8_DROME	3	3	3		1	3	3	3	3	3	3	5.6	5.6	5.6	69.371	641	641	11.7		1													1			1	0	12.361	9321.5	9095.3	8864.5	8477.1	9407.7	9354.4	9272	8360.5	8515.3	8568.5
sp|Q9VEN1|FLNA_DROME	sp|Q9VEN1|FLNA_DROME	66	66	66		1	66	66	66	66	66	66	37.2	37.2	37.2	239.18	2210	2210	9.28	8	6	9	7	10	4	5	4	5	5	6	7	11	10	8	8	5	2	0	323.31	553040	567430	582180	557490	577880	557950	547380	563460	559690	564840
sp|Q9VEP1|TRM71_DROME	sp|Q9VEP1|TRM71_DROME	2	2	2		1	2	2	2	2	2	2	6.3	6.3	6.3	33.402	302	302	8								2											0	8.3532	6246.6	7145.4	6960.5	7564.6	7076	7175.6	6535.5	7081	6853.1	7095.6
sp|Q9VER6|MODSP_DROME	sp|Q9VER6|MODSP_DROME	3	3	3		1	3	3	3	3	3	3	4.9	4.9	4.9	69.432	628	628	7					2						1								0	10.505	16741	16893	17714	17089	16684	16321	16471	16959	16829	17537
sp|Q9VES1|AR6P1_DROME	sp|Q9VES1|AR6P1_DROME	4	4	4		1	4	4	4	4	4	4	18.3	18.3	18.3	22.233	197	197	5.23	2		3	3				2	1	2									0	84.774	71171	68162	68603	64358	63767	61813	61196	59890	57387	64408
sp|Q9VET0|NPF_DROME	sp|Q9VET0|NPF_DROME	6	6	6		1	6	6	6	6	6	6	59.8	59.8	59.8	11.465	102	102	9.42	1		3	2								1			1	1	2	1	0	27.359	46777	50222	49988	47264	47589	46386	45130	43427	44791	48857
sp|Q9VEV4|CL16A_DROME	sp|Q9VEV4|CL16A_DROME	4	4	4		1	4	4	4	4	4	4	4.3	4.3	4.3	119.37	1067	1067	13.5					1									1			1	1	0	15.206	9212	9648.2	9477.2	9565.9	9885	9605.8	9707.5	9290.2	9401.2	10349
sp|Q9VEW2|SERFL_DROME	sp|Q9VEW2|SERFL_DROME	1	1	1		1	1	1	1	1	1	1	16.7	16.7	16.7	6.8847	60	60	4				2															0.00022095	3.6444	2672.8	3311.2	3049.3	2429.4	2976.9	3231.9	2642.3	2888.5	3081.1	2983.7
sp|Q9VEX6|ATD3A_DROME	sp|Q9VEX6|ATD3A_DROME	31	31	30		1	31	31	30	31	31	30	55.1	55.1	54	68.36	604	604	9.77	4	4	4	2	3	2	1	4	3	2	3	6	3		2	4	6	4	0	219.42	327580	349980	348100	330370	349010	343090	343150	351030	346030	364570
sp|Q9VEX9|SAP18_DROME	sp|Q9VEX9|SAP18_DROME	3	3	3		1	3	3	3	3	3	3	22	22	22	17.287	150	150	9					1	1					2	1							0	5.2013	25777	27645	27187	25571	26721	23631	25543	25241	24616	24741
sp|Q9VEZ3|MSPS_DROME	sp|Q9VEZ3|MSPS_DROME	34	34	34		1	34	34	34	34	34	34	17.2	17.2	17.2	225.98	2042	2042	10.6			3	1	1	4	5		3	3	1	3	3	2	3	3	1	3	0	109.54	142560	149420	148070	141620	145060	137780	139660	138750	140300	146610
sp|Q9VF08|TIM16_DROME	sp|Q9VF08|TIM16_DROME	7	7	7		1	7	7	7	7	7	7	44.7	44.7	44.7	15.73	141	141	11.5	1							3	1		1		1		1		1	2	0	22.68	65771	66712	67655	63545	67772	63373	63974	66191	69497	68041
sp|Q9VF36|ACYP2_DROME	sp|Q9VF36|ACYP2_DROME	2	2	2		1	2	2	2	2	2	2	20.6	20.6	20.6	11.765	102	102	9.5			2													2			0	18.679	12449	12724	13343	13252	12920	13033	12303	12645	13308	13863
sp|Q9VF71|CUTC_DROME	sp|Q9VF71|CUTC_DROME	5	5	5		1	5	5	5	5	5	5	23.6	23.6	23.6	28.916	263	263	10.1					1	1		2		1	2					2			0	32.743	59116	63029	61590	57373	60859	57678	56865	58369	55765	61653
sp|Q9VF78|COG2_DROME	sp|Q9VF78|COG2_DROME	1	1	1		1	1	1	1	1	1	1	1.8	1.8	1.8	81.135	710	710	18																		1	0	5.4744	732.45	1043.7	915.45	688.68	734.01	833.53	654.84	833.46	976.1	1050.1
sp|Q9VF81|TMTC4_DROME	sp|Q9VF81|TMTC4_DROME	3	3	3		1	3	3	3	3	3	3	5.2	5.2	5.2	80.45	705	705	7.67		1			1											1			0.00021349	2.9073	6522.7	5836.1	5511.3	5456.4	6026.2	5709.7	5974	5889.5	5651.1	5466.8
sp|Q9VF87|CYFIP_DROME	sp|Q9VF87|CYFIP_DROME	29	29	29		1	29	29	29	29	29	29	25.7	25.7	25.7	149.26	1291	1291	11	1	2	1	1	1	1	4	6	3	2	1	1	2	2	5	2	3	5	0	194.04	188900	192800	194080	186700	192130	178900	180780	185030	183090	187550
sp|Q9VF89|RM09_DROME	sp|Q9VF89|RM09_DROME	5	5	5		1	5	5	5	5	5	5	21	21	21	28.804	248	248	10.1			1				1		1			2	1		1				0	32.81	21688	23758	21885	21741	24650	23462	22596	22551	22642	22897
sp|Q9VFB2|RT10_DROME	sp|Q9VFB2|RT10_DROME	4	4	4		1	4	4	4	4	4	4	29.5	29.5	29.5	20.031	173	173	12.5				1								1	1	2				1	0	27.923	15531	13923	14888	13341	15488	14211	14107	14399	14934	15914
sp|Q9VFB7|TPC10_DROME	sp|Q9VFB7|TPC10_DROME	3	3	3		1	3	3	3	3	3	3	2.1	2.1	2.1	130.8	1145	1145	5	1		1								1								0.00021231	2.8316	12090	12289	11875	11841	11930	10805	9906.5	11663	11770	12324
sp|Q9VFC0|SCC4_DROME	sp|Q9VFC0|SCC4_DROME	1	1	1		1	1	1	1	1	1	1	2.5	2.5	2.5	71.216	632	632	9									1										0	5.6229	934.8	793.18	1181.5	1011.4	1113.1	854.47	839.92	1165.8	1034.4	1180.8
sp|Q9VFC2|SP88E_DROME	sp|Q9VFC2|SP88E_DROME	14	14	14		1	14	14	14	14	14	14	38.4	38.4	38.4	48.476	427	427	11.1	1	1			3	1	1		2	1	1			2	3	3	1	2	0	71.262	96652	100020	103030	99622	109880	105860	109100	109770	111470	111750
sp|Q9VFC8|GYS_DROME	sp|Q9VFC8|GYS_DROME	25	25	25		1	25	25	25	25	25	25	50.5	50.5	50.5	81.753	709	709	9.02	7	4	4	2	2		1		7	2	3	5	1	3	3	4	4	1	0	323.31	168910	173340	175250	183190	192500	191620	194350	194590	190210	204490
sp|Q9VFG8|KIBRA_DROME	sp|Q9VFG8|KIBRA_DROME	2	2	2		1	2	2	2	2	2	2	1.5	1.5	1.5	144.35	1288	1288	7				1						1									0.0047771	1.7449	8027.7	8318.1	8479.6	8585.2	8766	8241.5	8397.6	7903.2	8594.3	8163.5
sp|Q9VFI9|PDE6_DROME	sp|Q9VFI9|PDE6_DROME	19	19	19		1	19	19	19	19	19	19	26.9	26.9	26.9	124.32	1118	1118	8.68		2	2	1		2	3	1	1	3	3				2	1		1	0	147.6	80617	80437	84851	81123	82801	84028	82829	81887	82963	84334
sp|Q9VFJ0|CA131_DROME	sp|Q9VFJ0|CA131_DROME	17	17	17		1	17	17	17	17	17	17	34.1	34.1	34.1	56.533	492	492	11.2		2		1	1	2	5	2	1	4	1	4	1	1	4		1	7	0	190.26	130360	141320	147330	157690	180820	178430	179290	189270	190980	203080
sp|Q9VFJ2|RM11_DROME	sp|Q9VFJ2|RM11_DROME	6	6	6		1	6	6	6	6	6	6	23.5	23.5	23.5	21.611	196	196	9.5			1		1		1					1		1		1			0	14.487	39732	40645	39904	38571	39807	39154	39268	38564	39103	39649
sp|Q9VFJ3|HTRA2_DROME	sp|Q9VFJ3|HTRA2_DROME	2	2	2		1	2	2	2	2	2	2	6.4	6.4	6.4	45.999	422	422	14														2					0	9.5123	8596	8102.1	7333	7352.9	7916.2	7806.9	8137.7	7285.8	7336.9	8012.7
sp|Q9VFL5|SYMM_DROME	sp|Q9VFL5|SYMM_DROME	4	4	4		1	4	4	4	4	4	4	7	7	7	65.998	582	582	11.8									1			3		1					0	29.966	14528	15856	15003	15391	16011	15440	14841	15686	14817	15903
sp|Q9VFM9|TWF_DROME	sp|Q9VFM9|TWF_DROME	11	11	11		1	11	11	11	11	11	11	33.5	33.5	33.5	39.07	343	343	10.3	1				1	1	4		1	3	1	2	2			2	2		0	97.299	54708	56988	55705	54476	58928	55840	55797	57296	56440	58130
sp|Q9VFP1|CP6D5_DROME	sp|Q9VFP1|CP6D5_DROME	12	12	12		1	12	12	12	12	12	12	28.1	28.1	28.1	57.384	508	508	11.2				1	2		2	1		3	3	1	2		1	3	1	1	0	95.473	92825	96216	96758	99764	133610	130680	131460	129740	130510	137110
sp|Q9VFR0|BCCIP_DROME	sp|Q9VFR0|BCCIP_DROME	4	4	4		1	4	4	4	4	4	4	16.2	16.2	16.2	33.429	297	297	6.6				1	1	1			2										0	16.469	15158	15328	14397	14815	14662	15244	14229	14428	13872	14588
sp|Q9VFS2|NINAB_DROME	sp|Q9VFS2|NINAB_DROME	4	4	4		1	4	4	4	4	4	4	9.5	9.5	9.5	69.931	620	620	4.75		2			1					1									0	10.511	9270.6	9705.9	10293	9891.5	9343.2	9154.9	9612.3	9455.2	8958.7	10035
sp|Q9VFS5|PP4R3_DROME	sp|Q9VFS5|PP4R3_DROME	4	4	4		1	4	4	4	4	4	4	3.7	3.7	3.7	109.29	980	980	8.25						1		1	1	1									0	7.0823	16007	16318	16050	16789	16296	15264	15202	15440	15068	15418
sp|Q9VFS8|PSMD9_DROME	sp|Q9VFS8|PSMD9_DROME	5	5	5		1	5	5	5	5	5	5	25	25	25	23.898	220	220	7.5	1		2					2	1			1				1			0	13.526	43413	45906	44079	44550	46136	46256	44207	45181	44872	46724
sp|Q9VG08|YELF2_DROME	sp|Q9VG08|YELF2_DROME	7	7	7		1	7	7	7	7	7	7	21	21	21	51.029	452	452	10.1			1				1	1			1		2			1			0	44.193	17596	17355	18424	18254	15412	15918	17043	15750	16106	16221
sp|Q9VG55|HUGIN_DROME	sp|Q9VG55|HUGIN_DROME	2	2	2		1	2	2	2	2	2	2	21.5	21.5	21.5	20.622	191	191	12										2	1						1		0	87.522	5059.8	5219.8	5043.3	4339.2	5560.6	5900.5	4850.1	5007.5	5433.1	5808.3
sp|Q9VG73|ILF2_DROME	sp|Q9VG73|ILF2_DROME	8	8	8		1	8	8	8	8	8	8	32.8	32.8	32.8	43.657	396	396	10.5			1					1	3	2	4				3				0	84.53	50779	51746	52876	51517	55221	54815	52890	53875	54702	55962
sp|Q9VG76|MYCBP_DROME	sp|Q9VG76|MYCBP_DROME	3	3	3		1	3	3	3	3	3	3	14.4	14.4	14.4	20.153	181	181	6.75			2	1													1		0	5.9699	12937	14940	14223	12777	14900	14830	13765	14054	13505	13944
sp|Q9VG82|CP9F2_DROME	sp|Q9VG82|CP9F2_DROME	20	20	20		1	20	20	20	20	20	20	42.1	42.1	42.1	60.278	516	516	11.3	2	1	2	2	2	4		3	2	1	5	3	1		6	2	5	7	0	170.34	202030	218150	211160	217210	215140	213420	216230	211520	210230	227120
sp|Q9VG96|GSTD4_DROME	sp|Q9VG96|GSTD4_DROME	3	1	1		1	3	1	1	3	1	1	14	9.8	9.8	24.736	215	215	7.4							3	2											0	15.003	4130	4896.5	4930.2	4932.6	4209.9	4390.9	4697	4872	4474.2	4697.4
sp|Q9VG97|GSTD3_DROME	sp|Q9VG97|GSTD3_DROME	10	10	10		1	10	10	10	10	10	10	49.2	49.2	49.2	22.907	199	199	11		1	2		1			2	3	1			1	2	2	3		2	0	89.326	107450	113180	112810	107150	104380	100960	103340	101430	101180	106970
sp|Q9VG98|GSTD2_DROME	sp|Q9VG98|GSTD2_DROME	6	4	4		1	6	4	4	6	4	4	31.2	27	27	24.535	215	215	10.8								1	1		1				1				0	35.662	11086	10680	11178	10385	11074	11584	11456	11089	10715	12035
sp|Q9VGC3|COG1_DROME	sp|Q9VGC3|COG1_DROME	2	2	2		1	2	2	2	2	2	2	4.1	4.1	4.1	99.715	886	886	4.5		1					1												0	12.608	2666.7	2139.6	1722.1	1964.9	1875.3	2159.7	2076.3	2208.3	1609.7	1943.1
sp|Q9VGE8|TACHY_DROME	sp|Q9VGE8|TACHY_DROME	2	2	2		1	2	2	2	2	2	2	5.9	5.9	5.9	31.677	289	289	4.33		1			1	1													0	10.996	16026	16451	15244	14856	15083	15377	14481	14648	15304	15169
sp|Q9VGG5|CAD87_DROME	sp|Q9VGG5|CAD87_DROME	11	11	11		1	11	11	11	11	11	11	7.1	7.1	7.1	217.55	1975	1975	9.73		1	1	1	1			1		1	1		1		1			2	0	54.224	30194	28691	29770	26879	28994	29642	27579	27457	28804	31219
sp|Q9VGG8|MTH5_DROME	sp|Q9VGG8|MTH5_DROME	1	1	1		1	1	1	1	1	1	1	1.6	1.6	1.6	56.35	496	496	13													1						0.0061241	1.5944	0	0	0	0	0	0	0	0	0	0
sp|Q9VGH7|CLCN2_DROME	sp|Q9VGH7|CLCN2_DROME	5	5	5		1	5	5	5	5	5	5	4.4	4.4	4.4	133.65	1193	1193	8.6						2		1	1					1					0	10.113	18297	18954	19826	17716	19368	18366	18359	19103	18350	18499
sp|Q9VGK7|ELP1_DROME	sp|Q9VGK7|ELP1_DROME	4	4	4		1	4	4	4	4	4	4	4.5	4.5	4.5	142.81	1252	1252	11.8						1		1						1	1	1			0	15.174	7377.8	8050.5	8423.2	7316.1	8189.4	7554.6	7092	7186.3	7895.8	7948
sp|Q9VGP2|NINAG_DROME	sp|Q9VGP2|NINAG_DROME	1	1	1		1	1	1	1	1	1	1	2.2	2.2	2.2	63.474	581	581	12												1							0.0059382	1.622	2550.1	3306.4	2810	3371.4	3258.2	3210.4	2860.2	3125.3	2733.4	3107.2
sp|Q9VGP6|PFD3_DROME	sp|Q9VGP6|PFD3_DROME	6	6	6		1	6	6	6	6	6	6	29.4	29.4	29.4	22.314	194	194	12.8								1		2	1				3			1	0	21.83	29732	31696	29945	29491	31981	31359	30295	30800	30217	31716
sp|Q9VGR2|NDUF7_DROME	sp|Q9VGR2|NDUF7_DROME	2	2	2		1	2	2	2	2	2	2	4.6	4.6	4.6	49.067	437	437	9.5			1													1			0	5.7629	11390	11279	10974	12061	13444	12544	13401	12613	13474	14692
sp|Q9VGR7|Y6693_DROME	sp|Q9VGR7|Y6693_DROME	1	1	1		1	1	1	1	1	1	1	5	5	5	34.889	299	299	7							1												0.00021706	3.2613	3590.1	3459.4	3837.5	3641.8	3705.3	3512.2	4040.2	3915.7	3668.3	4345.7
sp|Q9VGS2|TCTP_DROME	sp|Q9VGS2|TCTP_DROME	11	11	11		1	11	11	11	11	11	11	62.2	62.2	62.2	19.637	172	172	7.14		2	5	1	9	9	2		3	4		2	4	2					0	305.74	209810	224570	228020	218990	227460	223770	222430	227740	219570	221900
sp|Q9VGY5|MET15_DROME	sp|Q9VGY5|MET15_DROME	1	1	1		1	1	1	1	1	1	1	4.2	4.2	4.2	39.702	356	356	16																2			0.0026607	2.1913	2071.4	2226.2	2076.8	2038.4	2231.8	1894.2	2227.3	1743.2	1969.6	1943.7
sp|Q9VGZ0|C12E1_DROME	sp|Q9VGZ0|C12E1_DROME	10	10	10		1	10	10	10	10	10	10	22.2	22.2	22.2	59.684	522	522	8.64	2	2			1			2	1	1		1	1			1	2		0	39.617	60687	71189	66282	70608	64304	60518	62989	64596	63452	69077
sp|Q9VH07|RUVB1_DROME	sp|Q9VH07|RUVB1_DROME	10	10	10		1	10	10	10	10	10	10	26.5	26.5	26.5	50.242	456	456	11.3		1	2			1					1		5	2			2	1	0	133.22	52309	55298	54373	51727	54596	51360	51467	52918	53551	53447
sp|Q9VH14|TIMP_DROME	sp|Q9VH14|TIMP_DROME	1	1	1		1	1	1	1	1	1	1	8.6	8.6	8.6	23.98	210	210	5				1		1													0	4.7385	2132.8	2191.6	2338.2	2364.9	2148.1	2048.6	2389.4	2200	2394.9	2017.1
sp|Q9VH19|LMLN_DROME	sp|Q9VH19|LMLN_DROME	14	14	14		1	14	14	14	14	14	14	26.1	26.1	26.1	76.977	683	683	8.11				2	2	4	2	1	1	1	2	2					1		0	158.97	81239	82677	83359	78315	78597	79602	77085	75933	75454	80832
sp|Q9VH38|TFB2M_DROME	sp|Q9VH38|TFB2M_DROME	1	1	1		1	1	1	1	1	1	1	2.9	2.9	2.9	52.174	452	452	8								1											0.00022452	4.0098	0	0	0	0	0	0	0	0	0	0
sp|Q9VH39|NDUF4_DROME	sp|Q9VH39|NDUF4_DROME	9	9	9		1	9	9	9	9	9	9	46.8	46.8	46.8	23.705	203	203	6.7	1	2		1	2	1	1										1	1	0	32.414	83930	79113	78971	75094	78547	79396	77227	76741	78669	78114
sp|Q9VH48|CARM1_DROME	sp|Q9VH48|CARM1_DROME	5	5	5		1	5	5	5	5	5	5	8.5	8.5	8.5	59.727	530	530	8						1	3						1						0	11.571	26879	25206	26796	24342	25367	23904	22899	24146	23985	23948
sp|Q9VH69|RS29_DROME	sp|Q9VH69|RS29_DROME	1	1	1		1	1	1	1	1	1	1	16.1	16.1	16.1	6.5906	56	56	4.5				2	2														0.00022026	3.5842	35635	36462	35665	36084	37563	37257	36265	36459	37665	37997
sp|Q9VH78|ALG12_DROME	sp|Q9VH78|ALG12_DROME	2	2	2		1	2	2	2	2	2	2	3.8	3.8	3.8	76.552	678	678	14										1								1	0	6.664	988.59	974.72	1107.7	440.6	726.59	946.83	815.73	980.01	1002.1	1292.7
sp|Q9VH95|YC17_DROME	sp|Q9VH95|YC17_DROME	9	9	9		1	9	9	9	9	9	9	42.9	42.9	42.9	20.752	184	184	10.9			2	3		2			2		2	3	1				5	2	0	76.316	102570	106330	111800	103930	107230	109290	105920	108480	107290	109530
sp|Q9VHA0|SCM_DROME	sp|Q9VHA0|SCM_DROME	2	2	2		1	2	2	2	2	2	2	2.1	2.1	2.1	93.55	877	877	6.67			1					1	1										0	10.897	14392	17854	20167	15246	15192	10787	11926	15668	12456	13732
sp|Q9VHB3|USB1_DROME	sp|Q9VHB3|USB1_DROME	1	1	1		1	1	1	1	1	1	1	2.7	2.7	2.7	28.99	258	258	14														1					0.0044124	1.8269	3759.5	4096	4070.3	4116.6	3458.4	3719.4	3327.1	3554.5	3554.7	3380.5
sp|Q9VHB6|MTX1_DROME	sp|Q9VHB6|MTX1_DROME	1	1	1		1	1	1	1	1	1	1	4.3	4.3	4.3	37.252	327	327	13													1						0	7.3275	0	0	0	0	0	0	0	0	0	0
sp|Q9VHD2|MAAI2_DROME	sp|Q9VHD2|MAAI2_DROME	3	3	3		1	3	3	3	3	3	3	18.5	18.5	18.5	25.975	227	227	7.62				2	2			1		1		1	1						0	27.8	9249.6	10883	12116	10698	10934	10785	10893	10225	9768.5	10554
sp|Q9VHD3|MAAI1_DROME	sp|Q9VHD3|MAAI1_DROME	4	4	4		1	4	4	4	4	4	4	15.4	15.4	15.4	27.89	246	246	8.2				1	2							1			1				0	24.434	32678	33696	34872	35528	34551	34783	34988	35485	36217	37438
sp|Q9VHH9|JHD1_DROME	sp|Q9VHH9|JHD1_DROME	2	2	2		1	2	2	2	2	2	2	1.3	1.3	1.3	146.18	1345	1345	4.5				1	1														0.003442	1.9588	4579.8	4681.2	4609.9	3810.7	4220.4	4268.1	4741.2	4539.8	3856.2	4227.9
sp|Q9VHI4|SF3B5_DROME	sp|Q9VHI4|SF3B5_DROME	1	1	1		1	1	1	1	1	1	1	10.6	10.6	10.6	9.9711	85	85	18																		1	0	5.1941	2089.1	1976.2	1971.6	1887.3	1864.8	1995.5	2011.5	1927.6	1828.3	2000.9
sp|Q9VHM2|U505_DROME	sp|Q9VHM2|U505_DROME	3	3	3		1	3	3	3	3	3	3	4.5	4.5	4.5	107.59	942	942	7	1									2									0	7.4843	4178.6	4398.1	4742.4	4075.3	4385.4	4822.2	4043.7	4407.9	4497.5	4024.7
sp|Q9VHN6|RM19_DROME	sp|Q9VHN6|RM19_DROME	7	7	7		1	7	7	7	7	7	7	26.5	26.5	26.5	36.192	306	306	9.38		1	1						3		1			1				1	0	53.494	38737	38360	37510	35780	39610	39409	38533	36420	38583	38984
sp|Q9VHP0|DDX3_DROME	sp|Q9VHP0|DDX3_DROME	22	21	20		1	22	21	20	22	21	20	33.2	31.8	30.3	85.08	798	798	9.23	2	4	3	3	2				2	2	3		2	4	3	3		2	0	184.14	151690	162790	163210	151510	162200	152340	155200	157010	151870	157530
sp|Q9VHR6|ATG13_DROME	sp|Q9VHR6|ATG13_DROME	1	1	1		1	1	1	1	1	1	1	1.7	1.7	1.7	56.926	523	523	11											1								0.0028583	2.1019	3003.4	3656.1	2724.9	2786.7	3265.8	3095.3	3119.1	2916.1	2926.5	2804
sp|Q9VHR8|DPP3_DROME	sp|Q9VHR8|DPP3_DROME	38	38	38		1	38	38	38	38	38	38	49	49	49	89.193	786	786	9.91	5	3	5	6	5	3	2	3	2	3	8	8	4	5	6	4	6	4	0	323.31	369310	383620	384360	375770	392330	389030	383080	384630	379490	394150
sp|Q9VHS2|COX7A_DROME	sp|Q9VHS2|COX7A_DROME	5	5	5		1	5	5	5	5	5	5	39.3	39.3	39.3	9.9015	89	89	9.47			2	1		3	2				4	3		2	2				0	26.422	178600	195500	206910	197610	217500	202120	215660	208900	204280	211210
sp|Q9VHS8|IF4A3_DROME	sp|Q9VHS8|IF4A3_DROME	15	13	13		1	15	13	13	15	13	13	31.3	28.3	28.3	45.644	399	399	10.8	2	1	1		2		1			1				1	2		2	4	0	47.244	119480	130220	132970	132660	133270	130140	128960	129580	131340	141690
sp|Q9VHT4|FUCT1_DROME	sp|Q9VHT4|FUCT1_DROME	2	2	2		1	2	2	2	2	2	2	8	8	8	38.106	337	337	6				1				1											0	6.2426	3806.3	26587	3145.4	2368.6	3400.3	2716.3	2754	3191.4	3149.8	3082.7
sp|Q9VHV5|ARL8_DROME	sp|Q9VHV5|ARL8_DROME	6	6	6		1	6	6	6	6	6	6	33.9	33.9	33.9	21.253	186	186	10			1					1	2	4	1				2				0	51.979	41771	45156	45710	43210	46107	43436	43142	44695	45468	46132
sp|Q9VI10|SMD2_DROME	sp|Q9VI10|SMD2_DROME	6	6	6		1	6	6	6	6	6	6	54.6	54.6	54.6	13.504	119	119	10.3	1						3	1						2			1	1	0	35.085	47195	47889	46660	47545	48349	47202	46802	46974	45731	50418
sp|Q9VI25|NCDN_DROME	sp|Q9VI25|NCDN_DROME	7	7	7		1	7	7	7	7	7	7	13	13	13	81.628	723	723	10.1			1	1		1			1		1				1	1	1		0	34.316	27200	27286	27041	26577	27596	27169	27559	27027	28371	29601
sp|Q9VI55|UFL1_DROME	sp|Q9VI55|UFL1_DROME	14	14	14		1	14	14	14	14	14	14	20.7	20.7	20.7	87.481	782	782	8.6		5	2			1	2	1	1			3		1		1	1	2	0	50.365	40838	41553	40877	37537	42406	39789	41223	41706	41342	41040
sp|Q9VI58|TUTT_DROME	sp|Q9VI58|TUTT_DROME	5	5	5		1	5	5	5	5	5	5	9.1	9.1	9.1	63.944	560	560	14.2											1	1		1			2		0	11.5	26958	27253	26594	27579	27795	26096	27521	26863	26875	27817
sp|Q9VI75|PICAL_DROME	sp|Q9VI75|PICAL_DROME	20	20	20		1	20	20	20	20	20	20	56	56	56	49.867	468	468	7.57	4	6	6	4	7	3	4	1	3	2	1	4	3	3	3	2		2	0	323.31	260860	271750	279010	267670	272300	261950	263280	259160	265870	275570
sp|Q9VIK2|CART_DROME	sp|Q9VIK2|CART_DROME	4	4	4		1	4	4	4	4	4	4	6.2	6.2	6.2	76.192	674	674	8.5			1						2	3									0	18.498	11262	11126	10216	10851	11238	11207	11535	10043	10429	12391
sp|Q9VIL0|BRUN_DROME	sp|Q9VIL0|BRUN_DROME	8	8	8		1	8	8	8	8	8	8	5.3	5.3	5.3	145.96	1320	1320	9.5			1	1		1	1			1				2				1	0	8.3946	33471	31817	31596	27950	31076	31003	29379	30500	30325	31930
sp|Q9VIM5|ARPC2_DROME	sp|Q9VIM5|ARPC2_DROME	10	10	10		1	10	10	10	10	10	10	34.9	34.9	34.9	35.104	301	301	8.94	1	1				4		2	1		1	2	1	2	1				0	81.898	65000	68361	65946	64413	66989	66803	64903	64732	66376	68458
sp|Q9VIQ0|SNPF_DROME	sp|Q9VIQ0|SNPF_DROME	3	3	3		1	3	3	3	3	3	3	12.5	12.5	12.5	32.545	281	281	6.5					2		1		1										0	24.456	16302	16808	16125	15526	13564	14486	13586	13198	13745	13982
sp|Q9VIQ9|SICK_DROME	sp|Q9VIQ9|SICK_DROME	1	1	1		1	1	1	1	1	1	1	0.4	0.4	0.4	234.5	2197	2197	18																		1	0.0093585	1.3679	3046	3150.1	3233.2	3144.1	3320.9	3522.5	3126.6	3136.4	3043.8	3155.1
sp|Q9VIS1|CDGAP_DROME	sp|Q9VIS1|CDGAP_DROME	4	4	4		1	4	4	4	4	4	4	3	3	3	204.21	1843	1843	10.8									2		1			1					0	12.969	2204.2	2476.4	2651.8	2148.1	2560.4	2424.1	2279.9	1980.8	2024.6	2045.6
sp|Q9VIT2|PMVK_DROME	sp|Q9VIT2|PMVK_DROME	1	1	1		1	1	1	1	1	1	1	4.2	4.2	4.2	22.144	189	189	17																	1		0.00593	1.602	5869.5	8761.2	7136.3	5605.4	6788	5589.1	5305.8	6194.4	6438.5	6308.8
sp|Q9VIU7|DPM1_DROME	sp|Q9VIU7|DPM1_DROME	3	3	3		1	3	3	3	3	3	3	13.3	13.3	13.3	27.002	241	241	7.75				1				2			1								0	27.726	18434	19080	20048	19259	19815	19929	20024	19697	18747	20575
sp|Q9VIV2|SWM_DROME	sp|Q9VIV2|SWM_DROME	12	12	12		1	12	12	12	12	12	12	12.4	12.4	12.4	115.72	1062	1062	8.92		1	1	1		3		1		1			1	1			1	1	0	65.888	43701	45267	44818	41902	44864	42005	42631	43709	44156	44537
sp|Q9VIV3|CTU2_DROME	sp|Q9VIV3|CTU2_DROME	1	1	1		1	1	1	1	1	1	1	2	2	2	44.772	405	405	6						1													0.0032454	2.0042	2420.7	2421.1	2630.7	2398	2271.6	2216.5	2291.1	2346.1	2284.8	2173.3
sp|Q9VIW3|RAGP1_DROME	sp|Q9VIW3|RAGP1_DROME	14	14	14		1	14	14	14	14	14	14	27.9	27.9	27.9	66.069	596	596	11.7	1				1			1	1	1		1	5	2	3	1			0	108.67	58458	59127	62278	57154	62535	61121	57504	60349	62063	62742
sp|Q9VIW7|RTCB_DROME	sp|Q9VIW7|RTCB_DROME	5	5	5		1	5	5	5	5	5	5	14.8	14.8	14.8	55.916	506	506	12.7					1					1			2				1	1	0	22.341	19532	19937	20846	20650	21408	21078	20710	20760	20171	20881
sp|Q9VIZ0|RPAC2_DROME	sp|Q9VIZ0|RPAC2_DROME	1	1	1		1	1	1	1	1	1	1	8.6	8.6	8.6	11.868	105	105	5					1														0.0051587	1.6846	0	0	0	0	0	0	0	0	0	0
sp|Q9VJ26|EFHD2_DROME	sp|Q9VJ26|EFHD2_DROME	6	6	6		1	6	6	6	6	6	6	30.9	30.9	30.9	25.086	217	217	10.8			1	1				1		2					1			2	0	183.45	35484	36900	38388	36725	38524	37998	35776	37034	36700	39471
sp|Q9VJ33|NEDD8_DROME	sp|Q9VJ33|NEDD8_DROME	4	4	4		1	4	4	4	4	4	4	41.7	41.7	41.7	9.3457	84	84	6.29		1		1	3		1									1			0	26.524	33749	35470	36626	35525	35274	36325	35689	35369	34305	36488
sp|Q9VJ38|RM13_DROME	sp|Q9VJ38|RM13_DROME	5	4	4		1	5	4	4	5	4	4	43.3	33.7	33.7	21.09	178	178	9.17		1	1							1		2				1			0	45.735	13046	14805	12965	13028	14123	13877	13961	13393	13040	13874
sp|Q9VJ71|CP310_DROME	sp|Q9VJ71|CP310_DROME	1	1	1		1	1	1	1	1	1	1	1.4	1.4	1.4	57.113	492	492	10										1									0.0049623	1.6922	0	0	0	0	0	0	0	0	0	0
sp|Q9VJ87|CWC22_DROME	sp|Q9VJ87|CWC22_DROME	8	8	8		1	8	8	8	8	8	8	6.2	6.2	6.2	151.63	1330	1330	7.25	2				1	1	2							1			1		0	31.125	31420	31329	34372	29408	31295	29555	29943	32279	30964	31003
sp|Q9VJC7|EFTS_DROME	sp|Q9VJC7|EFTS_DROME	9	9	9		1	9	9	9	9	9	9	39.3	39.3	39.3	35.412	318	318	11.5				2	1		1		1		2	2		2	3			2	0	82.666	49020	49276	48821	47701	47347	48314	47511	48618	48552	47380
sp|Q9VJD2|LTOR3_DROME	sp|Q9VJD2|LTOR3_DROME	4	4	4		1	4	4	4	4	4	4	40.3	40.3	40.3	13.781	124	124	7.25	1						1	1					1						0	9.4739	20553	20137	20002	19569	20448	20756	20145	19990	20301	20104
sp|Q9VJD3|COG5_DROME	sp|Q9VJD3|COG5_DROME	3	3	3		1	3	3	3	3	3	3	4.8	4.8	4.8	84.953	751	751	7				2					1		1								0	13.434	7666.7	8372.7	7757.6	8079.2	7961.3	8072.5	8295	7845	8029.7	8041.7
sp|Q9VJE4|RPB11_DROME	sp|Q9VJE4|RPB11_DROME	2	2	2		1	2	2	2	2	2	2	15.4	15.4	15.4	13.385	117	117	9	2						1											2	0.0002265	4.246	19104	17692	19950	17527	18224	16372	17996	18005	18079	18503
sp|Q9VJE5|CL190_DROME	sp|Q9VJE5|CL190_DROME	47	47	47		1	47	47	47	47	47	47	30.8	30.8	30.8	189.06	1690	1690	8.59	4	5	2	2	9	5	5	1	4	6	3	6	5	2	7	3			0	307.16	284840	293810	298120	280470	286280	275760	273660	275540	275250	284330
sp|Q9VJG0|XPP_DROME	sp|Q9VJG0|XPP_DROME	15	15	15		1	15	15	15	15	15	15	33.3	33.3	33.3	68.505	613	613	10.4	1			1	1	3	3		2	3	4	1			2		2	3	0	142.69	123110	126410	126060	123290	124520	125710	119180	120630	118600	125930
sp|Q9VJI9|NUBP1_DROME	sp|Q9VJI9|NUBP1_DROME	8	8	8		1	8	8	8	8	8	8	31.5	31.5	31.5	33.07	311	311	6.78	1		2	1	2					1					2				0	57.309	36760	35826	36692	34929	35387	33684	33964	34861	34865	34841
sp|Q9VJQ4|MCES_DROME	sp|Q9VJQ4|MCES_DROME	2	2	2		1	2	2	2	2	2	2	5.2	5.2	5.2	48.678	427	427	4.5		1					1												0	4.9904	3239.8	3653	4313.8	3406.1	3153.1	3023.3	3070.3	3346.2	3682.7	3440.4
sp|Q9VJQ5|NC2B_DROME	sp|Q9VJQ5|NC2B_DROME	2	2	2		1	2	2	2	2	2	2	10.4	10.4	10.4	20.914	183	183	11.5									1					1					0.00021445	3.0297	10829	10955	11223	9954.3	9893.1	10523	9693.6	9014.9	9932.6	10159
sp|Q9VJY6|RL24_DROME	sp|Q9VJY6|RL24_DROME	8	8	8		1	8	8	8	8	8	8	33.5	33.5	33.5	17.52	155	155	11.7	1			1	1			1	1	2				1	2	2	2	1	0	20.86	82756	91141	96560	91072	104590	98524	93790	97618	96272	97264
sp|Q9VK07|UVRAG_DROME	sp|Q9VK07|UVRAG_DROME	1	1	1		1	1	1	1	1	1	1	1.9	1.9	1.9	80.69	696	696	7							1												0	11.537	2224	2281.5	2050.7	2063.6	1949.2	1976.4	2034.3	2025	1843.6	1966.8
sp|Q9VK33|SMBT_DROME	sp|Q9VK33|SMBT_DROME	2	2	2		1	2	2	2	2	2	2	2	2	2	133.67	1220	1220	13												1		1					0.00022437	3.9975	7577.4	8457.8	7513.9	7339.6	7828.2	7573	7236.5	7288	7219.9	8185.9
sp|Q9VK45|TOR_DROME	sp|Q9VK45|TOR_DROME	25	25	25		1	25	25	25	25	25	25	11.7	11.7	11.7	281.03	2470	2470	9.24	2		2	3	2	5			1	2	1	2	1	1		2	5		0	125.87	86631	90599	92558	88442	88900	86585	86031	86686	86177	92482
sp|Q9VK68|PITH1_DROME	sp|Q9VK68|PITH1_DROME	2	2	2		1	2	2	2	2	2	2	12.3	12.3	12.3	23.917	211	211	8			1										1						0	5.7451	12131	11890	12717	11812	11789	11346	11572	10841	11168	11004
sp|Q9VKA4|Y1760_DROME	sp|Q9VKA4|Y1760_DROME	13	13	13		1	13	13	13	13	13	13	13.2	13.2	13.2	121.47	1093	1093	9.12	1	2			3	1			1	1		2	3	1	1			1	0	124.4	59611	62144	62043	58708	59331	60053	57759	57527	57693	60993
sp|Q9VKB9|RBGPR_DROME	sp|Q9VKB9|RBGPR_DROME	3	3	3		1	3	3	3	3	3	3	3.1	3.1	3.1	151.01	1341	1341	7.25				1		1	1					1							0	14.842	4883.3	4940.3	5448.1	4912.6	5042.3	5361	4533.2	5534.8	5185.4	4696.9
sp|Q9VKD3|NFS1_DROME;tr|Q8IPA0|Q8IPA0_DROME	sp|Q9VKD3|NFS1_DROME	16;2	16;2	16;2		2	16	16	16	16	16	16	45.9	45.9	45.9	51.074	462	462;123	11	3			1				3	5	2		2	7		2	1		4	0	212.39	127930	139280	135570	135920	140920	136970	136640	137750	132280	142880
sp|Q9VKH0|COG8_DROME	sp|Q9VKH0|COG8_DROME	3	3	3		1	3	3	3	3	3	3	5.4	5.4	5.4	64.909	570	570	9.33		1									1				1				0	5.4472	6968.6	7056.5	7684.9	7651.1	7201	7680.3	7490.9	6865.2	7001.9	7354.9
sp|Q9VKJ0|HGD_DROME	sp|Q9VKJ0|HGD_DROME	6	6	6		1	6	6	6	6	6	6	17.1	17.1	17.1	49.397	439	439	9.83	1							1		1			2	1					0	25.427	28172	27956	27366	25921	29750	26938	28650	26923	27883	29827
sp|Q9VKJ1|MPND_DROME	sp|Q9VKJ1|MPND_DROME	1	1	1		1	1	1	1	1	1	1	0.9	0.9	0.9	149.95	1412	1412	6						1													0	12	1903.5	2067.9	2404.2	2232.2	2606.4	1867.8	1909.7	2343.3	1890.8	2022.2
sp|Q9VKJ3|NU160_DROME	sp|Q9VKJ3|NU160_DROME	9	9	9		1	9	9	9	9	9	9	6.9	6.9	6.9	160.27	1411	1411	9.25		1	3			1			1			1	3				2		0	61.918	34681	36005	35964	34771	35684	35515	33806	35448	35590	37386
sp|Q9VKJ9|C2D1_DROME	sp|Q9VKJ9|C2D1_DROME	6	6	6		1	6	6	6	6	6	6	6.4	6.4	6.4	89.037	816	816	10			1					1	2	1				1			1		0	8.8136	39742	41331	42536	39852	41455	40642	40947	40342	40967	42868
sp|Q9VKK1|EDC4_DROME	sp|Q9VKK1|EDC4_DROME	20	20	20		1	20	20	20	20	20	20	14.9	14.9	14.9	149.25	1354	1354	10.8			2		2	4			1	2	4	1		4	2	4	1		0	75.814	111130	118740	116990	114550	118160	112500	112380	111180	110860	118820
sp|Q9VKK2|WDR59_DROME	sp|Q9VKK2|WDR59_DROME	2	2	2		1	2	2	2	2	2	2	1.9	1.9	1.9	107.97	969	969	7.5			1									1							0.00022371	3.9334	2824.5	2836.6	3209.4	2378.6	3412.1	2720	2776.7	3277	2978.3	3164.9
sp|Q9VKQ3|WDR12_DROME	sp|Q9VKQ3|WDR12_DROME	6	6	6		1	6	6	6	6	6	6	15.7	15.7	15.7	47.221	420	420	9.5			1			2				1					1		1		0	15.445	22187	20376	21615	19456	21509	19939	19151	20412	20419	20335
sp|Q9VKQ9|DPY30_DROME	sp|Q9VKQ9|DPY30_DROME	2	2	2		1	2	2	2	2	2	2	23.1	23.1	23.1	13.794	134	134	7.6				1	1	2											1		0	14.308	12033	12717	12393	11723	11955	11652	11807	11248	10942	11612
sp|Q9VKV5|CD2B2_DROME	sp|Q9VKV5|CD2B2_DROME	5	5	5		1	5	5	5	5	5	5	24.8	24.8	24.8	36.837	319	319	9.14	1			1			1	1	1								1	1	0	66.368	6231.7	6364.3	5906.3	5881.8	5821.1	5667.3	5469.9	5461.5	5263.7	6109.6
sp|Q9VKX4|RT07_DROME	sp|Q9VKX4|RT07_DROME	6	6	6		1	6	6	6	6	6	6	29.8	29.8	29.8	25.14	218	218	9.29			1	2						2						1		1	0	30.581	26986	24122	23625	22659	27823	25721	26216	26671	25597	27565
sp|Q9VKY1|LIX1_DROME	sp|Q9VKY1|LIX1_DROME	1	1	1		1	1	1	1	1	1	1	5.2	5.2	5.2	30.697	268	268	11											1								0.00020921	2.5644	479.39	614.78	693.7	591.86	684.4	733.57	676.79	493.45	669.05	548.56
sp|Q9VKY2|CAND1_DROME	sp|Q9VKY2|CAND1_DROME	30	30	30		1	30	30	30	30	30	30	27.4	27.4	27.4	139.35	1248	1248	10.6	1	2	2	5	3	2	4	2	2	4	3	1		2	7	5	2	6	0	250.23	219700	227320	227550	219870	226090	219500	222430	222410	223210	231690
sp|Q9VL00|OTUBL_DROME	sp|Q9VL00|OTUBL_DROME	2	2	2		1	2	2	2	2	2	2	8	8	8	30.372	262	262	3	1			2															0	9.3251	8029.8	8098.6	8459	7569.4	8429.7	7548.3	7320.9	7836	7623.5	8032.8
sp|Q9VL13|MOB3_DROME	sp|Q9VL13|MOB3_DROME	2	2	2		1	2	2	2	2	2	2	14.5	14.5	14.5	25.546	220	220	9							1				1								0	20.768	5193.7	5194.3	4617.5	5165	4837	5884.7	4639.6	5080.3	5343.1	5208.3
sp|Q9VL18|EF1D_DROME	sp|Q9VL18|EF1D_DROME	13	13	13		1	13	13	13	13	13	13	52	52	52	28.934	256	256	9	2	2		4	3	1	2	2	1	2				3	4	3		1	0	155.06	147480	149100	150750	145800	150990	148070	148670	147460	149830	150580
sp|Q9VL63|U430_DROME	sp|Q9VL63|U430_DROME	2	2	2		1	2	2	2	2	2	2	6.2	6.2	6.2	35.525	290	290	7			1								1								0.0022601	2.2421	2670.1	2779.8	2592.1	2405.5	2407.6	2368.5	2683.5	2278.4	2391.9	2844.9
sp|Q9VL72|SMRCD_DROME	sp|Q9VL72|SMRCD_DROME	2	2	2		1	2	2	2	2	2	2	3.2	3.2	3.2	95.446	844	844	9					1								1						0	7.2392	2698.9	3179.5	2941.4	2411.8	2617	2541.6	2263.7	2539.6	2380.9	2898.3
sp|Q9VL78|FKB59_DROME	sp|Q9VL78|FKB59_DROME	25	25	25		1	25	25	25	25	25	25	56	56	56	48.795	439	439	10.1	1	3	1	4	2	3			3	4	5	7	3	1	6	4		1	0	162.27	248920	252300	255560	241630	251440	250510	244460	243390	238890	250750
sp|Q9VL92|CP4E3_DROME	sp|Q9VL92|CP4E3_DROME	3	1	1		1	3	1	1	3	1	1	5.5	1.3	1.3	60.882	526	526	14														1					0.0072677	1.4981	9449.4	9008.2	8814.4	8696.4	11123	10547	11555	11020	10755	11332
sp|Q9VLA1|B3G2S_DROME	sp|Q9VLA1|B3G2S_DROME	1	1	1		1	1	1	1	1	1	1	3.2	3.2	3.2	46.711	409	409	7							1												0.00021286	2.8595	1932.9	2156.3	1775.9	2238.3	1948.1	2023.5	1817.9	1771.5	1955.2	2015.2
sp|Q9VLF6|U585_DROME	sp|Q9VLF6|U585_DROME	2	2	2		1	2	2	2	2	2	2	9.9	9.9	9.9	24.887	222	222	10.8									1	2				1					0	14.426	19881	19961	19972	17926	19845	19099	18819	18986	18535	19190
sp|Q9VLJ0|PDE6D_DROME	sp|Q9VLJ0|PDE6D_DROME	1	1	1		1	1	1	1	1	1	1	4.6	4.6	4.6	17.403	151	151	6						1													0.0012389	2.3199	6174.5	7199.9	6777.5	6226	6755.6	6555.6	6330.5	5996.7	5919.8	6300.7
sp|Q9VLJ6|ACER_DROME	sp|Q9VLJ6|ACER_DROME	17	17	17		1	17	17	17	17	17	17	30.5	30.5	30.5	73.056	630	630	8.76	3	4	4	3	2	1	1	2	1		2	3		2	2	4	2	2	0	171.92	151820	157790	171150	158880	137050	132710	129630	138260	141840	145010
sp|Q9VLK4|DIUX_DROME	sp|Q9VLK4|DIUX_DROME	2	2	2		1	2	2	2	2	2	2	14.7	14.7	14.7	12.622	116	116	6					1	2	1												0	5.4398	23777	24885	25934	24259	21961	17882	18730	21486	18937	20864
sp|Q9VLM5|DAD1_DROME	sp|Q9VLM5|DAD1_DROME	3	3	3		1	3	3	3	3	3	3	26.8	26.8	26.8	12.526	112	112	4.33	2				2	1		1											0	19.03	31383	32611	33896	32498	33359	32511	32674	32920	32891	35793
sp|Q9VLM8|SYAC_DROME	sp|Q9VLM8|SYAC_DROME	37	37	37		1	37	37	37	37	37	37	50.9	50.9	50.9	107.74	966	966	10.4	1	1	3	2	5	4	1	2	5	10	4	2	3	1	4	7	5	1	0	323.31	226610	238380	237420	230840	240570	231070	235310	230170	232350	239940
sp|Q9VLN1|WDR82_DROME	sp|Q9VLN1|WDR82_DROME	1	1	1		1	1	1	1	1	1	1	6.9	6.9	6.9	35.355	317	317	12												2							0	21.534	1720.2	1578.8	1358.3	1304.3	1545.1	1596.2	1498.9	1567.8	1726.3	1647.4
sp|Q9VLP3|MSS4_DROME	sp|Q9VLP3|MSS4_DROME	5	5	5		1	5	5	5	5	5	5	59.8	59.8	59.8	14.021	122	122	12.1						1		1		1	1					1	2		0	100.47	26783	27238	27099	27423	27560	26797	25520	25196	24308	26685
sp|Q9VLQ1|ALG5_DROME	sp|Q9VLQ1|ALG5_DROME	4	4	4		1	4	4	4	4	4	4	13.8	13.8	13.8	37.081	326	326	11.7							1			1		2		1	1				0	20.009	21938	22473	22697	22327	21506	22315	20918	21573	21673	22636
sp|Q9VLR5|TCP4_DROME	sp|Q9VLR5|TCP4_DROME	4	4	4		1	4	4	4	4	4	4	31.8	31.8	31.8	12.189	110	110	15.3														2	2	1		1	0	21.285	30797	29461	30316	27184	29615	28562	28540	26620	27934	28328
sp|Q9VLR9|MPPE1_DROME	sp|Q9VLR9|MPPE1_DROME	2	2	2		1	2	2	2	2	2	2	6.8	6.8	6.8	43.319	370	370	17.5																	1	1	0.0002207	3.6254	8164.1	7335.2	9550.4	8813.8	8434	8084.2	6867.6	8148.7	6125.9	7827.6
sp|Q9VLS1|KPBB_DROME	sp|Q9VLS1|KPBB_DROME	14	14	14		1	14	14	14	14	14	14	13.4	13.4	13.4	124.86	1093	1093	8.74	1	1	2	2	1		1			2		3	3	3					0	74.939	70949	71612	71972	72770	73869	74034	73920	73593	71492	76452
sp|Q9VLS9|LACB2_DROME	sp|Q9VLS9|LACB2_DROME	6	6	6		1	6	6	6	6	6	6	35.6	35.6	35.6	32.733	292	292	7.33	1		2	1	1			1		4	1		1						0	119.3	29169	30340	29726	30140	30296	30749	30228	28868	30331	31149
sp|Q9VLT1|MON2_DROME	sp|Q9VLT1|MON2_DROME	5	5	5		1	5	5	5	5	5	5	3.3	3.3	3.3	186.99	1684	1684	7		1		1	1						1		1						0	15.966	9576.7	10596	9509.3	9559.6	8864.6	9540.1	9115.3	9566.4	10331	10157
sp|Q9VLT5|POE_DROME	sp|Q9VLT5|POE_DROME	51	51	51		1	51	51	51	51	51	51	10.4	10.4	10.4	590.7	5322	5322	10.3	2		1	5	1	4	8	3	6	3	9	1	4	4	5	4	3	3	0	323.31	232620	241540	239490	231340	242120	233180	231790	229810	231740	235210
sp|Q9VLU0|BAF_DROME	sp|Q9VLU0|BAF_DROME	7	7	7		1	7	7	7	7	7	7	78.9	78.9	78.9	10.116	90	90	10.2		2	2	1					1	1	1	2	2	1	2		1	1	0	56.409	70599	78173	77441	71468	77651	77469	76257	73005	73979	79065
sp|Q9VLU4|SP28D_DROME	sp|Q9VLU4|SP28D_DROME	4	4	4		1	4	4	4	4	4	4	12.5	12.5	12.5	59.349	536	536	9.17	1				1	1					1					2			0	17.728	8482.3	8717.1	7789.7	8521	9144.5	8369.9	8821.5	8768.1	8061.2	8928.4
sp|Q9VLU5|WWOX_DROME	sp|Q9VLU5|WWOX_DROME	2	2	2		1	2	2	2	2	2	2	5.4	5.4	5.4	46.51	409	409	14.5												1					1		0	4.7861	5599.5	5673.6	5104.3	5579.3	5975.3	5402.3	5673.2	5520.9	5910.3	6083.5
sp|Q9VLU6|SDHF4_DROME	sp|Q9VLU6|SDHF4_DROME	3	3	3		1	3	3	3	3	3	3	33.9	33.9	33.9	13.323	118	118	10.2			1								2	3							0	48.684	25651	25192	24653	24304	25683	25150	27624	25752	25829	25166
sp|Q9VLV5|RUXE_DROME	sp|Q9VLV5|RUXE_DROME	1	1	1		1	1	1	1	1	1	1	16	16	16	11.096	94	94	9									1										0	12.812	2956.7	3290.4	3473	2982.3	2839.8	3507.4	3232	3013.6	2606.7	3490
sp|Q9VLZ7|C4D21_DROME	sp|Q9VLZ7|C4D21_DROME	8	8	8		1	8	8	8	8	8	8	22.5	22.5	22.5	58.264	511	511	8.17	1	3	2			1									3		2		0	54.563	36934	34646	32813	38564	51895	52104	49523	44771	47828	53077
sp|Q9VM33|EFGM_DROME	sp|Q9VM33|EFGM_DROME	14	14	14		1	14	14	14	14	14	14	20.3	20.3	20.3	83.508	745	745	9.35	5			2			1	1		2	1		1	2		1	1	3	0	71.665	95465	98663	101580	96561	101940	97468	97925	100580	97398	103030
sp|Q9VM46|SEM1_DROME	sp|Q9VM46|SEM1_DROME	1	1	1		1	1	1	1	1	1	1	12.7	12.7	12.7	9.3847	79	79	13													1						0.0097257	1.3286	3154.2	2461.4	2844.9	1859.9	2524.1	3039.6	2773.2	2619.5	3082.7	2887.7
sp|Q9VM65|FGOP2_DROME	sp|Q9VM65|FGOP2_DROME	3	3	3		1	3	3	3	3	3	3	13.3	13.3	13.3	35.149	315	315	11.7				1											1	1			0	14.2	7496	7592.5	7579.8	7106.6	7519.8	7523	7183.4	7142.7	7266.8	6734.3
sp|Q9VM71|XRN2_DROME	sp|Q9VM71|XRN2_DROME	8	8	8		1	8	8	8	8	8	8	11.2	11.2	11.2	103.96	908	908	13.2									1	3					1	3	1		0	48.745	19896	20181	19774	21285	21895	21520	19949	21096	21117	24159
sp|Q9VM75|HEAT1_DROME	sp|Q9VM75|HEAT1_DROME	1	1	1		1	1	1	1	1	1	1	0.8	0.8	0.8	237.22	2096	2096	8								1											0.0038245	1.8816	1419.7	1630.4	1491.6	2018.6	1524	1363.3	1200.4	1771.3	1787.1	1737.8
sp|Q9VMA2|GALT_DROME	sp|Q9VMA2|GALT_DROME	7	7	7		1	7	7	7	7	7	7	24.3	24.3	24.3	40.447	350	350	8.29	1			1	3		1	1	1	4				1				1	0	52.868	75693	76670	83722	82528	84219	81080	82607	86512	81118	86570
sp|Q9VMA7|TGO1_DROME	sp|Q9VMA7|TGO1_DROME	21	21	21		1	21	21	21	21	21	21	15	15	15	159.05	1430	1430	10.1	1	1		1	5			2	5		1	2	1		4	3	1	1	0	105.33	89940	94959	91277	85414	88273	87179	83946	89516	83321	88465
sp|Q9VMC8|PHF5A_DROME	sp|Q9VMC8|PHF5A_DROME	3	3	3		1	3	3	3	3	3	3	20.7	20.7	20.7	12.522	111	111	4		1	2			2													0	5.2098	21864	21647	22898	23000	23155	21371	21605	22340	21204	22207
sp|Q9VMC9|KFA_DROME	sp|Q9VMC9|KFA_DROME	6	6	6		1	6	6	6	6	6	6	28.3	28.3	28.3	34.91	300	300	13.2		1										1		2	1	2	1		0	47.994	32434	32701	33396	33132	34589	33165	32477	32264	32222	34117
sp|Q9VMD6|RETM_DROME	sp|Q9VMD6|RETM_DROME	21	21	21		1	21	21	21	21	21	21	40.1	40.1	40.1	75.678	659	659	8.64	1	2	4	1	1		1	2	2	1	5	3	2	1			2		0	131.25	94866	100340	100770	93124	101190	97751	97693	97510	95533	99361
sp|Q9VMD9|TIG_DROME	sp|Q9VMD9|TIG_DROME	48	48	48		1	48	48	48	48	48	48	23.7	23.7	23.7	257.44	2188	2188	10.9		2	1	1	3	2	1	7	4	8	3	9	3	2	5	2	5	2	0	208.31	316050	321150	327540	310190	304180	297110	289320	304000	294120	307910
sp|Q9VMJ7|KDM5_DROME	sp|Q9VMJ7|KDM5_DROME	18	18	18		1	18	18	18	18	18	18	12.2	12.2	12.2	203.99	1838	1838	9.64			1	1	2	4	2	1	2	1			2	2	1		2	1	0	84.798	66691	70301	70932	66001	68896	66544	65974	66512	66401	67263
sp|Q9VMM6|OBSTE_DROME	sp|Q9VMM6|OBSTE_DROME	6	6	6		1	6	6	6	6	6	6	29.3	29.3	29.3	27.48	249	249	8.11				3				1	1	2	1		1						0	34.41	39563	44109	45441	44281	42170	43375	42972	42922	43526	44865
sp|Q9VMP9|GNPI_DROME	sp|Q9VMP9|GNPI_DROME	12	12	12		1	12	12	12	12	12	12	53.8	53.8	53.8	30.824	273	273	6.94	1	3	5					1	1	2	1		2	1	1				0	178.66	84106	88872	91818	91897	90158	90728	88304	93533	94370	99527
sp|Q9VMQ5|COQ6_DROME	sp|Q9VMQ5|COQ6_DROME	5	5	5		1	5	5	5	5	5	5	14.5	14.5	14.5	51.994	477	477	10.3		1	1							1	1			2				1	0	88.282	19439	19184	19724	18489	19909	19357	18195	18629	18721	20193
sp|Q9VMQ7|ELP4_DROME	sp|Q9VMQ7|ELP4_DROME	4	4	4		1	4	4	4	4	4	4	7.8	7.8	7.8	48.712	437	437	11							1			1	1					1			0	8.0551	29729	31190	31496	30911	32834	30973	31949	31571	30795	32309
sp|Q9VMS9|C4AC1_DROME	sp|Q9VMS9|C4AC1_DROME	3	3	3		1	3	3	3	3	3	3	5.9	5.9	5.9	59.185	509	509	8.25				1		2											1		0	10.774	7116.6	6844.2	7071.6	7205.3	5992.2	5590.2	5960.2	6393.1	6159.3	6848.8
sp|Q9VMT5|C28D1_DROME;sp|Q9VMT6|C28D2_DROME	sp|Q9VMT5|C28D1_DROME	18;1	18;1	18;1		2	18	18	18	18	18	18	35.9	35.9	35.9	57.27	502	502;501	11		4		1	1			5	2	1	4	3	3	6	2	3	2	1	0	163.57	120670	126500	133730	141150	119660	120810	122420	129390	124320	140300
sp|Q9VMU4|RL37A_DROME	sp|Q9VMU4|RL37A_DROME	2	2	2		1	2	2	2	2	2	2	9.8	9.8	9.8	10.311	92	92	7.14			2				3	1							1				0	6.2832	41383	42052	43190	44566	45686	44034	46666	46443	45428	49283
sp|Q9VMV6|SELT_DROME	sp|Q9VMV6|SELT_DROME	3	3	3		1	3	3	3	3	3	3	20.7	20.7	20.7	22.323	198	198	13.6										1	2							2	0	31.077	16150	18011	18485	18255	18191	19366	18441	19378	19067	19291
sp|Q9VMW7|ITPA_DROME	sp|Q9VMW7|ITPA_DROME	8	8	8		1	8	8	8	8	8	8	53.4	53.4	53.4	21.448	191	191	10.6			1		1	1	3	2	1				1	1		3	2		0	33.049	68504	71583	73172	70310	70540	70167	70375	69058	69053	71955
sp|Q9VMW8|MPU1_DROME	sp|Q9VMW8|MPU1_DROME	1	1	1		1	1	1	1	1	1	1	4	4	4	27.545	252	252	7							2												0.00021654	3.2061	14756	14719	15040	15525	14958	13680	14566	14272	13312	14857
sp|Q9VMW9|GMDS_DROME	sp|Q9VMW9|GMDS_DROME	4	4	4		1	4	4	4	4	4	4	9.1	9.1	9.1	44.783	395	395	10.4							2	3		1							1	1	0	24.513	43471	44164	44844	43085	42913	41322	39572	41689	41818	43052
sp|Q9VMX0|RM28_DROME	sp|Q9VMX0|RM28_DROME	3	3	3		1	3	3	3	3	3	3	9.9	9.9	9.9	34.95	302	302	7				1				1	1										0	20.26	28250	26105	26919	26019	29129	28033	28512	28256	28535	29159
sp|Q9VMX1|KBP_DROME	sp|Q9VMX1|KBP_DROME	9	9	9		1	9	9	9	9	9	9	16.2	16.2	16.2	69.685	600	600	9.3	1				3				2		1			1			2		0	37.899	63176	64215	65607	62215	67795	65241	63145	63311	64035	67820
sp|Q9VMY1|RM24_DROME	sp|Q9VMY1|RM24_DROME	11	11	11		1	11	11	11	11	11	11	47.4	47.4	47.4	29.216	247	247	11.7			1				3	1	1	1				2	2	1	3		0	39.752	64371	60864	59357	58984	66102	62458	60698	59294	61747	62775
sp|Q9VMY9|GUAD_DROME	sp|Q9VMY9|GUAD_DROME	9	9	9		1	9	9	9	9	9	9	25.7	25.7	25.7	48.884	448	448	11.2			1			2	1	1	1		2		2	3	1		1	1	0	123.97	76627	80061	84954	87392	81177	77279	79913	81857	83644	86380
sp|Q9VN03|SUV3_DROME	sp|Q9VN03|SUV3_DROME	4	4	4		1	4	4	4	4	4	4	6.3	6.3	6.3	86.624	763	763	10.5								1	1			1	1						0	15.856	12457	12666	11900	11334	11956	11883	11938	11884	11930	12951
sp|Q9VN12|NCKXH_DROME	sp|Q9VN12|NCKXH_DROME	4	4	4		1	4	4	4	4	4	4	8.4	8.4	8.4	69.569	633	633	10.6	1							2	1						2			1	0	84.652	28537	32434	32585	33172	34753	33124	34056	33849	33473	36353
sp|Q9VN14|CONT_DROME	sp|Q9VN14|CONT_DROME	36	36	36		1	36	36	36	36	36	36	35.5	35.5	35.5	158.24	1390	1390	8.61	3	8	3	4	2	5	1	4	6	1		2	5	4	5	3	1	2	0	323.31	231680	243180	245520	237910	238070	238470	234590	232100	230720	247470
sp|Q9VN19|GET4_DROME	sp|Q9VN19|GET4_DROME	3	3	3		1	3	3	3	3	3	3	12.7	12.7	12.7	38.489	339	339	8	1									1			1						0	13.125	8333.8	7697.9	7284.5	8794.5	8220.1	8400.1	7254.4	7681.3	7990.4	8519.9
sp|Q9VN25|EIF3A_DROME	sp|Q9VN25|EIF3A_DROME	45	45	45		1	45	45	45	45	45	45	35.4	35.4	35.4	133.88	1140	1140	8.79	3	6	5	5	5	6	5	5	8	6	2	2	6	5	7	1	2	3	0	264.46	340840	360650	358960	347710	368150	354120	352610	361290	353780	364820
sp|Q9VN45|SPG20_DROME	sp|Q9VN45|SPG20_DROME	2	2	2		1	2	2	2	2	2	2	2.7	2.7	2.7	59.783	553	553	6.5						1	1												0.00021617	3.1845	8063.3	7768.2	7538.5	7608.1	12039	12602	12151	11671	12514	11926
sp|Q9VN50|EI3F1_DROME	sp|Q9VN50|EI3F1_DROME	9	9	9		1	9	9	9	9	9	9	40.4	40.4	40.4	31.104	280	280	11.1	1					2	1		2	2				3	1		2	1	0	65.686	60403	61232	61963	61845	64938	65166	61336	62897	62701	64352
sp|Q9VN93|CPR1_DROME	sp|Q9VN93|CPR1_DROME	21	21	21		1	21	21	21	21	21	21	35.2	35.2	35.2	68.96	614	614	9.31		2	2	4	2	2	1	3	5	2	1	2	1	2	2	2	1	2	0	115.25	191410	204900	206420	202130	212220	200610	204290	211590	200540	207980
sp|Q9VN95|ENOPH_DROME	sp|Q9VN95|ENOPH_DROME	7	7	7		1	7	7	7	7	7	7	37.1	37.1	37.1	28.297	256	256	5.83		3	2	2	2						1	1					1		0	80.469	29404	32059	31225	30470	32373	32690	30155	30905	30495	30826
sp|Q9VNA5|PSB4_DROME	sp|Q9VNA5|PSB4_DROME	6	6	6		1	6	6	6	6	6	6	32.5	32.5	32.5	29.986	268	268	8.89	3		2		1	1		2	2	1		2						4	0	170.2	67222	67284	68315	68039	70148	70023	65319	67533	67750	70446
sp|Q9VND8|RHEB_DROME	sp|Q9VND8|RHEB_DROME	3	3	3		1	3	3	3	3	3	3	11.5	11.5	11.5	20.73	182	182	6	1	1								1	1								0.00022748	4.4016	31161	34710	34407	33636	34140	32844	32206	33705	34734	34197
sp|Q9VNE2|PKRA_DROME	sp|Q9VNE2|PKRA_DROME	14	14	14		1	14	14	14	14	14	14	35.3	35.3	35.3	49.224	422	422	11.3	1					3	3	1	3			3	6	4	4	1		1	0	107.7	163520	165580	161180	159100	170490	165200	165120	163820	166710	171660
sp|Q9VNE9|RL13A_DROME	sp|Q9VNE9|RL13A_DROME	8	8	8		1	8	8	8	8	8	8	32.2	32.2	32.2	23.647	205	205	10.9					2	2	1	1	1		1	1	5	3	1	1			0	33.596	125100	132070	132270	124170	134850	127590	128680	131500	129440	130770
sp|Q9VNH6|EXOC4_DROME	sp|Q9VNH6|EXOC4_DROME	13	13	13		1	13	13	13	13	13	13	18.1	18.1	18.1	111.67	985	985	7.83		2	3	2			1	1	4			2	1			2			0	97.867	47126	49206	49599	47348	49125	48930	46261	48559	49017	48822
sp|Q9VNI3|HPF1_DROME	sp|Q9VNI3|HPF1_DROME	4	4	4		1	4	4	4	4	4	4	8.2	8.2	8.2	51.099	449	449	11					1			1		1						2			0	10.218	22581	26492	21640	21407	24066	21380	21273	22607	22840	24547
sp|Q9VNT5|TRXR2_DROME	sp|Q9VNT5|TRXR2_DROME	3	1	1		1	3	1	1	3	1	1	7.4	3.5	3.5	56.276	516	516	16																1			0.00022163	3.7323	5055.7	4317.8	4359.4	4450.4	4773.7	4805.1	4288.4	4206.8	4688.1	5007.4
sp|Q9VNV3|DDX1_DROME	sp|Q9VNV3|DDX1_DROME	10	10	10		1	10	10	10	10	10	10	15.7	15.7	15.7	80.869	727	727	9.43				3	3				1		1	3	1					2	0	54.08	36802	38138	37791	35611	37800	37568	37621	35461	38277	38482
sp|Q9VNX8|EIF2A_DROME	sp|Q9VNX8|EIF2A_DROME	5	5	5		1	5	5	5	5	5	5	8.6	8.6	8.6	70.07	638	638	9.83		1					1	1				1			2				0	12.38	27924	29244	27481	27868	30033	29146	28522	27048	27541	29836
sp|Q9VP05|MED1_DROME	sp|Q9VP05|MED1_DROME	3	3	3		1	3	3	3	3	3	3	3.7	3.7	3.7	149.53	1475	1475	9.33		1							1								1		0	15.152	6989.4	7071.9	7351.8	6972.6	6725.8	6858.6	6564	6964.1	6778.4	7357.5
sp|Q9VP22|CDK12_DROME	sp|Q9VP22|CDK12_DROME	4	3	3		1	4	3	3	4	3	3	3.7	3	3	128.33	1157	1157	14							1										1	1	0	5.3358	7425.4	8327.1	9555.3	8937.6	9261.9	7759.9	8462.8	9047.7	9088.8	9454.3
sp|Q9VP47|TSR1_DROME	sp|Q9VP47|TSR1_DROME	1	1	1		1	1	1	1	1	1	1	1	1	1	93.716	814	814	6						1													0.0080219	1.4429	4389	5347.4	5277.5	4201.3	4397.6	3159.3	3873.3	4969.2	3359.5	4579.7
sp|Q9VP48|RAB26_DROME	sp|Q9VP48|RAB26_DROME	4	4	4		1	4	4	4	4	4	4	10.8	10.8	10.8	43.036	388	388	9.5		1			1								1					1	0	13.332	20448	20454	20718	20240	20773	19505	20095	20402	19063	21097
sp|Q9VP61|ACSA_DROME	sp|Q9VP61|ACSA_DROME	36	36	36		1	36	36	36	36	36	36	60.6	60.6	60.6	75.959	670	670	9.1	9	9	4	5	6	6	13	4	7	4	3	5	8	10	4	4	9	4	0	323.31	446240	460430	448320	438050	497420	479040	473160	469690	468980	478630
sp|Q9VPC0|KP58_DROME	sp|Q9VPC0|KP58_DROME	3	3	3		1	3	3	3	3	3	3	4.2	4.2	4.2	108.84	952	952	13.4											1		1	2	1				0	12.176	1645.5	1975.1	1600.4	998.36	1086.5	1352.9	1346.1	1549.4	2305.9	1745.9
sp|Q9VPD2|NUBP2_DROME	sp|Q9VPD2|NUBP2_DROME	1	1	1		1	1	1	1	1	1	1	2.7	2.7	2.7	28.25	260	260	5.5					1	1													0.0078355	1.4688	3663.5	3805.7	3639.2	3843	3909.4	3570.5	3844.1	3814	3796.1	3881.6
sp|Q9VPH7|ERF1_DROME	sp|Q9VPH7|ERF1_DROME	8	8	8		1	8	8	8	8	8	8	21.9	21.9	21.9	49.159	438	438	9.14	1				3	1		1		1		3	4						0	63.949	79617	77747	79363	80959	82415	79287	76609	78339	78501	80010
sp|Q9VPK7|PUS10_DROME	sp|Q9VPK7|PUS10_DROME	3	3	3		1	3	3	3	3	3	3	7.8	7.8	7.8	56.762	500	500	7.67			1			1								1					0	6.9274	2580.3	2676.3	3276.9	3274.4	2731.3	3501.6	2910.3	3132.3	2633.8	3001.1
sp|Q9VPL3|RM10_DROME	sp|Q9VPL3|RM10_DROME	3	3	3		1	3	3	3	3	3	3	14.1	14.1	14.1	28.336	248	248	7.17	1			1	1	1			1									1	0	27.393	14329	15324	14805	16778	15706	15809	14995	15556	15432	14510
sp|Q9VPQ2|DJSHV_DROME	sp|Q9VPQ2|DJSHV_DROME	10	10	10		1	10	10	10	10	10	10	27.4	27.4	27.4	40.211	354	354	9.94		3	2	1					2	2		1	2				3	2	0	68.963	64884	66949	72143	64033	58626	52682	54898	58282	54774	58950
sp|Q9VPR4|NLE_DROME	sp|Q9VPR4|NLE_DROME	1	1	1		1	1	1	1	1	1	1	2.3	2.3	2.3	53.809	488	488	12												1							0.0047666	1.7141	2463.8	2642.6	2374.8	2215.3	2108.6	1876.3	2188.7	2242.6	2099.5	2390.2
sp|Q9VPY0|INT14_DROME	sp|Q9VPY0|INT14_DROME	1	1	1		1	1	1	1	1	1	1	3.1	3.1	3.1	65.049	587	587	12												1							0	6.6287	1135.9	998.91	1071.3	1052.5	1006.6	803.62	1105.7	908.23	906.19	1160.2
sp|Q9VQ26|RB3GP_DROME	sp|Q9VQ26|RB3GP_DROME	4	4	4		1	4	4	4	4	4	4	6.8	6.8	6.8	104.43	916	916	4	1			2			1												0	4.8893	8933.7	8893.6	8492.8	8381.9	8640.5	8358.6	8159.4	8339.7	8560.1	7855.7
sp|Q9VQ37|RIM2_DROME	sp|Q9VQ37|RIM2_DROME	3	3	3		1	3	3	3	3	3	3	9	9	9	40.475	365	365	9.2						1			1	2	1								0	8.7113	9111.2	10486	11324	10617	11388	10146	10482	10447	10047	11543
sp|Q9VQ57|DERL1_DROME	sp|Q9VQ57|DERL1_DROME	1	1	1		1	1	1	1	1	1	1	7.8	7.8	7.8	28.256	245	245	4				1															0	15.862	1905.2	1551.9	1363.1	1425.6	1532.1	1603.3	1507.1	1448	1449.6	1502.4
sp|Q9VQ62|NPC2_DROME	sp|Q9VQ62|NPC2_DROME	4	4	4		1	4	4	4	4	4	4	41.2	41.2	41.2	16.02	148	148	16.4												2				1	5	4	0	39.913	63075	66194	67615	63085	62069	60780	62820	60872	60553	62103
sp|Q9VQ79|AIFM1_DROME	sp|Q9VQ79|AIFM1_DROME	18	18	18		1	18	18	18	18	18	18	27.6	27.6	27.6	81.216	739	739	7.46	2	1	3	4	2	2		1		1		2		4	2				0	118.9	93571	99276	101770	96049	103000	98160	101140	100830	100650	105290
sp|Q9VQ89|MIO_DROME	sp|Q9VQ89|MIO_DROME	3	3	3		1	3	3	3	3	3	3	3.6	3.6	3.6	98.601	867	867	11.3		1												1				1	0	10.402	3411.9	4209.1	3989.3	3712.1	4012.4	3746.2	3649.2	4174.1	4231.7	4222.6
sp|Q9VQ93|GOLP3_DROME	sp|Q9VQ93|GOLP3_DROME	4	4	4		1	4	4	4	4	4	4	20.1	20.1	20.1	33.511	294	294	10.2				1			2									1	1		0	29.66	20678	20051	20153	19942	21167	20645	19679	19820	19950	19975
sp|Q9VQC4|GLCTK_DROME	sp|Q9VQC4|GLCTK_DROME	13	13	13		1	13	13	13	13	13	13	34.3	34.3	34.3	52.792	487	487	9		1		2	3	1			3	1			1	1	1		2		0	124.85	76744	78640	80741	83073	89097	88997	87559	90435	93442	96181
sp|Q9VQD2|CP391_DROME	sp|Q9VQD2|CP391_DROME	1	1	1		1	1	1	1	1	1	1	2.6	2.6	2.6	57.362	506	506	18																		1	0.00022292	3.8625	2577.5	3082	2151.9	2452.3	2933.4	2514.5	2367.2	2744.1	2642.7	2668
sp|Q9VQF7|BACC_DROME	sp|Q9VQF7|BACC_DROME	5	5	5		1	5	5	5	5	5	5	30.3	30.3	30.3	15.46	152	152	10	2	2		2	2	2										5	5		0	236.98	105790	106160	107820	98016	100660	101200	98506	99320	97522	100490
sp|Q9VQF9|SNAPN_DROME	sp|Q9VQF9|SNAPN_DROME	2	2	2		1	2	2	2	2	2	2	17.2	17.2	17.2	15.056	134	134	6.5						1	1												0	7.2816	5909.8	6140.4	6000.2	5947.6	6154	5720.9	5861.1	6019.2	5965	5694.2
sp|Q9VQG4|COLT_DROME;sp|Q9VM51|MME1_DROME	sp|Q9VQG4|COLT_DROME	9;1	9;1	9;1		2	9	9	9	9	9	9	31	31	31	32.952	306	306;299	11			1			1	1	3		1	2		1	1	3	2			0	50.434	104920	116770	113440	110940	117200	114470	119740	121070	118730	125800
sp|Q9VQK0|U518_DROME	sp|Q9VQK0|U518_DROME	2	2	2		1	2	2	2	2	2	2	1.6	1.6	1.6	113.84	1041	1041	10.5			1															1	0.00022727	4.3589	5026	6405.4	5920.9	5556.9	5143.1	5232.8	5263.6	5569	4886.9	4813.2
sp|Q9VQQ9|EXOC2_DROME	sp|Q9VQQ9|EXOC2_DROME	11	11	11		1	11	11	11	11	11	11	15.1	15.1	15.1	100.73	894	894	8.83			1	1	2	1		2		1	1			1	1		1		0	57.976	36191	37834	38207	37578	36945	37221	36552	37245	37506	40660
sp|Q9VQX4|PNCB_DROME	sp|Q9VQX4|PNCB_DROME	17	17	17		1	17	17	17	17	17	17	36.4	36.4	36.4	62.164	555	555	11.3		1	1		2			1		3	3	1	1	2	5		1	1	0	135.22	99546	108750	110860	109290	109400	109810	109220	108960	109670	115630
sp|Q9VQZ6|ELP3_DROME	sp|Q9VQZ6|ELP3_DROME	2	2	2		1	2	2	2	2	2	2	4.2	4.2	4.2	62.821	552	552	10		1																1	0.00022645	4.2458	8666.3	8046.5	7932.5	8103	10240	9539.3	9581.5	8511.5	9302.6	9949.8
sp|Q9VR07|INE_DROME	sp|Q9VR07|INE_DROME	4	4	4		1	4	4	4	4	4	4	5.2	5.2	5.2	103.64	943	943	11.6								1		1			2	1					0	20.053	23554	22408	23699	22310	22462	22224	23095	22585	21934	23460
sp|Q9VR35|MXT_DROME	sp|Q9VR35|MXT_DROME	8	8	8		1	8	8	8	8	8	8	13	13	13	70.148	653	653	11.4	1				1					1	2	2				1		2	0	34.504	48928	50951	50138	49787	50076	49117	49879	48301	48863	51311
sp|Q9VR59|VIP1_DROME	sp|Q9VR59|VIP1_DROME	20	20	20		1	20	20	20	20	20	20	13	13	13	188.68	1696	1696	7.96		2	4		2	1	1	5	1	1		1	1	1	2	1			0	153.15	95278	101860	100220	96988	96166	93761	95285	95034	92255	101030
sp|Q9VR81|NAGA_DROME	sp|Q9VR81|NAGA_DROME	4	4	4		1	4	4	4	4	4	4	14.4	14.4	14.4	45.282	417	417	5.6	3								1							1			0	43.898	13173	13893	13203	13128	13285	13856	12855	12380	13250	13572
sp|Q9VR89|PNO1_DROME	sp|Q9VR89|PNO1_DROME	2	2	2		1	2	2	2	2	2	2	10.8	10.8	10.8	26.676	240	240	6.5			1							1									0.00022548	4.1049	2669.2	2714.3	2353.3	2369.2	2311.3	2214.8	2291.8	2471.6	2452.8	2192.9
sp|Q9VR91|HERC2_DROME	sp|Q9VR91|HERC2_DROME	4	4	4		1	4	4	4	4	4	4	0.9	0.9	0.9	529.99	4912	4912	12.7		1										1	1			2	1		0	10.37	6270.6	6954.2	6485.8	5214.5	5926.9	5826.6	5435.1	6615.8	5993.3	5727.7
sp|Q9VRA2|MOCOS_DROME	sp|Q9VRA2|MOCOS_DROME	2	2	2		1	2	2	2	2	2	2	3.3	3.3	3.3	88.103	781	781	7.5	1													1					0.00021753	3.3489	3378.1	3397.4	3517	3217.8	3248.2	3179.1	2653.6	2984.6	2817.3	3172.4
sp|Q9VRG7|CNEP1_DROME	sp|Q9VRG7|CNEP1_DROME	2	2	2		1	2	2	2	2	2	2	10.7	10.7	10.7	28.486	243	243	10						1	1										1		0	16.626	12382	12813	11581	12576	11356	12058	11610	11272	12321	12873
sp|Q9VRH6|GUF1_DROME	sp|Q9VRH6|GUF1_DROME	2	2	2		1	2	2	2	2	2	2	2.9	2.9	2.9	77.918	696	696	8.33	1						1										1		0	7.9807	11857	10306	10936	10593	10264	10393	9568.8	9221.4	8918.6	10946
sp|Q9VRI9|CP6T1_DROME	sp|Q9VRI9|CP6T1_DROME	1	1	1		1	1	1	1	1	1	1	1.7	1.7	1.7	60.518	529	529	10										1									0	4.755	3599	3921.5	3639.9	3762.8	3737.6	2878	3187.6	4623	3887.5	4285.9
sp|Q9VRJ2|FITM_DROME	sp|Q9VRJ2|FITM_DROME	3	3	3		1	3	3	3	3	3	3	9.5	9.5	9.5	47.884	423	423	9			1							1				1					0	7.1329	15145	14377	15064	14600	14587	14106	13356	14333	14233	14138
sp|Q9VRJ9|OTU1_DROME	sp|Q9VRJ9|OTU1_DROME	9	9	9		1	9	9	9	9	9	9	34.6	34.6	34.6	37.822	347	347	10.6				2		2		3							4	1		1	0	91.767	57235	60761	58784	53320	57936	56815	55631	57587	56589	56555
sp|Q9VRL2|GOSR2_DROME	sp|Q9VRL2|GOSR2_DROME	4	4	4		1	4	4	4	4	4	4	20.8	20.8	20.8	24.833	216	216	11.8					1					1				1				1	0	26.159	10416	9353.5	8985.9	8794.9	9825.4	8743.4	8909.3	9258.3	8970.1	9638.6
sp|Q9VRL3|PFD4_DROME	sp|Q9VRL3|PFD4_DROME	1	1	1		1	1	1	1	1	1	1	5.1	5.1	5.1	15.936	138	138	8								1											0.0045963	1.7878	3851.9	4093.3	4023.3	3530.8	3888.8	4420.9	3640.9	4028.6	3782.4	4197.4
sp|Q9VRP9|BRE1_DROME	sp|Q9VRP9|BRE1_DROME	3	3	3		1	3	3	3	3	3	3	2.9	2.9	2.9	119.06	1044	1044	8.67				1		1										1			0	6.0004	10331	10953	11198	10749	10636	10339	10465	10423	10866	10299
sp|Q9VRV7|SF3B6_DROME	sp|Q9VRV7|SF3B6_DROME	2	2	2		1	2	2	2	2	2	2	18.2	18.2	18.2	14.194	121	121	6					1		1												0.00022978	4.6892	4528.1	5327.2	5171.1	4718.2	4597.7	4309.7	4717.9	4261.3	4654.9	4626.2
sp|Q9VS29|DSCL_DROME	sp|Q9VS29|DSCL_DROME	9	9	9		1	9	9	9	9	9	9	5.7	5.7	5.7	227.6	2074	2074	12		1				1			1			1	1		2	3			0	51.357	28893	29474	29183	28193	29164	28923	27386	29919	29289	30453
sp|Q9VS34|RL18_DROME	sp|Q9VS34|RL18_DROME	5	5	5		1	5	5	5	5	5	5	30.9	30.9	30.9	21.664	188	188	13.8									1	1		1	3	4	6	1	1		0	100.87	69328	70934	67733	68185	73267	67687	68302	69827	69324	72093
sp|Q9VS38|MED4_DROME	sp|Q9VS38|MED4_DROME	2	2	2		1	2	2	2	2	2	2	7	7	7	28.312	258	258	9.5			1													1			0.0030556	2.0573	13071	12370	12134	10418	10947	12235	10183	10533	10505	10873
sp|Q9VS46|RINT1_DROME	sp|Q9VS46|RINT1_DROME	2	2	2		1	2	2	2	2	2	2	3.2	3.2	3.2	83.534	724	724	12							1										1		0	5.4583	9609.8	9999.7	10835	10033	10894	10237	10321	9710.5	10369	10764
sp|Q9VS79|CP4D8_DROME	sp|Q9VS79|CP4D8_DROME	1	1	1		1	1	1	1	1	1	1	3.9	3.9	3.9	53.286	463	463	5					1														0.0022648	2.2802	1269	1252.1	1310.1	1626.1	1302.1	1273	901.82	1230.6	1254.9	1325.4
sp|Q9VS97|PGPSD_DROME	sp|Q9VS97|PGPSD_DROME	4	4	4		1	4	4	4	4	4	4	25.3	25.3	25.3	20.123	186	186	10.8						1					1		2						0	10.299	30912	31322	31306	30995	28628	26959	28502	29489	26894	31152
sp|Q9VSA3|ACADM_DROME	sp|Q9VSA3|ACADM_DROME	20	20	20		1	20	20	20	20	20	20	45.3	45.3	45.3	45.871	419	419	8.21		3	5	4	6	5	1	9	6	2	5	3	2	1	3	2		1	0	167.23	334120	360150	364030	363640	361190	358390	365080	366420	349480	380700
sp|Q9VSF3|UBC12_DROME	sp|Q9VSF3|UBC12_DROME	3	3	3		1	3	3	3	3	3	3	28.2	28.2	28.2	20.737	181	181	10.8							1			2						1			0	34.179	10683	11155	11323	10167	10705	10615	10565	11643	10584	10468
sp|Q9VSF4|DHYS_DROME	sp|Q9VSF4|DHYS_DROME	3	3	3		1	3	3	3	3	3	3	11.4	11.4	11.4	41.079	368	368	12								1		1								1	0	9.7325	2347.3	1981.9	2235.1	2612.8	2539.9	2511.2	2687.9	2579.7	2573.2	2754.2
sp|Q9VSH4|CPSF6_DROME	sp|Q9VSH4|CPSF6_DROME	8	8	8		1	8	8	8	8	8	8	16.6	16.6	16.6	71.094	652	652	8.5	2	2	1			3		2		1	1	1	4	3					0	104.64	56698	60318	60489	55843	60206	57296	57481	57609	58476	60774
sp|Q9VSH9|U183_DROME	sp|Q9VSH9|U183_DROME	1	1	1		1	1	1	1	1	1	1	1.6	1.6	1.6	49.264	438	438	14														1					0.0012394	2.3276	8459.7	8575.3	9822.8	8645.7	9261.4	8603.5	9068.2	9408.4	9448.2	9497.9
sp|Q9VSJ8|EXOC7_DROME	sp|Q9VSJ8|EXOC7_DROME	8	8	8		1	8	8	8	8	8	8	12.7	12.7	12.7	80.025	693	693	10.5				1					3	3	1		2					1	0	47.984	37861	40488	42220	38896	39616	37090	37041	37760	38466	38377
sp|Q9VSL3|SEPIA_DROME	sp|Q9VSL3|SEPIA_DROME	8	8	7		1	8	8	7	8	8	7	53.5	53.5	50.2	28.412	243	243	11							2	5	2	1	3	5	5	1	1	1			0	275.78	102120	103730	104550	96609	107780	103680	102840	101710	102440	99925
sp|Q9VSR3|ORB2_DROME	sp|Q9VSR3|ORB2_DROME	5	5	5		1	5	5	5	5	5	5	8.7	8.7	8.7	74.503	704	704	9			2				1	1							1			1	0	29.212	22515	24022	23208	23075	24309	23796	22746	23316	21702	25290
sp|Q9VSS2|SRP68_DROME	sp|Q9VSS2|SRP68_DROME	17	17	17		1	17	17	17	17	17	17	29.1	29.1	29.1	69.008	604	604	7.97	4	4	4	2	1	1			1	1	3	4				1	2	3	0	138.48	125500	131920	129880	126790	127680	123490	126390	128370	125800	131300
sp|Q9VSU7|USE1_DROME	sp|Q9VSU7|USE1_DROME	3	3	3		1	3	3	3	3	3	3	18	18	18	28.286	250	250	4	1		1					1											0	46.081	6913.9	7392.6	7375.3	6318.8	7409.4	6675	6621.9	7864.1	6825.1	6905.2
sp|Q9VSY4|ATAT1_DROME	sp|Q9VSY4|ATAT1_DROME	18	18	18		1	18	18	18	18	18	18	47.7	47.7	47.7	50.56	461	461	10.2	1	4	3	3			1	2	6		1	2	2	1	4	3	2	4	0	195.54	147220	154930	159130	144380	150990	139710	141190	142690	141920	147890
sp|Q9VSY6|SERB_DROME	sp|Q9VSY6|SERB_DROME	5	5	5		1	5	5	5	5	5	5	24.4	24.4	24.4	29.218	270	270	8.6					2	1	2	1		2				2					0	23.629	35139	35078	35159	33210	38110	36609	35601	35561	35915	37239
sp|Q9VT04|PATH_DROME	sp|Q9VT04|PATH_DROME	6	6	6		1	6	6	6	6	6	6	15.5	15.5	15.5	52.055	471	471	7.21	3			2	4	1						1				1		2	0	53.884	49050	51626	50549	48993	50816	49378	50270	48363	50421	52457
sp|Q9VT28|FRY_DROME	sp|Q9VT28|FRY_DROME	3	3	3		1	3	3	3	3	3	3	1.6	1.6	1.6	384.35	3479	3479	7.67	1					1										1			0	11.094	4070.7	4268.9	4283.9	3934.6	4133.6	4524.4	3593.9	3806	4258.2	4719.4
sp|Q9VT51|INSL2_DROME	sp|Q9VT51|INSL2_DROME	1	1	1		1	1	1	1	1	1	1	5.1	5.1	5.1	15.255	137	137	8								1											0.0026612	2.1948	6316.6	7366.6	7335.4	7515.5	7523.4	6893.7	6668	6985.8	6295.2	7497.4
sp|Q9VT65|CANB_DROME	sp|Q9VT65|CANB_DROME	17	14	14		1	17	14	14	17	14	14	26.1	21.6	21.6	103.81	925	925	9.45	2			2	2	1		1	1	1	1	4	5	1			1		0	119.7	63236	65624	64245	62636	64008	60844	57936	61493	58654	62716
sp|Q9VT70|NDE1_DROME	sp|Q9VT70|NDE1_DROME	1	1	1		1	1	1	1	1	1	1	3.5	3.5	3.5	36.238	317	317	1	1																		0	4.9276	2092.5	2172.2	1882.6	2336.4	2267.7	2205.6	2312.3	1946.6	2391.8	2357.3
sp|Q9VTC4|U195A_DROME	sp|Q9VTC4|U195A_DROME	2	2	2		1	2	2	2	2	2	2	17.9	17.9	17.9	17.587	156	156	8.67				2														1	0	25.904	9269.2	9023	8488.5	8486.7	9326.4	8951.7	9312.4	9034.2	8424.7	9010.8
sp|Q9VTE0|BL1S2_DROME	sp|Q9VTE0|BL1S2_DROME	1	1	1		1	1	1	1	1	1	1	4.4	4.4	4.4	17.564	159	159	18																		1	0.0076486	1.4864	2169.8	2725.1	2380.9	2287.3	2959.8	2438.8	1943	2197.2	2316.8	2153.7
sp|Q9VTE5|PFD2_DROME	sp|Q9VTE5|PFD2_DROME	7	7	7		1	7	7	7	7	7	7	51	51	51	16.203	143	143	11.8		2					1		2					1	2		3	1	0	56.404	60904	59856	57503	55583	61338	59182	58802	57931	57008	59080
sp|Q9VTE9|ULA1_DROME	sp|Q9VTE9|ULA1_DROME	4	4	4		1	4	4	4	4	4	4	11.5	11.5	11.5	58.716	524	524	9.5						3		1			1	1	1	1					0	29.22	12120	13332	13841	12660	12690	12708	12876	13599	12401	12313
sp|Q9VTF9|UFD1_DROME	sp|Q9VTF9|UFD1_DROME	3	3	3		1	3	3	3	3	3	3	8.9	8.9	8.9	34.791	316	316	14.7	1																3	2	0	12.768	31349	30578	29993	28828	29540	29818	29129	29299	29476	29262
sp|Q9VTI8|CHRB_DROME	sp|Q9VTI8|CHRB_DROME	1	1	1		1	1	1	1	1	1	1	5.4	5.4	5.4	32.179	299	299	10										1									0.000214	2.9836	1699.5	1420.5	1977.4	1771.8	1763	1429.6	1602.1	1737.7	1379.8	1652.2
sp|Q9VTJ4|FUCO_DROME	sp|Q9VTJ4|FUCO_DROME	6	6	6		1	6	6	6	6	6	6	14.4	14.4	14.4	57.722	494	494	12							1	1	1					1	2	1			0	25.564	20430	22788	21316	20784	21755	21496	21513	21491	20703	21084
sp|Q9VTJ8|TIM14_DROME	sp|Q9VTJ8|TIM14_DROME	3	3	3		1	3	3	3	3	3	3	25.4	25.4	25.4	12.868	118	118	11.3				2						1						1	2		0	7.7505	29328	30372	30346	29864	31796	30589	30515	30867	29671	32545
sp|Q9VTM5|TFB1M_DROME	sp|Q9VTM5|TFB1M_DROME	1	1	1		1	1	1	1	1	1	1	3.6	3.6	3.6	38.1	330	330	14.5														1	1				0.0018561	2.2999	1522.8	1409.5	1500.8	1645	1366.8	1528	1614.9	1564.1	1557.1	1307.1
sp|Q9VTP4|R10AB_DROME	sp|Q9VTP4|R10AB_DROME	9	9	9		1	9	9	9	9	9	9	43.8	43.8	43.8	24.273	217	217	11.4			2	3	1				4	1		2	5	2		4	3	1	0	205.33	126490	133670	132400	132630	141060	137460	136490	137910	136960	143110
sp|Q9VTT9|DEFI8_DROME	sp|Q9VTT9|DEFI8_DROME	1	1	1		1	1	1	1	1	1	1	4.1	4.1	4.1	55.407	492	492	6						1													0	32.111	1468	1052.8	1117.4	1154.8	1115.3	1273	972.28	1130.2	1420.3	1402.5
sp|Q9VTU0|KRI1_DROME	sp|Q9VTU0|KRI1_DROME	1	1	1		1	1	1	1	1	1	1	1.3	1.3	1.3	98.72	855	855	5					1														0.0004158	2.436	2665.9	2664.1	2776.2	2500.6	2917.3	2519.4	2474.1	2785.2	2339.4	2511.6
sp|Q9VTU3|RG68F_DROME	sp|Q9VTU3|RG68F_DROME	7	7	7		1	7	7	7	7	7	7	18.3	18.3	18.3	54.969	476	476	9.17		1			3	1	1	1		2							2	1	0	45.949	43577	43388	44634	41172	45321	44625	43594	44586	43840	45914
sp|Q9VTU4|EIF3L_DROME	sp|Q9VTU4|EIF3L_DROME	9	9	9		1	9	9	9	9	9	9	24.3	24.3	24.3	63.223	539	539	9.35		1	1		1	2	1	4				2	1	2		1	1		0	102.67	80269	83416	84151	81428	84329	85964	82599	83037	79127	85085
sp|Q9VTX8|ODR4_DROME	sp|Q9VTX8|ODR4_DROME	1	1	1		1	1	1	1	1	1	1	4.1	4.1	4.1	54.586	492	492	14														1					0	23.694	2585.3	2158.3	2414.5	2312.9	2488.1	2479.7	2526.8	2614	2491.3	2466.2
sp|Q9VTZ6|PMM_DROME	sp|Q9VTZ6|PMM_DROME	12	12	12		1	12	12	12	12	12	12	51.2	51.2	51.2	29.667	254	254	8.47			2	2			1	2	6	1	1	3	1						0	52.24	86858	85234	85996	87664	85194	85388	83613	83885	86738	88548
sp|Q9VU02|SMD1_DROME	sp|Q9VU02|SMD1_DROME	3	3	3		1	3	3	3	3	3	3	33.9	33.9	33.9	13.796	124	124	11.3									1		1			1					0	32.98	3988.5	5019.6	4914.8	4569.6	5311.6	5305.2	4864.2	5338.1	5210.1	5782.8
sp|Q9VU58|NPLP2_DROME	sp|Q9VU58|NPLP2_DROME	5	5	5		1	5	5	5	5	5	5	64	64	64	9.4118	86	86	11.3			2	8	12								7	16	11	10	1		0	86.551	373700	399960	375260	402430	326300	353280	332760	350410	333650	374510
sp|Q9VU68|WDR1_DROME	sp|Q9VU68|WDR1_DROME	27	27	27		1	27	27	27	27	27	27	64	64	64	66.549	608	608	7.11	4	5	8	11	6	2	4	3	2	6	2	1			2	2	3	3	0	323.31	255550	269050	272810	257850	268470	265070	263160	262820	259050	271580
sp|Q9VU84|DBNL_DROME	sp|Q9VU84|DBNL_DROME	10	10	10		1	10	10	10	10	10	10	25.4	25.4	25.4	58.729	531	531	10			1		2		1		1	1	2					2	1		0	107.71	43751	47517	47624	45108	46842	44579	44379	46092	43863	43727
sp|Q9VU95|AGT2L_DROME	sp|Q9VU95|AGT2L_DROME	6	6	6		1	6	6	6	6	6	6	16.8	16.8	16.8	54.283	494	494	8.33						2	1		1		2								0	32.485	18400	19431	19091	18263	20034	18103	19559	18295	18256	18454
sp|Q9VUC6|Y2138_DROME	sp|Q9VUC6|Y2138_DROME	3	3	3		1	3	3	3	3	3	3	3.7	3.7	3.7	133.16	1183	1183	13							1									2			0	38.515	5910.1	6885.3	6893.1	6446.8	6918.8	6815.3	6535.8	6638.9	6072.9	7597.5
sp|Q9VUI3|EMAL_DROME	sp|Q9VUI3|EMAL_DROME	2	2	2		1	2	2	2	2	2	2	3.3	3.3	3.3	119.25	1076	1076	6					1		1												0	7.0931	805.28	975.96	676.07	962.54	1104.7	1129	907.58	1024	885.41	1029.8
sp|Q9VUJ0|RM39_DROME	sp|Q9VUJ0|RM39_DROME	4	4	4		1	4	4	4	4	4	4	13.8	13.8	13.8	37.324	333	333	9				1		2					1							1	0	30.474	17168	18568	17217	16926	17157	18669	16347	17186	16434	16941
sp|Q9VUL1|PYRG_DROME	sp|Q9VUL1|PYRG_DROME	2	2	2		1	2	2	2	2	2	2	3.2	3.2	3.2	69.447	627	627	8.5			1											1					0	5.7957	6766	7342.3	7073.7	7780.1	7069.3	7229.8	6687	6849.2	7007.1	6991
sp|Q9VUQ5|AGO2_DROME	sp|Q9VUQ5|AGO2_DROME	17	17	17		1	17	17	17	17	17	17	30.8	30.8	30.8	136.85	1214	1214	11.9	1				2	2			2	6	5	3		2	2	5	4	1	0	203.1	46178	50320	49255	50509	57229	52179	54975	53715	51894	57297
sp|Q9VUQ8|DCN1L_DROME	sp|Q9VUQ8|DCN1L_DROME	2	2	2		1	2	2	2	2	2	2	6.6	6.6	6.6	33.694	288	288	8			2															1	0	6.1038	5029	4798.8	4094.2	4270.4	4278.4	4194.9	4589.8	4100.9	4461.8	4444.3
sp|Q9VUR0|UFSP2_DROME	sp|Q9VUR0|UFSP2_DROME	4	4	4		1	4	4	4	4	4	4	8.9	8.9	8.9	68.25	607	607	7		1			3													1	0	29.602	10748	11027	11242	11409	11255	11361	10689	12070	11504	12290
sp|Q9VUR3|AIMP2_DROME	sp|Q9VUR3|AIMP2_DROME	4	4	4		1	4	4	4	4	4	4	9.9	9.9	9.9	36.933	334	334	8.8	1		1								2							1	0	7.9046	28300	29306	27572	27838	30081	29372	28239	29685	29694	29710
sp|Q9VUR7|PHLP_DROME	sp|Q9VUR7|PHLP_DROME	1	1	1		1	1	1	1	1	1	1	5.4	5.4	5.4	30.975	276	276	18																		1	0	21.1	0	0	0	0	0	0	0	0	0	0
sp|Q9VUU5|KLHDB_DROME	sp|Q9VUU5|KLHDB_DROME	2	2	2		1	2	2	2	2	2	2	2.6	2.6	2.6	68.923	623	623	8.5			1											1					0.00022868	4.5486	4149.5	4322.1	4661.3	4344.9	4328.6	4664.2	4575.1	4042.4	4325.7	4255
sp|Q9VUV9|U520_DROME	sp|Q9VUV9|U520_DROME	35	35	35		1	35	35	35	35	35	35	21.1	21.1	21.1	244.51	2142	2142	8.43	2	5	1	1	5	4	5	5	4		1	2	1	2	2	1	3	2	0	297.27	151880	158960	161450	151290	157590	149040	151640	153170	153200	161100
sp|Q9VUW9|HIP14_DROME	sp|Q9VUW9|HIP14_DROME	4	4	4		1	4	4	4	4	4	4	7.2	7.2	7.2	71.298	637	637	6.25		2	1															1	0	14.699	16111	14380	15908	14560	13422	12432	13273	13971	13891	13345
sp|Q9VUY8|WASC5_DROME	sp|Q9VUY8|WASC5_DROME	3	3	3		1	3	3	3	3	3	3	2	2	2	137.27	1191	1191	5	1					1		1											0.00021473	3.0559	2240.9	2613.1	2694.7	2042.6	2509.2	2071.1	2658	2781.7	2446.5	2223
sp|Q9VUY9|PGM_DROME	sp|Q9VUY9|PGM_DROME	28	28	28		1	28	28	28	28	28	28	56.2	56.2	56.2	60.765	560	560	8.85	3	8	2	3	8	10	5	2	3	2	1	4	6	2	1	4	4	6	0	321.84	415340	417390	435270	439380	433960	426600	431900	434870	433370	457590
sp|Q9VV36|RETIN_DROME	sp|Q9VV36|RETIN_DROME	4	4	4		1	4	4	4	4	4	4	31.9	31.9	31.9	20.003	191	191	5.34	5	13	4		2		1		2	2				2	3	1			0	90.024	89401	97503	96132	93016	87751	89783	85727	88175	86387	91094
sp|Q9VV41|OSGEP_DROME	sp|Q9VV41|OSGEP_DROME	4	4	4		1	4	4	4	4	4	4	12.7	12.7	12.7	38.486	347	347	4.2	1		1		2		1												0	16.074	14448	15344	14619	14967	14747	14285	14555	14251	14401	14596
sp|Q9VV43|Y5057_DROME	sp|Q9VV43|Y5057_DROME	11	11	11		1	11	11	11	11	11	11	50	50	50	20.596	192	192	8.72		3	4	2	1	2	1			1	2	1		1	3	3	1		0	85.799	150910	160450	159750	153210	162080	155240	155240	156290	153940	162140
sp|Q9VV72|MINP1_DROME	sp|Q9VV72|MINP1_DROME	16	16	16		1	16	16	16	16	16	16	37.9	37.9	37.9	53.57	467	467	9.67	3	2		1	2		2	3		3	1	4	6	3	1			2	0	220.91	180540	195760	199790	200690	197200	197920	195330	197420	195430	210580
sp|Q9VVA0|Y9705_DROME	sp|Q9VVA0|Y9705_DROME	2	2	2		1	2	2	2	2	2	2	21	21	21	15.779	143	143	2.4		3	2																0	19.491	28760	29579	30020	29127	28875	29491	29076	27033	28637	28391
sp|Q9VVB4|CCD22_DROME	sp|Q9VVB4|CCD22_DROME	3	3	3		1	3	3	3	3	3	3	5.6	5.6	5.6	63.013	555	555	9.25					1					2		1							0	7.4493	9419.8	9314.3	9247.2	8153.6	8659.2	8945.9	8099.2	8335.3	8822.7	8563.6
sp|Q9VVE2|ROGDI_DROME	sp|Q9VVE2|ROGDI_DROME	7	7	7		1	7	7	7	7	7	7	34.3	34.3	34.3	30.495	268	268	9.64	1		2	1								2	1	3		1			0	101.19	42346	44719	46234	43743	44756	44489	45039	43823	44251	45041
sp|Q9VVE5|MSIR6_DROME	sp|Q9VVE5|MSIR6_DROME	9	9	9		1	9	9	9	9	9	9	29.5	29.5	29.5	40.087	369	369	7.84	2	2		2	2	1		2		2	2		1			3			0	143.81	79151	78205	81373	74707	79074	78043	74731	73670	75945	79407
sp|Q9VVF7|MIP_DROME	sp|Q9VVF7|MIP_DROME	1	1	1		1	1	1	1	1	1	1	3.8	3.8	3.8	23.412	211	211	16																1			0.0034343	1.931	5946.7	6302.3	5864.4	5485.8	5718.3	5935.4	5712.3	5596.5	5672.8	6000.2
sp|Q9VVG4|EXOC1_DROME	sp|Q9VVG4|EXOC1_DROME	10	10	10		1	10	10	10	10	10	10	15.2	15.2	15.2	102.69	889	889	11.2			1				1		2	1	1				2	1	1		0	61.532	41966	46843	36177	34902	38848	41174	34995	33268	42860	46770
sp|Q9VVG6|COQ4_DROME	sp|Q9VVG6|COQ4_DROME	2	2	2		1	2	2	2	2	2	2	7.5	7.5	7.5	30.742	268	268	9				1	1													1	0	6.4213	11066	11986	11633	11351	11909	10363	11628	11879	10877	11688
sp|Q9VVH3|MIC13_DROME	sp|Q9VVH3|MIC13_DROME	7	7	7		1	7	7	7	7	7	7	57.4	57.4	57.4	13.75	122	122	10.5	2					1	3	1		4	2		2			2	1	2	0	56.931	93147	96021	96727	92860	100940	99598	96409	99168	99175	102230
sp|Q9VVI2|EDC3_DROME	sp|Q9VVI2|EDC3_DROME	4	4	4		1	4	4	4	4	4	4	7.2	7.2	7.2	73.414	680	680	9.5			1					1			1					1			0	6.5876	10221	10627	10475	9646.5	9475.5	9011.1	9196.5	9561.2	10082	10427
sp|Q9VVI3|NEDD4_DROME	sp|Q9VVI3|NEDD4_DROME	16	16	16		1	16	16	16	16	16	16	20	20	20	114.87	1007	1007	8.06	2		3	2				2	3	1	1	1			1		1	1	0	86.863	48404	50871	51815	50269	51307	49960	50212	48196	50406	53330
sp|Q9VVI9|CHMP5_DROME	sp|Q9VVI9|CHMP5_DROME	8	8	8		1	8	8	8	8	8	8	35.4	35.4	35.4	25.151	226	226	9.12	2	1	2		2					2	1	2	1		1		2	1	0	120.49	69875	73297	76372	68673	71034	66930	67067	70491	68309	73535
sp|Q9VVN2|RT26_DROME	sp|Q9VVN2|RT26_DROME	2	2	2		1	2	2	2	2	2	2	11.6	11.6	11.6	26.263	225	225	10										2									0.00041649	2.4643	10712	13240	9755	13251	11495	11524	11590	9895.6	11234	12324
sp|Q9VVR9|C12C1_DROME	sp|Q9VVR9|C12C1_DROME	3	3	3		1	3	3	3	3	3	3	5.9	5.9	5.9	60.597	524	524	8.67							1		1	1									0	10.832	4590.1	5286.8	4640.6	4999.8	6563.6	6317	6695.9	6446	6601.4	6878.2
sp|Q9VVT2|INDY1_DROME	sp|Q9VVT2|INDY1_DROME	5	5	5		1	5	5	5	5	5	5	9	9	9	65.585	590	590	9.5	1						2		1							1	1		0	14.475	24979	28305	27650	25388	27568	24827	26302	26523	23645	27263
sp|Q9VVU5|CSN1_DROME	sp|Q9VVU5|CSN1_DROME	5	5	5		1	5	5	5	5	5	5	12.2	12.2	12.2	58.214	525	525	9.82	2				1			2			1	1			2	2			0	36.209	23616	25154	24502	23402	25059	23099	23067	23858	22684	23523
sp|Q9VVV2|OSTA_DROME	sp|Q9VVV2|OSTA_DROME	1	1	1		1	1	1	1	1	1	1	3	3	3	37.866	328	328	12												1							0.00021768	3.352	2639.6	2732.4	2839.9	3091.5	2365.9	2233.6	2814.1	2536.2	2437.8	2767.7
sp|Q9VVW8|NNRD_DROME	sp|Q9VVW8|NNRD_DROME	5	5	5		1	5	5	5	5	5	5	24	24	24	32.153	300	300	12					1					1	1		2	1				1	0	12.576	42086	43215	40950	38674	42032	39944	42561	40055	42110	42185
sp|Q9VVX3|FRIZ2_DROME	sp|Q9VVX3|FRIZ2_DROME	1	1	1		1	1	1	1	1	1	1	3.5	3.5	3.5	75.451	694	694	10.5										1	1								0	12.335	1191.7	1179.2	1225.9	1189.4	1564.8	1051.1	1213.9	1331.3	1195.1	1023.6
sp|Q9VVX5|MBOA5_DROME	sp|Q9VVX5|MBOA5_DROME	2	2	2		1	2	2	2	2	2	2	3.8	3.8	3.8	57.393	497	497	7.25						2	1			1									0	5.934	7817.4	8761.2	7773	7345.4	7557.1	7924.6	7424.2	7425.8	7249.8	7826.2
sp|Q9VVY3|GBS76_DROME	sp|Q9VVY3|GBS76_DROME	4	4	4		1	4	4	4	4	4	4	9.4	9.4	9.4	73.966	681	681	12.8								1					3				1		0	20.034	10947	11384	13003	12727	11358	11016	10660	11733	11658	10979
sp|Q9VW09|LTN1_DROME	sp|Q9VW09|LTN1_DROME	5	5	5		1	5	5	5	5	5	5	4.8	4.8	4.8	198.64	1747	1747	13.6										1	1	1					1	1	0	15.962	9122.3	9899.7	9548.6	8048.5	9878.6	9815.5	9369.9	9019.1	9010.3	9585.4
sp|Q9VW12|U389_DROME	sp|Q9VW12|U389_DROME	4	4	4		1	4	4	4	4	4	4	38.4	38.4	38.4	14.104	125	125	11.4					2	3	2						2	2	2	2	1	1	0	129.79	64642	66159	64953	66596	74316	73093	71676	72783	72498	73521
sp|Q9VW14|MRM3_DROME;REV__tr|Q9VAA2|Q9VAA2_DROME	sp|Q9VW14|MRM3_DROME;REV__tr|Q9VAA2|Q9VAA2_DROME	2;1	2;1	2;1	;	2	2	2	2	2	2	2	4.2	4.2	4.2	45.043	407	407;774	10.5							1							1					0.0038229	1.8806	9391.9	9583.7	10509	9553.7	9328.3	9314.8	8798.1	8267.5	8704	9492.2
sp|Q9VW26|OAT_DROME	sp|Q9VW26|OAT_DROME	12	12	12		1	12	12	12	12	12	12	32	32	32	47.311	431	431	10.2		1	4					2	2		1		3	4	1	1		1	0	109.23	83078	84973	85481	80524	97867	97324	91611	98983	100300	98765
sp|Q9VW43|CP305_DROME	sp|Q9VW43|CP305_DROME	6	6	6		1	6	6	6	6	6	6	13.7	13.7	13.7	57.719	504	504	10.3	1			3								1			1		1	2	0	32.498	37775	39434	40171	39412	32011	32390	32504	33488	32175	35702
sp|Q9VW56|PFD6_DROME	sp|Q9VW56|PFD6_DROME	6	6	6		1	6	6	6	6	6	6	54.4	54.4	54.4	14.428	125	125	7.91				1	2	1	1	1	2	1	1		1						0	31.854	53843	54253	53543	55239	55706	54245	53939	52561	55175	54062
sp|Q9VW60|ADCY2_DROME	sp|Q9VW60|ADCY2_DROME	15	15	15		1	15	15	15	15	15	15	12.7	12.7	12.7	142.82	1307	1307	8.74	1		1	1	1	3	2		3	1	1	1	1		2			1	0	61.251	69876	72192	73333	68202	68256	62429	63136	69773	65906	68819
sp|Q9VWA1|CLC_DROME	sp|Q9VWA1|CLC_DROME	8	8	8		1	8	8	8	8	8	8	32.4	32.4	32.4	23.84	219	219	7.88	2	1			2	2	1	2	2			1	3			1			0	49.834	116790	115900	120200	112720	120390	118670	118360	114650	116680	120100
sp|Q9VWA8|FRG1_DROME	sp|Q9VWA8|FRG1_DROME	1	1	1		1	1	1	1	1	1	1	3.4	3.4	3.4	29.529	262	262	9									1										0.00041554	2.4258	2988.1	3414.8	3263	2771.3	3547.2	3204.9	2858.4	2822.8	2891.9	3017
sp|Q9VWB0|TECPR_DROME	sp|Q9VWB0|TECPR_DROME	7	7	7		1	7	7	7	7	7	7	6.2	6.2	6.2	149.48	1350	1350	7.89		1	1				2	1	1	2					1				0	31.891	31464	32860	32440	30006	32846	30789	30604	30163	30513	32809
sp|Q9VWD6|OSGP2_DROME	sp|Q9VWD6|OSGP2_DROME	1	1	1		1	1	1	1	1	1	1	3.7	3.7	3.7	45.328	409	409	15															1				0	13.34	1271.7	1245.6	1403.4	1092.9	1144	1043.6	1205.2	1291	1087.8	1228.5
sp|Q9VWE0|DOME_DROME	sp|Q9VWE0|DOME_DROME	2	2	2		1	2	2	2	2	2	2	1.8	1.8	1.8	142.36	1282	1282	14														2					0	4.9879	2848.2	2864.6	3337	2801.4	2941.6	2615.8	2834.8	3112.7	2470.1	2698.2
sp|Q9VWE6|ELYS_DROME	sp|Q9VWE6|ELYS_DROME	2	2	2		1	2	2	2	2	2	2	0.9	0.9	0.9	235.18	2111	2111	12.5							1											1	0.0040177	1.8581	7889.4	8387.1	8279.2	7510.5	8475.7	7569.1	7153.1	7885.5	8539.2	8245.7
sp|Q9VWF2|SAYP_DROME	sp|Q9VWF2|SAYP_DROME	1	1	1		1	1	1	1	1	1	1	0.3	0.3	0.3	212.72	2006	2006	3			1																0.0066995	1.5448	964.19	808	1035.2	910.29	941.03	840.01	1051.7	905.5	855.04	779.03
sp|Q9VWF4|DUSK4_DROME	sp|Q9VWF4|DUSK4_DROME	3	3	3		1	3	3	3	3	3	3	8.3	8.3	8.3	43.742	387	387	15.2								1									1	2	0	5.8383	8854.3	10681	9994.8	9913.3	11023	9361.5	9799.8	9994.8	9898.8	11033
sp|Q9VWG3|RS10B_DROME	sp|Q9VWG3|RS10B_DROME	13	13	12		1	13	13	12	13	13	12	56.9	56.9	51.2	17.878	160	160	8.69	5	3	2	2		3	4	2		1			2	5	1		3	3	0	68.535	247950	268570	277850	242360	269020	210490	247180	264380	251230	260600
sp|Q9VWH4|IDH3A_DROME;tr|Q8T0R3|Q8T0R3_DROME	sp|Q9VWH4|IDH3A_DROME	23;1	23;1	23;1		2	23	23	23	23	23	23	64.7	64.7	64.7	40.844	377	377;719	9.19	4	4	6	10	7	4	5	1	1	5	4		2	3	5	7	11	1	0	323.31	384370	406130	410470	401470	408820	403590	402600	394630	391450	424260
sp|Q9VWH8|KISH_DROME	sp|Q9VWH8|KISH_DROME	1	1	1		1	1	1	1	1	1	1	12.5	12.5	12.5	8.1758	72	72	17																	1		0.0016508	2.3026	8414.8	9976.3	9828.4	9430.1	9474.4	10219	9478.7	10672	9311.6	10242
sp|Q9VWK6|PGP2L_DROME	sp|Q9VWK6|PGP2L_DROME	2	2	2		1	2	2	2	2	2	2	6.2	6.2	6.2	36.143	325	325	12.5								1									1		0.00020978	2.5862	7667	7872.1	7576.9	7172.4	7522.8	7360.1	7324.6	7591.7	7371.2	7937.9
sp|Q9VWN5|MINY3_DROME	sp|Q9VWN5|MINY3_DROME	13	13	13		1	13	13	13	13	13	13	32.7	32.7	32.7	61.754	560	560	10.4	3	3				1				1		1	3	2		1	3	2	0	104.19	58527	64896	64365	62228	62566	59289	58627	61013	59845	61297
sp|Q9VWP4|SUOX_DROME	sp|Q9VWP4|SUOX_DROME	8	8	8		1	8	8	8	8	8	8	15.7	15.7	15.7	64.346	573	573	10.2	1		1		2										1		1	2	0	62.586	35462	32529	35953	32580	35602	35299	33825	34811	34902	34725
sp|Q9VWU1|PSH_DROME	sp|Q9VWU1|PSH_DROME	7	7	7		1	7	7	7	7	7	7	24.9	24.9	24.9	42.228	394	394	12.9					1	1				1				2				3	0	60.246	31575	33455	33516	31710	29258	30102	28647	29372	28509	30645
sp|Q9VWW0|CREBB_DROME	sp|Q9VWW0|CREBB_DROME	2	2	2		1	2	2	2	2	2	2	4.5	4.5	4.5	37.938	359	359	13.5										1							1		0.0002266	4.2583	14942	15169	15785	15682	15153	15412	14181	15210	14273	15302
sp|Q9VX09|ARP8_DROME	sp|Q9VX09|ARP8_DROME	1	1	1		1	1	1	1	1	1	1	1.5	1.5	1.5	67.78	607	607	16																1			0.00021911	3.4436	4011.2	4550.5	3980.3	4199.3	4354.7	4203.5	4255.4	4001.1	4098.2	4212
sp|Q9VX32|RG190_DROME	sp|Q9VX32|RG190_DROME	17	17	17		1	17	17	17	17	17	17	13.2	13.2	13.2	178.77	1561	1561	8.33	1		2	4	1	2	1	3		1				1	2	2		1	0	101.52	72813	78447	78098	74453	76550	74650	75175	74745	72025	78386
sp|Q9VX91|UBR1_DROME	sp|Q9VX91|UBR1_DROME	7	7	7		1	7	7	7	7	7	7	5.6	5.6	5.6	208.36	1824	1824	11.5			1					1		1	1	1	1				1	1	0	36.197	20318	20294	19118	19284	20574	20508	18871	19115	19278	20040
sp|Q9VX98|DENR_DROME	sp|Q9VX98|DENR_DROME	5	5	5		1	5	5	5	5	5	5	30.7	30.7	30.7	21.349	189	189	5.88	2		1		2	1							2						0	43.853	14311	15912	15166	15287	16259	16467	15147	16365	15522	17041
sp|Q9VXB0|NECAP_DROME	sp|Q9VXB0|NECAP_DROME	8	8	8		1	8	8	8	8	8	8	39	39	39	26.611	246	246	10.3	1							3	4	2			2	1	1			1	0	56.284	72627	77997	79378	74513	78143	72956	72911	75556	72474	74070
sp|Q9VXB3|SAP30_DROME	sp|Q9VXB3|SAP30_DROME	2	2	2		1	2	2	2	2	2	2	11	11	11	20.192	173	173	2.5	1			1															0	5.45	8853.1	9328.8	8896.3	9241.3	8729.6	9518.8	9582.5	8581.9	9381.4	9342.9
sp|Q9VXB5|RM22_DROME	sp|Q9VXB5|RM22_DROME	3	3	3		1	3	3	3	3	3	3	11.6	11.6	11.6	26.953	233	233	14										1					1		1		0	6.0031	13125	13002	13966	13857	14891	13688	14776	13946	14678	14121
sp|Q9VXE0|RUXG_DROME	sp|Q9VXE0|RUXG_DROME	5	5	5		1	5	5	5	5	5	5	55.3	55.3	55.3	8.538	76	76	9.64						1	1	4	2				1		2				0	51.866	57017	59231	59422	57599	60047	57685	57425	57914	57643	59936
sp|Q9VXE5|PAKM_DROME	sp|Q9VXE5|PAKM_DROME	7	7	7		1	7	7	7	7	7	7	12.4	12.4	12.4	69.619	639	639	12.3		1				1						1		1		1		2	0	65.773	25608	26131	24753	24579	26731	27095	25092	24741	25554	26974
sp|Q9VXE6|NU153_DROME	sp|Q9VXE6|NU153_DROME	5	5	5		1	5	5	5	5	5	5	3.6	3.6	3.6	196.58	1883	1883	10			1				2		1							1		1	0	33.942	9618.8	10759	11092	10326	11503	10448	10808	11103	11237	10765
sp|Q9VXF1|PP2B3_DROME	sp|Q9VXF1|PP2B3_DROME	20	20	10		1	20	20	10	20	20	10	41.8	41.8	21.7	64.285	584	584	7.14	3	3	6	7	1	5	7	1	4	4		3	2	1	2		1	1	0	181.87	176720	193030	188720	183020	194940	190210	186570	188070	187530	195620
sp|Q9VXG4|ANX11_DROME	sp|Q9VXG4|ANX11_DROME	13	13	13		1	13	13	13	13	13	13	27	27	27	56.214	511	511	9.07	1	2	3				2	4		3	1	4	7	1					0	139.33	124300	134480	135910	132030	131940	127060	133320	133550	131870	137260
sp|Q9VXH9|WASC4_DROME	sp|Q9VXH9|WASC4_DROME	1	1	1		1	1	1	1	1	1	1	1.4	1.4	1.4	127.35	1102	1102	16																1			0.0022638	2.2641	1123.8	921.81	1136.7	732.78	1015.3	1180.9	871.82	1086.3	810.71	986.55
sp|Q9VXJ0|DHB4_DROME	sp|Q9VXJ0|DHB4_DROME	21	21	21		1	21	21	21	21	21	21	45.5	45.5	45.5	64.072	598	598	11		1	1	4	3	1	1	2	2	2	1	3	7	5	2	3	4	1	0	323.31	186930	193920	194850	188010	193730	191710	190050	193420	189810	196120
sp|Q9VXK0|NIPSN_DROME	sp|Q9VXK0|NIPSN_DROME	8	8	8		1	8	8	8	8	8	8	35.9	35.9	35.9	31.965	273	273	13						1	2	1	1	2	1			2	3		2	4	0	114.23	71530	73787	73018	76093	75359	74679	75072	76625	74659	81531
sp|Q9VXK6|IF5_DROME	sp|Q9VXK6|IF5_DROME	11	11	11		1	11	11	11	11	11	11	27.8	27.8	27.8	51.699	464	464	10.5		1			2	1	1	1		1	2			1	1		1	2	0	57.452	46426	49723	47959	49136	51494	49340	47432	49184	47350	50052
sp|Q9VXN4|SYRC_DROME	sp|Q9VXN4|SYRC_DROME	21	21	21		1	21	21	21	21	21	21	36.8	36.8	36.8	75.576	665	665	8.62	1	2	5		1	1	3	1	2				4	1	2	1	2		0	149.22	70927	78739	72971	77286	76288	73989	71648	73574	73477	75848
sp|Q9VXP4|PA1B2_DROME	sp|Q9VXP4|PA1B2_DROME	5	5	5		1	5	5	5	5	5	5	31.6	31.6	31.6	25.461	225	225	10.1				1	2					3	1							2	0	72.245	38745	40361	40992	36568	38240	32996	34577	36761	34267	35512
sp|Q9VXT7|ASGL1_DROME	sp|Q9VXT7|ASGL1_DROME	2	2	2		1	2	2	2	2	2	2	9	9	9	34.861	332	332	10.3								2							1				0	13.495	13385	13468	13661	12854	13753	12466	12102	12311	12372	12919
sp|Q9VXX8|RL371_DROME	sp|Q9VXX8|RL371_DROME	3	3	3		1	3	3	3	3	3	3	28	28	28	10.643	93	93	6.67		1	2	1							1						1		0	10.639	57981	63670	64269	63145	64848	57580	62868	64180	60993	59492
sp|Q9VXY0|CP4S3_DROME	sp|Q9VXY0|CP4S3_DROME	2	2	2		1	2	2	2	2	2	2	3	3	3	57.189	495	495	12.5												1	1						0.00021487	3.066	6602.7	6151.9	6162.9	5971.9	7629.1	7459.4	7256.1	7321.4	6912	7447.4
sp|Q9VXY2|MADD_DROME	sp|Q9VXY2|MADD_DROME	26	26	26		1	26	26	26	26	26	26	14.6	14.6	14.6	226.05	2084	2084	10.2			2	1	2	3	3	1	6		2	3	1	4	3	3	1		0	145.98	130870	138480	135050	129450	130510	128850	126190	125910	128490	136010
sp|Q9VXY7|LSD2_DROME	sp|Q9VXY7|LSD2_DROME	13	13	13		1	13	13	13	13	13	13	46.6	46.6	46.6	38.229	352	352	10.9				4		1	3	1		2	6	5	2			2	1	3	0	151.26	159370	173860	171270	164850	170790	159010	160170	161330	163470	158710
sp|Q9VY28|RT25_DROME	sp|Q9VY28|RT25_DROME	3	3	3		1	3	3	3	3	3	3	21	21	21	19.157	167	167	5		2									1								0	8.0874	7735.2	8403.5	7508.7	8157.4	8456.7	8854.6	7408.2	8694.3	8275.2	8993.1
sp|Q9VY93|MTNB_DROME	sp|Q9VY93|MTNB_DROME	10	10	10		1	10	10	10	10	10	10	51.5	51.5	51.5	26.011	227	227	9.88					2	4		2		1		3	3		1			1	0	92.447	81359	87639	89468	88151	88441	89542	86763	87869	85988	93129
sp|Q9VYA0|NADE_DROME	sp|Q9VYA0|NADE_DROME	6	6	6		1	6	6	6	6	6	6	10.3	10.3	10.3	87.614	787	787	13.9									1				2	1		3			0	49.438	21084	22776	22466	21882	23153	22727	21449	25484	23062	24061
sp|Q9VYB7|TPST_DROME	sp|Q9VYB7|TPST_DROME	1	1	1		1	1	1	1	1	1	1	4.6	4.6	4.6	58.05	499	499	2		2																	0.00022941	4.6526	168.86	205.04	202.9	59.923	75.688	200.76	155.21	0	235.25	260.72
sp|Q9VYD7|TIM9_DROME	sp|Q9VYD7|TIM9_DROME	6	6	6		1	6	6	6	6	6	6	67.4	67.4	67.4	11.098	95	95	8.71		3	3				1	2				2	2	2		2			0	47.222	70840	73785	71737	72086	76433	76170	74747	71791	73716	76652
sp|Q9VYF8|COQ5_DROME	sp|Q9VYF8|COQ5_DROME	4	4	4		1	4	4	4	4	4	4	19.6	19.6	19.6	34.337	301	301	13.8									1			1					2		0	47.658	13081	13580	13251	13374	13950	13593	13428	12487	13795	14528
sp|Q9VYG1|PSMD5_DROME	sp|Q9VYG1|PSMD5_DROME	2	2	2		1	2	2	2	2	2	2	5.5	5.5	5.5	56.667	506	506	6.67				2								1							0	6.3163	7825.4	8851.3	8738.5	8311.2	8281.8	9013.9	7999.2	8461.7	8544.9	9109.2
sp|Q9VYG2|BAP60_DROME	sp|Q9VYG2|BAP60_DROME	7	7	7		1	7	7	7	7	7	7	15.7	15.7	15.7	58.17	515	515	12.2				1						2	1	1		1	1	1		1	0	47.368	41299	43713	43064	41701	42918	40279	42321	43778	42228	43340
sp|Q9VYH3|PEPE_DROME	sp|Q9VYH3|PEPE_DROME	6	6	6		1	6	6	6	6	6	6	33.8	33.8	33.8	26.598	240	240	8.5		3								1	1	2					1		0	55.23	31993	32006	33755	31307	34793	34525	35944	35121	34649	36146
sp|Q9VYI3|RM49_DROME	sp|Q9VYI3|RM49_DROME	4	4	4		1	4	4	4	4	4	4	25.7	25.7	25.7	20.658	179	179	7.67				1	1	1	1					2							0	19.535	25509	25701	26742	23519	25690	21615	22899	23950	23614	22642
sp|Q9VYN8|TENA_DROME	sp|Q9VYN8|TENA_DROME	4	4	4		1	4	4	4	4	4	4	1.1	1.1	1.1	327.43	3004	3004	5.5	1	1							1	1									0	9.0514	8626.5	10252	9225.5	8136.3	9190.2	8605.1	8876.4	9018.1	8533.3	9288.3
sp|Q9VYQ7|CP311_DROME	sp|Q9VYQ7|CP311_DROME	5	5	5		1	5	5	5	5	5	5	11.2	11.2	11.2	54.789	483	483	13.3				1						1		1						3	0	24.678	19839	20404	21087	20843	20822	21049	20110	19802	19777	20188
sp|Q9VYQ8|UBP7_DROME	sp|Q9VYQ8|UBP7_DROME	24	24	24		1	24	24	24	24	24	24	24.5	24.5	24.5	130.44	1129	1129	9.44	2	1		2	3	2	4	5	1	4	2				2	5	2	1	0	138.23	200740	212670	214380	211710	215560	212860	212890	207020	208290	218220
sp|Q9VYS3|RENT1_DROME	sp|Q9VYS3|RENT1_DROME	3	3	3		1	3	3	3	3	3	3	4.2	4.2	4.2	129.91	1180	1180	14						1												2	0	14.373	5020.6	5749.9	4863	5345	5246.7	4854.5	5086.5	5683.1	5240.5	5047.2
sp|Q9VYS5|NDUF6_DROME	sp|Q9VYS5|NDUF6_DROME	4	4	4		1	4	4	4	4	4	4	13.2	13.2	13.2	38.175	334	334	11.2					1		1									1	1		0	41.422	18574	22222	21111	19972	21020	20880	20984	21110	20839	21243
sp|Q9VYT8|C28C1_DROME	sp|Q9VYT8|C28C1_DROME	3	3	3		1	3	3	3	3	3	3	7.3	7.3	7.3	57.41	505	505	8.67					1	1									1				0	12.667	2221.9	2556.9	2633.8	2290.9	2478.4	2370.1	2271	2489.3	2167.1	2554.5
sp|Q9VYV3|TXND5_DROME	sp|Q9VYV3|TXND5_DROME	22	22	22		1	22	22	22	22	22	22	60.3	60.3	60.3	46.65	416	416	7.2	4	5	6	4	2	3	2	5	2	1	1	2	1	1		1	2	3	0	144.92	175530	183710	188000	177250	182520	180180	180220	177430	176620	183690
sp|Q9VYV5|FUT8_DROME	sp|Q9VYV5|FUT8_DROME	2	2	2		1	2	2	2	2	2	2	4.7	4.7	4.7	70.205	619	619	6.5			1							1									0	5.0527	5072	4628.5	4609.8	4603.4	4861.7	4988.8	4182.8	4444.1	4407.7	4701.2
sp|Q9VYY2|SPCS2_DROME	sp|Q9VYY2|SPCS2_DROME	7	7	7		1	7	7	7	7	7	7	38.2	38.2	38.2	22.216	199	199	12.8								2			2	1				3	1		0	29.1	53677	54474	54556	51419	52569	50952	52646	52010	51596	53079
sp|Q9VYY3|UBA5_DROME	sp|Q9VYY3|UBA5_DROME	8	8	8		1	8	8	8	8	8	8	27	27	27	44.166	404	404	11.1					1	2				2			1			1	2		0	119.3	35755	41704	41945	36684	37829	38673	37170	39248	37700	39572
sp|Q9VYY4|C4G15_DROME;REV__tr|E1JHR0|E1JHR0_DROME	sp|Q9VYY4|C4G15_DROME	3;1	3;1	3;1		2	3	3	3	3	3	3	7.8	7.8	7.8	65.379	574	574;673	10.4							1	1				2	1						0	62.35	26675	25700	26277	26129	27987	27468	26310	25953	26876	26714
sp|Q9VYY9|EVI5_DROME	sp|Q9VYY9|EVI5_DROME	1	1	1		1	1	1	1	1	1	1	1.4	1.4	1.4	92.781	807	807	3			1																0.00022743	4.3966	2260.8	2936.3	2955.7	2254	2529.2	2785.5	2519	2732.7	2589.2	2261.4
sp|Q9VZ08|RME6_DROME	sp|Q9VZ08|RME6_DROME	10	10	9		1	10	10	9	10	10	9	7.4	7.4	7	191.22	1712	1712	11.9					1				3	2	1	1	3	1	1	3			0	24.449	19360	20967	20492	19719	21835	20082	19678	19232	19568	20916
sp|Q9VZ23|RAN_DROME	sp|Q9VZ23|RAN_DROME	9	9	9		1	9	9	9	9	9	9	41.7	41.7	41.7	24.708	216	216	7.05	7			2	2		2			1		2	4	1		1			0	75.679	113760	121550	119700	122630	127260	122540	123580	123760	122510	128120
sp|Q9VZ40|Y1552_DROME	sp|Q9VZ40|Y1552_DROME	1	1	1		1	1	1	1	1	1	1	3.8	3.8	3.8	21.451	184	184	7							1												0.0070783	1.5242	3687.2	3665.4	3796.1	3630.7	3904.8	3745.2	3907.4	3583.5	4009.2	3996.4
sp|Q9VZ49|ENDOU_DROME	sp|Q9VZ49|ENDOU_DROME	14	14	14		1	14	14	14	14	14	14	26.4	26.4	26.4	63.596	592	592	11				1	1	3		2	5	3	5	3	1	3	1	2	3		0	223.03	164650	168520	164200	155550	167560	164170	162100	159960	163260	166830
sp|Q9VZ64|6PGL_DROME	sp|Q9VZ64|6PGL_DROME	10	10	10		1	10	10	10	10	10	10	58.8	58.8	58.8	26.671	243	243	9.24	2	1	1	1		4	3	1			1				1	1	2	3	0	144.9	61158	64225	64350	63212	64757	63714	62632	62942	63988	65525
sp|Q9VZA4|BND7A_DROME;tr|M9PI06|M9PI06_DROME	sp|Q9VZA4|BND7A_DROME	12;1	12;1	11;0		2	12	12	11	12	12	11	29.5	29.5	27.5	57.526	505	505;414	9.85			2	5	2			1	2	2	1	2		2	3	2	2		0	169.38	89113	94664	94562	88023	90683	85764	85163	86071	84274	89720
sp|Q9VZD8|THUM1_DROME	sp|Q9VZD8|THUM1_DROME	9	9	9		1	9	9	9	9	9	9	33	33	33	36.206	324	324	10.1				1		3			2		1	1			1	1	1		0	72.935	24355	24048	23876	23701	23753	24267	23379	24282	23698	24565
sp|Q9VZE7|CTLH1_DROME	sp|Q9VZE7|CTLH1_DROME	5	5	5		1	5	5	5	5	5	5	12.2	12.2	12.2	76.84	691	691	9.33						6	1		2							1	1	1	0	84.379	46192	48286	52064	51732	47405	45068	46315	45993	46678	51661
sp|Q9VZI3|UN112_DROME	sp|Q9VZI3|UN112_DROME	24	24	20		1	24	24	20	24	24	20	36.9	36.9	31.8	80.496	708	708	10		6	1	2	1	2	1	3	3	3		1	2		2	4	5	2	0	195.47	143930	153060	155110	151720	153310	152260	150230	151550	149050	155520
sp|Q9VZL6|LTOR4_DROME	sp|Q9VZL6|LTOR4_DROME	1	1	1		1	1	1	1	1	1	1	10.8	10.8	10.8	13.262	120	120	5					2														0	11.575	8757.3	8540.9	8696.2	9053.3	8698.3	8701.1	8722.8	8389.4	9024.9	8851.6
sp|Q9VZM5|PIGB_DROME	sp|Q9VZM5|PIGB_DROME	8	8	8		1	8	8	8	8	8	8	13.2	13.2	13.2	65.006	561	561	9.05			1	4			3	1	2	1	1		2	2	1	1			0	47.856	84735	88818	91251	85973	91796	86881	86966	86819	84235	91317
sp|Q9VZM7|INT10_DROME	sp|Q9VZM7|INT10_DROME	2	2	2		1	2	2	2	2	2	2	2.9	2.9	2.9	72.256	631	631	9.5				1											1				0	4.8523	5255.7	6045.6	5760	5416	5514.1	5554	5187	5755.9	5672.7	6454.4
sp|Q9VZS3|ETIF1_DROME	sp|Q9VZS3|ETIF1_DROME	7	7	7		1	7	7	7	7	7	7	73.6	73.6	73.6	12.45	110	110	8.5					4	2	2				1	3	2						0	90.516	56472	56410	55819	52157	58584	55784	55338	55621	54902	56263
sp|Q9VZS5|RL28_DROME	sp|Q9VZS5|RL28_DROME	6	6	6		1	6	6	6	6	6	6	40.3	40.3	40.3	16.029	144	144	13.6	2													1		1	4	2	0	39.622	73911	82375	84006	83186	92522	82483	85759	85174	79785	84985
sp|Q9VZV5|CYHR1_DROME	sp|Q9VZV5|CYHR1_DROME	7	7	7		1	7	7	7	7	7	7	17.2	17.2	17.2	45.395	412	412	8.64	1		1				1	3	2			1		1		1			0	25.614	46534	49020	49039	47007	45997	43636	44636	47109	45932	48771
sp|Q9W011|C4D20_DROME	sp|Q9W011|C4D20_DROME	3	2	2		1	3	2	2	3	2	2	6.3	4.9	4.9	58.213	510	510	4.5		1					1												0.00022573	4.1308	3531.7	3904.5	3766.7	3702.4	4669.5	5063.5	4946.2	4944.4	4497.2	5302.2
sp|Q9W032|ECD_DROME	sp|Q9W032|ECD_DROME	1	1	1		1	1	1	1	1	1	1	1.9	1.9	1.9	77.907	684	684	11											1								0.00021327	2.8906	1531.3	1406.1	1118	1352.9	1501.4	1741	1463.3	1143.1	1433.7	1517.1
sp|Q9W058|SCOT_DROME	sp|Q9W058|SCOT_DROME	17	17	17		1	17	17	17	17	17	17	44.4	44.4	44.4	54.904	516	516	9.88		2	4	1	2	1	6	3	4	2		2	3	3	1	1	5	2	0	197.57	156350	157890	161170	155110	171620	166770	167580	167710	164080	174580
sp|Q9W062|MFAP1_DROME	sp|Q9W062|MFAP1_DROME	2	2	2		1	2	2	2	2	2	2	4.4	4.4	4.4	56.134	478	478	8			1										1						0.00022862	4.5372	2386.8	2758.1	2615.2	2479.5	2705	2478.4	2715.1	2616.1	2605.4	2435.9
sp|Q9W0A0|DRPR_DROME	sp|Q9W0A0|DRPR_DROME	7	7	7		1	7	7	7	7	7	7	9	9	9	113.01	1031	1031	6.38	2			1				4					1						0	65.082	19839	21734	22370	22737	23358	21616	21225	22169	21643	22904
sp|Q9W0C7|OPI10_DROME	sp|Q9W0C7|OPI10_DROME	1	1	1		1	1	1	1	1	1	1	6.6	6.6	6.6	21.86	197	197	10										2									0	4.8844	8257.5	8771.1	8410.8	9028.7	9176.8	8627.6	8870.4	7899	8758.1	8963.9
sp|Q9W0E8|ZER1_DROME	sp|Q9W0E8|ZER1_DROME	5	5	5		1	5	5	5	5	5	5	6.6	6.6	6.6	90.365	793	793	5.4			1	1	1	1			1										0	8.6616	14036	14573	14017	13531	14005	13639	13620	13906	13970	13718
sp|Q9W0G1|PTP61_DROME	sp|Q9W0G1|PTP61_DROME	7	7	7		1	7	7	7	7	7	7	12.6	12.6	12.6	62.104	548	548	10.6	1							1		1	1	1			1		1		0	31.531	18012	20583	20613	19532	18505	17779	18099	19464	18483	18329
sp|Q9W0H3|LDAH_DROME	sp|Q9W0H3|LDAH_DROME	14	14	14		1	14	14	14	14	14	14	49.8	49.8	49.8	35.735	307	307	8.68	4	6	2		1	1					1	2	2	1	1	1	4	2	0	85.323	95291	103570	102350	102310	109780	105010	106130	108050	108690	110770
sp|Q9W0I6|SAC1_DROME	sp|Q9W0I6|SAC1_DROME	14	14	14		1	14	14	14	14	14	14	27.9	27.9	27.9	67.767	592	592	6.95	3	3	1	1	4			1						3	2	1			0	65.088	93737	97840	102310	99991	104190	102300	103160	101190	100240	106450
sp|Q9W0P3|MED30_DROME	sp|Q9W0P3|MED30_DROME	1	1	1		1	1	1	1	1	1	1	2.5	2.5	2.5	35.301	318	318	15															1				0.0061229	1.5916	4772.4	3915.1	3432	2832.1	3421.6	3865.7	2855.5	3651.4	3140.5	3316.4
sp|Q9W0P5|GALE_DROME	sp|Q9W0P5|GALE_DROME	15	15	15		1	15	15	15	15	15	15	49.7	49.7	49.7	38.696	350	350	11.6	1			2	2		1	2	2	2		1	2	2		5	2	3	0	171.43	150230	155730	158210	162580	164990	159740	163440	169070	160680	171810
sp|Q9W0P8|MED14_DROME	sp|Q9W0P8|MED14_DROME	1	1	1		1	1	1	1	1	1	1	0.9	0.9	0.9	172.34	1553	1553	17.5																	1	1	0	5.3658	2751.4	2743.9	2771.9	2650.1	2456.6	1998.8	2551.7	2553.3	2325.3	2655.6
sp|Q9W0S9|DIP2_DROME	sp|Q9W0S9|DIP2_DROME	6	6	6		1	6	6	6	6	6	6	3.1	3.1	3.1	194.15	1773	1773	7.67			1	1		1				2			1						0	18.168	19413	20179	19732	18691	19347	19565	18328	19396	19358	19286
sp|Q9W0T1|NU301_DROME	sp|Q9W0T1|NU301_DROME	14	14	14		1	14	14	14	14	14	14	6.3	6.3	6.3	300.68	2669	2669	10.4	2			2	2	2				2			2	2	2	3	1	1	0	94.463	78425	82215	81156	78029	81795	75869	75427	78761	77716	80674
sp|Q9W0V1|PDPK1_DROME	sp|Q9W0V1|PDPK1_DROME	2	2	2		1	2	2	2	2	2	2	2.5	2.5	2.5	94.078	836	836	8		1												1					0	10.225	4427.8	5718.2	4915.5	5340	5207.8	4532.2	4483.1	5552.8	4874.6	5125.9
sp|Q9W0W6|NPLP1_DROME	sp|Q9W0W6|NPLP1_DROME	4	4	4		1	4	4	4	4	4	4	10	10	10	34.197	309	309	7.4	1	1						1	1								1		0	7.9394	23595	26800	24987	24284	24849	23820	22421	22495	23094	24388
sp|Q9W0Y1|TINA1_DROME	sp|Q9W0Y1|TINA1_DROME	3	3	3		1	3	3	3	3	3	3	31.7	31.7	31.7	19.055	167	167	8.43	1	1				1		2									2		0	60.187	11986	13523	12248	11848	12432	13376	12096	11867	11104	12251
sp|Q9W0Y6|PAIN_DROME	sp|Q9W0Y6|PAIN_DROME	20	20	20		1	20	20	20	20	20	20	28.1	28.1	28.1	103.51	913	913	6.25	1	7	1	5	1			4	3	4					1			1	0	153.44	83172	86231	84291	83488	92790	91442	91663	93378	92105	97625
sp|Q9W0Y8|SCN60_DROME	sp|Q9W0Y8|SCN60_DROME	8	8	8		1	8	8	8	8	8	8	3.8	3.8	3.8	318.62	2821	2821	6.44			2	1	1	1	1	1		1		1							0	40.826	21088	23045	23447	21446	21748	20914	19968	21365	21221	22190
sp|Q9W107|SYYM_DROME	sp|Q9W107|SYYM_DROME	4	4	4		1	4	4	4	4	4	4	10.6	10.6	10.6	52.574	464	464	11.2		1								1	1					1	1		0	44.067	15236	16503	16645	14964	15319	13344	14145	14319	14971	14618
sp|Q9W141|ATPK_DROME	sp|Q9W141|ATPK_DROME	5	5	5		1	5	5	5	5	5	5	47.7	47.7	47.7	12.483	107	107	12.1		2			2	2	1					2	2	3	2	3	3	2	0	32.163	108880	119580	120910	119100	123730	123330	125670	120310	124750	128640
sp|Q9W197|5NT3B_DROME	sp|Q9W197|5NT3B_DROME	6	6	6		1	6	6	6	6	6	6	22.9	22.9	22.9	36.294	319	319	8.86		1	1			1					1	2				1			0	40.745	22847	22938	22036	21199	19395	19911	17935	19725	19201	19476
sp|Q9W1A4|TAMO_DROME	sp|Q9W1A4|TAMO_DROME	6	6	6		1	6	6	6	6	6	6	7.3	7.3	7.3	87.913	797	797	7.43	1				1	2				1		2							0	17.8	25432	29064	26601	24998	25340	26038	24644	24035	25408	25992
sp|Q9W1B0|GEK_DROME	sp|Q9W1B0|GEK_DROME	18	18	18		1	18	18	18	18	18	18	12.4	12.4	12.4	186.72	1637	1637	9	1	2	1		1	1	4	2	1	1	2		1	1		2	1	1	0	74.183	85427	90339	91635	86798	91618	89262	86094	90181	89205	90851
sp|Q9W1C5|INT1_DROME	sp|Q9W1C5|INT1_DROME	2	2	2		1	2	2	2	2	2	2	0.7	0.7	0.7	235.1	2053	2053	11.5											1	1							0.0087856	1.3911	1963.5	1773.1	2034.9	1356.7	2253.9	1804	1668.2	1836.1	1975.2	1910
sp|Q9W1C9|PEB3_DROME	sp|Q9W1C9|PEB3_DROME	9	9	9		1	9	9	9	9	9	9	46.8	46.8	46.8	14.54	126	126	11.3	1		1		1	2		2	2	3	6	8	2	1		2	2	3	0	31.857	294330	300040	297900	281110	302470	283420	295980	297390	280620	295190
sp|Q9W1F4|THOC5_DROME	sp|Q9W1F4|THOC5_DROME	4	4	4		1	4	4	4	4	4	4	7.8	7.8	7.8	70.888	616	616	4.8	1	1	1			1						1							0	21.539	12671	13217	12107	11526	12817	12229	11243	11806	12437	12341
sp|Q9W1G0|TALDO_DROME	sp|Q9W1G0|TALDO_DROME	15	15	15		1	15	15	15	15	15	15	50.5	50.5	50.5	36.733	331	331	10.5	4	3		2	4	3	3	3			2	1	6	7	3	5	3	4	0	317.01	290900	303720	313490	320540	321100	317370	320780	320840	319170	335290
sp|Q9W1K0|TM14_DROME	sp|Q9W1K0|TM14_DROME	1	1	1		1	1	1	1	1	1	1	6.2	6.2	6.2	11.582	112	112	2		1																	0.0047685	1.725	3121	3604.5	2895.7	3521.9	3632.7	3050.4	3649.9	3429.4	3503.9	4343.6
sp|Q9W1L5|PAL2_DROME	sp|Q9W1L5|PAL2_DROME	4	4	4		1	4	4	4	4	4	4	13.5	13.5	13.5	44.712	406	406	10.8			1		1	1									1			2	0	49.273	34961	35717	36880	34545	36036	36229	36209	33605	34721	36998
sp|Q9W1P7|OR59C_DROME	sp|Q9W1P7|OR59C_DROME	1	1	1		1	1	1	1	1	1	1	1.7	1.7	1.7	47.473	411	411	15															1				0.0047723	1.7382	3369.2	5228.9	4927	5101	4791.2	4015.1	3667.6	5086.8	3847.9	4156.4
sp|Q9W1R5|VIR_DROME	sp|Q9W1R5|VIR_DROME	2	2	2		1	2	2	2	2	2	2	1.6	1.6	1.6	209	1854	1854	7				1						1									0	7.3758	914.36	1035.5	876.39	1176.4	849.49	1046.9	1058.3	815.99	983.68	960.48
sp|Q9W1U4|KI59C_DROME	sp|Q9W1U4|KI59C_DROME	1	1	1		1	1	1	1	1	1	1	1.3	1.3	1.3	70.052	626	626	11											1								0.0061216	1.5916	4481.4	5022.9	5582	5480.4	5020.5	4411	4287.4	4528.3	5057.8	5105.4
sp|Q9W1V1|ANM7_DROME	sp|Q9W1V1|ANM7_DROME	3	3	3		1	3	3	3	3	3	3	4.6	4.6	4.6	77.945	690	690	5.33		1					2												0	10.051	12706	12737	12965	12996	12360	12598	11772	11555	11797	12157
sp|Q9W1V3|FBRL_DROME	sp|Q9W1V3|FBRL_DROME	10	10	10		1	10	10	10	10	10	10	36.3	36.3	36.3	34.636	344	344	11.2		3	1				1		2				1	3	1		4	1	0	68.617	64546	64553	67027	65914	68208	70535	68039	63830	64097	71371
sp|Q9W1X4|NU214_DROME	sp|Q9W1X4|NU214_DROME	7	7	7		1	7	7	7	7	7	7	5.5	5.5	5.5	175.17	1711	1711	11.7		1		1					1			2			1		3		0	49.503	30373	30381	29345	28617	30765	31529	29325	29342	30592	31833
sp|Q9W1X8|FCL_DROME	sp|Q9W1X8|FCL_DROME	8	8	8		1	8	8	8	8	8	8	34.6	34.6	34.6	36.123	321	321	11.4	1			1						3	1					1	2	1	0	74.055	22301	23829	22415	24399	23430	22545	22127	22207	21711	23449
sp|Q9W1X9|OCAD1_DROME	sp|Q9W1X9|OCAD1_DROME	7	7	7		1	7	7	7	7	7	7	35.8	35.8	35.8	28.62	257	257	10.3				2				2		2			1					2	0	41.4	30290	31359	32214	30855	32250	34265	32058	32178	32863	33820
sp|Q9W1Y1|EMC89_DROME	sp|Q9W1Y1|EMC89_DROME	6	6	6		1	6	6	6	6	6	6	39.9	39.9	39.9	22.781	203	203	8.85				1			5	3	2								2		0	73.031	46812	46778	46063	45009	48038	47472	44785	47207	45895	46400
sp|Q9W237|RS16_DROME	sp|Q9W237|RS16_DROME	9	9	9		1	9	9	9	9	9	9	42.6	42.6	42.6	16.774	148	148	8.56		1	1	1	1	1	2	3	3	1				2	1	1			0	27.278	137250	144560	142500	144660	153020	143900	149330	146850	146450	149270
sp|Q9W252|RAD50_DROME	sp|Q9W252|RAD50_DROME	2	2	2		1	2	2	2	2	2	2	1.5	1.5	1.5	152.16	1318	1318	8.75				1						2	1								0.00021612	3.1821	21929	20287	22187	22060	21931	21705	20727	21529	20393	21459
sp|Q9W261|RTF1_DROME	sp|Q9W261|RTF1_DROME	3	3	3		1	3	3	3	3	3	3	6.1	6.1	6.1	87.551	775	775	6			2		1								1						0	11.431	6782.2	7164.3	7322.4	6802.5	7324	6854.3	6669	6243.6	6638.1	6743
sp|Q9W265|HOT_DROME	sp|Q9W265|HOT_DROME	9	9	9		1	9	9	9	9	9	9	21.1	21.1	21.1	50.017	464	464	9	2					2			1	1	1		1			1	1		0	34.742	70970	69051	68886	66739	65263	64637	63886	62101	62278	64908
sp|Q9W266|WDP_DROME	sp|Q9W266|WDP_DROME	8	8	8		1	8	8	8	8	8	8	11.7	11.7	11.7	74.71	677	677	8.5					1	2	5	1		1					1		1		0	34.366	80571	86897	83475	89784	87872	83250	84061	83344	80745	93433
sp|Q9W2D6|TIM10_DROME	sp|Q9W2D6|TIM10_DROME	7	7	7		1	7	7	7	7	7	7	67.4	67.4	67.4	10.578	92	92	8.73	2					2	1	1	1		1				2		1		0	39.466	54485	59889	60570	59392	63315	62245	60003	62627	58008	63415
sp|Q9W2D9|EIF3K_DROME	sp|Q9W2D9|EIF3K_DROME	9	9	9		1	9	9	9	9	9	9	52.3	52.3	52.3	25.665	222	222	8.2		1		1	4		1	2			3		1	2					0	187.3	48233	50155	51297	50088	53347	51685	50208	53478	50884	53167
sp|Q9W2M2|TREA_DROME	sp|Q9W2M2|TREA_DROME	21	21	21		1	21	21	21	21	21	21	37.8	37.8	37.8	67.688	596	596	9.67	4	3		2	3	3	3		2	3	5	1	2	3	3	4	1	3	0	150.19	208640	216990	217220	213410	216590	211420	203860	210070	199180	218080
sp|Q9W2N0|CAPZA_DROME	sp|Q9W2N0|CAPZA_DROME	6	6	6		1	6	6	6	6	6	6	32.5	32.5	32.5	32.759	286	286	11.9						1				2			3		2				0	99.792	33787	35930	38588	35767	36829	36145	35254	35788	36521	37397
sp|Q9W2U4|PP4R2_DROME	sp|Q9W2U4|PP4R2_DROME	12	12	12		1	12	12	12	12	12	12	19.2	19.2	19.2	66.808	609	609	7.36		1		3	3	1	1	1	1			1				2			0	30.985	65018	70867	69032	65052	68904	66738	65945	67575	66999	69132
sp|Q9W2Y3|NNRE_DROME	sp|Q9W2Y3|NNRE_DROME	9	9	9		1	9	9	9	9	9	9	59.6	59.6	59.6	25.514	230	230	10.5					2			1	2	3		5	4						0	84.515	38149	41276	41692	39121	40672	41959	40279	41345	41810	42527
sp|Q9W303|IDGF4_DROME	sp|Q9W303|IDGF4_DROME	22	22	20		1	22	22	20	22	22	20	58.4	58.4	56.8	48.604	442	442	9.17		2	4	11	3	3	1	1	1	5	4	3	1	1		9	4		0	323.31	292450	297880	303680	299310	291800	276110	287740	303070	281580	305000
sp|Q9W328|LST8_DROME	sp|Q9W328|LST8_DROME	3	3	3		1	3	3	3	3	3	3	15.3	15.3	15.3	35.347	313	313	4.67			1	1			1												0	19.722	4263.9	3986.7	4267	3404.8	3840.9	4845.4	3945.7	3653.3	3922.8	4166.2
sp|Q9W334|RS28_DROME	sp|Q9W334|RS28_DROME	3	3	3		1	3	3	3	3	3	3	49.2	49.2	49.2	7.4766	65	65	9.5	2						1	1		2	2							2	0	24.489	46384	50272	50298	48583	52410	49045	47830	51106	47335	49952
sp|Q9W352|CXXC1_DROME	sp|Q9W352|CXXC1_DROME	1	1	1		1	1	1	1	1	1	1	1.7	1.7	1.7	76.696	663	663	15															1				0.0012397	2.3323	647.02	408.21	528.38	489.38	631.11	777.35	609.46	641.61	682.63	584.45
sp|Q9W358|RIC8_DROME	sp|Q9W358|RIC8_DROME	7	7	7		1	7	7	7	7	7	7	14	14	14	65.601	573	573	7.71	1			1	1		1				1		2						0	50.724	17330	20514	18970	18693	19046	17136	17510	17538	17056	19576
sp|Q9W376|NEUFC_DROME	sp|Q9W376|NEUFC_DROME	7	7	7		1	7	7	7	7	7	7	35.9	35.9	35.9	32.627	287	287	8.9			1	1		3		1				1	2					1	0	47.491	34613	37556	36829	36309	37230	36592	34633	35308	33816	36237
sp|Q9W391|KPBA_DROME	sp|Q9W391|KPBA_DROME	15	15	15		1	15	15	15	15	15	15	15	15	15	140.51	1247	1247	9.89	1		1	2	1			3		1	2	1	2	3			1	1	0	90.73	74133	79397	74994	77924	77083	76952	76414	75654	72322	77453
sp|Q9W3C1|NAT10_DROME	sp|Q9W3C1|NAT10_DROME	1	1	1		1	1	1	1	1	1	1	1.8	1.8	1.8	112.87	1008	1008	1	1																		0.0034427	1.9678	332.3	198.23	184.28	147.46	334.73	362.29	260.89	307.1	285.07	191.83
sp|Q9W3C7|PPT1_DROME	sp|Q9W3C7|PPT1_DROME	3	3	3		1	3	3	3	3	3	3	11.5	11.5	11.5	35.779	314	314	5.33				1	1		1												0	16.395	12443	14222	13417	12971	13721	13308	14045	13336	12959	14196
sp|Q9W3F7|MIGA_DROME	sp|Q9W3F7|MIGA_DROME	6	6	6		1	6	6	6	6	6	6	16	16	16	59.023	525	525	11.6			1		1							2		2	1			1	0	73.228	19709	21170	20483	20483	19685	19057	20091	19385	21307	20343
sp|Q9W3J5|SYFA_DROME	sp|Q9W3J5|SYFA_DROME	16	16	16		1	16	16	16	16	16	16	32.9	32.9	32.9	55.683	498	498	11.7	1			1			2		3	3	3			2		4	3	1	0	76.152	116880	116740	120020	113600	119330	116670	113300	117720	113340	118720
sp|Q9W3K5|GSH1_DROME	sp|Q9W3K5|GSH1_DROME	19	19	19		1	19	19	19	19	19	19	29.1	29.1	29.1	80.745	717	717	12		1		1		2		2		1	1	2	1	5	1	3	2	1	0	128.15	87985	90812	89313	86888	92663	93263	93621	93272	92496	97742
sp|Q9W3N6|USO1_DROME	sp|Q9W3N6|USO1_DROME	8	8	8		1	8	8	8	8	8	8	14	14	14	92.068	836	836	5.5	1	1	3		2	2	1					1	1						0	90.195	28544	28803	30225	29766	28954	29288	29061	28876	27633	29606
sp|Q9W3R7|ATG5_DROME	sp|Q9W3R7|ATG5_DROME	2	2	2		1	2	2	2	2	2	2	9.7	9.7	9.7	31.468	269	269	7.75					1			1	2										0	6.8691	3656.8	4034.3	3824.7	3939.1	3636.8	4353.4	3904.9	3659.3	4114.5	4159.4
sp|Q9W3W8|RL17_DROME	sp|Q9W3W8|RL17_DROME	2	2	2		1	2	2	2	2	2	2	10.2	10.2	10.2	21.593	186	186	6.75						1	3												0	7.1426	11641	15910	17427	14302	17760	13252	13653	17171	13934	16214
sp|Q9W3Y0|ZN593_DROME	sp|Q9W3Y0|ZN593_DROME	1	1	1		1	1	1	1	1	1	1	9.3	9.3	9.3	18.922	162	162	3			1																0.00021529	3.1039	3143.8	3135.4	2910.3	2746.7	3312.3	3345.8	2709.2	2890.7	3364.2	3469.6
sp|Q9W3Y4|GA2PE_DROME	sp|Q9W3Y4|GA2PE_DROME	1	1	1		1	1	1	1	1	1	1	1.1	1.1	1.1	104.47	977	977	15															2				0.00021436	3.0191	3192.7	3103.9	3398.9	2945.2	3390.5	3489.3	3127.6	3144.8	3025.7	3555.1
sp|Q9W401|CISY_DROME	sp|Q9W401|CISY_DROME	22	22	22		1	22	22	22	22	22	22	52.6	52.6	52.6	51.574	464	464	9.06	6	15	13	6	4	6	8	8	5	6	9	3	4	2	6	14	10	6	0	323.31	628490	663120	674340	666620	679100	663120	669590	666300	669720	709540
sp|Q9W415|WUHO_DROME	sp|Q9W415|WUHO_DROME	12	12	12		1	12	12	12	12	12	12	38.4	38.4	38.4	46.498	424	424	8.46			3	1	4	4	2		1	3	1				1	1	3		0	107.82	83492	85088	87589	82598	84963	78777	78531	81158	79828	85368
sp|Q9W420|SPT6H_DROME	sp|Q9W420|SPT6H_DROME	11	11	11		1	11	11	11	11	11	11	6.3	6.3	6.3	208.6	1831	1831	11				1	1					3	1	2		3		1			0	29.534	40704	42061	42531	40758	41570	42496	41034	41063	41582	44000
sp|Q9W429|S35B4_DROME	sp|Q9W429|S35B4_DROME	1	1	1		1	1	1	1	1	1	1	3.1	3.1	3.1	39.494	352	352	9									1										0.00021626	3.1974	4695.2	4547.1	4956.9	5039	5464.9	5245.7	5091.9	4568	5238.8	5358.9
sp|Q9W440|THEM6_DROME	sp|Q9W440|THEM6_DROME	5	5	5		1	5	5	5	5	5	5	32.6	32.6	32.6	22.955	193	193	6	1	1	2			1	1	1										1	0	48.821	23013	23744	23120	22406	28678	27950	26931	27186	26512	28349
sp|Q9W445|MCTS1_DROME	sp|Q9W445|MCTS1_DROME	6	6	6		1	6	6	6	6	6	6	50.5	50.5	50.5	20.348	182	182	11.1			1	2		1								1			3	1	0	48.321	34655	36881	36726	36188	36918	36654	34995	35409	34853	37429
sp|Q9W462|UBP30_DROME	sp|Q9W462|UBP30_DROME	5	5	5		1	5	5	5	5	5	5	12	12	12	60.879	558	558	11.6						1		1	1			1	2			2			0	124.97	20158	21473	22185	20861	20760	20050	20949	21229	19692	23642
sp|Q9W495|PGAP1_DROME	sp|Q9W495|PGAP1_DROME	5	5	5		1	5	5	5	5	5	5	6.4	6.4	6.4	111.62	980	980	8.17				2	1		1					1					1		0	65.355	13159	14655	14359	14004	17030	15815	15983	15510	15387	16148
sp|Q9W4C5|NAAT1_DROME	sp|Q9W4C5|NAAT1_DROME	2	2	2		1	2	2	2	2	2	2	2.8	2.8	2.8	71.761	641	641	10.8										2	1	1							0.0012392	2.3209	21211	23498	23827	22940	21006	21330	21582	22658	21276	23389
sp|Q9W4D2|RNP4F_DROME	sp|Q9W4D2|RNP4F_DROME	15	15	15		1	15	15	15	15	15	15	18.3	18.3	18.3	106.74	941	941	10.6	1					1	2	1	4	2	2		1	3	1	1		1	0	78.224	54149	56605	55970	53625	56688	55889	54846	57021	56510	60207
sp|Q9W4E2|NBEA_DROME	sp|Q9W4E2|NBEA_DROME	22	22	22		1	22	22	22	22	22	22	7.5	7.5	7.5	384.51	3466	3466	7.74	1	1	1	1	2	4	1		4	1	4	2	1						0	114.82	78223	82534	81868	77111	85184	81230	79568	79983	79345	81469
sp|Q9W4K2|Y3556_DROME	sp|Q9W4K2|Y3556_DROME	2	2	2		1	2	2	2	2	2	2	3.4	3.4	3.4	65.083	595	595	14														2					0	6.4852	13294	13405	12925	12315	13838	13593	13318	13343	13881	13828
sp|Q9W4L1|RM33_DROME	sp|Q9W4L1|RM33_DROME	2	2	2		1	2	2	2	2	2	2	32.8	32.8	32.8	7.697	64	64	9								1		1									0	5.6216	9244	9066.7	9199.2	10260	10466	10339	10186	9238.9	9669.4	10055
sp|Q9W4M9|NSUN2_DROME	sp|Q9W4M9|NSUN2_DROME	8	8	8		1	8	8	8	8	8	8	14.6	14.6	14.6	84.161	746	746	7		2	1	1			2							1			1		0	34.908	20947	21443	20099	20897	20114	21176	20049	19143	20058	20787
sp|Q9W4P5|VA0D1_DROME	sp|Q9W4P5|VA0D1_DROME	16	16	16		1	16	16	16	16	16	16	54.6	54.6	54.6	39.851	350	350	8.7	2	4	4	2	2	5	2	1	6	3		4	2	1	3	4		2	0	323.31	193580	209350	208980	199890	200050	194920	195910	195680	192350	200480
sp|Q9W4T4|PDE4A_DROME	sp|Q9W4T4|PDE4A_DROME	23	23	23		1	23	23	23	23	23	23	23.7	23.7	23.7	129.41	1209	1209	10.4	2	2		1		1	5	5				2	2	3	2			6	0	209.36	128590	136730	133170	128540	129030	122640	122040	122980	123190	133840
sp|Q9W4V8|TI50C_DROME;sp|Q9V9P3|TI50A_DROME	sp|Q9W4V8|TI50C_DROME	12;1	12;1	12;1		2	12	12	12	12	12	12	34.8	34.8	34.8	49.671	428	428;343	8.12	1		1	2	1	2	6	5					2	3		1			0	139.64	84491	96618	89249	92085	96638	92804	93718	93050	91605	101860
sp|Q9W4X7|EI3GA_DROME	sp|Q9W4X7|EI3GA_DROME	11	11	11		1	11	11	11	11	11	11	37.2	37.2	37.2	29.946	269	269	7.62	1	2	1	3	1	1			2				2	1	1			1	0	122.1	51121	51837	50553	49953	53566	51870	51447	51541	52140	55787
sp|Q9W4X9|ZW10_DROME	sp|Q9W4X9|ZW10_DROME	3	3	3		1	3	3	3	3	3	3	6.2	6.2	6.2	82.262	721	721	5	2												1						0	11.078	8147.1	8788.5	9242.2	8413.1	8105.4	8044.1	7802.3	8020.7	8495.9	8793.4
sp|Q9W517|WAPL_DROME	sp|Q9W517|WAPL_DROME	7	7	7		1	7	7	7	7	7	7	4.8	4.8	4.8	185.15	1741	1741	9.86	1		1							1	1	1			1		1		0	22.044	17785	19138	19466	17004	18043	16358	16535	17879	16968	17066
sp|Q9W534|MOODY_DROME	sp|Q9W534|MOODY_DROME	2	2	2		1	2	2	2	2	2	2	4.2	4.2	4.2	71.931	670	670	15												1						1	0	11.86	9129.3	11335	10681	9287.4	9047	9474.2	8984.1	10409	9331.6	9168.3
sp|Q9W552|VPS26_DROME	sp|Q9W552|VPS26_DROME	9	9	9		1	9	9	9	9	9	9	19.7	19.7	19.7	52.655	478	478	10.6		1		1		1		1				1	3	2				1	0	61.887	49919	49925	50267	47473	51781	49930	48180	49339	50107	52715
sp|Q9W590|LSG1_DROME	sp|Q9W590|LSG1_DROME	1	1	1		1	1	1	1	1	1	1	1.3	1.3	1.3	70.245	606	606	7							1												0.0045936	1.7837	2659.1	3370.6	2853.7	2884.3	3000.4	2575.7	2711.8	2676.8	2683.6	2651.5
sp|Q9W596|FUTSC_DROME	sp|Q9W596|FUTSC_DROME	247	247	247		1	247	247	247	247	247	247	55.1	55.1	55.1	592.07	5495	5495	9.22	34	22	25	32	33	61	40	37	27	27	41	38	42	33	23	33	30	15	0	323.31	2875900	2951600	3026900	2890100	2955200	2828300	2847600	2901200	2841100	2972000
sp|Q9W5A5|TTY2_DROME	sp|Q9W5A5|TTY2_DROME	6	6	6		1	6	6	6	6	6	6	12.7	12.7	12.7	71.405	655	655	9.09				1		1		2	2	4						1			0	23.445	34294	35089	36081	36136	36780	34564	34008	34918	34837	36926
sp|Q9W5E1|RBX1A_DROME	sp|Q9W5E1|RBX1A_DROME	1	1	1		1	1	1	1	1	1	1	7.4	7.4	7.4	12.538	108	108	11											1								0.00041597	2.4472	9530.9	11911	9977	9116.1	9872.6	9613	9462.9	10266	9234.2	8730.8
sp|Q9W5N0|COA7_DROME	sp|Q9W5N0|COA7_DROME	8	8	8		1	8	8	8	8	8	8	34.2	34.2	34.2	29.639	266	266	12	1			1					1					2	1		3		0	63.111	59150	63072	63455	61584	63906	63716	60655	61487	58896	63090
sp|Q9W5N2|RL38_DROME	sp|Q9W5N2|RL38_DROME	2	2	2		1	2	2	2	2	2	2	28.6	28.6	28.6	8.1996	70	70	16														2	2		2	2	0	10.544	52039	52982	52320	52430	56739	55467	55581	53889	54982	58340
sp|Q9W5P1|MED21_DROME	sp|Q9W5P1|MED21_DROME	1	1	1		1	1	1	1	1	1	1	5.6	5.6	5.6	16.069	142	142	11											1								0.003629	1.8993	4109.1	4394.8	4076.5	4402.4	4698.8	4165.5	4107.6	3814.5	4366.6	4507.6
sp|Q9W5R8|RL5_DROME	sp|Q9W5R8|RL5_DROME	14	14	14		1	14	14	14	14	14	14	47.8	47.8	47.8	34.036	299	299	11.7	3	2		1		2				2	4	3	4	4	6	1	2	4	0	136.62	214480	221790	230530	211930	225880	207380	219480	224020	217990	218910
sp|Q9XTL9|PYG_DROME	sp|Q9XTL9|PYG_DROME	60	60	60		1	60	60	60	60	60	60	65.5	65.5	65.5	96.996	844	844	9.28	16	8	11	19	27	18	6	12	14	10	13	13	13	17	10	18	14	10	0	323.31	1175500	1233100	1289200	1357500	1339600	1290900	1335000	1360100	1317500	1398900
sp|Q9XTM1|EXOC5_DROME	sp|Q9XTM1|EXOC5_DROME	3	3	3		1	3	3	3	3	3	3	4.9	4.9	4.9	82.03	710	710	12.7							1								1	1			0	24.655	11797	12060	11181	10777	11053	10800	10602	10938	11070	10894
sp|Q9XTN2|IRS1_DROME	sp|Q9XTN2|IRS1_DROME	2	2	2		1	2	2	2	2	2	2	2.7	2.7	2.7	107.83	968	968	11.5									1					1					0	6.1129	3839	5690.3	5132.2	4461.5	5382.4	4204.7	4773.9	4662.5	4891.4	4825.2
sp|Q9XY35|QCR9_DROME	sp|Q9XY35|QCR9_DROME	1	1	1		1	1	1	1	1	1	1	27.3	27.3	27.3	6.2943	55	55	1.5	2	2																	0	99.049	24407	24233	25190	23735	26715	23651	25038	24734	24136	26400
sp|Q9XYM0|CRK_DROME	sp|Q9XYM0|CRK_DROME	10	10	10		1	10	10	10	10	10	10	39.5	39.5	39.5	31.205	271	271	7.27	2		1		3	1	2	1	1	1			1	1	1				0	48.52	83915	87261	89331	84029	83755	84146	81811	81963	80599	85085
sp|Q9XYN7|PSB3_DROME	sp|Q9XYN7|PSB3_DROME	5	5	5		1	5	5	5	5	5	5	20.5	20.5	20.5	23.234	205	205	10			1			2	1					3		3					0	40.159	44662	42244	42215	41877	43597	41535	41858	40338	42510	43232
sp|Q9XYP8|GCP3_DROME	sp|Q9XYP8|GCP3_DROME	2	2	2		1	2	2	2	2	2	2	1.6	1.6	1.6	103.71	917	917	8						1				1									0.00041667	2.4647	15937	15555	16223	13841	16232	14272	15906	14923	15271	15964
sp|Q9XYZ5|DDB1_DROME	sp|Q9XYZ5|DDB1_DROME	15	15	15		1	15	15	15	15	15	15	15.4	15.4	15.4	126.04	1140	1140	10.1				2	1		1	2	2	4		2	3	1	1	1			0	91.113	71479	75198	75105	73891	74586	72146	70960	73591	69151	74663
sp|Q9XZ14|GOE_DROME	sp|Q9XZ14|GOE_DROME	22	22	22		1	22	22	22	22	22	22	30.7	30.7	30.7	100.07	879	879	10.2		3	1	1	2	1	1	3	4	1		2	1	1	5	2	1	2	0	180.34	134150	140150	144720	138280	140940	137900	138140	138080	139630	149710
sp|Q9XZ25|WDR24_DROME	sp|Q9XZ25|WDR24_DROME	2	2	2		1	2	2	2	2	2	2	2.3	2.3	2.3	87.065	776	776	9	1							1										1	0.00022002	3.5605	11902	11860	10813	8893	10120	10519	10072	10351	9127.1	8535.4
sp|Q9XZ58|CSN5_DROME	sp|Q9XZ58|CSN5_DROME	7	7	7		1	7	7	7	7	7	7	26.3	26.3	26.3	37.083	327	327	8.73			2			1	1	2	1	1				3					0	36.827	35813	37417	36799	34916	37976	35180	34368	35058	35628	38330
sp|Q9XZ63|ARMET_DROME	sp|Q9XZ63|ARMET_DROME	7	7	7		1	7	7	7	7	7	7	39.3	39.3	39.3	20.136	173	173	10.9								3	1	3	2						1	1	0	35.464	51601	52396	53403	49479	54151	51309	51148	50714	51241	51242
sp|Q9XZF0|YIPP_DROME	sp|Q9XZF0|YIPP_DROME	3	3	3		1	3	3	3	3	3	3	29.8	29.8	29.8	13.743	121	121	8.33		1								1			1						0	7.9206	7596.2	7608	6722.2	6804.2	7028.2	6511.7	6522.1	6981.4	6792.5	7369
sp|Q9XZH6|VATG_DROME	sp|Q9XZH6|VATG_DROME	4	4	4		1	4	4	4	4	4	4	29.9	29.9	29.9	13.625	117	117	4.75	1	1	2	7	3		1										1		0	16.634	68233	66024	66674	66138	65306	66939	67051	63067	66282	68909
sp|Q9XZJ4|PSA6_DROME	sp|Q9XZJ4|PSA6_DROME	12	12	12		1	12	12	12	12	12	12	52.9	52.9	52.9	27.162	244	244	9.24		2		1	2	4	5		1	2		1		2		2	1	2	0	94.25	129960	138770	142090	132940	136020	132660	130300	135930	130180	130530
sp|Q9XZL8|SRA_DROME	sp|Q9XZL8|SRA_DROME	5	5	5		1	5	5	5	5	5	5	16.8	16.8	16.8	31.423	292	292	13.6											1	2	1	1	1	2			0	22.901	45813	51911	47145	45604	46660	45255	45847	46179	46638	47160
sp|Q9XZS3|TMA7_DROME	sp|Q9XZS3|TMA7_DROME	1	1	1		1	1	1	1	1	1	1	15.6	15.6	15.6	6.8679	64	64	3.5			1	1															0.00021848	3.4011	15293	15269	15625	14259	15719	15765	16138	15235	15059	14870
sp|Q9XZU1|XPO2_DROME	sp|Q9XZU1|XPO2_DROME	10	10	10		1	10	10	10	10	10	10	13.8	13.8	13.8	110.17	975	975	9.07		1	1	1	1			2	1	1	3		1	1				1	0	95.458	42207	43568	44832	44138	45643	45243	43932	43619	44187	47781
sp|Q9Y091|FL2D_DROME	sp|Q9Y091|FL2D_DROME	2	2	2		1	2	2	2	2	2	2	3.5	3.5	3.5	59.268	536	536	8.33					1	1								1					0	5.6546	4339	4106.6	4158.9	3666.3	4457.6	4137.2	3716.7	3760.9	3882.2	3798.9
sp|Q9Y0H4|SUDX_DROME	sp|Q9Y0H4|SUDX_DROME	8	8	8		1	8	8	8	8	8	8	11.8	11.8	11.8	107.97	949	949	10.2			2		1			1				2		2	1	1			0	52.66	17003	18774	18031	17388	18325	17897	17795	18370	17542	18406
sp|Q9Y0I1|EAF3_DROME	sp|Q9Y0I1|EAF3_DROME	4	4	4		1	4	4	4	4	4	4	12.5	12.5	12.5	47.193	424	424	11.7	1											2	1	1				1	0	27.661	8650.1	9941.5	9816.6	9228.4	9468.5	8539	8850.1	8544.8	8375.8	9198.7
sp|Q9Y0V3|T10B_DROME	sp|Q9Y0V3|T10B_DROME	2	2	2		1	2	2	2	2	2	2	18.8	18.8	18.8	13.52	117	117	3.67			1	2															0	10.378	6646	7070	7020.8	6800.4	8698.6	7619.3	7298.9	7721.9	7153.2	8126.1
sp|Q9Y0Y2|PURA_DROME	sp|Q9Y0Y2|PURA_DROME	16	16	16		1	16	16	16	16	16	16	46.3	46.3	46.3	48.9	447	447	11.7			1	2	4	2	2		2			3	2	6	6	3	4	1	0	189.69	146620	150490	150230	146550	146840	145310	142930	144720	147950	154630
sp|Q9Y0Y6|NRBP_DROME;tr|Q8MRN4|Q8MRN4_DROME	sp|Q9Y0Y6|NRBP_DROME	9;1	9;1	9;1		2	9	9	9	9	9	9	16.3	16.3	16.3	70.507	637	637;998	9.78	1				1	1	2				1					1	1	1	0	54.408	39856	43862	43777	42878	43319	39661	39328	42111	40342	43236
sp|Q9Y0Y7|LANC3_DROME	sp|Q9Y0Y7|LANC3_DROME	5	5	5		1	5	5	5	5	5	5	17.2	17.2	17.2	47.61	419	419	9				1	2				1					1			1		0	46.646	9534.6	11136	10681	9573.3	10485	9845.5	9376.5	10036	9732.7	9815.6
sp|Q9Y105|SYQ_DROME	sp|Q9Y105|SYQ_DROME	13	13	13		1	13	13	13	13	13	13	22.5	22.5	22.5	87.507	778	778	10.2			1	1		1	2	1	1	2	3			1	2	1	1		0	102.99	50871	53297	52825	50029	52699	51757	50497	51503	52400	53357
sp|Q9Y113|NELFB_DROME	sp|Q9Y113|NELFB_DROME	4	4	4		1	4	4	4	4	4	4	8.1	8.1	8.1	67.934	594	594	14.2							1					1		1			2	1	0	31.784	7714.7	8727.1	8740.7	9059.9	8599.3	7450	8552.6	8734.2	8073	7933.2
sp|Q9Y115|UN93L_DROME	sp|Q9Y115|UN93L_DROME	2	2	2		1	2	2	2	2	2	2	3.9	3.9	3.9	58.683	538	538	1.5	1	1																	0	6.3957	8135.3	9061.9	8275.2	8865.4	8111.7	8355.1	8174.6	8540.8	8712.5	9338.7
sp|Q9Y123|RFT1_DROME	sp|Q9Y123|RFT1_DROME	1	1	1		1	1	1	1	1	1	1	2.2	2.2	2.2	62.426	556	556	11.5											1	1							0.00022852	4.514	1955.2	2058.6	2168.8	1952.1	2156.9	2175.9	2088	2294.6	1887.3	2358.6
sp|Q9Y140|DHRS7_DROME	sp|Q9Y140|DHRS7_DROME	2	2	2		1	2	2	2	2	2	2	7.4	7.4	7.4	35.743	326	326	13.5												2			2				0	18.344	17941	19191	17704	18140	19679	20421	18589	20277	20053	21461
sp|Q9Y169|EXT2_DROME	sp|Q9Y169|EXT2_DROME	1	1	1		1	1	1	1	1	1	1	1.1	1.1	1.1	82.725	717	717	15															1				0.0028554	2.074	4919.1	4199.2	4580.9	3184	3837.9	4671.5	2875.8	4551.4	4539.5	2950.9
sp|Q9Y1A3|TIM8_DROME	sp|Q9Y1A3|TIM8_DROME	4	4	4		1	4	4	4	4	4	4	60.2	60.2	60.2	10.062	88	88	8.6	2					1	2	2				1						2	0	33.745	32505	33234	32166	32531	32204	31652	32217	30354	29944	31213
sp|Q9Y1I2|VP33A_DROME	sp|Q9Y1I2|VP33A_DROME	5	5	5		1	5	5	5	5	5	5	12.2	12.2	12.2	68.765	617	617	8		2			1			1				2			1				0	28.13	18997	19597	19766	18725	18838	17815	17543	18023	17498	18431
tr|A0A076NAB7|A0A076NAB7_DROME	tr|A0A076NAB7|A0A076NAB7_DROME	4	4	4		1	4	4	4	4	4	4	8.8	8.8	8.8	53.602	486	486	10.4		1			1							1				1	1		0	57.672	10023	10043	10449	10234	10746	10633	9479.2	9250.2	10204	11461
tr|A0A0B4JCR3|A0A0B4JCR3_DROME	tr|A0A0B4JCR3|A0A0B4JCR3_DROME	1	1	1		1	1	1	1	1	1	1	19.6	19.6	19.6	5.3474	46	46	2		1																	0.0066916	1.5314	6423.3	3244	2610.9	2602.6	4615.6	3172.8	4120.6	3364	3529.4	4017.9
tr|A0A0B4JCU3|A0A0B4JCU3_DROME	tr|A0A0B4JCU3|A0A0B4JCU3_DROME	2	2	2		1	2	2	2	2	2	2	2.4	2.4	2.4	80.673	716	716	8				1								1							0.00022129	3.7053	6975.5	7380.4	7662.8	6868	7705	7260.1	7056.1	7364.7	7631.3	8355.9
tr|A0A0B4JCY1|A0A0B4JCY1_DROME	tr|A0A0B4JCY1|A0A0B4JCY1_DROME	1	1	1		1	1	1	1	1	1	1	0.7	0.7	0.7	126.75	1099	1099	2		1																	0.0080156	1.4351	1899.3	2233.9	2248.2	2114.2	2025.3	2414.8	2201.9	2128.9	2268.1	2503.6
tr|A0A0B4JCZ0|A0A0B4JCZ0_DROME	tr|A0A0B4JCZ0|A0A0B4JCZ0_DROME	11	11	11		1	11	11	11	11	11	11	13.3	13.3	13.3	108.33	990	990	6.75	3	3		2	1					1	2		2	2					0	106.38	71946	74444	73528	70896	71464	70647	70954	70604	68734	72528
tr|A0A0B4JCZ8|A0A0B4JCZ8_DROME	tr|A0A0B4JCZ8|A0A0B4JCZ8_DROME	1	1	1		1	1	1	1	1	1	1	0.9	0.9	0.9	218.46	2028	2028	4				1															0	14.327	0	0	0	0	0	0	0	0	0	0
tr|A0A0B4JD55|A0A0B4JD55_DROME	tr|A0A0B4JD55|A0A0B4JD55_DROME	2	2	2		1	2	2	2	2	2	2	2.2	2.2	2.2	136.17	1292	1292	5.5				1			1												0.0044026	1.8077	9118.6	7111.5	7203.8	6389.7	7579.6	7836.2	7559.2	6952.5	7462.7	6896.4
tr|A0A0B4JD97|A0A0B4JD97_DROME	tr|A0A0B4JD97|A0A0B4JD97_DROME	9	9	9		1	9	9	9	9	9	9	6.4	6.4	6.4	147.15	1322	1322	10.2		1				2			1	1	2	1		1	1	1			0	23.207	42494	43199	43061	40641	44983	41755	40386	40270	41965	44308
tr|A0A0B4JDC9|A0A0B4JDC9_DROME	tr|A0A0B4JDC9|A0A0B4JDC9_DROME	19	19	19		1	19	19	19	19	19	19	10.6	10.6	10.6	194.04	1844	1844	9.74		2	3	2	4	1		1	2	3	4		3	2	1	2	2	2	0	179.44	138580	143800	142800	135760	138600	133830	132370	134570	133520	138670
tr|A0A0B4K5Z8|A0A0B4K5Z8_DROME	tr|A0A0B4K5Z8|A0A0B4K5Z8_DROME	16	16	16		1	16	16	16	16	16	16	29.2	29.2	29.2	87.567	781	781	11				4	2	2	2		3	2		1	2	4	1	1	3	3	0	246.56	84054	89167	89669	85739	85526	87038	82843	87444	85419	89485
tr|A0A0B4K620|A0A0B4K620_DROME	tr|A0A0B4K620|A0A0B4K620_DROME	30	30	30		1	30	30	30	30	30	30	31.5	31.5	31.5	146.44	1344	1344	9.9			2	5	8	7	2	6	2	5	5	3	4	7	7	3	3		0	323.31	244020	258720	263730	252380	254060	242070	244950	246890	245420	256060
tr|A0A0B4K657|A0A0B4K657_DROME	tr|A0A0B4K657|A0A0B4K657_DROME	7	6	6		1	7	6	6	7	6	6	1.7	1.5	1.5	405.12	3734	3734	11.3		1							1		1	1					2		0	15.601	31435	30880	32247	28378	31163	30668	29379	29211	30872	31602
tr|A0A0B4K692|A0A0B4K692_DROME	tr|A0A0B4K692|A0A0B4K692_DROME	12	12	12		1	12	12	12	12	12	12	24.7	24.7	24.7	88.124	774	774	9.89	2				2	2	1	1		2	1		1	2		2	1	1	0	123.02	44948	46441	42946	43012	46262	44359	42992	43825	43495	45329
tr|A0A0B4K6E2|A0A0B4K6E2_DROME	tr|A0A0B4K6E2|A0A0B4K6E2_DROME	18	18	18		1	18	18	18	18	18	18	21.4	21.4	21.4	108.95	973	973	6.03	5	3	5	3	3	2	2	1			1	1		1	1	3			0	244.8	91664	98553	102140	99081	96064	94898	94262	91871	90030	96920
tr|A0A0B4K6E6|A0A0B4K6E6_DROME	tr|A0A0B4K6E6|A0A0B4K6E6_DROME	1	1	1		1	1	1	1	1	1	1	13.2	13.2	13.2	11.848	106	106	7							2												0	77.198	8269.4	9096	8545.5	9732.6	10894	10740	11452	11114	11426	10330
tr|A0A0B4K6F9|A0A0B4K6F9_DROME	tr|A0A0B4K6F9|A0A0B4K6F9_DROME	24	24	24		1	24	24	24	24	24	24	36.7	36.7	36.7	94.851	853	853	9.21	1	3	4	2	2	1	5	2	1	2	1	3	2	3		1	3	3	0	229.85	170140	182480	183900	176240	164930	158670	158010	161280	154970	171570
tr|A0A0B4K6I6|A0A0B4K6I6_DROME	tr|A0A0B4K6I6|A0A0B4K6I6_DROME	20	20	20		1	20	20	20	20	20	20	45.1	45.1	45.1	55.454	508	508	6.22	5	6	5	7	3		2	2	2		1		1	3	2			2	0	210.38	150430	151880	169950	177330	142130	140440	142870	151080	155560	165430
tr|A0A0B4K6L1|A0A0B4K6L1_DROME	tr|A0A0B4K6L1|A0A0B4K6L1_DROME	7	7	7		1	7	7	7	7	7	7	11.9	11.9	11.9	65.766	581	581	10.9	1							2			1	1	1			1		1	0	32.67	36311	38456	38101	37295	38571	40874	39790	37639	38856	41044
tr|A0A0B4K6L3|A0A0B4K6L3_DROME	tr|A0A0B4K6L3|A0A0B4K6L3_DROME	14	14	14		1	14	14	14	14	14	14	7.1	7.1	7.1	277.05	2519	2519	9.89	1	2	1	1			2		1	2	1	1	1		3	1		2	0	74.142	51228	52456	54381	51783	54745	50618	51242	52637	51912	54687
tr|A0A0B4K6M2|A0A0B4K6M2_DROME	tr|A0A0B4K6M2|A0A0B4K6M2_DROME	6	6	6		1	6	6	6	6	6	6	2.3	2.3	2.3	299.59	2798	2798	9.83				1	1		1	1									1	1	0	11.603	22806	25150	24516	23052	23728	23087	22434	23484	22858	23386
tr|A0A0B4K6N4|A0A0B4K6N4_DROME	tr|A0A0B4K6N4|A0A0B4K6N4_DROME	18	18	18		1	18	18	18	18	18	18	32.3	32.3	32.3	63.446	567	567	9.6	1	3	6	1	2	2	1				4	4	2	5	6	3			0	170.48	186040	191580	192910	183660	187840	179890	179600	181640	175610	189130
tr|A0A0B4K6W9|A0A0B4K6W9_DROME	tr|A0A0B4K6W9|A0A0B4K6W9_DROME	5	5	5		1	5	5	5	5	5	5	6.9	6.9	6.9	95.725	898	898	7.83						1	2	2			1								0	35.674	26443	27256	30153	27893	28880	28182	27848	27386	28276	29031
tr|A0A0B4K6X5|A0A0B4K6X5_DROME	tr|A0A0B4K6X5|A0A0B4K6X5_DROME	4	4	4		1	4	4	4	4	4	4	31.4	31.4	31.4	12.765	121	121	8.17					2	2					1					1			0	23.537	31891	32110	32784	29102	27282	25340	26132	26911	27170	27484
tr|A0A0B4K6Y7|A0A0B4K6Y7_DROME	tr|A0A0B4K6Y7|A0A0B4K6Y7_DROME	13	13	13		1	13	13	13	13	13	13	5.7	5.7	5.7	263.84	2395	2395	9.59				2	3	1	1		1	1	2	1	1	1	2		1		0	52.793	45957	50514	51361	48357	50549	46617	48755	49377	49782	50164
tr|A0A0B4K709|A0A0B4K709_DROME	tr|A0A0B4K709|A0A0B4K709_DROME	21	21	21		1	21	21	21	21	21	21	38.8	38.8	38.8	84.609	755	755	7.19	2	3	6		1	3	1	5	5	3	1	5					1		0	174.16	114910	121960	126170	123590	122520	118120	117520	120370	117270	123640
tr|A0A0B4K760|A0A0B4K760_DROME	tr|A0A0B4K760|A0A0B4K760_DROME	16	16	16		1	16	16	16	16	16	16	14.1	14.1	14.1	130.3	1188	1188	9.48	1	4	2		1			1	1		1	2	2	1		1	1	3	0	75.196	89675	92829	92608	88490	91719	89932	89253	86827	88758	92473
tr|A0A0B4K765|A0A0B4K765_DROME	tr|A0A0B4K765|A0A0B4K765_DROME	18	18	18		1	18	18	18	18	18	18	10.5	10.5	10.5	221.03	2066	2066	8.77	1	1	4		1	3	2	1	1		1			3			1	3	0	111.31	55673	60059	59518	56355	56663	57203	55284	54708	56909	58684
tr|A0A0B4K774|A0A0B4K774_DROME	tr|A0A0B4K774|A0A0B4K774_DROME	7	7	7		1	7	7	7	7	7	7	18.4	18.4	18.4	52.406	477	477	8.64	2		1				1	1	1	1			1	2	1				0	35.15	42517	43950	45341	42487	45134	39795	38210	41185	41685	42075
tr|A0A0B4K7C5|A0A0B4K7C5_DROME	tr|A0A0B4K7C5|A0A0B4K7C5_DROME	12	12	12		1	12	12	12	12	12	12	54.5	54.5	54.5	24.434	220	220	9.65	2	1		2	2	2	3	2	1			1		1	2	5	1	1	0	205.58	92232	92670	93443	92818	91091	89114	84541	88146	88924	94557
tr|A0A0B4K7H3|A0A0B4K7H3_DROME	tr|A0A0B4K7H3|A0A0B4K7H3_DROME	7	7	7		1	7	7	7	7	7	7	41.1	41.1	41.1	12.862	112	112	7.47			4	2		1	1	1	3	5	1		1						0	20.391	112580	115170	121550	118050	111950	109880	108450	111830	110760	116330
tr|A0A0B4K7I2|A0A0B4K7I2_DROME	tr|A0A0B4K7I2|A0A0B4K7I2_DROME	11	11	11		1	11	11	11	11	11	11	26.4	26.4	26.4	60.967	552	552	11.8				2	1			1		2	5	3	2	3	2		1	2	0	139.1	77389	82205	81116	78813	85327	77313	79264	78961	80683	82926
tr|A0A0B4K7J2|A0A0B4K7J2_DROME	tr|A0A0B4K7J2|A0A0B4K7J2_DROME	47	47	47		1	47	47	47	47	47	47	21.1	21.1	21.1	298.93	2718	2718	10.5	3	1	5	4	2	1	2	3	7	4	4	2	3	5	3	2	6	7	0	323.31	283010	290010	293340	277500	296120	287620	288320	293300	290680	298090
tr|A0A0B4K7J3|A0A0B4K7J3_DROME	tr|A0A0B4K7J3|A0A0B4K7J3_DROME	1	1	1		1	1	1	1	1	1	1	1.7	1.7	1.7	65.862	582	582	2		1																	0.00022282	3.8401	2031.4	2566	2506.5	1848.3	2457.2	2358.3	1981.3	1906.5	1981.8	2186.3
tr|A0A0B4K7J4|A0A0B4K7J4_DROME	tr|A0A0B4K7J4|A0A0B4K7J4_DROME	6	6	6		1	6	6	6	6	6	6	5.2	5.2	5.2	140.43	1279	1279	5.83	1	1	1				2								1				0	16.651	23167	23449	24282	23200	24204	23768	22783	22907	22218	22191
tr|A0A0B4K7K9|A0A0B4K7K9_DROME	tr|A0A0B4K7K9|A0A0B4K7K9_DROME	105	105	105		1	105	105	105	105	105	105	43.7	43.7	43.7	255.3	2238	2238	9.49	12	10	14	16	10	15	24	24	17	15	11	10	18	20	22	15	10	7	0	323.31	1602600	1691900	1729500	1598400	1641700	1550900	1567100	1580400	1562500	1613200
tr|A0A0B4K7L3|A0A0B4K7L3_DROME	tr|A0A0B4K7L3|A0A0B4K7L3_DROME	25	25	25		1	25	25	25	25	25	25	12.1	12.1	12.1	282.56	2505	2505	11.9	1	1			2		4	1	2	2		2	3	4	1	3	3	4	0	203.96	99792	109520	108140	105520	105910	100180	102600	106930	99505	108750
tr|A0A0B4K7N1|A0A0B4K7N1_DROME	tr|A0A0B4K7N1|A0A0B4K7N1_DROME	1	1	1		1	1	1	1	1	1	1	1.1	1.1	1.1	106.58	986	986	6						1													0.0034357	1.9445	4425	4829.8	4265.7	3730.7	4042.3	4381.3	4203.8	4258.6	4383.6	4574.5
tr|A0A0B4K7N7|A0A0B4K7N7_DROME	tr|A0A0B4K7N7|A0A0B4K7N7_DROME	1	1	1		1	1	1	1	1	1	1	4.4	4.4	4.4	24.407	225	225	15.3															2	1			0.00022356	3.9227	17774	16671	16651	14982	17200	16787	16071	15999	16922	16836
tr|A0A0B4K7Q6|A0A0B4K7Q6_DROME	tr|A0A0B4K7Q6|A0A0B4K7Q6_DROME	12	12	12		1	12	12	12	12	12	12	7.9	7.9	7.9	230.67	2008	2008	9.77	1	1				1	4				1			1	1	2		1	0	86.482	37987	39947	40950	37880	39725	40455	35590	38748	38880	41559
tr|A0A0B4K7U0|A0A0B4K7U0_DROME	tr|A0A0B4K7U0|A0A0B4K7U0_DROME	22	22	22		1	22	22	22	22	22	22	9.7	9.7	9.7	346.67	3213	3213	10.4	2	1			3	1	2	7	4			4	3	4	4	2	3		0	255.83	129750	135620	141040	132300	139790	131050	129980	135540	133170	137100
tr|A0A0B4K7V4|A0A0B4K7V4_DROME	tr|A0A0B4K7V4|A0A0B4K7V4_DROME	9	9	9		1	9	9	9	9	9	9	16.6	16.6	16.6	80.43	721	721	8	1	4			1			2		1					2	1		1	0	68.463	32440	36345	36274	37401	36539	36823	36209	35707	35885	37911
tr|A0A0B4K823|A0A0B4K823_DROME	tr|A0A0B4K823|A0A0B4K823_DROME	13	13	13		1	13	13	13	13	13	13	7.8	7.8	7.8	225.16	2038	2038	7.85				2		3	3	1		1	2				1				0	41.955	36194	37818	37876	36076	39409	35389	36242	37288	36275	37794
tr|A0A0B4K859|A0A0B4K859_DROME	tr|A0A0B4K859|A0A0B4K859_DROME	8	8	8		1	8	8	8	8	8	8	5.2	5.2	5.2	213.61	1866	1866	9				1	1	2	2				1		3	1					0	61.259	23814	25645	24965	23709	25686	24187	23942	24931	24667	25660
tr|A0A0B4K866|A0A0B4K866_DROME	tr|A0A0B4K866|A0A0B4K866_DROME	8	8	8		1	8	8	8	8	8	8	6.5	6.5	6.5	145.75	1271	1271	11.3						2				1	2		2	1				1	0	26.066	23161	23615	23629	21871	23099	21854	21765	21889	22222	22552
tr|A0A0B4K897|A0A0B4K897_DROME	tr|A0A0B4K897|A0A0B4K897_DROME	8	8	8		1	8	8	8	8	8	8	27.1	27.1	27.1	41.007	369	369	9.56		1			2	1	1	2	2		2	2			2			1	0	118.54	63930	67180	64721	64744	67405	66598	67887	65459	64240	67238
tr|A0A0B4K8A8|A0A0B4K8A8_DROME	tr|A0A0B4K8A8|A0A0B4K8A8_DROME	1	1	1		1	1	1	1	1	1	1	10.4	10.4	10.4	14.531	134	134	6						1													0.00041754	2.4968	1692.3	2158.3	2474.7	2497.9	2667.8	1961.4	2118.9	3022.4	2094.6	3047
tr|A0A0B4KEE4|A0A0B4KEE4_DROME	tr|A0A0B4KEE4|A0A0B4KEE4_DROME	14	14	14		1	14	14	14	14	14	14	17.8	17.8	17.8	109.72	965	965	8.81	4		1					4	3	1	2		2	2		1	1		0	223.27	47787	55378	57072	52661	55451	53258	51504	54578	53376	55997
[truncated: 3,340 more rows]
[truncated: 66 more columns]

## Sheet: Conventional_2
Protein IDs	Majority protein IDs	Peptide counts (all)	Peptide counts (razor+unique)	Peptide counts (unique)	Fasta headers	Number of proteins	Peptides	Razor + unique peptides	Unique peptides	Peptides Pro3	Razor + unique peptides Pro3	Unique peptides Pro3	Sequence coverage [%]	Unique + razor sequence coverage [%]	Unique sequence coverage [%]	Mol. weight [kDa]	Sequence length	Sequence lengths	Fraction average	Fraction 1	Fraction 2	Fraction 3	Fraction 4	Fraction 5	Fraction 6	Fraction 7	Fraction 8	Fraction 9	Fraction 10	Fraction 11	Fraction 12	Fraction 13	Fraction 14	Fraction 15	Fraction 16	Fraction 17	Fraction 18	Q-value	Score	Reporter intensity corrected 0	Reporter intensity corrected 1	Reporter intensity corrected 2	Reporter intensity corrected 3	Reporter intensity corrected 4	Reporter intensity corrected 5	Reporter intensity corrected 6	Reporter intensity corrected 7	Reporter intensity corrected 8	Reporter intensity 0
[truncated: 5,269 more rows]
[truncated: 60 more columns]

[truncated: 6 more sheets: Conventional_3, Conventional_4, iCMod_1, iCMod_2, iCMod_3, iCMod_4]
