# Supplementary material for: Integrated omics in Drosophila uncover a circadian kinome
Source: Nat Commun. 2020 Jun 1;11:2710. doi: 10.1038/s41467-020-16514-z (PMC7264355; doi:10.1038/s41467-020-16514-z)
Supplement: Supplementary file 9 — Supplementary Data 6 [file 41467_2020_16514_MOESM9_ESM.xlsx]

## Sheet: Summary
Supplementary Data 6. Rhythmic mRNAs, proteins and p-Sites identified by ARSER.
Name	Description
Filter_type	Filtering noise by ARSER. 0: no filtering; 1: with filtering
Ar_method	Methods for autogressive model fitting. 'mle': maximun likelihood estimate; 'burg': burg algorithm; 'yule-walker': yule-walker equations; 'default': harmonic regression with 24h
Period_number	Number of cycles in the time series
Period	Period value identified by ARSER
Amplitude	Amplitude for single cosine model
Phase	Phase for single cosine model
Mean	Mean value for raw y values
R_square	R square of regression curve
R2_adjust	Adjusted R square of regression curve
Coef_var	(standard deviation) / mean
pvalue	F test for testing significant regression model
Fdr_BH	FDR by Benjamini-Hocheberg method

## Sheet: mRNAs
CycID	Filter_type	Ar_method	Period_number	Period	Amplitude	Phase	Mean	R_square	R2_adjust	Coef_var	pvalue	Fdr_BH
FBpp0083729_Gclm	0	mle	1	23.952	35.4681	11.5025	97.8149	0.952129	0.944764	0.264323	2.63306e-09	2.60989e-05
FBpp0293529_CG32369	0	mle	1	23.952	3.77074	22.0235	12.6265	0.921111	0.908974	0.222803	6.77047e-08	0.000335545
FBpp0110194_CG34134	0	mle	1	24.1452	645.843	22.507	728.877	0.911206	0.897546	0.654915	1.46045e-07	0.000361899
FBpp0079255_CG8475	0	mle	1	24.1452	645.843	22.507	728.877	0.911206	0.897546	0.654915	1.46045e-07	0.000361899
FBpp0076283_CG5644	0	burg	1	22.3433	5.19364	0.456506	22.1131	0.895531	0.879459	0.186221	4.20155e-07	0.000832915
FBpp0084840_CG1969	0	burg	1	22.1778	13.0458	12.6801	41.7931	0.88447	0.866696	0.240826	8.08192e-07	0.00129954
FBpp0076397_CG17352	0	mle	1	24.1452	77.7547	23.1996	273.452	0.881047	0.862746	0.217585	9.77122e-07	0.00129954
FBpp0297350_fry	0	mle	1	24.7438	6.56223	22.1777	30.922	0.876732	0.857768	0.157741	1.23175e-06	0.00129954
FBpp0293257_Ubpy	0	burg	1	22.6818	60.7269	12.2277	63.4265	0.874967	0.855731	0.746765	1.35102e-06	0.00129954
FBpp0303546_Slob	1	burg	1	23.0308	73.8007	11.2812	169.81	0.874412	0.855091	0.339192	1.39046e-06	0.00129954
FBpp0310554_CG31729	0	mle	1	22.1778	13.0419	10.4057	96.4824	0.872701	0.853117	0.107249	1.51829e-06	0.00129954
FBpp0075142_CG4842	0	yule-walker	1	24.3415	58.3268	22.4949	158.338	0.8715	0.851731	0.277733	1.61385e-06	0.00129954
FBpp0310532_CG17267	0	mle	1	24.3415	1.34352	22.9606	2.21626	0.870417	0.850481	0.469113	1.7044e-06	0.00129954
FBpp0307190_CG1090	0	mle	2	27.2181818181818,20.2297297297297	6.44396532455082,1.34621546692627	22.8614307514856,5.85977858015002	60.3782	0.93426	0.910355	0.079384	1.93245e-06	0.00136818
FBpp0309598_CG11409	0	mle	1	24.541	0.37667	23.124	0.996404	0.864922	0.844141	0.295179	2.23251e-06	0.00146585
FBpp0087842_CG2121	0	mle	1	24.1452	8.78631	11.5408	26.1891	0.863708	0.84274	0.263121	2.36619e-06	0.00146585
FBpp0083934_Kal1	0	mle	1	24.3415	6.96073	8.82044	19.2054	0.859632	0.838037	0.274922	2.86578e-06	0.00167092
FBpp0085380_Gp210	0	mle	1	23.2093	5.64088	13.559	11.3695	0.854525	0.832144	0.384339	3.61517e-06	0.00186249
FBpp0082821_Ahcy89E	1	burg	1	22.3433	4.28474	12.5522	13.8738	0.853723	0.831219	0.245494	3.7466e-06	0.00186249
FBpp0271857_CG13305	1	default	1	24	9.94147	22.9318	13.7049	0.853655	0.83114	0.566065	3.75806e-06	0.00186249
FBpp0084021_CG5706	1	mle	1	25.5897	9.92375	24.0901	109.713	0.84955	0.826404	0.0680564	4.49832e-06	0.0020267
FBpp0311443_jar	1	mle	1	25.5897	9.92375	24.0901	109.713	0.84955	0.826404	0.0680564	4.49832e-06	0.0020267
FBpp0077091_hoe1	0	mle	1	23.3906	20.4943	10.8073	131.809	0.845946	0.822245	0.121394	5.24654e-06	0.00223739
FBpp0289756_Pka-R1	0	mle	1	23.2093	6.68493	0.0346564	68.1503	0.845185	0.821367	0.0772607	5.41741e-06	0.00223739
FBpp0082616_pxb	1	mle	2	25.8103448275862,21.5395683453237	0.580985725321621,0.509092308280175	21.2284811512585,8.98571490110613	2.2776	0.91881	0.889287	0.123801	6.08503e-06	0.0023505
FBpp0293682_cwo	1	burg	1	23.0308	5.7336	14.2665	14.5874	0.842073	0.817776	0.306209	6.16556e-06	0.0023505
FBpp0311970_pinta	1	mle	1	25.1597	19.606	21.6188	72.2661	0.833341	0.807701	0.205143	8.74746e-06	0.00318865
FBpp0081634_CG9467	0	mle	1	22.855	4.60522	11.6928	44.4104	0.832589	0.806833	0.082613	9.00749e-06	0.00318865
FBpp0304825_CG4629	0	mle	1	26.0348	8.12034	22.7225	53.4822	0.828572	0.802199	0.117538	1.05081e-05	0.00359159
FBpp0073126_Chd64	1	mle	1	24.541	67.4163	0.712362	246.413	0.827353	0.800792	0.214387	1.10036e-05	0.00363559
FBpp0083619_CG13856	0	mle	1	23.2093	3.16505	12.4463	9.40294	0.82428	0.797246	0.265167	1.23408e-05	0.00394588
FBpp0077265_Hydr2	0	mle	1	23.952	9.60424	12.684	56.5885	0.821603	0.794157	0.140388	1.3615e-05	0.00412386
FBpp0075182_Cpr72Ec	1	mle	1	24.3415	175.908	0.383827	223.171	0.821373	0.793892	0.635743	1.37295e-05	0.00412386
FBpp0070262_b6	0	mle	1	23.3906	1.23892	0.516461	3.87118	0.818289	0.790334	0.252547	1.53451e-05	0.00428628
FBpp0072361_gol	0	burg	1	21.6957	60.1687	14.2537	105.967	0.81784	0.789816	0.45184	1.55933e-05	0.00428628
FBpp0072433_Vdup1	0	mle	1	24.7438	11.6967	21.9028	50.3181	0.817173	0.789046	0.180842	1.59686e-05	0.00428628
FBpp0305846_cln3	1	mle	1	22.6818	4.4961	13.3961	8.50276	0.817004	0.788851	0.417416	1.60646e-05	0.00428628
FBpp0070163_TRAM	0	mle	1	24.7438	2.79276	8.76198	30.5582	0.816366	0.788114	0.0783938	1.64325e-05	0.00428628
FBpp0308811_Prosap	0	burg	1	21.5396	4.23381	12.4927	23.7855	0.815411	0.787013	0.146035	1.69956e-05	0.00431949
FBpp0084804_Cnx99A	1	burg	1	22.855	26.0206	13.081	127.005	0.814397	0.785843	0.166297	1.76117e-05	0.00436419
FBpp0288668_CG17127	0	mle	1	24.541	11.7621	22.1812	13.3693	0.812175	0.783279	0.681799	1.90279e-05	0.0046001
FBpp0085397_scaf	0	mle	1	22.855	5.69917	11.8411	53.2026	0.810922	0.781833	0.0858484	1.98689e-05	0.00468906
FBpp0303751_CG18507	0	yule-walker	2	26.972972972973,20.9370629370629	5.23381359289078,3.78376322960605	20.7521294788158,1.43336961665333	51.5713	0.897742	0.860558	0.116521	2.12295e-05	0.00479685
FBpp0111977_CG7220	0	mle	1	26.2632	27.412	21.1202	155.287	0.808896	0.779496	0.134203	2.12935e-05	0.00479685
FBpp0089235_Moe	0	burg	1	22.1778	36.664	14.3836	202.095	0.805124	0.775144	0.153341	2.41781e-05	0.00532563
FBpp0297741_CG43308	0	mle	1	25.8103	9.55049	23.6845	37.3901	0.801272	0.770698	0.19639	2.74592e-05	0.00579096
FBpp0309585_qsm	0	mle	1	25.8103	9.55049	23.6845	37.3901	0.801272	0.770698	0.19639	2.74592e-05	0.00579096
FBpp0293213_Klp98A	1	mle	1	23.3906	3.31431	1.12436	23.3868	0.800037	0.769274	0.112957	2.8587e-05	0.0058829
FBpp0074381_Cyp18a1	0	mle	1	23.0308	3.13841	15.4309	8.3985	0.798746	0.767784	0.307219	2.98083e-05	0.0058829
FBpp0305360_Cpr11B	0	mle	1	24.541	9.31517	10.7023	20.2246	0.798687	0.767716	0.371285	2.98655e-05	0.0058829
FBpp0075737_CG11529	0	burg	1	22.855	3.58211	13.806	5.04151	0.798271	0.767235	0.563997	3.02691e-05	0.0058829
FBpp0076500_Clk	1	mle	1	22.855	7.18973	2.23848	12.997	0.79411	0.762435	0.440577	3.45639e-05	0.00656023
FBpp0305332_CG7510	0	mle	1	25.5897	6.11295	23.8399	47.6833	0.793642	0.761895	0.0987641	3.50779e-05	0.00656023
FBpp0290532_Eaat2	1	mle	2	26.972972972973,20.0939597315436	25.9111230379363,13.1045941856508	23.1470795796052,1.9987100560921	237.382	0.886786	0.845617	0.113837	3.67814e-05	0.00675144
FBpp0079088_santa-maria	0	burg	1	23.2093	12.4544	11.2161	72.5128	0.790193	0.757915	0.149875	3.90684e-05	0.00703301
FBpp0309722_rdgC	1	mle	1	21.3857	11.3151	11.1605	83.7694	0.789647	0.757285	0.112091	3.97345e-05	0.00703301
FBpp0306220_CG32082	0	mle	1	23.3906	4.4871	9.91836	34.1174	0.788557	0.756027	0.11201	4.10918e-05	0.00714565
FBpp0293271_mbc	0	burg	1	23.3906	1.54735	13.5179	18.7849	0.785681	0.752709	0.0659029	4.48634e-05	0.00766699
FBpp0305452_tim	0	mle	1	23.0308	110.374	14.7567	147.203	0.784478	0.751321	0.646437	4.65261e-05	0.00781639
FBpp0076495_Pdp1	0	mle	1	22.0147	1.27539	14.7117	1.29123	0.782699	0.749268	0.836495	4.90798e-05	0.00800333
FBpp0083150_cry	0	mle	1	23.0308	49.4806	5.5557	168.862	0.782477	0.749012	0.256769	4.94063e-05	0.00800333
FBpp0309126_CG2258	0	mle	1	24.95	9.36695	18.8035	60.6195	0.781188	0.747525	0.134513	5.13404e-05	0.00800333
FBpp0309124_Gclc	0	mle	1	24.95	9.36695	18.8035	60.6195	0.781188	0.747525	0.134513	5.13404e-05	0.00800333
FBpp0303978_CG15739	1	yule-walker	1	25.1597	9.4642	10.2167	48.4175	0.780552	0.746791	0.152557	5.23183e-05	0.00800333
FBpp0080064_kek4	0	mle	1	21.234	3.1141	9.7531	26.9493	0.780298	0.746498	0.0960104	5.27135e-05	0.00800333
FBpp0293625_CG9990	0	mle	1	25.3729	18.3322	19.5538	110.548	0.779505	0.745582	0.139382	5.39629e-05	0.00800333
FBpp0306945_crb	0	burg	1	21.854	3.30933	10.6022	23.1605	0.778753	0.744715	0.117517	5.517e-05	0.00800333
FBpp0074222_CG12991	0	mle	1	25.8103	7.58463	24.3007	50.361	0.778044	0.743897	0.11776	5.63286e-05	0.00800333
FBpp0307241_CG12992	0	mle	1	25.8103	7.58463	24.3007	50.361	0.778044	0.743897	0.11776	5.63286e-05	0.00800333
FBpp0071996_Sesn	0	burg	1	22.3433	5.74407	11.3148	41.9446	0.777287	0.743023	0.113304	5.75905e-05	0.00800333
FBpp0291785_CG42663	0	burg	1	21.3857	1.05405	12.4149	10.0427	0.777034	0.742732	0.087818	5.80165e-05	0.00800333
FBpp0070455_per	0	burg	1	22.1778	19.179	13.8227	23.9389	0.776964	0.74265	0.677123	5.81356e-05	0.00800333
FBpp0087493_egr	0	mle	1	24.7438	2.88884	11.1464	15.3213	0.776325	0.741913	0.149489	5.92262e-05	0.00804179
FBpp0082770_CG14880	0	burg	1	22.855	5.27736	13.3447	15.3815	0.77449	0.739796	0.290874	6.24567e-05	0.00825812
FBpp0085467_CG9436	1	yule-walker	1	22.1778	7.40936	15.6218	60.0212	0.774474	0.739777	0.0965043	6.24858e-05	0.00825812
FBpp0289984_CG12541	0	burg	1	20.5068	3.50271	9.55692	20.3799	0.773949	0.739172	0.141796	6.34374e-05	0.00827357
FBpp0310917_CG45093	0	burg	1	22.5113	8.03285	12.4472	29.5744	0.773205	0.738313	0.223179	6.48072e-05	0.00834245
FBpp0085081_CG15545	0	mle	1	26.0348	2.00393	8.87557	10.2137	0.772004	0.736927	0.153994	6.70707e-05	0.00841525
FBpp0085080_CG15546	0	mle	1	26.0348	2.00393	8.87557	10.2137	0.772004	0.736927	0.153994	6.70707e-05	0.00841525
FBpp0306054_CG31324	0	mle	1	23.3906	10.0902	13.4198	27.4891	0.769063	0.733534	0.315121	7.28966e-05	0.00903189
FBpp0300885_CG10237	0	default	1	24	79.5723	17.4673	239.999	0.768063	0.73238	0.28815	7.49739e-05	0.00917458
FBpp0081312_CG2767	0	mle	1	24.95	21.9495	24.6805	130.187	0.767365	0.731575	0.134635	7.64513e-05	0.00924129
FBpp0070458_CG2681	0	mle	1	23.7619	11.2158	10.444	25.6377	0.766502	0.730579	0.371499	7.83147e-05	0.00935248
FBpp0082774_CG10311	1	yule-walker	1	22.855	16.0989	10.4871	106.242	0.764785	0.728598	0.126552	8.21338e-05	0.00962085
FBpp0080715_CG17572	0	yule-walker	1	24.7438	10.9788	10.655	43.5966	0.764224	0.72795	0.20548	8.34165e-05	0.00962085
FBpp0288535_RhoGAP15B	1	yule-walker	1	23.2093	0.681901	11.4479	7.52167	0.764199	0.727922	0.0754855	8.34739e-05	0.00962085
FBpp0292542_CG17111	0	mle	1	22.855	3.86194	12.0688	35.5668	0.762608	0.726086	0.0895994	8.72025e-05	0.00983137
FBpp0308360_CG13631	1	mle	1	24.541	41.7531	19.249	121.716	0.762574	0.726047	0.305143	8.72842e-05	0.00983137
FBpp0084185_to	0	yule-walker	1	24.95	44.6194	22.7144	53.4049	0.761328	0.724609	0.662207	9.03057e-05	0.0100405
FBpp0079407_Mco1	0	burg	1	23.3906	0.891781	13.371	2.47969	0.760979	0.724206	0.296595	9.11667e-05	0.0100405
FBpp0100129_nuf	1	mle	1	21.3857	5.25061	11.3998	57.872	0.757042	0.719663	0.0777962	0.000101381	0.0110428
FBpp0291719_kar	1	mle	1	22.1778	0.749656	6.72783	2.99534	0.755544	0.717936	0.200598	0.000105512	0.0113677
FBpp0075359_CG12355	1	mle	1	23.2093	10.1517	14.9271	73.5796	0.754207	0.716393	0.123353	0.00010932	0.0115208
FBpp0112440_CG17159	0	mle	1	24.1452	7.37845	2.89149	57.7693	0.753829	0.715956	0.104858	0.000110419	0.0115208
FBpp0310818_CG17162	0	mle	1	24.1452	7.37845	2.89149	57.7693	0.753829	0.715956	0.104858	0.000110419	0.0115208
FBpp0088598_JhI-21	1	yule-walker	1	21.5396	3.60382	13.4111	24.2287	0.752213	0.714092	0.129716	0.000115214	0.0118959
FBpp0076411_CdsA	0	mle	1	24.3415	44.5212	1.84586	419.639	0.751694	0.713493	0.087642	0.000116792	0.0119345
FBpp0084563_Mtl	0	mle	1	26.2632	1.28632	7.12012	15.5465	0.749423	0.710872	0.0659215	0.000123914	0.0125331
FBpp0081250_wtrw	1	mle	1	22.0147	7.93149	15.3385	61.5372	0.748844	0.710205	0.109215	0.000125785	0.0125938
FBpp0086524_CG8152	0	yule-walker	1	23.952	0.712667	10.0526	6.02081	0.747198	0.708305	0.097671	0.000131243	0.0130088
FBpp0082904_CG14329	0	mle	1	27.4679	19.5538	24.9296	35.3775	0.745016	0.705788	0.439678	0.000138781	0.0136197
FBpp0084456_CG6330	0	mle	1	22.1778	9.60808	15.3279	155.545	0.744042	0.704664	0.0524575	0.000142265	0.0136906
FBpp0311007_Tsp97E	0	mle	1	22.1778	9.60808	15.3279	155.545	0.744042	0.704664	0.0524575	0.000142265	0.0136906
FBpp0288885_CG42269	0	default	1	24	2.43556	18.7581	6.21323	0.74327	0.703774	0.330847	0.000145075	0.0136951
FBpp0076755_CG6602	0	default	1	24	2.43556	18.7581	6.21323	0.74327	0.703774	0.330847	0.000145075	0.0136951
FBpp0077576_Rim2	0	mle	1	23.2093	6.16434	11.0898	54.0768	0.740591	0.700682	0.0981222	0.000155202	0.0145129
FBpp0310765_CG3940	0	mle	1	24.7438	22.484	11.3804	74.5157	0.740201	0.700232	0.247541	0.000156728	0.0145186
FBpp0308658_Mppe	1	mle	1	24.541	28.6646	23.6841	128.218	0.737658	0.697298	0.183291	0.00016697	0.0152224
FBpp0112413_Gfat1	0	mle	1	24.95	9.82715	18.3244	31.9038	0.737555	0.697179	0.259726	0.000167397	0.0152224
FBpp0301165_Cda5	0	mle	1	24.7438	1.68869	22.1893	22.429	0.734187	0.693293	0.0708048	0.000181862	0.0163657
FBpp0302891_Epac	0	yule-walker	1	21.6957	4.46222	9.99394	58.5853	0.733871	0.692928	0.0638785	0.000183273	0.0163657
FBpp0310223_CG12520	0	mle	1	26.973	0.331285	20.9004	0.608031	0.732562	0.691418	0.432111	0.000189212	0.0167112
FBpp0088794_CG33298	0	mle	1	24.95	1.08061	9.41333	12.3609	0.73228	0.691092	0.0737995	0.000190513	0.0167112
FBpp0289775_Csk	1	mle	1	24.7438	1.5578	24.1281	28.6437	0.730101	0.688578	0.0444902	0.000200822	0.0174609
FBpp0075185_Pdh	0	mle	1	25.1597	865.682	25.1359	2680.87	0.727706	0.685815	0.285471	0.00021269	0.0183013
FBpp0310629_Ank2	0	mle	1	24.3415	57.203	0.870764	302.506	0.727053	0.685061	0.156817	0.000216027	0.0183013
FBpp0307811_CG44195	0	mle	1	24.3415	57.203	0.870764	302.506	0.727053	0.685061	0.156817	0.000216027	0.0183013
FBpp0075028_Nc73EF	1	burg	1	24.7438	17.8821	0.149684	231.497	0.726183	0.684057	0.0640812	0.000220543	0.0185256
FBpp0112030_CG13563	0	mle	1	24.7438	0.476558	14.2239	1.05595	0.724884	0.682559	0.37781	0.000227431	0.0189436
FBpp0082450_CG14855	0	mle	1	22.5113	1.75286	14.5741	3.86231	0.72382	0.68133	0.375557	0.000233213	0.0191042
FBpp0082451_CG14856	0	mle	1	22.5113	1.75286	14.5741	3.86231	0.72382	0.68133	0.375557	0.000233213	0.0191042
FBpp0311004_eys	1	mle	1	21.6957	16.2858	10.1283	71.0966	0.721344	0.678474	0.194186	0.000247138	0.020079
FBpp0310365_MESR3	0	mle	1	23.3906	5.91088	12.8682	34.2203	0.71973	0.676612	0.156415	0.000256593	0.0206776
FBpp0079095_Cyp4d21	0	default	1	24	47.8972	18.2276	96.8854	0.717324	0.673835	0.442667	0.000271256	0.021683
FBpp0083296_CG4288	1	burg	1	22.6818	5.40443	14.0185	23.7668	0.716692	0.673106	0.189992	0.000275222	0.0217778
FBpp0310287_CG34165	0	mle	1	26.4956	23.5082	22.2787	73.0316	0.716437	0.672812	0.286317	0.000276837	0.0217778
FBpp0071672_CG6613	1	mle	1	27.4679	1.6084	6.47364	17.3629	0.715603	0.67185	0.0745005	0.000282169	0.0220199
FBpp0309289_IM3	0	mle	1	24.3415	1131.35	13.0348	3175.92	0.715265	0.67146	0.300149	0.000284357	0.0220199
FBpp0087520_oys	1	yule-walker	1	22.3433	8.59446	14.118	46.056	0.714274	0.670316	0.156462	0.000290854	0.0223484
FBpp0304024_CG42367	0	yule-walker	1	25.3729	28.3045	22.0683	28.5349	0.713221	0.669102	0.805234	0.000297888	0.0225591
FBpp0071748_dnr1	1	burg	1	22.3433	5.70983	10.9817	34.8742	0.713128	0.668993	0.141937	0.000298522	0.0225591
FBpp0080732_CG10621	0	mle	1	25.8103	25.0607	13.1456	75.3227	0.712847	0.66867	0.314594	0.000300424	0.0225591
FBpp0087145_CG13188	0	burg	1	21.5396	1.10928	16.186	3.42299	0.711499	0.667114	0.280046	0.000309715	0.0229739
FBpp0070871_kdn	0	burg	1	22.6818	39.5269	3.81539	261.152	0.71123	0.666804	0.12617	0.000311594	0.0229739
FBpp0081671_tws	1	burg	1	22.1778	4.29952	11.3489	35.3615	0.711044	0.666589	0.105046	0.000312901	0.0229739
FBpp0075787_rols	0	burg	1	22.5113	1.68482	14.9395	7.21277	0.710426	0.665876	0.193014	0.000317274	0.0230512
FBpp0075149_st	1	mle	1	24.95	4.38991	6.93351	19.127	0.710154	0.665562	0.214521	0.000319221	0.0230512
FBpp0312171_vri	0	burg	1	26.4956	0.392833	16.2267	0.835424	0.709824	0.665182	0.489972	0.000321588	0.0230512
FBpp0071761_wdp	0	default	1	24	4.13675	12.3633	25.4454	0.709593	0.664915	0.13809	0.000323256	0.0230512
FBpp0311159_CG10623	0	burg	1	23.952	3.47162	8.39052	49.1421	0.708431	0.663574	0.0602538	0.000331758	0.0232042
FBpp0080729_Nak	0	burg	1	23.952	3.47162	8.39052	49.1421	0.708431	0.663574	0.0602538	0.000331758	0.0232042
FBpp0073485_CG2556	0	mle	1	24.541	1.45343	12.3421	3.61991	0.708341	0.66347	0.370235	0.000332424	0.0232042
FBpp0078159_CG11425	0	mle	1	23.5748	2.95401	21.0766	14.0096	0.705955	0.660718	0.179047	0.000350498	0.0242947
FBpp0113090_CG8008	1	mle	1	23.0308	5.14528	17.8775	18.2723	0.705332	0.659998	0.239917	0.00035536	0.0244156
FBpp0289570_kon	1	mle	1	21.0845	0.72493	13.8428	3.60817	0.705101	0.659732	0.17069	0.000357169	0.0244156
FBpp0305897_Unc-76	0	mle	1	27.9813	3.514	20.0003	67.2094	0.70473	0.659304	0.0485919	0.000360099	0.0244472
FBpp0077092_CG2837	0	burg	1	27.2182	3.41195	18.232	7.79536	0.704154	0.658639	0.397324	0.000364695	0.0245217
FBpp0306444_Esyt2	1	burg	1	22.1778	5.86979	7.84259	47.818	0.703973	0.658431	0.10564	0.000366143	0.0245217
FBpp0288558_uif	0	mle	1	22.6818	1.37948	13.3822	7.75303	0.702367	0.656577	0.166962	0.00037925	0.025229
FBpp0072572_l(3)02640	0	mle	1	24.541	5.11392	0.243359	52.6423	0.700826	0.654799	0.0816641	0.000392199	0.0259165
FBpp0306060_CG34279	1	mle	1	20.3673	2.55129	11.7901	29.3187	0.69954	0.653315	0.0786158	0.000403286	0.0261266
FBpp0111390_CG34280	1	mle	1	20.3673	2.55129	11.7901	29.3187	0.69954	0.653315	0.0786158	0.000403286	0.0261266
FBpp0308614_Sur-8	1	mle	1	20.3673	2.55129	11.7901	29.3187	0.69954	0.653315	0.0786158	0.000403286	0.0261266
FBpp0297558_mbl	0	mle	1	23.3906	5.34999	0.464321	44.5474	0.69714	0.650546	0.104529	0.000424688	0.0273345
FBpp0087746_CG8170	0	mle	1	24.3415	1.22358	21.1904	1.96619	0.696633	0.649962	0.528856	0.000429329	0.0274549
FBpp0308393_ana	0	mle	1	22.6818	2.44173	16.2668	10.8716	0.69201	0.644627	0.218129	0.000473686	0.0300973
FBpp0311125_CG7084	0	mle	1	24.1452	5.16737	11.2519	33.2481	0.690907	0.643354	0.133088	0.000484823	0.0306087
FBpp0088792_CG33275	1	burg	1	22.3433	2.55042	9.86435	26.1101	0.690538	0.642929	0.0859473	0.000488592	0.0306514
FBpp0086662_CG8468	0	burg	1	23.2093	8.11013	10.1053	35.7134	0.690217	0.642558	0.216083	0.000491899	0.0306648
FBpp0111806_stumps	0	burg	1	22.1778	1.83849	14.5548	9.31274	0.689887	0.642177	0.167721	0.000495315	0.0306848
FBpp0076002_CG6409	0	mle	1	24.541	152.999	17.1421	545.215	0.688281	0.640324	0.262761	0.000512226	0.0315353
FBpp0292305_Wnt10	0	burg	1	22.5113	0.131599	9.33729	0.973704	0.686017	0.637712	0.131748	0.000536894	0.0323087
FBpp0080798_CG13077	0	mle	1	26.0348	19.8875	23.8103	117.129	0.685946	0.63763	0.144184	0.000537687	0.0323087
FBpp0071141_cyr	0	burg	1	22.3433	2.39255	15.768	3.28714	0.685763	0.637419	0.681585	0.000539721	0.0323087
FBpp0079684_CG18302	0	mle	1	25.1597	4.45887	14.4991	12.8185	0.685508	0.637125	0.301961	0.000542577	0.0323087
FBpp0292991_CG42806	0	mle	1	23.7619	60.5037	12.2411	455.177	0.685221	0.636794	0.117129	0.000545801	0.0323087
FBpp0308977_Cp1	0	mle	1	23.7619	60.5037	12.2411	455.177	0.685221	0.636794	0.117129	0.000545801	0.0323087
FBpp0079100_Myo28B1	1	mle	1	21.234	2.25299	10.8311	8.62341	0.685061	0.636609	0.252973	0.000547606	0.0323087
FBpp0071439_CG1628	0	default	1	24	8.90076	17.6296	43.0301	0.684484	0.635943	0.176847	0.000554166	0.0323111
FBpp0297865_CG43347	0	default	1	24	8.90076	17.6296	43.0301	0.684484	0.635943	0.176847	0.000554166	0.0323111
FBpp0073093_Hexo1	1	mle	1	22.6818	15.8595	3.3429	80.308	0.682966	0.634191	0.167314	0.00057173	0.0331403
FBpp0088515_CG5002	1	mle	1	23.7619	1.97524	12.8318	8.71911	0.68163	0.63265	0.197016	0.00058757	0.0335941
FBpp0304063_pes	0	mle	1	22.6818	3.0839	12.7748	21.3456	0.681412	0.632399	0.128773	0.000590187	0.0335941
FBpp0083440_r-l	0	mle	1	21.3857	1.97126	14.7522	7.39915	0.681401	0.632385	0.246029	0.000590325	0.0335941
FBpp0074993_Sec3	0	burg	1	27.2182	0.710482	26.2644	11.4011	0.680531	0.631381	0.0553156	0.000600884	0.0335941
FBpp0074891_CG32195	0	mle	1	27.7222	4.04612	17.472	15.2851	0.679533	0.63023	0.234419	0.000613188	0.0335941
FBpp0074890_CG7341	0	mle	1	27.7222	4.04612	17.472	15.2851	0.679533	0.63023	0.234419	0.000613188	0.0335941
FBpp0071243_CG15368	0	burg	1	26.2632	12.2351	0.940743	31.5526	0.679515	0.630209	0.340946	0.000613411	0.0335941
FBpp0071244_CG15369	0	burg	1	26.2632	12.2351	0.940743	31.5526	0.679515	0.630209	0.340946	0.000613411	0.0335941
FBpp0071242_Obp8a	0	burg	1	26.2632	12.2351	0.940743	31.5526	0.679515	0.630209	0.340946	0.000613411	0.0335941
FBpp0072378_CG13875	0	mle	1	23.952	0.337379	21.9144	1.74433	0.679278	0.629936	0.171742	0.000616367	0.0335941
FBpp0071193_CG1785	1	burg	1	26.7321	0.787005	2.93224	7.80814	0.67924	0.629892	0.0904894	0.000616841	0.0335941
FBpp0087553_dap	1	yule-walker	1	20.7917	0.550588	12.1596	4.76221	0.678353	0.628869	0.109738	0.000628005	0.0340152
FBpp0081216_TfIIFalpha	0	burg	1	20.7917	1.03011	3.54883	14.1852	0.675674	0.625778	0.0652157	0.000662793	0.0357044
FBpp0298016_CG15202	0	mle	1	23.3906	11.019	15.2407	70.8414	0.674393	0.6243	0.142231	0.000679999	0.0364333
FBpp0309215_Akap200	1	yule-walker	1	24.3415	7.95742	11.8439	49.979	0.672186	0.621753	0.141942	0.000710523	0.037864
FBpp0078626_CG31516	0	mle	1	23.0308	0.758886	22.1307	1.04959	0.67135	0.620788	0.668837	0.000722387	0.0381152
FBpp0075430_CG9628	1	burg	1	23.2093	17.9712	11.0988	151.125	0.671124	0.620528	0.104366	0.00072562	0.0381152
FBpp0291540_verm	0	mle	1	24.7438	3.25517	21.2011	13.733	0.671044	0.620435	0.201709	0.000726773	0.0381152
FBpp0300618_CG43394	0	burg	1	23.0308	1.96937	16.3089	10.1063	0.67016	0.619415	0.188576	0.000739561	0.0385817
FBpp0308969_CG1764	1	burg	1	23.2093	3.69435	0.853578	25.0776	0.669484	0.618636	0.143907	0.000749458	0.0388933
FBpp0074925_CG5535	1	burg	1	21.234	2.43862	16.0666	7.37535	0.668718	0.617752	0.276364	0.000760826	0.0390795
FBpp0078494_5-HT2A	0	burg	1	22.6818	3.48152	12.9179	30.2614	0.668482	0.617479	0.109275	0.000764354	0.0390795
FBpp0082439_Cys	1	mle	1	23.2093	491.481	13.9155	2108.88	0.668448	0.61744	0.201415	0.000764873	0.0390795
FBpp0309283_Swip-1	0	burg	1	23.7619	10.7367	3.2699	67.1189	0.66769	0.616565	0.139099	0.000776308	0.0392371
FBpp0308570_Drip	0	mle	1	23.3906	11.2574	10.0673	49.4803	0.66732	0.616138	0.20113	0.000781946	0.0392371
FBpp0074427_bnb	0	mle	1	24.1452	49.9217	13.1791	184.222	0.667242	0.616048	0.24089	0.000783137	0.0392371
FBpp0309520_NnaD	1	yule-walker	1	23.0308	4.84783	3.26319	26.6219	0.667199	0.615999	0.156576	0.000783792	0.0392371
FBpp0112117_CG7878	0	mle	1	24.7438	4.35379	9.36284	33.9633	0.666394	0.61507	0.112874	0.0007962	0.0394324
FBpp0081288_puc	0	mle	1	24.7438	4.35379	9.36284	33.9633	0.666394	0.61507	0.112874	0.0007962	0.0394324
FBpp0111414_CG34305	0	mle	1	25.8103	201.939	23.3794	490.527	0.666008	0.614624	0.369767	0.000802207	0.0394324
FBpp0076677_sfl	1	yule-walker	1	20.6483	1.26228	9.91599	15.0593	0.665918	0.614521	0.0728943	0.000803605	0.0394324
FBpp0308341_spir	0	mle	1	25.1597	8.28518	0.193269	78.1419	0.665125	0.613606	0.095054	0.000816087	0.0398476
FBpp0073737_CG9400	1	yule-walker	1	24.3415	4.42944	13.2034	11.0768	0.664087	0.612408	0.354281	0.000832673	0.0404581
FBpp0288685_CG31869	0	burg	1	23.3906	2.09456	22.02	12.6037	0.663576	0.611818	0.146922	0.000840944	0.0404761
FBpp0311765_Lsp1beta	0	burg	1	27.2182	15.2982	14.3773	31.6217	0.663313	0.611515	0.476137	0.000845226	0.0404761
FBpp0290243_Drak	1	mle	2	24.95,21.695652173913	4.63889143847852,2.98206703271409	21.1214524275202,6.32875821139126	26.134	0.796583	0.722613	0.139463	0.000845294	0.0404761
FBpp0078885_CG9507	1	default	1	24	9.42144	14.7418	39.4774	0.661898	0.609883	0.207481	0.000868576	0.0407921
FBpp0297095_CG10550	0	mle	1	22.0147	18.8179	14.2606	122.781	0.661767	0.609731	0.133476	0.000870773	0.0407921
FBpp0305979_CG9451	0	burg	1	27.9813	4.65999	14.624	24.8424	0.661501	0.609424	0.182201	0.000875228	0.0407921
FBpp0292113_CG32553	0	mle	1	23.952	6.74763	2.62441	15.8262	0.661412	0.609322	0.371132	0.000876722	0.0407921
FBpp0072875_scramb2	0	burg	1	23.0308	3.46304	10.1202	35.0261	0.661411	0.60932	0.087576	0.00087675	0.0407921
FBpp0086266_CG8306	1	yule-walker	1	23.5748	11.1607	15.0444	52.9087	0.660961	0.608801	0.185125	0.000884353	0.0407921
FBpp0080017_CG5287	0	mle	1	21.854	4.81406	10.3169	46.4646	0.660878	0.608706	0.094444	0.000885749	0.0407921
FBpp0080018_CG5458	0	mle	1	21.854	4.81406	10.3169	46.4646	0.660878	0.608706	0.094444	0.000885749	0.0407921
FBpp0310776_wake	0	yule-walker	1	21.6957	0.895296	10.6966	15.7612	0.660691	0.60849	0.0510281	0.000888932	0.0407921
FBpp0111759_Hnf4	1	default	1	24	3.65008	17.0242	29.3743	0.660135	0.607848	0.115489	0.000898446	0.0410387
FBpp0073028_CG10863	0	yule-walker	1	24.541	37.9249	10.9028	259.837	0.659606	0.607238	0.127938	0.000907575	0.0412655
FBpp0086196_inaC	1	mle	1	22.5113	87.9073	4.31838	423.764	0.658158	0.605567	0.178138	0.000932964	0.0422262
FBpp0081576_eca	0	burg	1	27.4679	3.68725	5.7729	56.9357	0.657034	0.60427	0.0692086	0.000953085	0.0427527
FBpp0087734_CG8237	0	default	1	24	2.04566	1.88854	22.0849	0.656627	0.6038	0.0846958	0.000960465	0.0427527
FBpp0085933_fj	0	burg	1	22.6818	0.211201	12.4715	0.706969	0.656574	0.603739	0.265509	0.000961431	0.0427527
FBpp0075209_SsRbeta	1	burg	1	22.5113	9.62259	8.12709	112.985	0.656551	0.603712	0.0764689	0.00096185	0.0427527
FBpp0075390_CG13458	0	default	1	24	0.805538	13.7128	2.31803	0.655521	0.602524	0.310499	0.000980746	0.043276
FBpp0099384_CG33970	0	burg	1	23.952	12.3268	18.1894	56.1413	0.655014	0.601939	0.20109	0.000990175	0.043276
FBpp0306706_CG13685	0	mle	1	20.7917	1.00925	7.42078	15.4469	0.654849	0.601749	0.060111	0.000993256	0.043276
FBpp0309089_shf	1	mle	1	24.3415	1.823	13.4145	7.84468	0.65467	0.601542	0.210347	0.000996602	0.043276
FBpp0080521_Lrch	0	mle	1	22.0147	2.47901	4.70435	18.4636	0.654588	0.601448	0.115963	0.000998135	0.043276
FBpp0082363_CG9649	1	burg	1	24.3415	8.66347	1.05174	38.2529	0.654499	0.601345	0.198211	0.000999818	0.043276
FBpp0081128_CG10068	1	burg	1	20.6483	1.4033	11.2025	16.5625	0.654221	0.601024	0.0774247	0.00100506	0.0433137
FBpp0084993_CG15535	0	yule-walker	1	20.094	1.64051	9.09289	13.7951	0.653828	0.600571	0.107566	0.00101251	0.0433263
FBpp0087978_CG2144	1	burg	1	23.952	1.00255	6.59868	11.1445	0.653745	0.600474	0.0789838	0.00101409	0.0433263
FBpp0084437_T48	1	yule-walker	1	27.7222	1.59847	21.3281	9.64515	0.653511	0.600205	0.136074	0.00101854	0.0433296
FBpp0075894_CG7607	0	mle	1	24.3415	39.2823	14.0102	170.915	0.652875	0.599471	0.20178	0.00103076	0.0436621
FBpp0099945_hh	0	yule-walker	1	25.1597	1.05643	22.5496	2.29098	0.6526	0.599154	0.398586	0.00103607	0.0437003
FBpp0071595_CG30285	0	mle	1	23.7619	17.7363	10.9565	78.6325	0.652135	0.598618	0.22143	0.00104512	0.0438951
FBpp0307620_CG11073	0	burg	1	21.3857	9.67786	9.7505	92.975	0.650941	0.597239	0.0937273	0.00106867	0.0445069
FBpp0307622_CG44163	0	burg	1	21.3857	9.67786	9.7505	92.975	0.650941	0.597239	0.0937273	0.00106867	0.0445069
FBpp0071820_inaD	0	mle	1	25.1597	97.5884	0.373569	489.137	0.649087	0.5951	0.176544	0.00110611	0.0455214
FBpp0084502_gb	0	burg	1	23.2093	6.71446	5.11081	15.3245	0.649084	0.595096	0.382632	0.00110618	0.0455214
FBpp0288524_CG17777	0	mle	1	25.8103	3.95445	23.5152	7.07734	0.64889	0.594873	0.473334	0.00111014	0.0455214
FBpp0072623_Cct1	0	burg	1	22.0147	10.511	8.19941	105.363	0.648606	0.594546	0.0863934	0.00111599	0.0455214
FBpp0072625_Cct2	0	burg	1	22.0147	10.511	8.19941	105.363	0.648606	0.594546	0.0863934	0.00111599	0.0455214
FBpp0296973_jvl	0	mle	1	26.0348	3.08344	24.4752	28.3896	0.647351	0.593098	0.095604	0.00114216	0.0462905
FBpp0077109_CG15630	0	mle	1	25.8103	6.41261	22.7057	78.2139	0.646998	0.59269	0.0693252	0.00114961	0.0462905
FBpp0308472_Camta	0	burg	1	22.0147	1.04105	11.1234	17.7089	0.646848	0.592517	0.0560878	0.00115279	0.0462905
FBpp0311935_Sdr	0	mle	1	21.6957	2.54729	11.4598	12.0382	0.646813	0.592477	0.191909	0.00115353	0.0462905
FBpp0073261_Ork1	0	burg	1	22.3433	2.51541	19.9016	14.5721	0.645099	0.590499	0.155258	0.00119041	0.0475781
FBpp0075237_CG13055	0	mle	1	27.7222	0.503199	22.7615	2.64492	0.644405	0.589698	0.156264	0.00120563	0.0478046
FBpp0072163_Dat	0	burg	1	23.7619	17.6094	12.4733	149.041	0.6444	0.589693	0.107039	0.00120572	0.0478046
FBpp0288680_Rrp1	1	mle	2	22.3432835820896,25.5897435897436	0.524875058898025,0.402268431052747	4.21663782859634,17.297080924807	3.12406	0.78059	0.700804	0.127308	0.00126077	0.049788
FBpp0311627_Amy-p	0	burg	2	20.648275862069,27.2181818181818	10.4337024128393,20.6283523548977	20.514182583682,10.5005430854515	36.6112	0.77927	0.699004	0.411828	0.00130127	0.0511832
FBpp0080939_Ns4	0	mle	1	20.5068	1.51647	7.29075	17.8785	0.639013	0.583476	0.0750077	0.00132953	0.0518262
FBpp0084799_CG2310	1	mle	2	27.2181818181818,21.695652173913	2.18626321723593,2.7500601849273	6.25799412104609,14.5265693844534	11.7713	0.778072	0.697371	0.25186	0.00133891	0.0518262
FBpp0079387_CG31886	0	default	1	24	0.891675	15.6988	4.36375	0.638515	0.582902	0.182813	0.0013415	0.0518262
FBpp0085610_CG13868	0	mle	1	21.5396	13.7643	17.0539	150.841	0.638335	0.582695	0.0774376	0.00134582	0.0518262
FBpp0304091_CG14257	1	yule-walker	1	27.7222	0.703363	23.1818	2.17152	0.638325	0.582683	0.272068	0.00134607	0.0518262
FBpp0083061_fru	0	burg	1	22.3433	8.80534	6.30123	40.1559	0.638205	0.582544	0.188888	0.00134899	0.0518262
FBpp0076158_CG4476	1	yule-walker	1	21.5396	3.41052	8.96481	6.54332	0.637462	0.581687	0.475619	0.00136708	0.0521368
FBpp0311707_CG14495	1	yule-walker	1	22.0147	9.32281	12.9583	23.7681	0.637442	0.581663	0.354847	0.00136759	0.0521368
FBpp0312334_foxo	0	mle	1	23.5748	2.05651	13.5394	21.022	0.636707	0.580815	0.0881413	0.00138572	0.0526254
FBpp0078248_Osi9	1	default	1	24	0.892658	13.0002	1.68442	0.636392	0.580453	0.489963	0.00139353	0.0527199
FBpp0099941_kay	0	mle	1	23.7619	2.77478	11.3352	41.8793	0.635637	0.579581	0.0591429	0.00141244	0.0530308
FBpp0084847_sro	0	mle	1	23.7619	2.77478	11.3352	41.8793	0.635637	0.579581	0.0591429	0.00141244	0.0530308
FBpp0083563_tsl	0	default	1	24	12.9459	13.7969	64.756	0.63506	0.578916	0.177391	0.00142704	0.0533508
FBpp0081990_CG6962	0	burg	1	20.094	0.365415	14.514	3.90429	0.634876	0.578703	0.0827492	0.00143173	0.0533508
FBpp0079222_CG14275	0	burg	1	23.3906	18.6698	15.122	60.9737	0.633629	0.577264	0.283756	0.00146383	0.0543427
FBpp0293418_CG43094	1	mle	1	27.7222	26.9149	22.4654	30.0238	0.633	0.576538	0.743082	0.00148023	0.0547464
FBpp0308434_CG15186	1	yule-walker	1	24.1452	1.98841	1.68986	10.8651	0.63274	0.576239	0.163734	0.00148705	0.0547944
FBpp0078482_CG1124	0	mle	1	21.5396	24.8325	11.1008	164.864	0.632465	0.575922	0.142159	0.0014943	0.0548575
FBpp0074936_CG5589	1	mle	1	20.9371	0.273499	7.17967	1.79696	0.6321	0.5755	0.130874	0.00150398	0.055009
FBpp0304734_pwn	0	yule-walker	1	23.3906	0.238821	11.5388	1.15593	0.63084	0.574046	0.190082	0.00153778	0.0560284
FBpp0077350_cnir	0	default	1	24	2.90787	4.90278	15.2275	0.630642	0.573818	0.17502	0.00154316	0.0560284
FBpp0297728_CG43288	0	yule-walker	1	27.9813	0.616619	10.3855	5.68029	0.629851	0.572905	0.102533	0.00156476	0.0566056
FBpp0292801_gpp	1	mle	2	23.7619047619048,20.648275862069	1.32565481455077,1.43678865116198	20.9198324295011,8.94011755174978	18.0168	0.771073	0.687826	0.0481688	0.00157668	0.0568292
FBpp0081358_CG11737	0	burg	1	21.854	3.66092	15.9659	29.4413	0.627962	0.570726	0.107922	0.00161739	0.0580854
FBpp0079771_porin	0	default	1	24	30.1903	3.70015	551.547	0.627085	0.569713	0.0588313	0.00164235	0.0586326
FBpp0080697_amd	0	default	1	24	1.96496	15.07	7.61719	0.626965	0.569575	0.256928	0.00164577	0.0586326
FBpp0304204_CG5618	1	yule-walker	1	23.0308	16.7322	19.1115	134.543	0.626395	0.568917	0.113643	0.0016622	0.0586326
FBpp0077834_eRF1	1	yule-walker	1	23.0308	16.7322	19.1115	134.543	0.626395	0.568917	0.113643	0.0016622	0.0586326
FBpp0077839_kin17	1	yule-walker	1	23.0308	16.7322	19.1115	134.543	0.626395	0.568917	0.113643	0.0016622	0.0586326
FBpp0073449_dy	0	burg	1	22.855	1.19071	13.6844	0.865392	0.626045	0.568513	1.25824	0.00167235	0.0587812
FBpp0081800_Sodh-2	1	burg	1	23.7619	4.05654	11.6613	17.8745	0.625278	0.567628	0.210949	0.00169478	0.0593118
FBpp0072484_CG13890	1	mle	1	24.95	1.9382	10.3259	23.8424	0.624819	0.567098	0.0725861	0.00170832	0.0593118
FBpp0075895_CG14141	0	burg	1	23.3906	21.1184	14.4431	78.2794	0.624803	0.56708	0.241013	0.00170878	0.0593118
FBpp0072696_metl	1	mle	1	27.7222	1.97059	3.44617	17.2937	0.62469	0.56695	0.117327	0.00171214	0.0593118
FBpp0310087_betaTub60D	0	yule-walker	1	27.7222	0.990622	10.9346	4.33964	0.624514	0.566747	0.205352	0.00171736	0.0593118
FBpp0112428_CG12567	0	burg	1	27.7222	2.34512	7.95831	38.3687	0.622696	0.564649	0.0510366	0.00177212	0.0609906
FBpp0070606_brn	1	yule-walker	1	24.95	2.38497	24.8704	9.52232	0.621049	0.562749	0.222908	0.001823	0.0621532
FBpp0083852_CG10208	0	burg	1	24.7438	3.57438	20.1133	26.6887	0.620995	0.562686	0.121343	0.00182472	0.0621532
FBpp0306915_Nup98-96	0	burg	1	24.7438	3.57438	20.1133	26.6887	0.620995	0.562686	0.121343	0.00182472	0.0621532
FBpp0304918_CNMa	0	default	1	24	0.536476	15.7549	1.22963	0.620532	0.562152	0.405704	0.00183924	0.0624332
FBpp0081087_CG2656	0	burg	1	26.973	2.28194	5.17325	20.2931	0.619973	0.561508	0.102376	0.00185691	0.0628181
FBpp0082228_GILT1	0	mle	1	23.7619	18.1093	15.3827	120.214	0.618723	0.560065	0.135974	0.00189698	0.0637322
FBpp0292992_CG42855	0	yule-walker	1	24.95	1.76276	10.5083	15.7828	0.61853	0.559843	0.106228	0.00190322	0.0637322
FBpp0310663_Sik3	0	yule-walker	1	24.95	1.76276	10.5083	15.7828	0.61853	0.559843	0.106228	0.00190322	0.0637322
FBpp0293051_CG42331	1	yule-walker	1	24.1452	0.40575	20.7594	1.09304	0.617992	0.559222	0.33853	0.00192074	0.0640879
FBpp0085187_ttk	1	mle	1	21.5396	2.19118	4.89459	19.1965	0.617808	0.559009	0.0997397	0.00192677	0.0640879
FBpp0081380_mRpS18A	1	mle	1	20.5068	4.62171	14.8398	39.6176	0.617561	0.558724	0.10418	0.00193488	0.0641421
FBpp0311955_CG32647	1	yule-walker	1	22.5113	12.9595	17.2925	54.33	0.61726	0.558377	0.208095	0.0019448	0.0642563
FBpp0297083_CG9674	1	yule-walker	1	27.2182	16.0974	21.8042	229.143	0.616953	0.558023	0.0598719	0.00195496	0.0643772
FBpp0312084_CG14310	0	burg	1	26.2632	0.620398	0.184825	1.68824	0.616505	0.557505	0.336338	0.00196988	0.064654
FBpp0083889_CG5902	0	yule-walker	1	21.6957	2.0161	14.1944	32.0778	0.615961	0.556878	0.0580863	0.0019881	0.0650366
FBpp0075935_Mocs1	1	mle	1	23.0308	2.01455	19.4959	11.9695	0.615581	0.55644	0.151354	0.00200091	0.0652403
FBpp0079978_spict	1	burg	1	23.3906	5.02271	8.23056	37.293	0.615354	0.556178	0.123387	0.00200862	0.0652768
FBpp0070574_Crg-1	0	mle	1	24.95	6.72161	9.45025	27.7337	0.614301	0.554963	0.230981	0.00204463	0.0660744
FBpp0078953_CG31636	1	default	1	24	3.68344	7.05852	17.3726	0.614098	0.554729	0.191366	0.00205163	0.0660744
FBpp0305673_TfIIB	0	burg	1	23.952	1.55064	8.35459	20.6284	0.613556	0.554103	0.0678943	0.00207043	0.0660744
FBpp0075887_CG11714	0	burg	1	22.5113	30.5914	3.71905	185.244	0.613349	0.553864	0.146701	0.00207766	0.0660744
FBpp0312400_Fuca	0	burg	1	22.5113	30.5914	3.71905	185.244	0.613349	0.553864	0.146701	0.00207766	0.0660744
FBpp0088370_Mob2	0	burg	1	22.5113	30.5914	3.71905	185.244	0.613349	0.553864	0.146701	0.00207766	0.0660744
FBpp0085976_olf186-F	0	mle	1	24.95	2.72467	12.1114	28.7918	0.612893	0.553338	0.100928	0.00209363	0.0660744
FBpp0309204_Arr1	0	mle	1	25.8103	2126.5	0.194868	8373.4	0.612575	0.552971	0.235221	0.00210485	0.0660744
FBpp0074952_CG7460	0	burg	1	22.1778	0.374548	1.55973	1.00563	0.612506	0.552892	0.356622	0.00210727	0.0660744
FBpp0075080_CG9701	1	mle	1	24.1452	5.19614	19.8622	17.5576	0.612362	0.552725	0.268712	0.00211237	0.0660744
FBpp0072281_Eap	0	burg	1	23.952	1.5418	1.23811	8.52971	0.61228	0.552631	0.171126	0.00211529	0.0660744
FBpp0291508_CG14967	1	mle	1	20.094	0.55226	8.76301	8.02448	0.612237	0.552581	0.0631771	0.00211682	0.0660744
FBpp0312216_ltd	0	mle	1	20.9371	29.6192	19.8195	233.453	0.612045	0.55236	0.141746	0.00212363	0.0660744
FBpp0086817_drk	1	mle	1	22.0147	1.8253	17.9626	23.8269	0.611896	0.552187	0.0695216	0.00212895	0.0660744
FBpp0312112_CG7781	0	default	1	24	7.57065	11.8831	106.698	0.611621	0.551871	0.0654016	0.00213875	0.0660744
FBpp0310709_Calx	0	burg	1	23.2093	6.41156	4.76077	80.4603	0.61159	0.551834	0.0708023	0.00213988	0.0660744
FBpp0085074_Cyp4c3	1	mle	1	24.1452	2.39351	6.19458	8.86607	0.611406	0.551622	0.245977	0.00214649	0.0660744
FBpp0291294_lbk	0	mle	1	25.3729	1.71464	23.0027	12.5495	0.610944	0.551089	0.125591	0.0021631	0.0661857
FBpp0100074_CG11889	1	mle	1	23.5748	31.4908	20.8019	54.2757	0.61075	0.550865	0.530548	0.00217013	0.0661857
FBpp0289408_CG11891	1	mle	1	23.5748	31.4908	20.8019	54.2757	0.61075	0.550865	0.530548	0.00217013	0.0661857
FBpp0309619_CG3091	0	mle	1	22.5113	10.9824	14.7158	93.8238	0.610457	0.550527	0.104848	0.00218077	0.066306
FBpp0087534_CG1441	1	yule-walker	1	25.1597	15.1195	22.0974	46.5074	0.608518	0.54829	0.295104	0.0022523	0.0682714
FBpp0080150_adat	1	mle	1	23.7619	9.27763	20.5027	64.6244	0.608198	0.547921	0.13052	0.00226429	0.0684258
FBpp0087044_Lac	1	yule-walker	1	23.7619	4.54745	12.0551	48.5128	0.607588	0.547217	0.0889738	0.0022873	0.0689111
FBpp0081041_crc	1	burg	1	20.5068	21.1251	17.0572	613.258	0.60713	0.546688	0.0302761	0.00230472	0.0692254
FBpp0302698_fok	0	default	1	24	15.5625	16.313	122.695	0.605596	0.544919	0.115473	0.00236383	0.0705895
FBpp0086118_CG30101	0	burg	1	23.0308	2.11029	20.4624	6.46275	0.605582	0.544903	0.351927	0.00236438	0.0705895
FBpp0071161_CG12065	1	mle	1	21.854	2.92027	13.3404	32.0777	0.605082	0.544326	0.0843129	0.00238393	0.0709596
FBpp0297529_CG6805	0	burg	1	22.5113	4.2384	21.2245	58.6905	0.604859	0.544068	0.0787598	0.00239269	0.0710071
FBpp0291036_Mnt	0	mle	1	20.3673	2.49004	10.6283	23.076	0.604465	0.543613	0.101812	0.00240826	0.0712558
FBpp0077688_ninaA	1	mle	1	23.2093	86.7194	0.928817	363.757	0.603925	0.54299	0.219159	0.00242971	0.0715689
FBpp0111715_Fas1	0	default	1	24	51.1093	2.64415	532.341	0.603835	0.542887	0.0900649	0.00243328	0.0715689
FBpp0076557_qm	0	default	1	24	7.28745	4.5715	50.5066	0.602893	0.5418	0.136283	0.00247115	0.0724677
FBpp0308453_Hydr1	0	mle	1	24.95	7.58058	9.61616	67.4682	0.601777	0.540512	0.107687	0.00251663	0.0735836
FBpp0082485_CG3987	1	yule-walker	1	20.5068	0.500363	1.9391	3.31467	0.60126	0.539915	0.143616	0.00253795	0.0739888
FBpp0291423_CG9150	0	burg	1	21.234	0.44887	9.76211	1.1044	0.600653	0.539215	0.418043	0.00256316	0.0744426
FBpp0070979_CG4615	1	mle	1	21.854	3.17114	17.4669	37.8347	0.600477	0.539012	0.0805104	0.00257053	0.0744426
FBpp0078936_homer	0	default	1	24	7.35297	3.31453	66.5213	0.600345	0.53886	0.101184	0.00257605	0.0744426
FBpp0083674_CG5278	1	mle	1	26.7321	0.976854	10.8047	2.03346	0.599769	0.538195	0.423864	0.00260029	0.0747924
FBpp0083818_Irk2	0	burg	1	22.5113	9.75779	15.2228	66.0846	0.59962	0.538023	0.134374	0.00260658	0.0747924
FBpp0082299_Dip-B	0	yule-walker	1	26.7321	22.5292	24.884	95.5668	0.599495	0.537879	0.21341	0.00261185	0.0747924
FBpp0088885_vari	0	default	1	24	4.95911	5.24969	66.7219	0.599343	0.537703	0.0681166	0.00261834	0.0747924
FBpp0309076_CG6472	0	mle	1	22.5113	0.879557	21.0391	3.02551	0.599065	0.537383	0.298242	0.00263015	0.0749139
FBpp0292635_CG42795	0	mle	1	24.541	2.32297	23.1571	38.8397	0.598786	0.537061	0.0575897	0.00264206	0.0750376
FBpp0080028_Prosalpha6T	0	burg	1	26.4956	0.669027	15.5122	1.34083	0.598206	0.536391	0.491495	0.00266702	0.0755299
FBpp0073250_CG1537	0	mle	1	21.0845	3.45448	13.4147	14.7667	0.597414	0.535478	0.220759	0.00270136	0.0762845
FBpp0310234_Ance-3	0	mle	1	21.3857	2.13346	9.58607	11.9477	0.597148	0.535171	0.195942	0.00271297	0.0763232
FBpp0083111_Rh2	0	mle	1	26.973	51.1305	21.2546	350.825	0.597023	0.535026	0.126984	0.00271845	0.0763232
FBpp0070648_peb	0	burg	1	27.7222	0.815869	25.1987	5.19098	0.596855	0.534833	0.141701	0.00272583	0.0763232
FBpp0303360_CG18812	1	mle	2	25.5897435897436,20.0939597315436	13.2506524302128,5.5466106306034	22.2311840092774,9.81096011443284	139.266	0.745446	0.652881	0.0695429	0.00275012	0.0767865
FBpp0292379_CG1358	0	burg	1	21.6957	5.37524	12.2279	63.0256	0.595768	0.533579	0.0820012	0.00277394	0.0772341
FBpp0290755_Rtnl1	1	mle	1	26.4956	22.5731	24.3482	363.203	0.594955	0.53264	0.0555557	0.00281042	0.0780305
FBpp0306657_CG6218	0	burg	1	23.3906	14.4859	0.467905	63.4863	0.594455	0.532063	0.212401	0.00283305	0.0784392
FBpp0306788_Csp	0	burg	1	20.5068	5.84979	11.6885	124.419	0.593549	0.531018	0.045449	0.00287446	0.0793638
FBpp0083204_CG11407	1	mle	1	24.541	41.8588	22.72	84.3229	0.59305	0.530443	0.45056	0.00289744	0.0797763
FBpp0085273_Df31	0	yule-walker	1	27.7222	6.08094	10.3944	66.1821	0.592024	0.529258	0.0969324	0.00294528	0.0808688
FBpp0071683_CG11275	0	mle	1	27.9813	5.87456	21.3128	43.3184	0.591751	0.528944	0.131529	0.0029581	0.0809963
FBpp0074289_CG7135	1	yule-walker	1	22.855	26.8282	11.6587	114.826	0.591494	0.528647	0.219821	0.00297024	0.0811047
FBpp0086186_IntS8	0	default	1	24	0.970739	6.166	5.29056	0.589514	0.526363	0.16901	0.00306505	0.0826694
FBpp0072679_Oseg4	0	burg	1	21.6957	1.913	1.03332	43.7848	0.589492	0.526336	0.0548729	0.00306615	0.0826694
FBpp0306205_drpr	0	burg	1	21.6957	1.913	1.03332	43.7848	0.589492	0.526336	0.0548729	0.00306615	0.0826694
FBpp0081234_SmD2	0	mle	1	24.1452	6.04458	5.25628	64.2215	0.589385	0.526214	0.0877028	0.00307133	0.0826694
FBpp0086380_clu	1	yule-walker	1	22.855	0.854291	21.335	12.9784	0.589211	0.526012	0.0621695	0.00307982	0.0826694
FBpp0084503_CG6074	1	burg	1	23.2093	8.79224	11.2342	23.8464	0.58907	0.52585	0.357921	0.00308669	0.0826694
FBpp0082136_Cyp313a4	1	yule-walker	1	20.9371	0.379287	19.1242	0.98216	0.589028	0.525801	0.361772	0.00308873	0.0826694
FBpp0288654_CG12746	0	mle	1	26.2632	2.02948	20.8632	36.785	0.588915	0.525671	0.0509392	0.00309426	0.0826694
FBpp0084752_CG14516	0	mle	1	22.0147	1.28478	1.74212	7.3295	0.588054	0.524678	0.165236	0.00313662	0.0835757
FBpp0086063_Ns2	1	mle	1	20.7917	1.06153	4.49178	17.5236	0.587428	0.523955	0.0650707	0.00316773	0.0841783
FBpp0311111_Fas3	1	yule-walker	1	27.4679	2.30853	22.4971	20.2062	0.587061	0.523531	0.098179	0.00318611	0.0844405
FBpp0289513_Eb1	1	mle	1	20.2297	3.90753	7.60785	86.6974	0.586579	0.522976	0.0407361	0.00321032	0.0848553
FBpp0072926_Drsl5	0	burg	1	25.5897	360.331	12.1819	875.727	0.585089	0.521256	0.374897	0.00328632	0.086633
FBpp0080280_vig	0	burg	1	21.6957	7.98552	12.5674	103.703	0.583852	0.519829	0.0740803	0.00335052	0.0876808
FBpp0084177_CG31108	1	burg	1	20.6483	0.86638	6.9942	18.0884	0.583788	0.519755	0.0433267	0.00335388	0.0876808
FBpp0084158_CG31510	1	burg	1	20.6483	0.86638	6.9942	18.0884	0.583788	0.519755	0.0433267	0.00335388	0.0876808
FBpp0310037_Sirup	1	burg	1	21.3857	29.6338	13.964	186.372	0.583538	0.519467	0.147978	0.00336699	0.0876808
FBpp0297216_CG43202	0	burg	1	27.9813	9.87497	10.7676	26.3003	0.583475	0.519394	0.37129	0.0033703	0.0876808
FBpp0071381_flw	0	burg	1	25.8103	6.99853	20.3851	89.0144	0.582952	0.518791	0.0749368	0.0033979	0.0881674
FBpp0290221_CG31612	0	burg	1	22.6818	0.211795	2.37664	1.12231	0.582688	0.518486	0.175258	0.00341191	0.0882998
FBpp0083697_Cyp6d4	0	mle	1	26.4956	1.15692	13.9946	5.58279	0.582043	0.517742	0.197192	0.0034463	0.0889577
FBpp0271849_CG30460	0	mle	1	25.1597	1.47662	10.8869	10.409	0.581467	0.517078	0.136216	0.00347729	0.0895245
FBpp0293717_CG8369	0	burg	1	23.5748	478.57	13.9803	2641.11	0.581115	0.516671	0.169414	0.00349638	0.0895821
FBpp0075431_dlp	0	mle	1	24.7438	1.9889	9.26991	14.9219	0.581092	0.516645	0.125199	0.00349761	0.0895821
FBpp0288977_prom	0	default	1	24	14.5165	6.73298	63.9785	0.5804	0.515846	0.210612	0.00353533	0.090315
FBpp0311556_CG42313	1	mle	1	27.2182	1.06912	24.5196	16.9749	0.580208	0.515625	0.0564103	0.00354584	0.0903506
FBpp0078395_kra	1	mle	1	22.5113	20.751	7.89654	259.908	0.579363	0.514649	0.0747107	0.00359252	0.0910626
FBpp0078895_KFase	0	mle	1	21.854	3.94257	10.0846	36.4408	0.579321	0.514601	0.102513	0.00359484	0.0910626
FBpp0309675_Magi	0	mle	1	22.855	0.824437	3.80977	5.12108	0.579204	0.514466	0.149044	0.00360135	0.0910626
FBpp0075193_Notum	0	burg	1	22.3433	0.158633	20.48	1.30485	0.578759	0.513952	0.151437	0.0036262	0.0914576
FBpp0302965_Dyrk2	0	burg	1	21.234	5.17758	11.2169	29.9874	0.578584	0.513751	0.164709	0.00363597	0.0914714
FBpp0084475_CG17189	1	mle	1	23.952	26.8713	11.6376	37.7668	0.578397	0.513535	0.695368	0.00364649	0.0915037
FBpp0079892_CG6766	0	burg	1	23.5748	3.16048	5.01513	51.341	0.578124	0.51322	0.0567217	0.00366185	0.0915084
FBpp0085845_IM2	1	yule-walker	1	26.973	173.332	13.0074	455.182	0.577981	0.513055	0.361303	0.00366991	0.0915084
FBpp0078158_CG11426	1	yule-walker	1	20.7917	1.46989	14.2326	12.8674	0.577903	0.512964	0.107519	0.00367437	0.0915084
FBpp0312094_CG12576	1	mle	1	20.6483	2.80636	6.07258	46.3042	0.57694	0.511854	0.0607545	0.00372919	0.092641
FBpp0294006_CG16974	1	mle	1	23.2093	7.33236	4.13814	83.409	0.576465	0.511306	0.084519	0.00375649	0.0930447
FBpp0077214_CG17593	0	burg	1	27.2182	3.36977	6.29224	43.6974	0.576331	0.511151	0.0698047	0.00376422	0.0930447
FBpp0074063_CG9782	0	burg	1	23.5748	2.29769	17.4025	14.9494	0.575779	0.510514	0.141949	0.00379621	0.093075
FBpp0074061_Rok	0	burg	1	23.5748	2.29769	17.4025	14.9494	0.575779	0.510514	0.141949	0.00379621	0.093075
FBpp0300864_AstA-R2	0	burg	1	22.3433	0.636844	12.4578	1.41646	0.575772	0.510506	0.432266	0.00379664	0.093075
FBpp0077061_CG14615	1	mle	1	24.95	2.45657	13.1341	16.6309	0.575662	0.510379	0.141033	0.003803	0.093075
FBpp0293725_acj6	0	yule-walker	1	21.234	0.34216	0.630961	3.542	0.575199	0.509845	0.0936786	0.00383006	0.0935063
FBpp0294010_CG4168	0	burg	1	23.5748	1.36967	19.4834	14.6512	0.574399	0.508921	0.0936035	0.00387721	0.0944249
FBpp0085978_olf186-M	0	burg	1	24.7438	1.71294	15.4224	10.9874	0.574188	0.508678	0.147734	0.00388971	0.094497
FBpp0303133_chp	0	burg	1	22.1778	85.6281	9.4247	533.781	0.573095	0.507417	0.153981	0.00395508	0.0954378
FBpp0073147_slow	1	yule-walker	1	22.1778	1.70639	14.0676	6.30505	0.572928	0.507224	0.252794	0.00396514	0.0954378
FBpp0071934_CG9812	0	mle	1	21.5396	27.168	15.7214	248.922	0.572711	0.506975	0.100832	0.00397821	0.0954378
FBpp0099757_CG10462	1	yule-walker	1	23.5748	3.1541	8.58315	17.138	0.572693	0.506953	0.172678	0.00397934	0.0954378
FBpp0072446_Roc1b	0	burg	1	27.2182	2.57654	7.71391	11.975	0.572597	0.506842	0.197228	0.00398517	0.0954378
FBpp0291681_CG33296	0	mle	1	22.5113	1.88181	13.1846	5.08177	0.572443	0.506665	0.351119	0.0039945	0.0954378
FBpp0087321_RpS15Ab	1	burg	1	27.4679	4.88447	3.87569	49.9319	0.572285	0.506483	0.0998489	0.00400407	0.0954378
FBpp0080561_Dif	0	burg	1	20.5068	2.69482	14.7989	37.253	0.572263	0.506457	0.0687346	0.00400546	0.0954378
FBpp0310676_CG2003	1	mle	1	25.5897	1.15455	11.3827	4.19298	0.57198	0.506131	0.275536	0.00402267	0.0956179
FBpp0084387_CG5455	1	default	1	24	6.86443	16.4536	74.6239	0.571525	0.505606	0.098709	0.00405055	0.0959023
FBpp0304220_lqf	1	yule-walker	1	23.3906	15.9775	4.39759	155.197	0.571432	0.505499	0.0960793	0.00405626	0.0959023
FBpp0079614_CG5188	0	burg	1	23.0308	1.13227	14.5313	9.41376	0.571312	0.50536	0.112709	0.00406366	0.0959023
FBpp0084130_beta4GalT7	0	mle	1	26.4956	1.169	9.69337	9.64241	0.570969	0.504964	0.107743	0.00408485	0.0961735
FBpp0072214_CG11414	0	mle	1	25.1597	1.1956	0.631244	15.507	0.570455	0.504371	0.0722717	0.00411679	0.0966957
FBpp0292967_Ilp6	0	mle	1	22.855	4.78582	12.8275	23.398	0.569891	0.50372	0.194123	0.00415203	0.0972931
FBpp0081307_CG2747	0	default	1	24	3.45321	3.25784	52.3938	0.56969	0.503488	0.0637251	0.00416467	0.0973589
FBpp0289246_CG42370	0	burg	1	24.3415	2.84563	15.0407	11.4607	0.568714	0.502362	0.237582	0.00422647	0.0983437
FBpp0111973_CG12929	0	burg	1	22.855	4.54743	12.7775	45.8056	0.568575	0.502202	0.0945955	0.00423531	0.0983437
FBpp0305279_jeb	1	yule-walker	1	24.3415	1.18406	0.490453	8.87125	0.568447	0.502054	0.133443	0.00424347	0.0983437
FBpp0289504_CG6967	0	mle	1	22.5113	0.540845	22.4605	1.62015	0.5684	0.502	0.324322	0.00424648	0.0983437
FBpp0085834_edl	0	burg	1	21.854	0.828654	14.8654	2.60739	0.568023	0.501565	0.301312	0.00427067	0.0986734
FBpp0309650_trol	0	burg	1	23.0308	5.57667	13.8888	54.2857	0.567822	0.501334	0.0973438	0.00428355	0.0987409
FBpp0113025_CG3631	0	default	1	24	0.35852	10.0969	5.14639	0.566883	0.50025	0.0662916	0.00434443	0.0996717
FBpp0088976_CG9801	1	burg	1	21.6957	1.19035	10.9672	13.7139	0.566789	0.500142	0.0849938	0.00435055	0.0996717
FBpp0082133_CG31347	0	mle	1	24.95	8.70987	4.27749	69.9904	0.566423	0.499718	0.119497	0.00437454	0.0996717
FBpp0082134_Su(fu)	0	mle	1	24.95	8.70987	4.27749	69.9904	0.566423	0.499718	0.119497	0.00437454	0.0996717
FBpp0291719_kar	0	mle	1	24.95	8.70987	4.27749	69.9904	0.566423	0.499718	0.119497	0.00437454	0.0996717
FBpp0072069_Pask	0	default	1	24	3.25497	5.26688	19.6273	0.566122	0.499371	0.159239	0.00439431	0.0996717
FBpp0290068_CG15067	0	burg	1	25.8103	114.937	14.7875	302.91	0.566094	0.499339	0.367043	0.00439613	0.0996717
FBpp0289681_CG32638	0	burg	1	26.4956	3.52327	17.9085	46.0321	0.565821	0.499025	0.0736013	0.00441413	0.0996717
FBpp0085204_Acf1	0	mle	1	26.0348	0.490367	23.9381	9.76947	0.565817	0.499019	0.045458	0.00441443	0.0996717
FBpp0079534_CG4839	0	burg	1	24.3415	0.436171	4.97438	1.493	0.565344	0.498474	0.279421	0.00444574	0.10015
FBpp0077132_CG15436	0	burg	1	20.3673	0.482622	3.7489	2.42257	0.564571	0.497582	0.196295	0.00449742	0.101079
FBpp0076183_Cpr67B	0	yule-walker	1	27.2182	33.7128	20.3644	150.975	0.564423	0.497411	0.224694	0.00450737	0.101079
FBpp0075357_CG7841	0	burg	1	22.5113	1.32833	19.9917	15.5522	0.564243	0.497204	0.083869	0.00451945	0.101116
FBpp0302809_CG7906	1	mle	1	23.2093	1.25591	12.3475	3.4955	0.564096	0.497034	0.344188	0.00452942	0.101116
FBpp0071608_CG10433	0	yule-walker	1	26.973	113.985	21.7205	512.919	0.563913	0.496823	0.205146	0.00454177	0.101118
FBpp0083109_CG14298	0	yule-walker	1	20.094	4.20232	12.003	34.3826	0.563656	0.496526	0.120912	0.0045592	0.101118
FBpp0307841_CG32687	0	mle	2	26.4955752212389,20.7916666666667	5.12756516305115,4.16913662047788	6.21954849051493,17.26625472111	59.714	0.719457	0.617441	0.0706037	0.00456268	0.101118
FBpp0306617_CG1607	0	burg	1	20.3673	2.38032	9.52041	50.9275	0.563493	0.496338	0.0482629	0.0045703	0.101118
FBpp0288640_CG15553	1	yule-walker	1	24.95	2.59688	20.4232	8.56043	0.563309	0.496126	0.282435	0.00458283	0.101169
FBpp0303818_Gr61a	0	mle	1	20.7917	0.3374	13.3039	0.772026	0.562611	0.49532	0.421112	0.00463065	0.101819
FBpp0292481_Eip63F-1	0	burg	1	25.3729	10.8905	24.179	154.718	0.562398	0.495075	0.0653529	0.0046453	0.101819
FBpp0305347_mge	0	burg	1	25.3729	10.8905	24.179	154.718	0.562398	0.495075	0.0653529	0.0046453	0.101819
FBpp0311633_CG17386	0	burg	1	23.0308	1.04628	3.05882	2.27762	0.562281	0.49494	0.429526	0.00465337	0.101819
FBpp0075226_CG4962	1	default	1	24	21.7185	12.1529	72.8838	0.561912	0.494514	0.34161	0.00467896	0.102154
FBpp0078360_Sec23	0	burg	1	27.2182	3.91291	3.63237	75.5773	0.561625	0.494183	0.0510199	0.00469891	0.102364
FBpp0085704_Tab2	0	mle	1	26.0348	3.88618	0.97179	27.292	0.561003	0.493466	0.137704	0.00474239	0.102677
FBpp0111983_pyr	0	burg	1	27.9813	1.0302	26.5041	7.60449	0.560999	0.49346	0.135333	0.00474273	0.102677
FBpp0083813_CG10175	0	default	1	24	7.29133	17.8129	33.0207	0.560975	0.493433	0.264216	0.00474435	0.102677
FBpp0083958_jnj	1	mle	1	21.6957	0.462391	6.09432	5.60758	0.560555	0.492948	0.0748344	0.00477395	0.103092
FBpp0070594_CG6414	0	burg	1	20.9371	0.371667	11.0567	0.997706	0.559765	0.492037	0.365949	0.00483003	0.104077
FBpp0310647_Sirt2	1	burg	1	23.3906	3.13165	5.95706	32.6121	0.559456	0.49168	0.0898746	0.00485211	0.104316
FBpp0075313_AGO2	0	mle	1	20.6483	1.59275	11.0327	46.8507	0.559303	0.491504	0.0328352	0.00486304	0.104316
FBpp0072765_MsR1	1	default	1	24	0.864523	16.3395	5.35963	0.55916	0.491338	0.152821	0.00487334	0.104316
FBpp0074707_CG9300	0	mle	1	22.1778	1.02344	3.68611	7.05555	0.559023	0.49118	0.141074	0.00488322	0.104316
FBpp0080672_CG10376	0	burg	1	21.5396	0.976756	12.8677	13.1291	0.558646	0.490745	0.0752341	0.00491039	0.10467
FBpp0082040_CG4115	0	burg	1	22.3433	1.64983	2.71632	8.2051	0.557821	0.489794	0.197834	0.00497033	0.105721
FBpp0081737_CG6325	0	burg	1	20.6483	0.572638	7.90254	6.18231	0.557064	0.48892	0.0857008	0.00502591	0.106674
FBpp0082413_Cyp313a1	0	burg	1	27.4679	100.713	15.77	369.026	0.556892	0.488722	0.271805	0.00503861	0.106715
FBpp0099953_Ext2	0	burg	1	25.8103	1.931	0.153941	31.076	0.556709	0.488511	0.0657384	0.00505214	0.106774
FBpp0305036_P5CDh1	0	mle	2	27.981308411215,20.5068493150685	5.64327009672189,6.29926108734691	25.0287690922524,7.74311480638821	160.958	0.713244	0.608969	0.0459966	0.00511131	0.107768
FBpp0309786_CG32683	0	mle	1	27.4679	0.294228	5.73553	0.770354	0.555786	0.487445	0.411338	0.00512094	0.107768
FBpp0292975_Mmp1	0	burg	1	23.2093	2.08531	14.5376	11.7608	0.555261	0.48684	0.167044	0.0051604	0.108368
FBpp0074708_CG9330	1	burg	1	24.1452	1.65723	3.80583	37.4212	0.554513	0.485976	0.0474837	0.00521712	0.109049
FBpp0073371_bif	0	mle	1	23.3906	7.28434	5.57653	54.802	0.553681	0.485017	0.124724	0.00528074	0.109049
FBpp0293209_CG42394	0	mle	1	24.541	7.15054	10.0203	61.0252	0.553495	0.484802	0.110184	0.00529503	0.109049
FBpp0112128_CG4565	0	mle	1	24.541	7.15054	10.0203	61.0252	0.553495	0.484802	0.110184	0.00529503	0.109049
FBpp0074916_Eip75B	1	yule-walker	1	24.7438	2.88682	18.8823	41.1481	0.553318	0.484598	0.0721596	0.00530872	0.109049
FBpp0289245_CG42369	1	default	1	24	64.6283	15.9776	281.539	0.553271	0.484543	0.219357	0.00531237	0.109049
FBpp0307026_CG11779	0	mle	1	20.6483	4.57637	12.3322	71.1495	0.55321	0.484473	0.0638388	0.00531707	0.109049
FBpp0083165_CG5835	0	mle	1	20.6483	4.57637	12.3322	71.1495	0.55321	0.484473	0.0638388	0.00531707	0.109049
FBpp0312439_Ppcs	0	mle	1	20.6483	4.57637	12.3322	71.1495	0.55321	0.484473	0.0638388	0.00531707	0.109049
FBpp0071139_CG17982	0	burg	1	27.7222	1.23863	0.606796	9.79361	0.553005	0.484237	0.12535	0.00533295	0.109049
FBpp0310669_GstD10	1	burg	1	22.3433	2.0829	4.06595	6.76266	0.552933	0.484154	0.288539	0.00533853	0.109049
FBpp0310761_Tim17a1	1	burg	1	22.3433	2.0829	4.06595	6.76266	0.552933	0.484154	0.288539	0.00533853	0.109049
FBpp0077075_CG15629	1	yule-walker	1	23.2093	3.71719	13.6175	14.299	0.552837	0.484042	0.260296	0.00534601	0.109049
FBpp0307251_dpr12	0	yule-walker	1	27.2182	2.72648	22.4873	49.0046	0.552749	0.483941	0.0500872	0.00535283	0.109049
FBpp0292347_Sytalpha	1	yule-walker	1	24.95	2.17022	23.1058	35.5973	0.552685	0.483867	0.0577543	0.00535785	0.109049
FBpp0082694_CG4287	0	default	1	24	3.36759	6.94508	50.8655	0.552455	0.483601	0.0629944	0.00537577	0.10919
FBpp0073664_AMPdeam	0	mle	1	25.1597	7.11302	24.0836	118.774	0.552312	0.483437	0.0638696	0.00538692	0.109193
FBpp0076431_CG13670	0	mle	1	26.2632	8.76665	23.5308	44.5345	0.551944	0.483013	0.194558	0.00541574	0.109553
FBpp0085012_PH4alphaEFB	0	default	1	24	3.44999	7.91919	42.1175	0.550539	0.481391	0.0822875	0.00552714	0.111246
FBpp0111835_Gasp	1	yule-walker	1	27.7222	5.58187	23.4058	33.1689	0.550486	0.48133	0.150398	0.00553133	0.111246
FBpp0073564_CG15742	1	mle	1	24.95	1.08842	11.4171	9.84515	0.550205	0.481006	0.10422	0.00555383	0.111246
FBpp0309167_mew	1	mle	1	24.95	1.08842	11.4171	9.84515	0.550205	0.481006	0.10422	0.00555383	0.111246
FBpp0303839_MYPT-75D	0	burg	1	20.6483	0.583646	12.8988	13.427	0.550184	0.480982	0.043344	0.00555554	0.111246
FBpp0303586_RunxA	0	mle	1	20.2297	0.192539	6.75239	1.55112	0.54983	0.480573	0.115999	0.00558404	0.111591
FBpp0308248_CG44249	0	mle	1	23.5748	2.62439	10.0066	25.8108	0.548828	0.479417	0.0979391	0.00566531	0.112578
FBpp0308246_Snp	0	mle	1	23.5748	2.62439	10.0066	25.8108	0.548828	0.479417	0.0979391	0.00566531	0.112578
FBpp0291800_rdgA	1	yule-walker	1	22.855	0.818471	8.46768	3.09247	0.548801	0.479386	0.264657	0.00566749	0.112578
FBpp0292257_CG30062	0	mle	1	25.1597	0.886998	9.21775	2.32999	0.548343	0.478858	0.390978	0.00570499	0.113096
FBpp0310133_Ptp4E	0	yule-walker	1	25.5897	1.70965	24.1524	24.0985	0.547772	0.478198	0.0661504	0.00575209	0.113169
FBpp0085658_Rep	1	mle	1	21.5396	0.829705	6.7531	9.72767	0.547612	0.478014	0.110086	0.00576528	0.113169
FBpp0308456_CG44286	1	yule-walker	1	22.3433	15.5906	12.0319	160.546	0.547121	0.477448	0.0957459	0.00580606	0.113169
FBpp0312211_CG8788	1	yule-walker	1	22.3433	15.5906	12.0319	160.546	0.547121	0.477448	0.0957459	0.00580606	0.113169
FBpp0071845_Ugt58Fa	0	mle	1	26.7321	0.802471	10.4727	3.67909	0.547111	0.477436	0.198615	0.00580694	0.113169
FBpp0084323_boss	0	burg	1	22.5113	16.0386	6.60377	130.712	0.546997	0.477304	0.114224	0.00581647	0.113169
FBpp0288531_Nplp1	1	yule-walker	1	24.95	6.59388	0.617493	77.443	0.546882	0.477172	0.0818567	0.005826	0.113169
FBpp0305304_CG5421	1	yule-walker	1	24.1452	0.475045	9.57413	2.81564	0.546855	0.477141	0.163981	0.00582828	0.113169
FBpp0079966_Oatp33Ea	1	yule-walker	1	24.1452	0.475045	9.57413	2.81564	0.546855	0.477141	0.163981	0.00582828	0.113169
FBpp0292107_CG42709	1	yule-walker	1	23.3906	1.74206	14.9573	15.2819	0.546769	0.477041	0.110368	0.00583552	0.113169
FBpp0080925_CG9317	1	burg	1	27.4679	4.74519	27.0523	84.2425	0.546647	0.476901	0.056313	0.00584567	0.113169
FBpp0080923_CG9318	1	burg	1	27.4679	4.74519	27.0523	84.2425	0.546647	0.476901	0.056313	0.00584567	0.113169
FBpp0310286_CG15282	0	mle	1	27.7222	93.1638	23.3768	206.125	0.546455	0.476679	0.425864	0.00586181	0.11326
FBpp0292296_gce	1	default	1	24	1.35595	1.12082	13.9549	0.545552	0.475637	0.094481	0.00593811	0.114246
FBpp0073775_CG5541	0	yule-walker	1	24.7438	1.38396	10.3216	16.7806	0.545427	0.475492	0.0960636	0.00594875	0.114246
FBpp0074721_serp	0	yule-walker	1	23.3906	0.930088	22.8126	4.27338	0.545393	0.475453	0.211564	0.00595162	0.114246
FBpp0082187_CG8031	1	mle	1	21.854	2.57321	16.0265	18.9182	0.545256	0.475296	0.126154	0.00596325	0.114246
FBpp0305642_CG15822	0	burg	1	22.0147	0.309063	13.5736	1.23527	0.545171	0.475198	0.248255	0.0059705	0.114246
FBpp0088707_Cyp6d5	0	burg	1	24.1452	38.3847	15.213	135.062	0.54486	0.474838	0.273017	0.00599715	0.114506
FBpp0088221_CG31997	0	burg	1	22.1778	29.0005	14.5806	175.531	0.544742	0.474703	0.157615	0.0060072	0.114506
FBpp0288658_ITP	0	mle	1	27.7222	3.92087	25.9239	54.0355	0.544081	0.473939	0.0723662	0.00606419	0.115371
FBpp0304612_CG17378	0	burg	1	23.2093	9.86702	6.2102	63.8032	0.543668	0.473463	0.148709	0.00609997	0.115829
FBpp0075450_mop	1	mle	1	21.5396	1.5134	8.15012	28.0627	0.543188	0.47291	0.056737	0.00614173	0.116329
FBpp0077728_CG2807	1	yule-walker	1	23.0308	1.17368	2.84583	14.5575	0.543097	0.472804	0.0828021	0.00614974	0.116329
FBpp0112144_CCHa1	0	burg	1	20.5068	1.26059	3.45074	8.44443	0.542648	0.472287	0.195407	0.00618908	0.11685
FBpp0081036_Gr39a	1	default	1	24	1.41788	5.12338	9.19239	0.542276	0.471857	0.149354	0.00622193	0.116868
FBpp0296959_Spn42Dc	1	yule-walker	1	23.5748	4.67114	13.45	27.1908	0.54223	0.471804	0.165484	0.00622599	0.116868
FBpp0289586_Spn42Dd	1	yule-walker	1	23.5748	4.67114	13.45	27.1908	0.54223	0.471804	0.165484	0.00622599	0.116868
FBpp0308664_Nmdar2	0	burg	1	23.2093	1.38423	2.42036	17.0038	0.541656	0.471142	0.0858092	0.00627688	0.116868
FBpp0111908_CG4829	0	burg	1	24.7438	3.29185	13.5416	26.0615	0.541592	0.471068	0.121667	0.00628256	0.116868
FBpp0082173_CG11668	0	mle	1	23.3906	1.74397	11.8614	7.94718	0.541499	0.47096	0.213361	0.00629089	0.116868
FBpp0292250_CG18754	1	yule-walker	1	25.8103	33.1193	12.457	171.631	0.541492	0.470952	0.192743	0.00629152	0.116868
FBpp0083832_SPE	1	yule-walker	1	25.8103	33.1193	12.457	171.631	0.541492	0.470952	0.192743	0.00629152	0.116868
FBpp0309795_CG3621	0	burg	1	26.7321	27.369	20.0188	311.681	0.540932	0.470307	0.0873665	0.00634159	0.116868
FBpp0293464_Pfk	0	default	1	24	8.85489	3.04983	115.174	0.540611	0.469936	0.0788772	0.00637046	0.116868
FBpp0074955_Adgf-A	0	yule-walker	1	24.95	4.29281	21.1922	20.011	0.540574	0.469894	0.204912	0.0063738	0.116868
FBpp0110144_Msi	0	yule-walker	1	24.95	4.29281	21.1922	20.011	0.540574	0.469894	0.204912	0.0063738	0.116868
FBpp0304399_CG32103	0	mle	1	24.95	12.0404	21.4424	67.3185	0.540536	0.469849	0.16862	0.0063773	0.116868
FBpp0081493_CG11964	0	burg	1	21.234	0.923527	5.71427	15.9945	0.540496	0.469803	0.0691946	0.00638086	0.116868
FBpp0084912_Sas-6	1	mle	1	27.4679	0.222423	20.5221	0.999469	0.540482	0.469787	0.234829	0.0063821	0.116868
FBpp0085027_CG31019	1	mle	1	26.7321	0.515122	23.8785	2.84487	0.540261	0.469532	0.191586	0.0064021	0.116868
FBpp0113007_Gr2a	0	mle	1	25.8103	4.09832	22.1061	44.8764	0.540259	0.46953	0.0891867	0.00640229	0.116868
FBpp0300235_futsch	0	mle	1	25.8103	4.09832	22.1061	44.8764	0.540259	0.46953	0.0891867	0.00640229	0.116868
FBpp0293022_mv	0	burg	1	23.3906	4.71342	4.83788	28.999	0.539464	0.468612	0.155054	0.00647463	0.117972
FBpp0071285_Bx42	0	default	1	24	3.57512	2.90542	96.3999	0.538863	0.467919	0.036461	0.00652972	0.11854
FBpp0071286_CG7766	0	default	1	24	3.57512	2.90542	96.3999	0.538863	0.467919	0.036461	0.00652972	0.11854
FBpp0084484_CG5909	1	mle	1	21.3857	1.54677	15.76	11.5561	0.538724	0.467758	0.129519	0.00654254	0.118555
FBpp0078076_CG11306	1	mle	1	25.5897	3.20117	6.32134	53.8739	0.538072	0.467006	0.0581754	0.00660286	0.11943
FBpp0305041_CG32052	1	burg	1	26.7321	1.18997	24.7021	22.2531	0.537165	0.465959	0.0634234	0.00668765	0.120743
FBpp0307858_CG3176	0	burg	1	21.3857	4.03146	7.23777	21.5369	0.53683	0.465573	0.176853	0.00671913	0.120799
FBpp0290880_CG8909	0	mle	1	26.2632	3.10731	24.4196	42.6659	0.536686	0.465407	0.069686	0.00673269	0.120799
FBpp0304251_CG2277	1	yule-walker	1	20.7917	2.74613	5.22097	16.5697	0.536386	0.465061	0.163731	0.00676106	0.120799
FBpp0076788_QC	1	burg	1	23.5748	3.83188	6.40848	42.8851	0.536269	0.464926	0.088194	0.00677219	0.120799
FBpp0291326_jbug	0	mle	1	23.2093	9.42271	0.215519	70.2754	0.53621	0.464858	0.14474	0.00677781	0.120799
FBpp0099645_CG32333	1	yule-walker	1	23.0308	2.66125	5.75392	18.9431	0.536117	0.46475	0.135287	0.00678667	0.120799
FBpp0084948_Tpi	0	burg	1	26.2632	55.4996	2.8728	479.943	0.536108	0.46474	0.118784	0.00678749	0.120799
FBpp0076908_Cyp6t1	0	burg	1	24.541	3.11507	14.5736	9.7224	0.5361	0.464731	0.324802	0.00678827	0.120799
FBpp0311470_CG17279	0	default	1	24	1.14336	3.31802	3.22029	0.535443	0.463973	0.348293	0.00685098	0.121697
FBpp0079696_CG17107	0	burg	1	26.7321	18.715	12.5492	53.648	0.53504	0.463508	0.347391	0.00688971	0.121883
FBpp0305573_CAH2	0	yule-walker	1	27.2182	18.1792	24.9687	142.856	0.535012	0.463476	0.119254	0.00689239	0.121883
FBpp0291522_CG30414	0	mle	1	27.9813	49.1054	21.8429	651.341	0.534823	0.463257	0.0677528	0.00691064	0.121883
FBpp0071940_CG30415	0	mle	1	27.9813	49.1054	21.8429	651.341	0.534823	0.463257	0.0677528	0.00691064	0.121883
FBpp0083238_psidin	0	mle	1	21.3857	0.639512	6.32073	10.754	0.534639	0.463045	0.0554515	0.00692844	0.12198
FBpp0072944_CG14969	0	burg	1	23.7619	2.09889	12.3551	21.4676	0.534251	0.462597	0.103134	0.00696609	0.122303
FBpp0079791_CG4788	0	burg	1	21.854	0.865732	14.2724	6.47595	0.534195	0.462533	0.129289	0.00697148	0.122303
FBpp0074835_CG6841	1	burg	1	21.5396	0.451221	7.77277	8.31708	0.534045	0.46236	0.0510142	0.0069861	0.122343
FBpp0088211_CG31999	0	burg	1	25.3729	2.0473	13.9967	16.8322	0.533644	0.461897	0.124609	0.00702525	0.122812
FBpp0306840_CG3714	0	burg	1	23.3906	3.36974	1.0035	32.511	0.533242	0.461433	0.104724	0.00706471	0.123124
FBpp0080774_CG17568	1	yule-walker	1	20.6483	0.885025	5.03044	6.98037	0.533191	0.461374	0.128301	0.00706975	0.123124
FBpp0086933_Cyp9h1	0	burg	1	24.541	5.97357	14.3476	28.5829	0.533083	0.46125	0.204639	0.00708039	0.123124
FBpp0290710_osp	0	mle	1	24.541	1.21753	22.1606	13.7396	0.532925	0.461067	0.0848578	0.00709599	0.123179
FBpp0075349_CG7739	0	default	1	24	4.09608	5.39653	58.2419	0.532504	0.460582	0.0729525	0.00713766	0.123331
FBpp0078108_CG14567	1	mle	1	26.4956	2.4523	11.7673	7.98731	0.53246	0.460531	0.290789	0.00714203	0.123331
FBpp0083132_gatA	0	burg	1	20.2297	0.932874	14.6808	10.5906	0.532355	0.46041	0.0902126	0.00715245	0.123331
FBpp0293515_CG43085	1	mle	2	27.4678899082569,20.3673469387755	0.344809156234569,0.302618286372265	8.89240313872192,15.9945269487348	1.37123	0.693954	0.582665	0.304576	0.00715449	0.123331
FBpp0080933_bru	0	burg	1	20.9371	0.62503	7.3685	14.9491	0.531823	0.459796	0.0421646	0.00720554	0.12361
FBpp0309131_CG17778	1	yule-walker	1	27.7222	8.88308	21.6799	135.879	0.531798	0.459766	0.0591356	0.00720807	0.12361
FBpp0070080_svr	1	yule-walker	1	27.7222	8.88308	21.6799	135.879	0.531798	0.459766	0.0591356	0.00720807	0.12361
FBpp0307594_Ptr	0	mle	1	24.3415	0.90661	11.0266	7.74127	0.53009	0.457796	0.112916	0.0073807	0.126351
FBpp0305313_Amph	1	yule-walker	1	24.1452	10.6439	21.8665	86.4494	0.529671	0.457313	0.119244	0.00742355	0.126866
FBpp0305475_CG7530	0	mle	1	24.7438	5.38494	15.2944	49.0077	0.529331	0.456921	0.128528	0.00745848	0.127127
FBpp0290209_CG31974	1	yule-walker	1	24.3415	4.43742	13.085	23.0069	0.528955	0.456487	0.188049	0.0074973	0.127127
FBpp0291406_CG31975	1	yule-walker	1	24.3415	4.43742	13.085	23.0069	0.528955	0.456487	0.188049	0.0074973	0.127127
FBpp0291404_CG31976	1	yule-walker	1	24.3415	4.43742	13.085	23.0069	0.528955	0.456487	0.188049	0.0074973	0.127127
FBpp0077708_ds	0	burg	1	27.4679	0.104805	11.3402	1.24975	0.5289	0.456424	0.109936	0.00750296	0.127127
FBpp0086134_CG15611	1	mle	1	20.2297	2.51806	2.67477	19.5805	0.528416	0.455865	0.131355	0.00755323	0.127761
FBpp0309593_CG16799	0	default	1	24	1.99584	16.4293	13.9183	0.528218	0.455636	0.143369	0.00757393	0.127892
FBpp0073551_lic	1	mle	1	25.1597	1.24881	6.45114	22.547	0.527948	0.455324	0.0599519	0.00760212	0.12815
FBpp0080719_l(2)37Bb	1	mle	1	21.3857	1.1426	8.78732	18.044	0.527446	0.454745	0.0683955	0.00765483	0.128819
FBpp0088069_p47	0	mle	1	25.1597	4.34617	9.1303	59.4444	0.527231	0.454497	0.0726725	0.00767748	0.128831
FBpp0100146_CG8927	0	default	1	24	0.915888	18.2916	2.44114	0.527193	0.454453	0.365492	0.0076815	0.128831
FBpp0099504_h	0	yule-walker	1	23.952	2.69194	11.8475	18.0391	0.526664	0.453843	0.194446	0.00773756	0.129552
FBpp0291029_SIFaR	1	mle	1	20.3673	0.361387	8.66899	4.12965	0.52637	0.453504	0.0985896	0.00776881	0.129796
FBpp0087084_128up	1	burg	1	27.9813	2.37779	5.9774	23.0847	0.526281	0.453401	0.0978138	0.00777831	0.129796
FBpp0079681_Lrr47	0	burg	1	22.6818	0.728709	7.38724	4.43131	0.525065	0.451998	0.158359	0.00790902	0.131755
FBpp0077099_mRpS2	0	burg	1	27.4679	2.85353	4.33187	29.0648	0.524622	0.451487	0.097827	0.00795706	0.13232
FBpp0312328_CG5846	0	mle	1	23.7619	2.42569	22.9456	18.5221	0.524507	0.451354	0.13168	0.00796966	0.13232
FBpp0290602_mip120	1	mle	1	21.6957	0.678917	3.90809	8.37212	0.524379	0.451206	0.0867318	0.0079836	0.13233
FBpp0297365_GlcAT-P	0	default	1	24	2.51687	17.334	40.6046	0.523074	0.449701	0.0643581	0.00812699	0.134482
FBpp0110185_Snmp2	0	yule-walker	1	25.3729	1.37772	21.4463	8.84123	0.522656	0.449219	0.148053	0.00817339	0.134847
FBpp0076598_CG14830	1	default	1	24	3.79814	22.4178	26.4314	0.52263	0.449189	0.141975	0.00817628	0.134847
FBpp0088273_Actbeta	1	burg	1	26.4956	1.34329	0.622276	30.425	0.522079	0.448553	0.0443666	0.00823783	0.135435
FBpp0085335_CG30431	1	yule-walker	1	23.5748	3.02892	11.6029	21.7081	0.521994	0.448455	0.137821	0.00824739	0.135435
FBpp0306662_rec	0	burg	1	24.7438	4.93617	2.427	28.706	0.521945	0.448398	0.170718	0.00825292	0.135435
FBpp0079294_PIG-U	0	yule-walker	1	27.4679	1.74426	6.50541	18.5202	0.521726	0.448145	0.0887431	0.00827754	0.135615
FBpp0087090_CG18343	1	yule-walker	1	23.952	10.9504	15.0225	61.2958	0.521039	0.447353	0.187929	0.00835504	0.136659
FBpp0304278_mlt	0	burg	1	26.4956	2.64014	18.4792	68.566	0.520635	0.446886	0.0387849	0.00840103	0.137185
FBpp0309872_CG13531	0	burg	1	23.3906	0.721746	15.7169	7.51903	0.519743	0.445857	0.0931055	0.00850317	0.138624
FBpp0312519_fal	0	burg	1	21.6957	0.46692	9.03241	6.79388	0.519359	0.445415	0.0709035	0.00854738	0.139116
FBpp0077085_hoe2	0	burg	1	22.1778	7.37133	8.67991	55.8932	0.519237	0.445273	0.132642	0.00856159	0.139119
FBpp0084420_amon	0	mle	1	27.4679	4.83983	24.654	84.0404	0.518707	0.444662	0.0605614	0.00862311	0.139841
FBpp0072574_ru	0	burg	1	23.3906	3.05575	2.27052	10.1804	0.51856	0.444493	0.298843	0.00864018	0.139841
FBpp0070744_SPR	0	burg	1	22.3433	2.16311	3.31738	12.7027	0.518279	0.444168	0.19201	0.00867306	0.139841
FBpp0072939_CG12014	0	mle	1	25.8103	1.56807	9.19024	8.46695	0.518203	0.44408	0.189529	0.00868199	0.139841
FBpp0079649_CG5381	0	burg	1	20.6483	1.32193	16.4415	17.569	0.51802	0.443869	0.0738703	0.00870337	0.139841
FBpp0289049_CG42322	1	burg	1	27.2182	5.02437	17.1925	92.8233	0.518008	0.443856	0.0564802	0.00870479	0.139841
FBpp0306769_Syp	1	burg	1	27.2182	5.02437	17.1925	92.8233	0.518008	0.443856	0.0564802	0.00870479	0.139841
FBpp0297711_CG13707	0	burg	1	20.2297	1.52986	13.9781	15.7649	0.517143	0.442857	0.0967085	0.0088069	0.141252
FBpp0075574_CG17687	0	burg	1	25.8103	2.05603	13.5333	2.28046	0.516725	0.442375	0.93392	0.00885648	0.141632
FBpp0080148_tam	1	yule-walker	1	20.094	0.257518	8.27204	2.04816	0.516673	0.442316	0.12174	0.00886266	0.141632
FBpp0307764_htt	0	burg	1	24.95	1.76927	0.416419	26.3053	0.516583	0.442211	0.0662968	0.00887342	0.141632
FBpp0088911_Cenp-C	1	yule-walker	1	21.5396	0.198956	2.34135	1.40047	0.516174	0.441739	0.142848	0.00892239	0.141974
FBpp0080046_CG31855	0	mle	1	20.7917	1.402	10.1003	16.1966	0.516164	0.441728	0.0856892	0.00892353	0.141974
FBpp0073059_CG1136	0	burg	1	22.0147	1.38515	3.18661	6.20884	0.515934	0.441463	0.21922	0.00895114	0.142185
FBpp0075979_Aps	1	mle	1	24.541	1.62543	11.2847	43.1205	0.515417	0.440866	0.0383922	0.00901349	0.142947
FBpp0085468_CG3420	1	mle	1	21.854	5.85508	16.7964	49.0055	0.515223	0.440642	0.114876	0.00903694	0.14302
FBpp0303871_rost	1	mle	1	21.6957	2.63358	19.2351	7.18537	0.514845	0.440206	0.356819	0.00908285	0.14302
FBpp0079703_CG6495	0	default	1	24	6.4498	5.79026	64.6789	0.51483	0.440189	0.098628	0.00908469	0.14302
FBpp0082835_Dad	0	burg	1	22.6818	1.69821	0.756129	15.0181	0.514683	0.440018	0.126633	0.00910264	0.14302
FBpp0081577_CG9444	0	burg	1	26.7321	1.76554	5.20987	8.50407	0.514609	0.439934	0.206323	0.00911161	0.14302
FBpp0309601_fw	0	default	1	24	1.87851	1.029	10.5773	0.514572	0.439891	0.182435	0.00911612	0.14302
FBpp0288651_CG1024	1	yule-walker	1	23.2093	0.667796	4.85224	7.13882	0.514473	0.439777	0.0942523	0.0091282	0.14302
FBpp0078337_Snm1	0	mle	1	21.854	0.309781	3.55774	2.54783	0.514289	0.439564	0.128327	0.00915074	0.14302
FBpp0081379_Cyp313b1	0	burg	1	22.3433	0.88245	5.34953	3.2099	0.514213	0.439477	0.272772	0.00916003	0.14302
FBpp0071281_His3.3B	0	burg	1	24.7438	28.3439	3.89966	485.092	0.514194	0.439455	0.0589672	0.00916239	0.14302
FBpp0079304_mRpL51	1	mle	2	20.0939597315436,26.972972972973	5.24745241104355,1.90060577935892	15.728437951418,26.4884945976617	37.3114	0.677969	0.560867	0.104642	0.00929369	0.144353
FBpp0297879_TotM	0	burg	1	26.7321	6.49243	12.5646	9.26548	0.513047	0.438131	0.773526	0.00930391	0.144353
FBpp0078846_Fbw5	0	burg	1	20.6483	0.63127	4.19906	7.27105	0.512916	0.43798	0.0854889	0.00932017	0.144353
FBpp0082688_CG32855	0	default	1	24	9.3411	4.48483	105.908	0.512913	0.437976	0.0878172	0.00932062	0.144353
FBpp0082686_Mhcl	0	default	1	24	9.3411	4.48483	105.908	0.512913	0.437976	0.0878172	0.00932062	0.144353
FBpp0070471_Syx4	0	burg	1	27.2182	2.05522	1.29205	14.2388	0.512405	0.43739	0.154082	0.00938394	0.145073
FBpp0112116_CG7900	0	burg	1	24.95	2.15591	16.095	9.23064	0.512281	0.437247	0.236153	0.0093995	0.145073
FBpp0078605_aux	0	default	1	24	1.59019	3.19086	24.0381	0.512156	0.437104	0.0695955	0.00941507	0.145073
FBpp0079631_RluA-1	0	burg	1	25.1597	1.87787	16.1814	16.3422	0.512047	0.436977	0.130313	0.00942884	0.145073
FBpp0306863_ninaC	0	mle	1	20.6483	103.383	10.0803	1183.48	0.511956	0.436872	0.0866222	0.00944026	0.145073
FBpp0308672_CG14803	1	mle	1	22.5113	0.934733	3.84883	5.21267	0.51063	0.435342	0.183335	0.00960819	0.147293
FBpp0290734_NT1	1	mle	1	23.7619	0.288877	22.8708	0.324608	0.510581	0.435286	0.889713	0.00961446	0.147293
FBpp0307810_CG7299	0	burg	1	24.7438	13.5445	13.8059	64.9113	0.510022	0.434641	0.21671	0.00968608	0.148161
FBpp0303988_Syt12	0	burg	1	26.7321	0.637297	23.2367	8.88486	0.509596	0.434149	0.06716	0.00974094	0.148427
FBpp0073599_dmrt11E	0	burg	1	26.7321	0.637297	23.2367	8.88486	0.509596	0.434149	0.06716	0.00974094	0.148427
FBpp0111560_CG34398	1	yule-walker	1	22.6818	2.85122	10.4707	21.7141	0.509456	0.433988	0.140725	0.00975898	0.148427
FBpp0080168_CG4500	1	mle	2	26.972972972973,22.1777777777778	0.700558750810545,0.67694014515083	11.772060538488,5.03398396161602	0.555059	0.674855	0.556621	0.887446	0.00976334	0.148427
FBpp0075424_Reck	0	mle	1	21.3857	0.2006	12.7746	2.90215	0.509262	0.433764	0.0745306	0.00978416	0.148515
FBpp0288574_CG42232	1	yule-walker	1	21.854	0.257326	4.43081	3.7879	0.509096	0.433572	0.0658987	0.00980567	0.148549
FBpp0077257_CG15414	1	yule-walker	1	23.7619	1.73204	10.7169	6.52049	0.508873	0.433315	0.265281	0.00983462	0.148549
FBpp0082215_Dic1	1	mle	1	20.9371	3.61431	19.9544	79.0084	0.508847	0.433285	0.0459489	0.0098381	0.148549
FBpp0085477_CG17266	1	burg	1	24.541	0.792856	6.96809	5.96929	0.508775	0.433202	0.138886	0.00984744	0.148549
FBpp0301010_CG43427	1	mle	1	21.6957	5.50301	6.86248	76.0612	0.508669	0.433079	0.0692296	0.00986131	0.148549
FBpp0071192_Hexo2	1	yule-walker	1	26.2632	8.14067	11.3291	51.2415	0.508482	0.432864	0.152832	0.0098857	0.148691
FBpp0289244_CG42368	0	burg	1	22.0147	1.42999	2.95163	11.7977	0.508021	0.432332	0.122814	0.00994604	0.149205
FBpp0300992_Ih	0	burg	1	26.4956	5.83182	19.5221	96.0235	0.507991	0.432298	0.0601389	0.00994998	0.149205
FBpp0085660_CG11007	1	yule-walker	1	20.094	1.2598	13.5315	11.6334	0.507545	0.431782	0.117864	0.0100089	0.149861
FBpp0082462_CG3817	1	mle	1	26.4956	1.70407	5.50554	7.80505	0.507123	0.431296	0.21789	0.0100646	0.150469
FBpp0088121_Ady43A	1	burg	1	27.9813	1.04622	23.698	11.0231	0.506939	0.431083	0.102079	0.0100892	0.150473
FBpp0294065_CG10178	0	burg	1	24.95	4.84671	13.8294	20.411	0.506893	0.43103	0.258276	0.0100953	0.150473
FBpp0290690_norpA	0	yule-walker	1	20.7917	18.5084	11.9472	252.662	0.506664	0.430766	0.0786078	0.0101258	0.150701
FBpp0084049_Wsck	1	default	1	24	1.01808	10.8382	7.41823	0.506015	0.430018	0.141688	0.0102126	0.151766
FBpp0305962_CG17816	1	mle	2	27.7222222222222,20.648275862069	4.25344122798791,1.62729467633721	23.2866341445526,8.66728715026009	59.2458	0.671542	0.552103	0.0586966	0.0102833	0.152351
FBpp0086983_nemy	0	burg	1	22.5113	6.61069	12.2667	27.6676	0.505467	0.429385	0.254023	0.0102866	0.152351
FBpp0112997_CG10513	0	yule-walker	1	22.855	6.41306	22.3438	11.9703	0.505327	0.429224	0.548776	0.0103055	0.152351
FBpp0073324_antdh	0	burg	1	25.8103	5.94015	12.3307	31.7638	0.50522	0.429099	0.183937	0.01032	0.152351
FBpp0084471_TwdlT	0	burg	1	23.0308	1.44623	1.98747	4.86902	0.505144	0.429012	0.312605	0.0103304	0.152351
FBpp0071432_CG32676	0	mle	1	25.3729	1.8998	22.8401	21.8542	0.505041	0.428894	0.0844439	0.0103443	0.152351
FBpp0075988_CG14153	0	burg	1	24.3415	1.53118	18.6629	5.1487	0.50483	0.428651	0.297443	0.0103729	0.152546
FBpp0086643_Cpr51A	1	yule-walker	1	26.2632	2.29468	19.6745	16.0025	0.504647	0.428439	0.142901	0.0103979	0.152687
FBpp0083378_TotA	0	default	1	24	124.023	14.7536	257.79	0.50414	0.427854	0.540404	0.0104673	0.152712
FBpp0085670_isopeptidase-T-3	0	burg	1	26.2632	0.809045	6.65595	8.87945	0.504035	0.427733	0.110902	0.0104817	0.152712
FBpp0309864_Dop2R	0	burg	1	24.95	1.18964	1.57518	9.46657	0.503919	0.427599	0.132318	0.0104976	0.152712
FBpp0294060_CG43156	1	mle	1	22.3433	3.21009	16.4401	17.6057	0.503904	0.427582	0.188658	0.0104997	0.152712
FBpp0294059_pot	1	mle	1	22.3433	3.21009	16.4401	17.6057	0.503904	0.427582	0.188658	0.0104997	0.152712
FBpp0076107_CG14177	1	mle	1	25.5897	1.15556	7.95023	1.70281	0.503848	0.427517	0.703916	0.0105074	0.152712
FBpp0293143_CG3280	1	mle	1	25.5897	1.15556	7.95023	1.70281	0.503848	0.427517	0.703916	0.0105074	0.152712
FBpp0073473_Cyp311a1	0	burg	1	21.3857	3.72255	13.5744	35.5722	0.503551	0.427174	0.107875	0.0105484	0.153055
FBpp0071115_Trxr-1	0	burg	1	21.854	9.98183	21.7833	167.861	0.503453	0.427061	0.0620522	0.0105619	0.153055
FBpp0070831_CG5966	0	burg	1	23.2093	17.5989	7.94857	50.347	0.502942	0.426471	0.348318	0.0106328	0.153688
FBpp0111820_Pli	1	mle	1	27.9813	5.04607	21.9873	48.6848	0.502833	0.426346	0.0986178	0.0106479	0.153688
FBpp0077734_Ipk2	0	default	1	24	1.87674	3.58626	10.6139	0.502634	0.426116	0.17657	0.0106756	0.153688
FBpp0081851_Ugt35b	0	yule-walker	1	24.541	49.326	23.6836	89.4358	0.502581	0.426055	0.613175	0.0106831	0.153688
FBpp0081852_Ugt86De	0	yule-walker	1	24.541	49.326	23.6836	89.4358	0.502581	0.426055	0.613175	0.0106831	0.153688
FBpp0309771_Rip11	0	burg	1	23.0308	4.00764	3.43926	49.3715	0.502344	0.425781	0.0806372	0.0107162	0.15373
FBpp0288638_CG14301	1	yule-walker	1	21.234	0.793523	14.0205	3.73432	0.502068	0.425463	0.215846	0.0107549	0.15373
FBpp0300416_CG17734	0	burg	1	27.7222	11.5399	25.1137	123.281	0.501933	0.425307	0.0904473	0.0107738	0.15373
FBpp0111436_inaF-A	0	mle	1	22.5113	39.1596	13.2541	268.918	0.501785	0.425137	0.159927	0.0107946	0.15373
FBpp0289437_inaF-B	0	mle	1	22.5113	39.1596	13.2541	268.918	0.501785	0.425137	0.159927	0.0107946	0.15373
FBpp0111435_inaF-C	0	mle	1	22.5113	39.1596	13.2541	268.918	0.501785	0.425137	0.159927	0.0107946	0.15373
FBpp0290482_inaF-D	0	mle	1	22.5113	39.1596	13.2541	268.918	0.501785	0.425137	0.159927	0.0107946	0.15373
FBpp0293287_CG7342	0	burg	1	27.4679	1.32267	22.6364	4.3179	0.500997	0.424228	0.2852	0.0109061	0.154833
FBpp0079617_CHIP	0	burg	1	23.7619	1.7407	6.80664	38.2902	0.50097	0.424197	0.0454855	0.0109099	0.154833
FBpp0083658_CSN6	1	burg	1	21.234	1.70985	10.2464	23.5021	0.500907	0.424124	0.0797196	0.0109189	0.154833
FBpp0304019_CG17224	0	mle	1	20.9371	5.82938	17.8342	69.7831	0.500636	0.42381	0.0813478	0.0109576	0.155148
FBpp0082508_CG4210	0	burg	1	20.6483	1.84367	15.2705	8.90725	0.500454	0.423601	0.21485	0.0109835	0.155148
FBpp0311180_comm3	0	burg	1	26.7321	1.77191	10.8663	9.50507	0.500395	0.423533	0.179257	0.0109919	0.155148
FBpp0084474_CG14259	0	mle	1	26.4956	20.7897	13.1747	74.7648	0.500313	0.423438	0.297661	0.0110037	0.155148
FBpp0298272_CG12075	0	yule-walker	1	26.4956	2.02992	20.9458	16.6001	0.500133	0.423231	0.11738	0.0110294	0.15523
FBpp0084755_CG11897	1	mle	1	25.5897	0.9844	9.9545	9.39868	0.500016	0.423095	0.101196	0.0110463	0.15523
FBpp0309762_CG33143	0	burg	1	24.7438	2.20193	3.54655	19.3937	0.499778	0.42282	0.11553	0.0110805	0.15523
FBpp0293420_CG43092	0	mle	1	26.0348	45.9584	21.7833	198.306	0.499727	0.422761	0.221895	0.0110879	0.15523
FBpp0293419_CG43093	0	mle	1	26.0348	45.9584	21.7833	198.306	0.499727	0.422761	0.221895	0.0110879	0.15523
FBpp0088366_sv	0	mle	1	21.6957	0.811615	11.6313	8.46765	0.4993	0.422269	0.099766	0.0111495	0.155873
FBpp0088129_Tsp42Eq	0	mle	1	27.7222	0.611914	8.61767	1.0772	0.498559	0.421414	0.528271	0.0112572	0.156245
FBpp0073071_CG1299	0	default	1	24	4.87587	16.9765	38.1305	0.49834	0.421161	0.128144	0.0112892	0.156245
FBpp0110088_CG13366	0	burg	1	24.541	3.74495	4.09745	23.7664	0.49823	0.421035	0.163802	0.0113052	0.156245
FBpp0311984_Nep5	0	default	1	24	0.205229	19.1198	0.474285	0.498155	0.420948	0.478532	0.0113162	0.156245
FBpp0111362_CG34253	0	yule-walker	1	26.4956	25.5393	21.7238	111.316	0.497991	0.420758	0.219093	0.0113404	0.156245
FBpp0073530_CG32649	0	burg	1	23.952	7.24547	0.637694	72.8454	0.49795	0.420712	0.110222	0.0113463	0.156245
FBpp0073531_CG32650	0	burg	1	23.952	7.24547	0.637694	72.8454	0.49795	0.420712	0.110222	0.0113463	0.156245
FBpp0073527_CG4404	0	burg	1	23.952	7.24547	0.637694	72.8454	0.49795	0.420712	0.110222	0.0113463	0.156245
FBpp0073529_CG4407	0	burg	1	23.952	7.24547	0.637694	72.8454	0.49795	0.420712	0.110222	0.0113463	0.156245
FBpp0083611_PyK	0	default	1	24	81.434	3.14094	710.47	0.497947	0.420708	0.114906	0.0113468	0.156245
FBpp0080859_sNPF	0	burg	1	23.952	3.44561	0.599548	64.917	0.497879	0.420629	0.0533266	0.0113568	0.156245
FBpp0077973_CG33054	0	mle	1	23.2093	3.99846	7.57699	65.3197	0.497714	0.420439	0.0623633	0.011381	0.156245
FBpp0077969_CG33056	0	mle	1	23.2093	3.99846	7.57699	65.3197	0.497714	0.420439	0.0623633	0.011381	0.156245
FBpp0086046_CG6424	0	mle	1	22.3433	16.1242	4.91413	173.001	0.497464	0.420151	0.0939615	0.0114179	0.156535
FBpp0076921_Dd	1	mle	1	26.4956	0.588909	19.4437	16.7733	0.497171	0.419812	0.0348431	0.0114613	0.156732
FBpp0071889_CG9876	0	burg	1	20.7917	0.3563	3.87382	0.822059	0.497153	0.419792	0.435297	0.011464	0.156732
FBpp0303126_Gem2	0	burg	1	25.1597	1.19034	2.28087	5.35961	0.496886	0.419483	0.237805	0.0115036	0.157057
FBpp0080496_VhaSFD	0	burg	1	27.9813	9.25065	24.9268	165.061	0.496459	0.418991	0.0548308	0.0115672	0.157708
FBpp0271915_tey	1	yule-walker	1	22.855	0.845022	1.81394	4.02782	0.496291	0.418797	0.225505	0.0115923	0.157834
FBpp0083043_CG7218	0	default	1	24	0.888002	16.7538	14.1928	0.496011	0.418474	0.0646069	0.0116342	0.158133
FBpp0289900_CG10283	0	yule-walker	1	25.3729	3.18617	24.8301	21.5021	0.495561	0.417955	0.147706	0.0117019	0.158133
FBpp0070838_Nep1	0	yule-walker	1	22.855	2.04496	11.4678	22.3015	0.49555	0.417942	0.0946135	0.0117036	0.158133
FBpp0081774_CG14694	1	mle	1	25.5897	9.54761	23.7018	142.212	0.495507	0.417893	0.0720715	0.01171	0.158133
FBpp0081773_CG6574	1	mle	1	25.5897	9.54761	23.7018	142.212	0.495507	0.417893	0.0720715	0.01171	0.158133
FBpp0081771_SelR	1	mle	1	25.5897	9.54761	23.7018	142.212	0.495507	0.417893	0.0720715	0.01171	0.158133
FBpp0082706_CG6006	0	burg	1	25.5897	0.717816	9.45096	7.97301	0.495338	0.417697	0.0873567	0.0117356	0.158136
FBpp0078157_CG11437	1	burg	1	22.1778	0.330398	2.18175	1.24984	0.495294	0.417647	0.333193	0.0117422	0.158136
FBpp0083078_CG31229	0	yule-walker	1	25.3729	2.25078	22.2145	38.1149	0.495149	0.41748	0.0715088	0.0117641	0.158217
FBpp0088571_CG10383	0	burg	1	21.3857	0.988782	7.5937	10.3162	0.494499	0.41673	0.0967217	0.011863	0.158716
FBpp0085626_Ate1	0	burg	1	27.7222	3.44073	25.3148	37.6448	0.494492	0.416722	0.09509	0.011864	0.158716
FBpp0307618_CG9864	0	burg	1	27.7222	3.44073	25.3148	37.6448	0.494492	0.416722	0.09509	0.011864	0.158716
FBpp0081618_CG8507	1	default	1	24	1.83359	17.0795	34.2337	0.494484	0.416712	0.0541159	0.0118653	0.158716
FBpp0074236_CG6398	0	default	1	24	3.12902	16.4566	34.4232	0.494264	0.416459	0.105424	0.0118988	0.158951
FBpp0076885_CG15213	0	burg	1	27.2182	14.7143	24.4561	46.5761	0.493804	0.415928	0.331313	0.0119694	0.159678
FBpp0290948_Blos1	1	mle	1	22.0147	5.10006	6.53326	38.8002	0.493671	0.415774	0.133629	0.0119899	0.159736
FBpp0079927_aret	1	burg	1	26.2632	1.66859	10.3987	21.3357	0.493453	0.415523	0.0893315	0.0120234	0.159968
FBpp0304637_CG8086	0	burg	1	23.2093	3.96797	4.81247	25.4301	0.493337	0.415389	0.157109	0.0120413	0.159992
FBpp0290084_Spn47C	1	default	1	24	5.77056	13.4436	27.395	0.492897	0.414881	0.21432	0.0121094	0.160555
FBpp0113017_CG32036	0	mle	1	20.3673	0.37886	16.1843	1.51044	0.49275	0.414712	0.282165	0.0121323	0.160555
FBpp0305999_CG32037	0	mle	1	20.3673	0.37886	16.1843	1.51044	0.49275	0.414712	0.282165	0.0121323	0.160555
FBpp0084551_CG5984	0	burg	1	22.1778	1.009	2.65616	4.13578	0.492591	0.414528	0.248762	0.012157	0.160667
FBpp0076665_ple	0	yule-walker	1	25.5897	7.48256	24.4789	20.7499	0.492155	0.414025	0.367955	0.0122251	0.160877
FBpp0289635_Sp212	0	default	1	24	1.85499	4.06193	20.371	0.492075	0.413933	0.0962124	0.0122376	0.160877
FBpp0081395_CG11762	0	default	1	24	1.20301	3.809	9.77823	0.49197	0.413812	0.12838	0.0122541	0.160877
FBpp0081394_CG8145	0	default	1	24	1.20301	3.809	9.77823	0.49197	0.413812	0.12838	0.0122541	0.160877
FBpp0290412_CG8159	0	default	1	24	1.20301	3.809	9.77823	0.49197	0.413812	0.12838	0.0122541	0.160877
FBpp0311334_CG45186	0	mle	1	24.95	18.5196	23.514	115.963	0.491767	0.413577	0.160332	0.012286	0.16101
FBpp0081652_CG3925	0	burg	1	24.95	2.61748	3.22292	33.2671	0.491596	0.413379	0.0835518	0.0123129	0.16101
FBpp0271877_Npc2e	0	burg	1	24.95	2.61748	3.22292	33.2671	0.491596	0.413379	0.0835518	0.0123129	0.16101
FBpp0080528_CLIP-190	0	burg	1	27.4679	12.0109	15.4916	137.024	0.491213	0.412939	0.092755	0.0123732	0.161585
FBpp0082093_CG4848	0	default	1	24	1.03695	2.59635	16.1829	0.490322	0.41191	0.0653099	0.0125148	0.162792
FBpp0305474_GlyS	0	default	1	24	4.87974	3.16999	65.7543	0.490295	0.411879	0.0976204	0.0125191	0.162792
FBpp0311341_CG7990	0	burg	1	25.8103	3.3122	25.5667	41.0136	0.490155	0.411717	0.0816052	0.0125415	0.162792
FBpp0311239_sni	0	yule-walker	1	27.4679	2.51799	23.6446	21.4244	0.490098	0.411652	0.111495	0.0125506	0.162792
FBpp0070681_Proc-R	1	yule-walker	1	24.1452	1.81171	13.3171	14.843	0.490097	0.41165	0.123375	0.0125508	0.162792
FBpp0081617_CG8500	1	yule-walker	1	21.854	2.32946	3.65702	50.7157	0.490013	0.411554	0.0486177	0.0125641	0.162792
FBpp0072173_CG3376	1	yule-walker	1	23.7619	3.83104	22.1358	32.1282	0.489892	0.411413	0.126143	0.0125836	0.162831
FBpp0310219_Samuel	0	burg	1	23.7619	0.473714	11.4958	3.88581	0.489761	0.411262	0.125363	0.0126046	0.162891
FBpp0082104_CG12267	0	mle	2	20.9370629370629,25.8103448275862	0.7305606095541,0.606726386447664	16.6567299651135,5.45782019503856	3.59189	0.657571	0.533051	0.186423	0.0127194	0.16416
FBpp0087371_psq	0	mle	1	23.952	5.03135	4.75308	57.2471	0.488861	0.410224	0.0890559	0.0127499	0.164169
FBpp0075590_CG10713	1	mle	1	25.1597	1.22947	4.66923	10.2527	0.488759	0.410106	0.133203	0.0127664	0.164169
FBpp0078796_CG11147	0	burg	1	25.1597	14.5503	16.1956	75.1062	0.488738	0.410082	0.201597	0.0127698	0.164169
FBpp0076182_Hsp27	1	burg	1	20.094	0.671445	2.82259	2.5685	0.488346	0.40963	0.274586	0.0128335	0.164774
FBpp0071564_Sara	1	mle	1	20.9371	1.48845	6.62	24.2039	0.487766	0.408961	0.0679966	0.0129283	0.165777
FBpp0082246_CG8449	0	mle	1	20.9371	1.49222	16.4336	17.0708	0.487615	0.408786	0.0906995	0.0129532	0.165882
FBpp0085742_EndoB	0	burg	1	27.4679	2.08143	25.7674	56.6022	0.487409	0.408549	0.0369493	0.0129871	0.166037
FBpp0311613_CG2852	0	burg	1	25.1597	22.6913	7.72399	477.344	0.487337	0.408466	0.049879	0.0129989	0.166037
FBpp0080978_CG14400	0	burg	1	23.2093	6.89993	13.9318	29.793	0.486943	0.408011	0.242825	0.013064	0.166627
FBpp0076740_CG32407	1	yule-walker	1	22.6818	5.66208	3.73869	43.3216	0.486806	0.407853	0.136166	0.0130867	0.166627
FBpp0291700_akirin	1	mle	1	22.5113	2.67204	11.8257	50.9733	0.486732	0.407768	0.0546398	0.0130989	0.166627
FBpp0083515_CG6353	0	mle	1	21.5396	1.5187	5.10357	9.65848	0.486652	0.407675	0.176422	0.0131123	0.166627
FBpp0072129_CG5339	1	burg	1	27.4679	1.67729	3.75486	17.4786	0.486495	0.407495	0.112722	0.0131383	0.166744
FBpp0089012_CG10638	0	burg	1	25.1597	1.87429	12.3334	34.53	0.486219	0.407175	0.0605125	0.0131844	0.166831
FBpp0084824_Pcd	0	default	1	24	19.4663	7.68753	139.431	0.485926	0.406838	0.146443	0.0132332	0.166831
FBpp0081810_Tpc1	0	burg	1	26.0348	1.30983	3.98422	13.4303	0.485891	0.406797	0.10227	0.0132391	0.166831
FBpp0078896_Sec61alpha	0	burg	1	26.973	6.69961	5.12418	109.965	0.485861	0.406763	0.0635619	0.0132441	0.166831
FBpp0074096_CG13008	0	burg	1	24.541	5.33699	2.66242	56.4903	0.485849	0.406749	0.109284	0.0132462	0.166831
FBpp0289310_CG4678	0	burg	1	24.541	5.33699	2.66242	56.4903	0.485849	0.406749	0.109284	0.0132462	0.166831
FBpp0086125_RhoGEF2	1	mle	1	23.2093	2.24952	3.9581	29.2204	0.48538	0.406207	0.0769827	0.0133249	0.167259
FBpp0311470_CG17279	1	yule-walker	1	27.2182	3.52379	20.7951	33.6463	0.485271	0.406082	0.101332	0.0133432	0.167259
FBpp0290692_Mvl	1	yule-walker	1	27.2182	3.52379	20.7951	33.6463	0.485271	0.406082	0.101332	0.0133432	0.167259
FBpp0081581_Crc	1	burg	1	22.855	20.8219	8.11322	230.996	0.485245	0.406052	0.0913985	0.0133476	0.167259
FBpp0308364_CG13654	0	burg	1	23.0308	0.495256	11.2724	9.99026	0.484848	0.405594	0.0643459	0.0134146	0.167886
FBpp0073475_Chrac-16	1	yule-walker	1	24.1452	1.81618	4.30553	10.4693	0.484446	0.40513	0.185895	0.0134829	0.168528
FBpp0072169_CG3356	0	burg	1	26.0348	1.32956	2.38605	26.7687	0.483833	0.404423	0.0536976	0.0135874	0.169235
FBpp0081799_CG6465	0	burg	1	23.7619	3.61254	18.7187	9.84857	0.483792	0.404376	0.378642	0.0135944	0.169235
FBpp0078024_Rpn10	0	burg	1	24.541	5.03488	8.04757	70.5492	0.483764	0.404343	0.0787619	0.0135992	0.169235
FBpp0079051_Pvf2	0	burg	1	24.3415	0.197488	13.2197	0.783614	0.483714	0.404285	0.259326	0.0136078	0.169235
FBpp0073672_Grip91	0	burg	1	20.7917	0.873303	7.20355	8.09493	0.483574	0.404124	0.106749	0.0136318	0.16932
FBpp0073015_Fie	0	mle	1	26.973	14.571	21.7042	210.585	0.483474	0.404009	0.0668435	0.0136489	0.16932
FBpp0296948_tnc	0	burg	1	24.3415	0.485334	21.9428	2.99503	0.483376	0.403895	0.184452	0.0136658	0.16932
FBpp0290254_CG3437	0	burg	1	24.541	1.34594	5.35858	19.1276	0.482653	0.403061	0.0795552	0.0137906	0.170439
FBpp0311669_phol	0	burg	1	24.541	1.34594	5.35858	19.1276	0.482653	0.403061	0.0795552	0.0137906	0.170439
FBpp0112024_CG9815	0	mle	1	21.0845	3.19994	15.3148	8.56438	0.482289	0.402641	0.390984	0.0138538	0.170519
FBpp0303260_put	0	burg	1	23.3906	1.90998	15.0361	22.1654	0.48199	0.402296	0.0872939	0.0139059	0.170519
FBpp0077496_Su(dx)	1	burg	1	20.094	1.5813	12.5393	31.0665	0.481977	0.402282	0.0581097	0.0139081	0.170519
FBpp0303619_CG31635	0	burg	1	27.2182	1.44493	23.1172	20.5184	0.481625	0.401875	0.0707002	0.0139696	0.170519
FBpp0271694_CG17005	1	yule-walker	1	22.3433	1.12744	10.6174	4.31758	0.481428	0.401648	0.273063	0.0140042	0.170519
FBpp0079399_Cks30A	1	yule-walker	1	22.3433	1.12744	10.6174	4.31758	0.481428	0.401648	0.273063	0.0140042	0.170519
FBpp0081246_CG31473	1	burg	1	27.7222	3.53496	5.40389	47.8995	0.481394	0.401608	0.0740153	0.0140102	0.170519
FBpp0081245_sgll	1	burg	1	27.7222	3.53496	5.40389	47.8995	0.481394	0.401608	0.0740153	0.0140102	0.170519
FBpp0304005_CG10721	0	burg	1	22.855	2.29469	1.89871	16.45	0.481202	0.401387	0.145671	0.0140439	0.170519
FBpp0078698_Cyp28d1	1	yule-walker	1	25.5897	33.4225	13.7359	130.178	0.481194	0.401377	0.273528	0.0140454	0.170519
FBpp0311804_CG16926	1	mle	1	23.2093	48.1763	15.7565	139.017	0.481127	0.4013	0.350278	0.0140572	0.170519
FBpp0072985_Cht7	0	burg	1	24.541	0.440092	21.1678	1.7698	0.48107	0.401234	0.253025	0.0140672	0.170519
FBpp0076715_CG13300	0	yule-walker	1	20.2297	0.314066	6.83973	3.40495	0.481063	0.401226	0.0930396	0.0140684	0.170519
FBpp0271900_Ir75a	0	default	1	24	1.73038	3.23809	3.68885	0.481062	0.401225	0.48424	0.0140686	0.170519
FBpp0291499_Ir75b	0	default	1	24	1.73038	3.23809	3.68885	0.481062	0.401225	0.48424	0.0140686	0.170519
FBpp0079383_CG13101	0	mle	1	23.0308	3.66205	20.2872	11.7416	0.480818	0.400944	0.320133	0.0141117	0.170519
FBpp0070481_CG2652	0	mle	1	26.0348	0.616533	12.8611	1.06145	0.480805	0.400929	0.677442	0.0141139	0.170519
FBpp0301966_DAAM	0	burg	1	22.6818	4.25011	9.12306	39.0318	0.480762	0.400879	0.115915	0.0141215	0.170519
FBpp0084849_CG7789	0	yule-walker	1	27.9813	3.5145	22.3364	36.9998	0.480748	0.400864	0.090171	0.0141239	0.170519
FBpp0081758_CG4089	1	burg	1	23.3906	0.871771	4.08377	10.1747	0.480518	0.400598	0.0956111	0.0141647	0.170804
FBpp0083249_trem	1	mle	1	20.2297	0.926381	10.164	5.33154	0.480356	0.400411	0.176662	0.0141934	0.170942
FBpp0110122_CG17839	1	mle	1	22.5113	6.62134	12.534	66.5434	0.480149	0.400172	0.108512	0.0142302	0.170949
FBpp0306412_CG9922	1	mle	1	27.4679	2.85419	4.45263	29.1394	0.480062	0.400071	0.101457	0.0142458	0.170949
FBpp0074313_CG12672	0	burg	1	26.0348	1.05721	1.58427	3.02984	0.480039	0.400045	0.367644	0.0142498	0.170949
FBpp0076038_dpr10	0	burg	1	25.1597	0.658502	1.11998	13.2122	0.479944	0.399935	0.0594956	0.0142668	0.170949
FBpp0084676_CG9989	0	burg	1	26.973	1.13705	10.0772	2.95867	0.479868	0.399848	0.372312	0.0142803	0.170949
FBpp0080138_Smg5	0	burg	1	27.2182	1.99929	23.2374	44.3626	0.479752	0.399714	0.0432471	0.014301	0.170991
FBpp0071057_sn	1	mle	2	26.4955752212389,21.3857142857143	4.87854474689791,3.25467947809776	20.8643269893763,15.1533617166409	44.2578	0.649343	0.521832	0.103403	0.0143516	0.171009
FBpp0086756_Cpr50Cb	0	default	1	24	1.16892	3.43653	4.60232	0.479434	0.399347	0.343135	0.0143579	0.171009
FBpp0085070_CG15544	0	burg	1	22.0147	0.286491	13.439	2.18151	0.479371	0.399275	0.137901	0.0143692	0.171009
FBpp0289791_Unc-115a	0	mle	1	25.3729	3.4759	24.1935	30.1243	0.479358	0.39926	0.123036	0.0143715	0.171009
FBpp0309070_CG8303	1	burg	1	20.6483	1.24076	5.70826	7.79392	0.479006	0.398854	0.16835	0.0144348	0.171556
FBpp0311847_CG18067	0	burg	1	25.5897	174.086	14.1623	1035.93	0.47854	0.398316	0.183361	0.014519	0.172144
FBpp0085533_CG30154	0	burg	1	25.5897	174.086	14.1623	1035.93	0.47854	0.398316	0.183361	0.014519	0.172144
FBpp0079425_Oatp30B	1	yule-walker	1	24.1452	1.01648	20.2365	20.6485	0.478369	0.398118	0.0543154	0.0145499	0.172304
FBpp0073794_CG14406	0	burg	1	22.855	1.84659	12.7415	2.18243	0.47816	0.397877	0.891744	0.014588	0.172343
FBpp0073795_CG9509	0	burg	1	22.855	1.84659	12.7415	2.18243	0.47816	0.397877	0.891744	0.014588	0.172343
FBpp0076542_CG8539	0	mle	1	22.855	2.14826	13.0477	9.71844	0.477886	0.39756	0.261495	0.0146378	0.172726
FBpp0289074_CG42329	0	mle	1	24.7438	2.65301	24.4211	5.80888	0.477674	0.397316	0.504911	0.0146764	0.172976
FBpp0085843_IM1	0	yule-walker	1	27.7222	129.949	12.3743	357.865	0.477312	0.396898	0.425554	0.0147427	0.173206
FBpp0304185_RhoGDI	0	burg	1	25.3729	16.9735	3.23524	264.32	0.477287	0.396869	0.0723608	0.0147473	0.173206
FBpp0304980_CG8602	1	mle	1	20.9371	3.73677	11.4616	67.4863	0.477281	0.396863	0.0600159	0.0147483	0.173206
FBpp0083931_Tsc1	0	burg	1	24.541	1.11567	3.32468	14.9334	0.477135	0.396694	0.0824744	0.0147752	0.173316
FBpp0112125_CG12947	0	burg	1	22.1778	0.660757	21.2268	2.93217	0.476752	0.396252	0.269698	0.0148457	0.173823
FBpp0077729_cold	0	mle	1	21.234	2.79908	7.92155	34.1292	0.476614	0.396093	0.0833852	0.0148711	0.173823
FBpp0077697_aru	1	burg	1	24.1452	2.31777	7.7152	27.6942	0.476587	0.396062	0.0864263	0.0148761	0.173823
FBpp0311359_CkIIalpha	1	burg	1	23.952	2.92139	10.727	75.6834	0.476482	0.395941	0.0416841	0.0148955	0.173823
FBpp0307809_CG7296	0	mle	1	24.3415	38.5138	12.4928	196.949	0.476424	0.395874	0.229752	0.0149062	0.173823
FBpp0288663_CG14984	0	default	1	24	7.1202	7.07992	75.1206	0.475824	0.395181	0.0989977	0.0150177	0.174681
FBpp0075465_Lk	1	default	1	24	9.17122	3.91714	41.9849	0.475761	0.395109	0.253893	0.0150293	0.174681
FBpp0289116_Atac3	1	default	1	24	1.0628	1.96231	13.6219	0.475649	0.39498	0.0800417	0.0150502	0.174681
FBpp0072475_CG32344	1	default	1	24	1.0628	1.96231	13.6219	0.475649	0.39498	0.0800417	0.0150502	0.174681
FBpp0082369_CG14356	0	yule-walker	1	22.6818	0.874505	8.1953	2.39105	0.475452	0.394752	0.37417	0.0150871	0.174905
FBpp0080929_Cen	1	mle	1	20.7917	1.22204	6.86946	22.5669	0.475251	0.39452	0.0539567	0.0151247	0.175102
FBpp0307416_Tk	0	mle	1	26.0348	9.68337	1.00719	56.1063	0.475172	0.394429	0.189365	0.0151394	0.175102
FBpp0070840_Efr	0	burg	1	20.3673	2.56386	16.2318	40.4666	0.474831	0.394036	0.065296	0.0152035	0.175317
FBpp0070742_CG16756	0	burg	1	25.5897	48.1158	15.077	197.01	0.474618	0.39379	0.263628	0.0152437	0.175317
FBpp0071270_t	0	mle	1	25.8103	103.271	25.3504	665.909	0.474609	0.393779	0.167729	0.0152454	0.175317
FBpp0081413_CG9821	0	burg	1	25.8103	8.69089	15.5864	47.9724	0.474147	0.393247	0.19292	0.0153326	0.175317
FBpp0301107_CG9837	0	burg	1	25.8103	8.69089	15.5864	47.9724	0.474147	0.393247	0.19292	0.0153326	0.175317
FBpp0071706_Vrp1	0	mle	1	26.0348	3.96961	22.8187	31.7974	0.474085	0.393175	0.148354	0.0153444	0.175317
FBpp0080134_CG16884	1	burg	1	22.6818	1.1874	1.32558	3.33148	0.474058	0.393143	0.378162	0.0153497	0.175317
FBpp0112127_CG14688	0	burg	1	24.3415	11.955	19.7198	40.4681	0.474014	0.393093	0.307061	0.0153579	0.175317
FBpp0297759_Klp54D	0	default	1	24	0.32439	1.98079	1.72635	0.473945	0.393013	0.201302	0.0153711	0.175317
FBpp0289911_CG10669	0	default	1	24	2.9663	0.76299	32.5708	0.473933	0.393	0.0935619	0.0153733	0.175317
FBpp0112264_CHKov1	0	default	1	24	2.9663	0.76299	32.5708	0.473933	0.393	0.0935619	0.0153733	0.175317
FBpp0084223_CHKov2	0	default	1	24	2.9663	0.76299	32.5708	0.473933	0.393	0.0935619	0.0153733	0.175317
FBpp0099726_fabp	0	default	1	24	284.849	6.90026	2136.28	0.473763	0.392803	0.137454	0.0154057	0.175317
FBpp0099890_sea	0	default	1	24	284.849	6.90026	2136.28	0.473763	0.392803	0.137454	0.0154057	0.175317
FBpp0076996_Obp19d	0	yule-walker	1	27.9813	264.706	18.0172	2787.93	0.473669	0.392696	0.0996181	0.0154234	0.175318
FBpp0079616_holn1	0	default	1	24	1.16296	6.76513	10.32	0.473447	0.392439	0.117429	0.0154658	0.175598
FBpp0071424_ras	0	burg	1	27.2182	4.78683	2.53768	64.7491	0.473327	0.392301	0.0799998	0.0154887	0.175639
FBpp0082849_Det	0	mle	1	24.1452	1.20473	22.3958	7.73225	0.473243	0.392203	0.173973	0.0155049	0.175639
FBpp0083755_CG13833	0	burg	1	24.1452	12.4371	19.3631	61.2555	0.473096	0.392034	0.209379	0.0155329	0.175756
FBpp0086698_CG8485	0	yule-walker	1	26.973	2.58117	22.941	36.4963	0.47239	0.39122	0.0688235	0.0156687	0.176636
FBpp0073484_Lsp1alpha	0	burg	1	26.973	0.274385	15.3521	0.488265	0.472374	0.391201	0.630673	0.0156719	0.176636
FBpp0079716_CG17108	0	mle	1	25.3729	1738.84	18.8085	6872.75	0.472275	0.391087	0.270767	0.0156909	0.176636
FBpp0297079_nudC	0	mle	1	27.2182	1.61034	9.19689	17.8986	0.472242	0.391048	0.0904616	0.0156974	0.176636
FBpp0297183_nbs	0	burg	1	25.8103	0.656715	1.06296	8.30969	0.472219	0.391022	0.0830351	0.0157018	0.176636
FBpp0079735_YL-1	0	burg	1	27.2182	0.88457	3.67836	11.5565	0.472104	0.390889	0.0823278	0.015724	0.176636
FBpp0075456_CG4914	1	burg	1	23.2093	1.16901	7.95066	6.68239	0.472045	0.390822	0.183447	0.0157354	0.176636
FBpp0082820_CG18622	0	burg	1	22.855	4.86611	7.48825	44.9057	0.471519	0.390214	0.113528	0.0158376	0.177295
FBpp0083374_CG15695	1	yule-walker	1	25.1597	1.12897	22.0904	6.18043	0.471466	0.390153	0.183283	0.015848	0.177295
FBpp0307915_CG5921	1	yule-walker	1	22.1778	0.689442	8.88191	4.98999	0.471426	0.390107	0.154613	0.0158558	0.177295
FBpp0070141_Rbf	0	burg	1	26.7321	1.44309	2.57823	15.8086	0.471354	0.390024	0.106494	0.0158697	0.177295
FBpp0083026_CG7156	0	burg	1	24.541	0.717265	3.1522	8.8183	0.471264	0.38992	0.0951691	0.0158874	0.177295
FBpp0083005_gl	0	mle	1	25.3729	7.26315	1.31356	33.1162	0.471192	0.389837	0.230777	0.0159014	0.177295
FBpp0076839_Msr-110	0	mle	1	23.5748	73.2369	11.8453	735.386	0.471096	0.389726	0.104055	0.0159203	0.177306
FBpp0086283_JhI-26	1	burg	1	23.0308	4.18901	22.4465	29.5445	0.470743	0.389319	0.154515	0.0159894	0.177834
FBpp0078412_CG31547	1	mle	1	22.0147	4.73717	14.2935	56.7653	0.470597	0.38915	0.105569	0.0160181	0.177834
FBpp0088184_yellow-h	0	burg	1	24.3415	2.88649	15.0748	17.0191	0.470579	0.38913	0.175904	0.0160216	0.177834
FBpp0075385_Aats-gly	0	burg	1	20.7917	1.24123	15.8276	18.5253	0.469945	0.388398	0.0674873	0.0161468	0.179024
FBpp0304416_wac	1	mle	1	22.0147	7.61108	7.9453	35.3566	0.469822	0.388256	0.217993	0.0161711	0.179093
FBpp0081725_Rrp46	0	mle	1	22.855	0.782278	2.87132	5.90495	0.46959	0.387989	0.137544	0.0162172	0.179403
FBpp0074216_Fim	0	yule-walker	1	20.9371	2.04342	9.73884	42.4228	0.469479	0.387861	0.0497033	0.0162392	0.179446
FBpp0075896_CG7600	0	mle	1	20.2297	1.05355	7.87922	24.3677	0.469332	0.38769	0.0435087	0.0162686	0.179571
FBpp0078489_CG14661	0	yule-walker	1	27.7222	53.1259	18.1585	215.687	0.468998	0.387305	0.259297	0.0163352	0.180106
FBpp0076295_Pex7	1	default	1	24	1.3495	2.6351	3.88036	0.468731	0.386998	0.359232	0.0163886	0.180494
FBpp0305564_CG32432	0	mle	1	26.973	4.2361	26.7646	58.9152	0.468134	0.386309	0.0774597	0.0165087	0.180658
FBpp0300795_et	0	burg	1	22.855	0.808038	15.9632	5.17775	0.468131	0.386305	0.159585	0.0165094	0.180658
FBpp0072369_Pdk1	0	burg	1	22.3433	3.93238	9.57477	45.5467	0.467895	0.386032	0.0942435	0.0165571	0.180658
FBpp0086996_CG33672	0	burg	1	22.6818	0.77288	13.9476	7.62638	0.467876	0.386011	0.111201	0.0165609	0.180658
FBpp0303875_ckd	1	mle	1	21.6957	0.210087	16.0273	0.736831	0.467849	0.385979	0.288711	0.0165664	0.180658
FBpp0077694_dbe	1	mle	1	20.7917	1.64717	5.68539	12.9987	0.467669	0.385772	0.128187	0.0166028	0.180658
FBpp0084303_CLS	1	mle	1	21.854	1.96615	15.8072	30.543	0.467606	0.3857	0.0757965	0.0166155	0.180658
FBpp0082250_CG8483	0	burg	1	21.3857	0.235727	13.9123	0.76574	0.467562	0.385648	0.334329	0.0166246	0.180658
FBpp0289884_CG42516	0	burg	1	22.1778	1.19656	5.36239	10.8518	0.467518	0.385597	0.111201	0.0166335	0.180658
FBpp0289883_Pbp49	0	burg	1	22.1778	1.19656	5.36239	10.8518	0.467518	0.385597	0.111201	0.0166335	0.180658
FBpp0099676_CG7215	0	burg	1	24.3415	39.9941	22.465	602.552	0.467241	0.385278	0.0681104	0.0166899	0.180658
FBpp0100079_Prx5	0	burg	1	24.3415	39.9941	22.465	602.552	0.467241	0.385278	0.0681104	0.0166899	0.180658
FBpp0078806_eIF-4a	0	burg	1	21.3857	43.7088	16.563	1177.86	0.467223	0.385258	0.0368875	0.0166934	0.180658
FBpp0076383_CG6983	0	burg	1	23.952	13.2364	5.65161	157.839	0.46716	0.385185	0.0889206	0.0167062	0.180658
FBpp0311276_Uev1A	1	mle	1	20.2297	10.8964	8.97451	185.979	0.466757	0.384719	0.0595158	0.0167886	0.180658
FBpp0073050_Gr64a	1	mle	1	24.541	1.07111	18.0311	4.7051	0.466687	0.384639	0.242203	0.0168029	0.180658
FBpp0073051_Gr64b	1	mle	1	24.541	1.07111	18.0311	4.7051	0.466687	0.384639	0.242203	0.0168029	0.180658
FBpp0301543_Gr64c	1	mle	1	24.541	1.07111	18.0311	4.7051	0.466687	0.384639	0.242203	0.0168029	0.180658
FBpp0310846_Gr64d	1	mle	1	24.541	1.07111	18.0311	4.7051	0.466687	0.384639	0.242203	0.0168029	0.180658
FBpp0099915_Gr64e	1	mle	1	24.541	1.07111	18.0311	4.7051	0.466687	0.384639	0.242203	0.0168029	0.180658
FBpp0073057_Gr64f	1	mle	1	24.541	1.07111	18.0311	4.7051	0.466687	0.384639	0.242203	0.0168029	0.180658
FBpp0310639_CG16959	0	burg	1	24.7438	2.13668	1.52194	7.6766	0.466679	0.38463	0.289868	0.0168045	0.180658
FBpp0085739_CG9416	0	burg	1	21.5396	1.38348	15.6589	8.20797	0.466511	0.384436	0.179003	0.016839	0.180832
FBpp0075134_retinin	1	yule-walker	1	21.854	384.154	13.4984	2276	0.466393	0.3843	0.18146	0.0168631	0.180895
FBpp0075212_CG5027	0	burg	1	23.952	7.42744	6.51212	55.5947	0.465923	0.383757	0.138745	0.01696	0.181737
FBpp0312204_bgm	0	burg	1	26.973	6.44743	14.6018	33.7424	0.465784	0.383597	0.229758	0.0169886	0.181848
FBpp0079822_salr	0	burg	1	22.855	1.38866	3.21922	8.30536	0.465676	0.383472	0.182302	0.0170111	0.181862
FBpp0293897_Sirt6	0	mle	1	22.3433	0.524476	9.8297	2.7873	0.465601	0.383385	0.203817	0.0170266	0.181862
FBpp0082766_ema	0	burg	1	23.7619	1.38764	1.97861	30.3345	0.465426	0.383184	0.054359	0.0170628	0.181987
FBpp0084099_CG31121	1	yule-walker	1	24.95	0.76732	9.9037	5.78788	0.465367	0.383116	0.13462	0.017075	0.181987
FBpp0085481_Fmo-2	0	mle	1	23.952	4.42963	21.4122	20.0066	0.465099	0.382806	0.231196	0.0171309	0.182269
FBpp0290181_fa2h	1	mle	1	27.2182	1.78491	8.7282	5.24501	0.464992	0.382684	0.391478	0.017153	0.182269
FBpp0071576_CG15674	0	yule-walker	1	20.2297	0.287735	3.21538	2.13949	0.464975	0.382663	0.180987	0.0171566	0.182269
FBpp0089204_kst	0	burg	1	20.2297	2.12785	9.18789	30.2576	0.464813	0.382477	0.0816253	0.0171904	0.182379
FBpp0083379_TotC	0	default	1	24	43.7987	14.8501	52.414	0.464702	0.382349	0.944171	0.0172135	0.182379
FBpp0079907_esc	1	mle	1	20.7917	1.14227	18.2483	6.87871	0.46462	0.382254	0.167497	0.0172307	0.182379
FBpp0308629_CG8837	1	burg	1	21.6957	3.62483	12.4884	20.5732	0.464573	0.382199	0.192702	0.0172406	0.182379
FBpp0312406_GluRIB	0	burg	1	27.4679	0.747395	20.3742	7.86337	0.464341	0.381932	0.0948339	0.0172892	0.182698
FBpp0084133_bai	0	default	1	24	6.53076	4.20483	112.882	0.464165	0.381728	0.061733	0.0173262	0.182894
FBpp0082497_CG6912	0	burg	1	23.5748	4.72385	3.24769	47.3946	0.463859	0.381375	0.113489	0.0173907	0.18331
FBpp0080092_B4	0	yule-walker	1	26.7321	2.46245	21.6113	19.7388	0.463802	0.38131	0.123653	0.0174026	0.18331
FBpp0071659_lox2	0	default	1	24	1.91201	13.0471	8.796	0.463559	0.38103	0.226117	0.0174539	0.183655
FBpp0312316_Sh	1	mle	2	26.2631578947368,20.648275862069	4.14253305076262,3.15302055024421	20.3172937268691,9.0463265432766	41.0802	0.635355	0.502757	0.0694075	0.017497	0.183711
FBpp0271712_CG10359	1	yule-walker	1	21.854	0.938748	21.4647	2.94158	0.463322	0.380757	0.345365	0.017504	0.183711
FBpp0079096_CG6739	0	burg	1	20.5068	0.418332	12.5672	2.07826	0.463272	0.380698	0.213485	0.0175148	0.183711
FBpp0078543_MP1	1	yule-walker	1	23.5748	7.77534	14.1442	44.0493	0.462973	0.380354	0.195004	0.0175781	0.18418
FBpp0071981_retn	0	burg	1	24.3415	2.4973	4.80175	17.9274	0.462858	0.380221	0.145931	0.0176026	0.184242
FBpp0081052_Mio	0	burg	1	25.3729	1.7126	8.19298	33.2189	0.462751	0.380097	0.0613124	0.0176256	0.184288
FBpp0086577_CG10205	0	burg	1	23.3906	11.4627	8.34185	76.7742	0.46218	0.379438	0.171512	0.0177476	0.185368
FBpp0077325_Rbp9	0	burg	1	22.1778	25.6654	7.20302	266.413	0.461881	0.379094	0.0994698	0.0178118	0.185843
FBpp0072425_thoc7	1	mle	1	20.6483	2.48124	5.3219	28.7374	0.461085	0.378175	0.0892018	0.0179838	0.187395
FBpp0073416_sicily	1	burg	1	27.4679	2.27942	5.58357	19.4217	0.461018	0.378097	0.125031	0.0179984	0.187395
FBpp0293201_N	0	burg	1	23.3906	0.549274	13.3199	5.23233	0.460776	0.377819	0.123419	0.0180509	0.187744
FBpp0289766_grh	0	burg	1	20.5068	1.5476	16.4121	12.6218	0.460438	0.377429	0.125787	0.0181246	0.187828
FBpp0305792_Mbs	0	burg	1	26.0348	3.00101	25.7218	62.0407	0.460418	0.377405	0.0506778	0.018129	0.187828
FBpp0081208_CG17919	0	burg	1	23.952	19.9574	15.3167	152.554	0.460378	0.377359	0.137258	0.0181377	0.187828
FBpp0083891_Rab7	0	default	1	24	10.6831	5.10989	192.23	0.460252	0.377214	0.0594947	0.0181652	0.187828
FBpp0111832_RhoGAP1A	1	mle	2	26.972972972973,21.0845070422535	1.43365152991693,0.841386313614664	21.4157205136453,7.31582950777582	34.3105	0.63261	0.499013	0.0349776	0.0181726	0.187828
FBpp0099482_tyn	1	mle	2	26.972972972973,21.0845070422535	1.43365152991693,0.841386313614664	21.4157205136453,7.31582950777582	34.3105	0.63261	0.499013	0.0349776	0.0181726	0.187828
FBpp0100019_ec	1	burg	1	25.5897	0.277084	16.1059	1.96233	0.460118	0.377059	0.169305	0.0181946	0.18786
FBpp0308813_Dsp1	1	mle	2	27.981308411215,20.7916666666667	2.05135183387824,2.27306785516798	20.8637860526831,9.45623494800868	35.1412	0.632433	0.498772	0.05213	0.0182168	0.187893
FBpp0070876_dx	0	yule-walker	1	26.2632	0.47467	9.57504	3.71052	0.459789	0.37668	0.128377	0.0182667	0.188045
FBpp0311948_CG12177	0	burg	1	23.952	5.48901	15.9159	26.963	0.459724	0.376604	0.236065	0.0182811	0.188045
FBpp0086801_CG33156	0	default	1	24	2.4952	6.04449	21.9019	0.4595	0.376347	0.118849	0.0183303	0.188045
FBpp0075837_CG32091	0	burg	1	22.855	2.35398	17.3864	8.51299	0.459437	0.376274	0.282757	0.0183443	0.188045
FBpp0072837_Cyp4d20	0	burg	1	25.5897	4.48286	13.4935	19.9466	0.459423	0.376257	0.251794	0.0183475	0.188045
FBpp0306079_RhoGEF3	0	mle	1	23.952	1.88274	23.0705	30.5696	0.459133	0.375923	0.0677604	0.0184114	0.188045
FBpp0112923_yrt	1	burg	1	20.6483	0.479849	13.5389	13.1371	0.459056	0.375833	0.0400304	0.0184286	0.188045
FBpp0082590_CG31344	0	burg	1	22.5113	5.40232	22.0499	55.4821	0.459046	0.375823	0.133042	0.0184307	0.188045
FBpp0082591_Rpb7	0	burg	1	22.5113	5.40232	22.0499	55.4821	0.459046	0.375823	0.133042	0.0184307	0.188045
FBpp0078599_CG9780	0	yule-walker	1	27.9813	9.20673	12.9782	86.0417	0.459043	0.375819	0.113352	0.0184313	0.188045
FBpp0099809_ey	0	mle	1	20.2297	0.212688	5.21237	1.04269	0.45898	0.375746	0.268	0.0184454	0.188045
FBpp0087901_Vps28	1	burg	1	24.3415	2.31843	4.40922	38.4123	0.45881	0.37555	0.0637496	0.018483	0.188045
FBpp0088550_spin	1	mle	1	22.0147	9.39304	16.1008	66.013	0.45877	0.375503	0.143748	0.018492	0.188045
FBpp0084719_Inx3	0	burg	1	22.855	5.72736	14.8325	45.84	0.458746	0.375476	0.136255	0.0184972	0.188045
FBpp0072467_CG13884	0	burg	1	21.854	0.603146	13.3146	5.44659	0.458223	0.374873	0.117803	0.0186136	0.18854
FBpp0303179_trh	0	burg	1	21.854	0.603146	13.3146	5.44659	0.458223	0.374873	0.117803	0.0186136	0.18854
FBpp0081659_Invadolysin	0	yule-walker	1	26.0348	15.7091	23.6416	64.4056	0.458212	0.37486	0.245657	0.0186163	0.18854
FBpp0307732_CG31100	0	burg	1	23.2093	3.4127	17.4609	17.0343	0.458155	0.374794	0.260005	0.0186289	0.18854
FBpp0081989_mthl5	0	burg	1	26.973	0.967573	6.2965	7.42732	0.458101	0.374732	0.133354	0.018641	0.18854
FBpp0071590_HmgZ	0	burg	1	20.6483	21.6671	9.74355	176.711	0.457655	0.374218	0.128034	0.0187409	0.189316
FBpp0304948_CG13029	0	mle	1	27.2182	1.62759	21.5931	4.27161	0.457588	0.37414	0.402884	0.0187559	0.189316
FBpp0304957_CG7519	0	burg	1	20.9371	2.23871	8.32428	24.5995	0.457208	0.373701	0.0934705	0.0188417	0.189988
FBpp0080446_Cyt-c-p	0	burg	1	23.952	81.3871	21.1668	797.585	0.456846	0.373284	0.115571	0.0189234	0.190568
FBpp0078633_CG3756	1	mle	1	27.7222	1.23636	3.5291	10.8358	0.456703	0.373119	0.123939	0.0189558	0.190568
FBpp0307580_Irk1	0	mle	1	27.4679	1.96667	13.4441	10.6684	0.456647	0.373054	0.204899	0.0189685	0.190568
FBpp0081068_alpha-Est1	0	burg	1	26.973	6.23739	16.3531	59.3229	0.456614	0.373016	0.123437	0.0189761	0.190568
FBpp0080053_CG9377	0	burg	1	22.855	31.269	8.91423	40.224	0.456033	0.372346	0.830932	0.0191083	0.191641
FBpp0084754_Rpn2	1	yule-walker	1	21.3857	1.58385	9.42623	37.6195	0.455893	0.372184	0.0446355	0.0191403	0.191641
FBpp0070801_CG3097	0	burg	1	23.952	2.87661	15.0602	25.9292	0.45586	0.372146	0.137407	0.0191479	0.191641
FBpp0085457_CG3270	0	burg	1	22.855	4.55389	14.7487	52.6216	0.455806	0.372083	0.0992552	0.0191603	0.191641
FBpp0290712_Or63a	0	yule-walker	1	27.7222	0.747334	24.8472	5.655	0.455262	0.371456	0.133649	0.019285	0.192695
FBpp0071018_CG15036	0	burg	1	21.854	6.38705	4.03623	17.0453	0.454947	0.371093	0.387006	0.0193576	0.193109
FBpp0080482_CG13283	0	burg	1	25.8103	1.2171	16.3227	4.93208	0.454913	0.371053	0.28366	0.0193655	0.193109
FBpp0075343_CG13449	1	mle	1	24.95	0.47589	8.48968	1.32954	0.454732	0.370845	0.38937	0.0194073	0.193332
FBpp0076168_CG32040	0	mle	1	21.234	0.613323	4.26758	2.00297	0.454441	0.370509	0.335051	0.0194747	0.193809
FBpp0076890_Rpt6	1	burg	1	24.541	3.20072	9.13808	72.212	0.454169	0.370195	0.0507443	0.0195379	0.194242
FBpp0084221_tobi	0	default	1	24	22.0096	14.7205	51.2099	0.453871	0.369851	0.481625	0.0196073	0.194737
FBpp0086416_Ranbp11	0	mle	1	21.234	0.8659	3.73101	17.3867	0.453249	0.369134	0.0553415	0.0197529	0.195987
FBpp0309999_PebIII	0	burg	1	27.7222	622	17.724	5493.29	0.452892	0.368722	0.12193	0.0198369	0.19656
FBpp0083657_CG33110	1	burg	1	23.5748	6.05103	9.00077	42.9097	0.452835	0.368656	0.153523	0.0198503	0.19656
FBpp0308219_PIG-V	0	mle	1	22.6818	1.19403	7.55444	7.99111	0.452662	0.368456	0.155754	0.0198912	0.196726
FBpp0079305_CG13097	0	burg	1	21.234	0.522129	6.08995	4.18076	0.452596	0.36838	0.126266	0.0199068	0.196726
FBpp0089067_MRP	0	burg	1	24.541	4.40545	1.73649	67.9517	0.452258	0.36799	0.0706875	0.0199869	0.197321
FBpp0291625_CG6833	0	burg	1	22.1778	1.20729	4.73563	9.36017	0.452086	0.367792	0.131697	0.0200277	0.197527
FBpp0087182_Buffy	0	burg	1	26.973	4.99821	4.12832	29.6681	0.451986	0.367676	0.18646	0.0200515	0.197565
FBpp0303003_cl	0	mle	1	25.1597	8.17431	11.1978	247.197	0.451778	0.367436	0.0523186	0.020101	0.197856
FBpp0070061_CG14476	0	default	1	24	6.93164	5.06573	150.733	0.451636	0.367272	0.0484617	0.0201349	0.197993
FBpp0073922_Gapdh2	0	default	1	24	77.6917	3.96346	685.591	0.451551	0.367174	0.119327	0.0201551	0.197995
FBpp0080407_CG5861	1	burg	1	24.7438	5.78645	4.36254	59.0235	0.451424	0.367028	0.10497	0.0201854	0.198097
FBpp0305387_Tip60	0	burg	1	26.4956	1.2012	0.590428	12.7541	0.451274	0.366855	0.12357	0.0202214	0.198254
FBpp0306402_btsz	1	burg	1	20.094	1.81712	11.3421	31.0693	0.451155	0.366718	0.0630308	0.0202498	0.198305
FBpp0078664_Rpn11	0	burg	1	24.7438	3.98958	8.08313	58.5774	0.451057	0.366605	0.0734909	0.0202733	0.198305
FBpp0301706_Afti	1	yule-walker	1	21.234	0.794867	6.61587	16.0792	0.450877	0.366397	0.0618743	0.0203166	0.198305
FBpp0078992_Gas41	0	burg	1	21.6957	2.13985	4.50572	19.1318	0.450806	0.366315	0.116039	0.0203337	0.198305
FBpp0271811_CG30203	1	default	1	24	0.922227	8.50926	7.81851	0.450718	0.366213	0.128601	0.0203551	0.198305
FBpp0112160_Ire1	0	burg	1	22.855	1.25906	3.76185	27.5466	0.450622	0.366102	0.0474009	0.0203781	0.198305
FBpp0100164_CG34056	1	yule-walker	1	23.952	1.40588	10.6457	9.82063	0.450586	0.366061	0.151842	0.0203866	0.198305
FBpp0100165_CG34057	1	yule-walker	1	23.952	1.40588	10.6457	9.82063	0.450586	0.366061	0.151842	0.0203866	0.198305
FBpp0297899_CG5001	0	burg	1	27.9813	3.27721	1.83075	30.9896	0.450498	0.365959	0.117499	0.0204081	0.198319
FBpp0074655_Papss	0	burg	1	24.7438	1.53999	24.1305	26.4988	0.450375	0.365818	0.0678783	0.0204376	0.198374
FBpp0079075_CG5973	0	mle	1	27.7222	20.9326	14.0495	144.855	0.450308	0.36574	0.157822	0.0204539	0.198374
FBpp0307471_CG13117	0	default	1	24	6.18483	14.4418	59.9985	0.450181	0.365594	0.112357	0.0204845	0.198478
FBpp0079171_Spn28Dc	1	yule-walker	1	23.7619	2.64408	13.4736	16.9397	0.449716	0.365057	0.165768	0.0205974	0.198799
FBpp0303893_CG43778	0	mle	1	23.3906	6.3095	10.0488	44.082	0.449716	0.365057	0.166523	0.0205976	0.198799
FBpp0303896_CG43779	0	mle	1	23.3906	6.3095	10.0488	44.082	0.449716	0.365057	0.166523	0.0205976	0.198799
FBpp0072385_NitFhit	0	mle	1	21.234	2.15894	15.5413	20.9274	0.449692	0.365029	0.106135	0.0206033	0.198799
FBpp0305717_His3.3A	0	default	1	24	24.1712	4.59228	300.122	0.449632	0.36496	0.0856516	0.020618	0.198799
FBpp0302640_CG8642	0	burg	1	23.5748	0.4959	8.85367	1.75761	0.449344	0.364628	0.305149	0.0206882	0.199282
FBpp0085672_Obp56a	1	yule-walker	1	21.6957	33.9128	15.2403	107.976	0.449067	0.364308	0.325053	0.020756	0.199741
FBpp0072176_CG3394	0	burg	1	27.9813	1.10569	13.2523	10.2605	0.448813	0.364015	0.117536	0.0208181	0.200145
FBpp0305927_CG2875	1	yule-walker	1	21.854	0.690393	6.37973	5.1998	0.448584	0.36375	0.138697	0.0208746	0.200167
FBpp0070563_CG32791	1	yule-walker	1	21.854	0.690393	6.37973	5.1998	0.448584	0.36375	0.138697	0.0208746	0.200167
FBpp0083678_CG5326	1	default	1	24	8.20061	8.71986	45.0916	0.448557	0.36372	0.196256	0.020881	0.200167
FBpp0073344_Gs2	0	burg	1	23.2093	158.776	14.7588	1184.15	0.448336	0.363464	0.140429	0.0209357	0.200497
FBpp0084234_CG31288	0	burg	1	26.7321	1.01825	12.5071	4.90773	0.448191	0.363297	0.218442	0.0209714	0.200645
FBpp0084123_CG11771	0	default	1	24	1.32235	17.0783	27.0482	0.447983	0.363057	0.05269	0.0210228	0.200943
FBpp0099553_IM14	0	burg	1	25.5897	761.445	13.7795	2184.33	0.447833	0.362884	0.419819	0.0210601	0.201082
FBpp0073084_CG1265	0	burg	1	27.4679	7.82455	26.2124	61.6598	0.447614	0.362631	0.150673	0.0211144	0.201082
FBpp0309480_CG5162	1	default	1	24	30.4073	16.4722	125.105	0.447575	0.362587	0.262417	0.0211239	0.201082
FBpp0290949_CG12868	1	burg	1	25.3729	4.68115	5.82703	36.8359	0.447516	0.362518	0.138095	0.0211388	0.201082
FBpp0088562_tra2	1	burg	1	25.3729	4.68115	5.82703	36.8359	0.447516	0.362518	0.138095	0.0211388	0.201082
FBpp0082962_DNaseII	1	default	1	24	16.204	15.8817	60.5569	0.447294	0.362262	0.304881	0.021194	0.201226
FBpp0073964_sun	1	mle	1	26.2632	154.527	20.2533	1550.38	0.447292	0.36226	0.104722	0.0211945	0.201226
FBpp0110182_CG7337	1	yule-walker	1	26.7321	1.62281	22.2587	38.083	0.447118	0.36206	0.0438101	0.0212378	0.201444
FBpp0074545_Grip84	0	burg	1	26.0348	0.79512	2.91624	10.8499	0.447003	0.361926	0.0811026	0.0212667	0.201525
FBpp0074639_CG14186	0	yule-walker	1	27.7222	5.14989	22.0302	40.1978	0.446815	0.36171	0.129709	0.0213135	0.201776
FBpp0291788_Exn	0	mle	1	24.3415	8.26016	9.22984	59.7826	0.446668	0.36154	0.146522	0.0213504	0.201836
FBpp0289183_CG6675	1	yule-walker	1	23.3906	1.01996	14.5428	3.34438	0.446628	0.361493	0.371764	0.0213606	0.201836
FBpp0291717_pigeon	0	default	1	24	1.61291	3.83381	15.2291	0.446446	0.361283	0.112352	0.0214063	0.202048
FBpp0077018_Obp19c	0	mle	1	21.0845	3.11012	1.11376	15.3757	0.446376	0.361203	0.240045	0.0214238	0.202048
FBpp0071925_CG30411	0	yule-walker	1	24.1452	0.734315	21.9239	2.65741	0.446123	0.360911	0.312566	0.0214875	0.202333
FBpp0071029_CG12155	0	burg	1	23.952	1.22436	4.02404	11.6217	0.446049	0.360826	0.130004	0.0215061	0.202333
FBpp0099646_GstS1	0	burg	1	26.0348	11.47	9.94549	108.747	0.446013	0.360784	0.107134	0.0215153	0.202333
FBpp0085512_Tsp42Ee	1	yule-walker	1	23.7619	13.7835	10.7398	165.711	0.445584	0.360289	0.094099	0.0216239	0.203162
FBpp0088845_CG5789	1	default	1	24	1.98337	17.2627	9.86465	0.445439	0.360122	0.21302	0.0216605	0.203313
FBpp0085887_CG5335	0	burg	1	25.1597	1.02475	12.1416	11.7598	0.445212	0.35986	0.110904	0.0217182	0.203547
FBpp0079547_Npc1a	0	burg	1	20.7917	2.52392	6.95776	65.1653	0.445097	0.359727	0.0412343	0.0217476	0.203547
FBpp0078950_Spn27A	1	default	1	24	4.13594	15.1448	28.1662	0.445034	0.359655	0.157396	0.0217635	0.203547
FBpp0289374_Pallidin	0	yule-walker	1	24.3415	1.05775	8.29201	11.8241	0.445019	0.359637	0.095229	0.0217675	0.203547
FBpp0074335_CG6290	0	mle	1	27.7222	14.3888	25.109	88.8341	0.444822	0.35941	0.167123	0.0218177	0.203824
FBpp0073411_CG1847	0	burg	1	26.4956	2.00081	4.55098	19.2696	0.444567	0.359115	0.114736	0.021883	0.204063
FBpp0301771_cindr	1	default	1	24	12.4891	2.21383	89.245	0.444532	0.359075	0.15429	0.0218919	0.204063
FBpp0310138_Grp	0	burg	1	23.2093	0.696225	13.8967	4.27883	0.444481	0.359016	0.181246	0.0219051	0.204063
FBpp0074258_CG8289	1	mle	1	23.0308	1.77468	5.99127	25.0248	0.444281	0.358785	0.0745194	0.0219564	0.204218
FBpp0070993_Inx7	0	burg	1	26.973	1.94057	4.73342	27.2067	0.444175	0.358664	0.0768514	0.0219835	0.204218
FBpp0304594_cm	0	burg	1	26.973	1.94057	4.73342	27.2067	0.444175	0.358664	0.0768514	0.0219835	0.204218
FBpp0306944_CG6231	0	burg	1	26.0348	1.38716	12.4051	16.0413	0.444005	0.358467	0.0949878	0.0220273	0.204433
FBpp0304435_Slc45-1	0	default	1	24	1.33481	7.80915	12.9583	0.443805	0.358236	0.118742	0.0220789	0.204721
FBpp0291018_CG40160	1	burg	1	27.7222	0.228378	3.16688	1.81777	0.44365	0.358058	0.148998	0.0221189	0.204861
FBpp0073040_CG32262	0	burg	1	26.7321	3.11705	1.55374	17.2624	0.443561	0.357955	0.203482	0.0221419	0.204861
FBpp0304822_CG43861	0	burg	1	23.0308	0.841649	12.397	7.869	0.443506	0.357892	0.127698	0.022156	0.204861
FBpp0070642_CG3556	1	burg	1	27.7222	2.69602	19.3984	34.5131	0.443417	0.357789	0.0826803	0.0221791	0.204883
FBpp0290963_CG42594	0	burg	1	22.1778	0.589798	3.4901	7.09738	0.443059	0.357376	0.0914556	0.0222719	0.205086
FBpp0306030_Shab	0	burg	1	22.1778	6.04615	3.42931	84.7361	0.443013	0.357322	0.0773517	0.0222841	0.205086
FBpp0079119_CG7149	0	mle	1	24.3415	4.63365	22.0697	53.1926	0.443011	0.35732	0.0927808	0.0222845	0.205086
FBpp0311279_CG2162	0	burg	1	25.5897	4.34621	1.59296	39.123	0.442934	0.357232	0.12402	0.0223045	0.205086
FBpp0075401_Pdi	1	mle	1	26.7321	11.4545	5.59027	162.168	0.442934	0.357231	0.0750933	0.0223046	0.205086
FBpp0306688_4E-T	1	burg	1	20.3673	1.05906	12.2386	23.2164	0.442495	0.356724	0.0511677	0.0224192	0.205949
FBpp0072893_rasp	0	burg	1	21.234	0.911575	7.8659	5.50372	0.442357	0.356565	0.172265	0.0224552	0.206089
FBpp0308322_Sp7	0	yule-walker	1	26.0348	8.62344	22.5672	42.7666	0.442152	0.356329	0.206979	0.0225088	0.206263
FBpp0309703_ics	1	mle	1	21.234	2.74082	9.43665	27.694	0.442125	0.356298	0.111035	0.0225158	0.206263
FBpp0080637_bsf	0	burg	1	25.3729	1.19273	16.6319	19.762	0.441588	0.355679	0.0664191	0.0226571	0.207217
FBpp0072967_CG32271	1	yule-walker	1	24.3415	3.46115	24.0327	23.2188	0.441528	0.355609	0.182166	0.0226731	0.207217
FBpp0076385_CG32354	0	burg	1	21.6957	0.693249	12.8211	3.98071	0.441491	0.355567	0.207801	0.0226827	0.207217
FBpp0111441_CG34327	0	burg	1	27.2182	3.76951	11.6474	12.362	0.441207	0.355239	0.316602	0.0227578	0.207455
FBpp0077430_CG3515	0	mle	1	21.5396	0.281341	0.692568	0.92523	0.441172	0.355198	0.334519	0.0227672	0.207455
FBpp0292097_CG42708	0	burg	1	24.1452	2.65561	2.07821	23.9476	0.441122	0.35514	0.118202	0.0227805	0.207455
FBpp0078627_CG14636	0	default	1	24	1.76221	1.35867	7.03369	0.441076	0.355088	0.268733	0.0227924	0.207455
FBpp0078967_CG11236	0	burg	1	23.0308	5.04999	15.5458	15.903	0.440892	0.354876	0.36222	0.0228413	0.207709
FBpp0306743_CG12945	0	default	1	24	1.35126	5.07512	24.9593	0.44049	0.354412	0.0586265	0.0229482	0.20849
FBpp0082350_Npc2b	1	yule-walker	1	22.1778	41.5065	11.7945	379.155	0.440127	0.353992	0.142788	0.0230454	0.209181
FBpp0301109_Nha2	0	burg	1	27.7222	4.33893	11.257	32.0674	0.439784	0.353597	0.156746	0.0231372	0.209668
FBpp0080125_CenG1A	0	default	1	24	2.24796	1.36159	31.2341	0.439683	0.353481	0.0785478	0.0231643	0.209668
FBpp0070967_CG32736	0	yule-walker	1	20.9371	5.57264	16.5601	73.7788	0.439647	0.353439	0.0777427	0.0231741	0.209668
FBpp0289939_CG13937	0	yule-walker	1	26.7321	9.6625	24.0328	80.3901	0.439611	0.353398	0.126307	0.0231836	0.209668
FBpp0070412_Cyp4d1	0	default	1	24	1.06469	15.1169	2.92382	0.439507	0.353277	0.432318	0.0232116	0.20973
FBpp0076326_Arr2	0	mle	1	26.973	2313.21	26.1342	14118.6	0.439319	0.353061	0.191625	0.0232623	0.209996
FBpp0084264_Tnks	1	default	1	24	1.82926	2.10158	22.4126	0.438993	0.352685	0.0919759	0.0233502	0.210493
FBpp0088437_Cyp12d1-p	0	burg	1	24.541	0.3498	13.8188	1.27181	0.438958	0.352644	0.2956	0.0233598	0.210493
FBpp0072538_bab1	0	burg	1	21.0845	0.194984	5.65546	2.36562	0.438657	0.352297	0.0903089	0.0234414	0.211037
FBpp0291584_CG30054	0	burg	1	22.6818	77.2062	8.13268	713.921	0.438429	0.352034	0.117245	0.0235033	0.211124
FBpp0086942_Galphaq	0	burg	1	22.6818	77.2062	8.13268	713.921	0.438429	0.352034	0.117245	0.0235033	0.211124
FBpp0312172_CG3604	1	yule-walker	1	25.5897	5.5294	11.0992	32.1828	0.438386	0.351984	0.18552	0.023515	0.211124
FBpp0307905_CG15628	0	burg	1	20.3673	1.66379	7.1515	31.6066	0.437892	0.351414	0.0596319	0.0236499	0.212096
FBpp0310326_yellow-b	0	burg	1	24.3415	3.39943	19.3968	19.0304	0.437723	0.351219	0.201998	0.0236961	0.212096
FBpp0088410_CG1354	1	mle	1	20.9371	2.53226	5.92738	49.5588	0.437676	0.351165	0.0547089	0.0237089	0.212096
FBpp0298824_CG32698	1	mle	1	20.9371	2.53226	5.92738	49.5588	0.437676	0.351165	0.0547089	0.0237089	0.212096
FBpp0309810_CG10341	0	default	1	24	0.662993	14.2311	5.06837	0.437319	0.350752	0.140348	0.0238071	0.212783
FBpp0289157_CG3635	0	yule-walker	1	24.95	0.36475	11.2832	1.90429	0.436936	0.35031	0.202864	0.0239126	0.213533
FBpp0084828_Obp99b	0	burg	1	25.3729	1083.8	14.8743	2641.56	0.436846	0.350207	0.512624	0.0239374	0.213562
FBpp0112246_CG14132	0	burg	1	24.95	5.25013	6.26654	30.567	0.436673	0.350007	0.185071	0.0239852	0.213796
FBpp0088245_ci	0	burg	1	22.1778	0.77498	14.5582	6.72402	0.436428	0.349725	0.124115	0.024053	0.214208
FBpp0304049_Ndae1	1	mle	1	25.5897	3.80294	20.479	73.0927	0.436115	0.349363	0.0547114	0.0241402	0.214697
FBpp0086045_Snx16	1	mle	2	27.7222222222222,22.8549618320611	1.15713625642563,1.05052545988731	12.4262930877429,3.82609409510311	9.86683	0.6112	0.469819	0.0649508	0.0241623	0.214697
FBpp0075684_SmD1	1	mle	1	20.9371	1.17345	18.7426	14.9892	0.435922	0.349141	0.0821311	0.0241938	0.214697
FBpp0081584_Kap-alpha3	0	mle	1	22.5113	5.14848	13.0641	89.2532	0.435821	0.349024	0.0626217	0.0242221	0.214697
FBpp0073329_CG15199	0	burg	1	23.0308	6.57656	17.7089	14.4365	0.435776	0.348972	0.479178	0.0242345	0.214697
FBpp0087138_CG13192	1	mle	1	22.6818	2.88574	6.05969	18.0741	0.435699	0.348883	0.168937	0.0242561	0.214697
FBpp0075700_eIF-2beta	0	mle	1	20.7917	2.89577	16.482	62.1168	0.435565	0.348729	0.0488556	0.0242936	0.214697
FBpp0308431_CG11741	0	default	1	24	12.25	16.5135	18.5164	0.435407	0.348546	0.709422	0.0243378	0.214697
FBpp0305283_tou	0	burg	1	22.0147	2.86395	4.25258	21.7203	0.435317	0.348442	0.148588	0.0243631	0.214697
FBpp0088397_Cha	0	mle	1	27.4679	4.24956	22.0963	74.3023	0.435237	0.34835	0.0596352	0.0243855	0.214697
FBpp0083086_VAChT	0	mle	1	27.4679	4.24956	22.0963	74.3023	0.435237	0.34835	0.0596352	0.0243855	0.214697
FBpp0307697_Rim	0	burg	1	23.0308	3.30224	3.01109	48.688	0.4352	0.348308	0.0758898	0.0243957	0.214697
FBpp0305986_Cep135	0	mle	1	21.234	0.436017	5.5005	3.33733	0.435148	0.348248	0.135661	0.0244104	0.214697
FBpp0088286_CG11077	0	default	1	24	8.07421	1.43229	80.6099	0.435112	0.348206	0.107757	0.0244206	0.214697
FBpp0076088_CG14164	1	burg	1	20.2297	3.27758	11.8578	74.5498	0.434914	0.347978	0.0478823	0.0244762	0.214697
FBpp0076085_CG6707	1	burg	1	20.2297	3.27758	11.8578	74.5498	0.434914	0.347978	0.0478823	0.0244762	0.214697
FBpp0112069_CG6709	1	burg	1	20.2297	3.27758	11.8578	74.5498	0.434914	0.347978	0.0478823	0.0244762	0.214697
FBpp0071502_hng1	0	burg	1	23.7619	1.37646	5.16834	11.5991	0.434837	0.347889	0.126672	0.0244979	0.214698
FBpp0089292_dve	0	burg	1	24.95	1.29275	1.6564	9.17439	0.434678	0.347705	0.160763	0.0245428	0.214882
FBpp0071495_CG9394	1	default	1	24	24.5359	14.1741	112.695	0.434536	0.347541	0.237834	0.024583	0.214882
FBpp0080629_Atac2	1	yule-walker	1	20.6483	0.288347	10.3385	3.55115	0.434473	0.347469	0.0987086	0.0246006	0.214882
FBpp0083662_CG13843	1	burg	1	26.0348	0.494012	12.3499	1.80356	0.434421	0.347409	0.303774	0.0246153	0.214882
FBpp0089365_bl	0	burg	1	23.2093	12.1111	3.89075	109.521	0.434379	0.34736	0.117056	0.0246273	0.214882
FBpp0303811_CG3842	1	yule-walker	1	23.3906	4.22859	13.6806	38.3792	0.434212	0.347167	0.12128	0.0246746	0.21504
FBpp0085443_Debcl	0	mle	1	26.4956	3.35476	20.9131	29.5172	0.434162	0.34711	0.118403	0.0246888	0.21504
FBpp0079289_fu2	1	mle	1	20.5068	0.800726	6.30912	6.58601	0.434075	0.34701	0.126527	0.0247134	0.215048
FBpp0112137_CG6225	1	mle	1	20.7917	1.18591	8.82229	15.2557	0.433946	0.346861	0.0819447	0.0247501	0.215048
FBpp0304962_Cdk12	1	yule-walker	1	21.0845	0.523208	12.6829	13.8696	0.433929	0.346841	0.042291	0.0247548	0.215048
FBpp0074832_NijB	0	yule-walker	1	20.094	0.418552	6.88815	0.66999	0.433808	0.346702	0.713752	0.0247893	0.215159
FBpp0082986_repo	0	mle	1	24.1452	2.64886	10.4771	29.0736	0.4337	0.346576	0.110455	0.0248202	0.215239
FBpp0292073_CG3618	0	burg	1	26.2632	6.5805	1.84842	63.114	0.433466	0.346306	0.121342	0.0248869	0.215386
FBpp0304015_CG13280	0	burg	1	25.1597	1.85864	6.14265	13.2328	0.433355	0.346179	0.151922	0.0249185	0.215386
FBpp0080484_Cas	0	burg	1	25.1597	1.85864	6.14265	13.2328	0.433355	0.346179	0.151922	0.0249185	0.215386
FBpp0087220_CG7745	1	mle	1	22.3433	0.811521	5.43709	8.4328	0.433335	0.346156	0.112716	0.0249241	0.215386
FBpp0298345_CG33199	0	yule-walker	1	26.973	22.4349	25.5389	372.662	0.43272	0.345447	0.0672267	0.0251005	0.21635
FBpp0288718_CG8229	0	yule-walker	1	26.973	22.4349	25.5389	372.662	0.43272	0.345447	0.0672267	0.0251005	0.21635
FBpp0081384_mRpL19	1	burg	1	27.4679	1.8828	8.66785	23.7954	0.432572	0.345275	0.081719	0.0251432	0.21635
FBpp0073282_Ant2	0	mle	1	24.7438	63.7996	23.4369	1133.17	0.432498	0.34519	0.0601708	0.0251645	0.21635
FBpp0073277_sesB	0	mle	1	24.7438	63.7996	23.4369	1133.17	0.432498	0.34519	0.0601708	0.0251645	0.21635
FBpp0071138_CG2263	0	default	1	24	2.12946	2.9976	24.2078	0.432277	0.344935	0.0949261	0.0252282	0.21635
FBpp0078977_SA	0	burg	1	25.1597	0.920779	4.81305	14.8684	0.432209	0.344857	0.0739702	0.0252479	0.21635
FBpp0307649_l(1)G0156	0	yule-walker	1	26.7321	10.2575	22.5354	155.759	0.432206	0.344854	0.0688478	0.0252487	0.21635
FBpp0306511_dpr7	0	default	1	24	7.63071	4.66866	103.735	0.432192	0.344837	0.0800674	0.0252529	0.21635
FBpp0082568_ldlCp	1	mle	1	23.7619	1.30593	6.70034	14.6389	0.432151	0.34479	0.0957562	0.0252647	0.21635
FBpp0070875_Spat	0	default	1	24	15.901	15.8098	67.9306	0.432071	0.344697	0.259906	0.0252879	0.21635
FBpp0084131_Hr96	0	default	1	24	1.26105	5.22051	17.3188	0.432037	0.344658	0.0795226	0.0252976	0.21635
FBpp0310463_Fer2	0	default	1	24	0.852539	4.68342	6.2356	0.431749	0.344325	0.147275	0.0253813	0.216879
FBpp0071992_angel	0	burg	1	22.0147	1.14008	5.16355	9.27499	0.431534	0.344077	0.137277	0.0254437	0.217225
FBpp0302009_sqa	1	default	1	24	1.64913	2.82542	14.0097	0.431262	0.343763	0.129439	0.025523	0.217714
FBpp0077896_CG5498	1	mle	1	21.5396	1.27514	5.11809	17.3099	0.431015	0.343478	0.0770366	0.0255952	0.21801
FBpp0084711_CG1951	0	burg	1	24.7438	0.973795	6.6551	13.0779	0.430941	0.343394	0.0859961	0.0256166	0.21801
FBpp0292255_CG30033	0	mle	1	24.7438	46.8013	20.8126	145.265	0.430917	0.343366	0.37441	0.0256236	0.21801
FBpp0291409_GlcAT-S	1	default	1	24	2.03103	20.2753	35.271	0.429896	0.342188	0.063037	0.0259239	0.220376
FBpp0072227_CG3608	1	mle	1	21.3857	0.822185	19.5053	6.29077	0.429672	0.34193	0.141812	0.0259901	0.220749
FBpp0306264_koko	0	burg	1	23.5748	1.37996	2.59506	6.39373	0.429359	0.341569	0.23544	0.026083	0.221348
FBpp0301221_CG17163	0	burg	1	24.3415	1.99331	6.27624	19.7104	0.428855	0.340986	0.113597	0.0262333	0.222093
FBpp0075630_AdenoK	1	default	1	24	13.485	15.5828	99.2017	0.428832	0.34096	0.148606	0.02624	0.222093
FBpp0083134_snRNP-U1-C	0	burg	1	22.3433	3.09355	13.3637	23.499	0.428777	0.340897	0.144314	0.0262565	0.222093
FBpp0083231_CG4770	0	burg	1	22.1778	0.419206	4.98134	1.07419	0.428755	0.340871	0.408018	0.026263	0.222093
FBpp0311489_CG8680	0	default	1	24	12.8176	18.0781	143.092	0.428602	0.340695	0.0996817	0.0263088	0.222093
FBpp0072056_thoc5	1	default	1	24	1.01145	5.45311	12.4672	0.42859	0.34068	0.088696	0.0263125	0.222093
FBpp0085620_18w	0	mle	1	23.952	1.03597	13.944	14.4813	0.428539	0.340622	0.0786408	0.0263276	0.222093
FBpp0289706_Aldh-III	1	default	1	24	13.3572	13.7015	144.445	0.428431	0.340497	0.108051	0.0263602	0.222105
FBpp0085051_PH4alphaMP	0	mle	1	22.5113	0.489289	12.3656	1.9744	0.428385	0.340444	0.279882	0.0263738	0.222105
FBpp0072925_Drsl4	0	default	1	24	177.376	13.3461	542.549	0.428239	0.340276	0.354234	0.0264177	0.222286
FBpp0293538_Vps37B	1	mle	1	20.094	2.22544	8.53702	36.1727	0.428127	0.340147	0.0652453	0.0264513	0.222379
FBpp0081432_hb	0	burg	1	20.7917	0.42248	4.46514	2.26728	0.427909	0.339895	0.200906	0.026517	0.222743
FBpp0111860_CG13373	1	mle	1	26.0348	1.19696	6.40809	9.27082	0.427803	0.339773	0.158571	0.0265488	0.222752
FBpp0297135_bbc	0	default	1	24	4.12704	13.7717	78.3069	0.427756	0.339719	0.0572203	0.026563	0.222752
FBpp0297152_ash1	1	default	1	24	0.672759	2.70382	9.21986	0.427632	0.339575	0.0819809	0.0266005	0.222878
FBpp0297103_dia	0	burg	1	22.1778	1.93784	19.8076	17.1986	0.426947	0.338785	0.142	0.0268081	0.224269
FBpp0082189_CG17327	0	burg	1	23.7619	8.32197	2.76166	84.9779	0.426935	0.338771	0.106055	0.0268118	0.224269
FBpp0084184_CG11852	1	burg	1	24.541	2.48227	11.1634	13.2983	0.426311	0.338052	0.207184	0.0270019	0.225669
FBpp0306638_Ela	0	burg	1	25.1597	10.1153	14.5238	46.232	0.426018	0.337713	0.250243	0.0270918	0.226229
FBpp0289848_Teh2	0	burg	1	24.1452	7.41993	8.08083	138.596	0.425624	0.337259	0.0678248	0.0272128	0.226319
FBpp0073113_Teh3	0	burg	1	24.1452	7.41993	8.08083	138.596	0.425624	0.337259	0.0678248	0.0272128	0.226319
FBpp0290859_Teh4	0	burg	1	24.1452	7.41993	8.08083	138.596	0.425624	0.337259	0.0678248	0.0272128	0.226319
FBpp0073112_VhaM9.7-c	0	burg	1	24.1452	7.41993	8.08083	138.596	0.425624	0.337259	0.0678248	0.0272128	0.226319
FBpp0086761_CG6329	1	yule-walker	1	27.2182	11.8827	21.1628	183.358	0.425559	0.337183	0.0734574	0.0272331	0.226319
FBpp0085456_CG15909	0	yule-walker	1	20.7917	0.243511	3.11215	0.850414	0.425453	0.337061	0.314641	0.0272657	0.226319
FBpp0301794_KCNQ	1	default	1	24	5.75837	0.976529	38.8863	0.425427	0.337032	0.170778	0.0272736	0.226319
FBpp0303496_CG4822	0	burg	1	23.0308	5.47419	14.8931	35.2631	0.42539	0.336988	0.16823	0.0272852	0.226319
FBpp0077252_CG31954	1	yule-walker	1	20.2297	1.31925	15.2267	10.1304	0.425115	0.336671	0.139997	0.0273702	0.226573
FBpp0311704_CG33123	1	yule-walker	1	20.2297	1.31925	15.2267	10.1304	0.425115	0.336671	0.139997	0.0273702	0.226573
FBpp0087688_hig	0	mle	1	27.7222	15.2457	26.4848	178.302	0.42504	0.336584	0.101132	0.0273934	0.226573
FBpp0080324_Gli	0	mle	1	22.3433	1.49717	12.8812	10.0167	0.424995	0.336533	0.17099	0.0274073	0.226573
FBpp0310620_CG8134	1	mle	1	24.1452	3.44059	5.25223	32.0866	0.424857	0.336373	0.116692	0.02745	0.226737
FBpp0083412_rtet	0	mle	1	26.7321	0.946094	22.6258	3.29404	0.424704	0.336196	0.293388	0.0274977	0.226942
FBpp0304818_ab	0	burg	1	21.5396	1.22399	12.9231	10.4314	0.424216	0.335634	0.132921	0.0276495	0.227789
FBpp0312408_CG14277	0	burg	1	23.0308	90.3928	1.97626	867.493	0.424145	0.335552	0.120957	0.0276717	0.227789
FBpp0086539_CG10257	0	burg	1	27.4679	2.31436	26.4097	11.3904	0.424088	0.335486	0.229367	0.0276895	0.227789
FBpp0081159_CG1105	0	burg	1	22.5113	2.33849	3.61846	29.3552	0.424009	0.335395	0.0852473	0.0277143	0.227789
FBpp0301738_CG4297	1	mle	1	21.6957	0.627387	4.91209	7.28375	0.423933	0.335308	0.090704	0.0277379	0.227789
FBpp0081820_Tctp	0	default	1	24	25.9644	16.4324	470.614	0.423814	0.33517	0.062456	0.0277752	0.227789
FBpp0290922_Men-b	0	burg	1	21.234	8.66352	18.9576	127.328	0.423732	0.335075	0.0749665	0.0278009	0.227789
FBpp0084481_grass	0	burg	1	21.234	8.66352	18.9576	127.328	0.423732	0.335075	0.0749665	0.0278009	0.227789
FBpp0087705_alc	0	burg	1	27.9813	21.9867	25.7704	206.777	0.423679	0.335015	0.125002	0.0278174	0.227789
FBpp0086481_fus	1	mle	1	22.1778	3.04377	16.4004	36.4886	0.423631	0.334959	0.0875241	0.0278326	0.227789
FBpp0112547_CG40191	1	burg	1	25.5897	2.61967	2.74681	50.9505	0.423566	0.334884	0.0586324	0.0278531	0.227789
FBpp0079736_CG16743	0	burg	1	24.95	11.4531	14.2562	47.1086	0.42349	0.334797	0.267158	0.0278768	0.227794
FBpp0073518_CG15725	1	yule-walker	1	24.1452	0.252119	1.44007	1.62339	0.423317	0.334596	0.200018	0.0279314	0.228053
FBpp0083176_CG31221	0	yule-walker	1	27.9813	9.26196	21.8789	102.427	0.4231	0.334346	0.0913621	0.0279997	0.228303
FBpp0086966_Dgkepsilon	0	burg	1	26.0348	5.90436	4.4567	68.4283	0.422872	0.334083	0.100416	0.0280717	0.228303
FBpp0289092_Atx-1	1	yule-walker	1	20.5068	1.04264	10.836	22.4047	0.422753	0.333945	0.0592725	0.0281095	0.228303
FBpp0309979_nonC	1	yule-walker	1	20.5068	1.04264	10.836	22.4047	0.422753	0.333945	0.0592725	0.0281095	0.228303
FBpp0070931_xit	1	yule-walker	1	20.5068	1.04264	10.836	22.4047	0.422753	0.333945	0.0592725	0.0281095	0.228303
FBpp0307674_brp	1	mle	2	25.3728813559322,21.3857142857143	6.87701781518523,4.00745670470915	21.8822546593386,9.90092460408498	66.0144	0.599231	0.453497	0.0587597	0.0281163	0.228303
FBpp0088953_nompA	0	default	1	24	0.365002	16.1356	2.22284	0.422685	0.333867	0.184085	0.028131	0.228303
FBpp0289806_srw	1	mle	2	20.0939597315436,24.7438016528926	1.00554043981351,0.777251730660816	9.1726320720007,21.6702268355455	1.47758	0.59911	0.453331	0.546104	0.0281588	0.228303
FBpp0310850_CG45083	1	yule-walker	1	23.3906	10.619	8.86763	141.437	0.422491	0.333643	0.0823029	0.0281924	0.228303
FBpp0079723_Fatp	1	yule-walker	1	23.3906	10.619	8.86763	141.437	0.422491	0.333643	0.0823029	0.0281924	0.228303
FBpp0077586_CG5397	0	burg	1	25.8103	4.44677	12.6363	15.9582	0.422407	0.333546	0.330065	0.0282191	0.228333
FBpp0085563_CG33785	1	burg	1	25.8103	1.2113	11.0134	9.18446	0.42228	0.3334	0.156944	0.0282593	0.228472
FBpp0078315_CG2023	1	burg	1	26.4956	1.04009	22.2685	9.57821	0.422068	0.333156	0.133953	0.0283268	0.228831
FBpp0088756_CG32809	0	burg	1	25.3729	5.47044	2.09229	58.9238	0.42194	0.333008	0.108673	0.0283676	0.228973
FBpp0075091_sina	1	mle	1	27.2182	1.46072	21.9556	20.1102	0.421787	0.332831	0.076899	0.0284166	0.229019
FBpp0311246_CG32022	0	yule-walker	1	20.3673	2.97434	3.92348	29.9057	0.421614	0.332631	0.126006	0.028472	0.229019
FBpp0076325_SrpRbeta	0	yule-walker	1	20.3673	2.97434	3.92348	29.9057	0.421614	0.332631	0.126006	0.028472	0.229019
FBpp0082695_CG31088	0	burg	1	20.094	0.381025	2.01087	0.859908	0.421542	0.332549	0.490228	0.0284947	0.229019
FBpp0083983_Orct	0	burg	1	23.7619	3.25595	14.5555	22.219	0.421361	0.33234	0.167022	0.0285529	0.229019
FBpp0306892_Orct2	0	burg	1	23.7619	3.25595	14.5555	22.219	0.421361	0.33234	0.167022	0.0285529	0.229019
FBpp0099923_GlyP	0	default	1	24	14.9008	5.46966	190.328	0.421351	0.332328	0.0886275	0.0285562	0.229019
FBpp0075273_Hip14	1	burg	1	25.3729	0.847825	11.1606	18.7205	0.421345	0.332321	0.0480843	0.028558	0.229019
FBpp0310838_Cyp6v1	0	default	1	24	1.28268	16.9312	6.8811	0.421265	0.332229	0.215355	0.0285837	0.229039
FBpp0077081_CG3008	1	yule-walker	1	21.0845	0.67372	12.6743	17.1914	0.421003	0.331927	0.0473154	0.0286678	0.229528
FBpp0082805_CG10345	1	yule-walker	1	21.5396	10.3377	14.2835	65.8426	0.420823	0.331719	0.180246	0.0287258	0.22963
FBpp0289429_CG6145	0	default	1	24	5.49795	18.4069	41.9275	0.420624	0.33149	0.164379	0.02879	0.22963
FBpp0076210_CG3967	0	burg	1	23.952	2.95159	2.99762	43.4267	0.420621	0.331486	0.0795565	0.028791	0.22963
FBpp0111355_Hsc20	1	default	1	24	1.31328	20.3478	19.8044	0.420529	0.33138	0.0725312	0.0288208	0.22963
FBpp0075214_l(3)72Dp	1	default	1	24	1.31328	20.3478	19.8044	0.420529	0.33138	0.0725312	0.0288208	0.22963
FBpp0075215_l(3)72Dr	1	default	1	24	1.31328	20.3478	19.8044	0.420529	0.33138	0.0725312	0.0288208	0.22963
FBpp0078272_CG11459	0	mle	1	22.3433	0.370597	16.7123	1.174	0.42039	0.331219	0.337713	0.0288659	0.22963
FBpp0083072_Vha100-2	1	yule-walker	1	22.855	4.71946	18.7257	56.8521	0.42029	0.331104	0.0958245	0.0288982	0.22963
FBpp0071537_CG17974	1	default	1	24	0.652454	15.8742	1.99787	0.420288	0.331101	0.383594	0.0288988	0.22963
FBpp0303665_Cpr	0	burg	1	24.541	12.9646	18.2569	106.647	0.420237	0.331043	0.136551	0.0289153	0.22963
FBpp0072480_CG13887	1	mle	1	20.2297	4.98695	15.1023	92.6174	0.419954	0.330716	0.0587437	0.0290074	0.22963
FBpp0301753_cerv	1	burg	1	24.541	1.09935	4.72437	10.8454	0.419853	0.3306	0.112365	0.0290399	0.22963
FBpp0074157_CG16700	0	default	1	24	4.36654	16.9736	48.7781	0.419496	0.330188	0.109484	0.0291563	0.22963
FBpp0074158_CG4991	0	default	1	24	4.36654	16.9736	48.7781	0.419496	0.330188	0.109484	0.0291563	0.22963
FBpp0290615_how	0	burg	1	21.854	2.87982	11.4668	23.2346	0.419448	0.330132	0.139501	0.0291721	0.22963
FBpp0077507_mio	0	mle	1	23.0308	1.40635	3.72931	27.0586	0.419416	0.330095	0.0561279	0.0291826	0.22963
FBpp0077510_papi	0	mle	1	23.0308	1.40635	3.72931	27.0586	0.419416	0.330095	0.0561279	0.0291826	0.22963
FBpp0077239_CG16704	0	burg	1	27.4679	191.155	13.5796	643.362	0.419407	0.330085	0.336553	0.0291854	0.22963
FBpp0303157_sif	0	burg	1	25.5897	8.78944	15.3869	105.42	0.419334	0.33	0.0939445	0.0292094	0.22963
FBpp0072462_Kah	0	burg	1	23.0308	0.521666	4.42137	3.72865	0.419328	0.329994	0.165755	0.0292113	0.22963
FBpp0087335_Taf5	1	mle	1	26.7321	0.798296	3.34076	12.4891	0.419322	0.329987	0.0755362	0.0292133	0.22963
FBpp0304293_CG43789	0	burg	1	21.6957	5.26674	21.3759	73.4479	0.419322	0.329986	0.0923756	0.0292134	0.22963
FBpp0304291_Pkc53E	0	burg	1	21.6957	5.26674	21.3759	73.4479	0.419322	0.329986	0.0923756	0.0292134	0.22963
FBpp0112453_CG17168	0	burg	1	26.973	2.53942	26.9717	25.3284	0.418836	0.329426	0.11338	0.0293727	0.230699
FBpp0291301_plx	0	mle	1	26.7321	2.17724	22.2891	32.6525	0.418677	0.329242	0.072803	0.029425	0.230813
FBpp0075274_mRpS31	0	burg	1	27.7222	2.20879	6.92314	14.3271	0.41865	0.329211	0.163693	0.0294338	0.230813
FBpp0304249_CG2199	0	burg	1	23.3906	0.466102	1.50083	5.41573	0.418566	0.329114	0.0945044	0.0294615	0.230848
FBpp0077879_ZnT77C	1	mle	1	21.0845	1.49308	17.4407	4.58955	0.418434	0.328963	0.341417	0.0295048	0.231004
FBpp0075251_CG13074	0	burg	1	21.854	0.199052	6.85543	0.477413	0.418345	0.32886	0.563392	0.0295342	0.231052
FBpp0081722_Timp	0	burg	1	25.8103	10.6243	18.997	94.0497	0.417693	0.328107	0.126223	0.0297502	0.2325
FBpp0293879_CG18673	0	default	1	24	5.9537	18.9666	7.152	0.417645	0.328051	0.931626	0.0297662	0.2325
FBpp0074981_CG18265	1	mle	2	20.2297297297297,25.3728813559322	0.452571986561318,0.250724550050027	10.0516489560014,21.4001170710685	2.80492	0.594404	0.446914	0.111939	0.0298445	0.232881
FBpp0293073_RluA-2	0	mle	1	22.6818	0.627206	2.12083	7.38779	0.417357	0.327719	0.0946492	0.0298619	0.232881
FBpp0077702_CG3862	0	default	1	24	1.01344	2.1728	11.2242	0.417069	0.327388	0.102309	0.0299578	0.233445
FBpp0311925_CtsB1	0	mle	1	24.7438	26.0703	11.6187	326.333	0.416863	0.327149	0.089207	0.0300269	0.233799
FBpp0073363_nod	1	yule-walker	1	25.3729	0.617788	3.19608	3.87331	0.416601	0.326847	0.182035	0.0301146	0.234136
FBpp0075208_CG12272	1	mle	1	23.5748	0.738157	6.53384	9.5589	0.416542	0.32678	0.0880501	0.0301342	0.234136
FBpp0074907_CG7441	0	burg	1	27.4679	1.4574	10.6672	12.6529	0.416522	0.326757	0.128126	0.030141	0.234136
FBpp0301061_CG5948	1	burg	1	25.8103	2.59035	11.7295	13.4059	0.416148	0.326325	0.207408	0.0302668	0.234929
FBpp0087031_Cpr49Ae	1	default	1	24	5.90143	7.47778	47.4977	0.415479	0.325553	0.136469	0.030493	0.236499
FBpp0087752_CG8216	0	default	1	24	19.5107	3.27232	122.856	0.415342	0.325395	0.184905	0.0305395	0.236507
FBpp0290872_tna	0	burg	1	26.973	2.89468	15.7873	27.2025	0.415321	0.32537	0.134228	0.0305468	0.236507
FBpp0300747_CG11961	0	burg	1	26.4956	1.97832	12.7713	12.6277	0.415256	0.325295	0.180851	0.0305687	0.236507
FBpp0289253_CG42375	0	burg	1	20.094	1.92676	0.60401	26.9978	0.415195	0.325225	0.078246	0.0305894	0.236507
FBpp0077715_ebi	0	mle	1	27.9813	0.973702	6.08698	19.3268	0.414883	0.324865	0.0533926	0.0306957	0.237144
FBpp0086751_fas	0	default	1	24	1.31394	3.9919	16.1253	0.414757	0.32472	0.089471	0.0307387	0.237292
FBpp0308240_CG44245	0	burg	1	24.1452	8.49064	2.82804	64.8431	0.41453	0.324457	0.144869	0.0308164	0.237522
FBpp0308235_Glycogenin	0	burg	1	24.1452	8.49064	2.82804	64.8431	0.41453	0.324457	0.144869	0.0308164	0.237522
FBpp0080414_PRL-1	0	burg	1	21.854	3.73665	14.9837	63.3982	0.414455	0.324372	0.0638183	0.0308418	0.237532
FBpp0088685_didum	0	burg	1	23.3906	2.27576	5.2799	38.3508	0.41428	0.324169	0.0660345	0.0309019	0.237811
FBpp0309399_CG15117	0	mle	1	26.0348	1.66365	10.6604	10.6252	0.414112	0.323976	0.172692	0.0309594	0.238068
FBpp0071700_CG3045	1	burg	1	21.6957	0.360952	4.44761	1.88831	0.413854	0.323678	0.205931	0.0310482	0.238326
FBpp0297663_obst-A	0	burg	1	22.1778	1.05427	13.2413	5.15423	0.413762	0.323571	0.252393	0.03108	0.238326
FBpp0083695_Nup133	0	burg	1	22.6818	0.928827	13.4607	5.66475	0.413728	0.323532	0.182079	0.0310917	0.238326
FBpp0083696_cd	0	burg	1	22.6818	0.928827	13.4607	5.66475	0.413728	0.323532	0.182079	0.0310917	0.238326
FBpp0084861_CG31038	0	burg	1	23.3906	23.3421	3.2325	122.969	0.413666	0.32346	0.213575	0.0311132	0.238326
FBpp0085951_CG5726	0	burg	1	26.4956	0.846717	6.1512	14.2497	0.413528	0.323301	0.090034	0.0311608	0.238506
FBpp0088048_CG11127	1	burg	1	24.1452	1.2733	7.3394	18.931	0.413356	0.323104	0.0755111	0.03122	0.238775
FBpp0292488_aPKC	0	burg	1	23.3906	4.56476	5.1101	62.7261	0.413261	0.322994	0.0846376	0.031253	0.238778
FBpp0308397_Ance-4	0	burg	1	25.5897	5.59913	14.7187	20.1854	0.413216	0.322942	0.341014	0.0312685	0.238778
FBpp0070667_CG11436	0	burg	1	26.4956	0.992777	25.9977	8.12592	0.41266	0.3223	0.142581	0.0314618	0.239861
FBpp0080826_Hs2st	1	mle	2	21.5395683453237,25.1596638655462	1.85976128525418,1.32553930806935	15.600963079343,0.699654886606211	14.6	0.590022	0.440939	0.067141	0.0314829	0.239861
FBpp0075845_Bmcp	1	burg	1	22.1778	3.50985	13.4893	26.3659	0.412599	0.32223	0.14798	0.0314829	0.239861
FBpp0099471_vir-1	1	default	1	24	137.144	14.4207	935.44	0.411977	0.321512	0.161555	0.0317002	0.24081
FBpp0084248_Cad96Ca	0	default	1	24	0.968546	2.53387	9.31595	0.411974	0.321509	0.114576	0.0317012	0.24081
FBpp0304930_sls	0	burg	1	21.6957	3.33518	5.56539	43.2494	0.411964	0.321497	0.0824681	0.0317047	0.24081
FBpp0304424_zormin	0	burg	1	21.6957	3.33518	5.56539	43.2494	0.411964	0.321497	0.0824681	0.0317047	0.24081
FBpp0070480_CG2650	1	default	1	24	0.72734	13.4532	2.13268	0.411786	0.321292	0.376439	0.0317672	0.240845
FBpp0309224_CG6870	0	burg	1	22.1778	38.6471	20.1762	223.696	0.41175	0.32125	0.264947	0.0317798	0.240845
FBpp0082513_mRpS10	1	mle	1	20.5068	2.30858	17.1754	40.0951	0.411689	0.32118	0.0615553	0.0318014	0.240845
FBpp0310587_CG9518	0	burg	1	22.855	0.238148	19.0857	0.589696	0.411671	0.321159	0.44302	0.0318076	0.240845
FBpp0085275_CG2201	1	default	1	24	3.53872	20.0096	73.5938	0.411597	0.321073	0.0632753	0.0318338	0.240845
FBpp0071746_CG6018	1	burg	1	21.234	0.254133	20.2285	0.853942	0.411536	0.321003	0.398187	0.031855	0.240845
FBpp0305746_ImpL2	0	burg	1	25.1597	4.06069	19.8354	31.9274	0.411227	0.320646	0.139195	0.0319641	0.241105
FBpp0078212_Mes2	0	default	1	24	1.25642	15.2037	6.6075	0.411224	0.320644	0.221141	0.0319649	0.241105
FBpp0087909_sax	1	default	1	24	2.09576	2.82843	28.0552	0.411125	0.320528	0.084104	0.0320002	0.241105
FBpp0079643_Cand1	0	burg	1	20.2297	0.950647	6.95845	20.2374	0.41103	0.320419	0.0505055	0.0320337	0.241105
FBpp0078891_epsilonCOP	1	burg	1	27.4679	4.70194	5.2697	43.3256	0.41101	0.320396	0.119516	0.0320407	0.241105
FBpp0085064_zfh1	0	burg	1	23.952	0.551207	15.2498	3.59263	0.410947	0.320323	0.183014	0.032063	0.241105
FBpp0288875_CG1545	0	burg	1	24.541	8.64539	14.5172	44.0024	0.410816	0.320172	0.229437	0.0321094	0.241105
FBpp0083906_Rpt2	0	mle	1	26.973	3.53962	7.48843	57.1663	0.410785	0.320137	0.0684431	0.0321201	0.241105
FBpp0087004_Ak6	1	yule-walker	1	23.0308	1.16965	9.98721	9.62102	0.410756	0.320103	0.136396	0.0321305	0.241105
FBpp0082729_mtSSB	0	burg	1	20.094	3.46809	2.57475	25.3597	0.41053	0.319843	0.173848	0.0322107	0.241105
FBpp0088628_CRMP	0	burg	1	27.4679	5.93304	2.13769	158.299	0.410459	0.31976	0.0533209	0.032236	0.241105
FBpp0078342_Rheb	0	burg	1	27.4679	5.93304	2.13769	158.299	0.410459	0.31976	0.0533209	0.032236	0.241105
FBpp0082953_CG7379	1	mle	1	23.0308	2.67331	6.8343	33.899	0.410442	0.319741	0.0933256	0.032242	0.241105
FBpp0070973_CG4607	0	burg	1	20.3673	2.26458	16.7131	29.6472	0.410435	0.319733	0.0885435	0.0322444	0.241105
FBpp0311364_CG44098	1	default	1	24	1.49283	2.10296	13.339	0.410284	0.319558	0.131855	0.0322982	0.241105
FBpp0074790_CG6836	1	mle	1	23.0308	2.59636	2.81776	28.6048	0.410235	0.319501	0.111974	0.0323158	0.241105
FBpp0076051_CG8177	0	mle	1	27.9813	4.78065	22.0009	83.5412	0.410222	0.319486	0.066329	0.0323205	0.241105
FBpp0302776_CG42489	0	burg	1	23.0308	15.5808	10.7236	43.7431	0.410202	0.319464	0.412043	0.0323274	0.241105
FBpp0301183_CG30427	1	yule-walker	1	24.95	3.34316	14.3033	18.2325	0.409881	0.319094	0.208837	0.0324419	0.24172
FBpp0077143_Gs1l	0	burg	1	25.1597	11.3323	0.790706	145.656	0.409835	0.31904	0.0865267	0.0324585	0.24172
FBpp0082288_ninaB	0	burg	1	21.3857	8.14091	9.75835	98.8764	0.409443	0.318589	0.121843	0.0325987	0.242464
FBpp0074288_Taf8	0	burg	1	21.3857	0.827089	2.61456	5.30909	0.409419	0.31856	0.204157	0.0326074	0.242464
FBpp0305477_CG1427	0	default	1	24	3.60376	4.65176	49.6134	0.409061	0.318148	0.0835839	0.032736	0.243238
FBpp0305755_mib1	0	mle	1	27.4679	1.70955	23.3833	28.1591	0.408833	0.317884	0.0652232	0.0328182	0.243666
FBpp0081558_Dh44	1	yule-walker	1	25.5897	3.34905	24.3608	52.6146	0.408748	0.317786	0.0852517	0.0328489	0.243711
FBpp0085041_CG9717	0	burg	1	26.4956	3.81838	20.3122	27.014	0.408587	0.3176	0.158886	0.0329073	0.243962
FBpp0111674_CG34456	0	burg	1	27.2182	3.09547	14.2134	7.32225	0.408263	0.317227	0.492328	0.0330245	0.24452
FBpp0082917_CG31251	1	mle	1	21.6957	0.68678	3.03734	5.03173	0.408243	0.317203	0.180674	0.0330319	0.24452
FBpp0289610_CG30083	0	default	1	24	0.725759	15.1371	1.54845	0.408161	0.317108	0.610121	0.0330617	0.244558
FBpp0312217_qkr58E-1	0	burg	1	23.3906	1.82573	3.18221	20.7918	0.407891	0.316797	0.0969735	0.0331597	0.244923
FBpp0082310_Adgf-D	0	burg	1	26.973	5.61974	15.5598	28.6544	0.407889	0.316795	0.243886	0.0331604	0.244923
FBpp0111270_CG34164	0	burg	1	21.234	2.37615	11.6201	48.3291	0.407642	0.31651	0.0566474	0.0332504	0.245222
FBpp0312091_RpL7-like	0	burg	1	21.234	2.37615	11.6201	48.3291	0.407642	0.31651	0.0566474	0.0332504	0.245222
FBpp0080191_NimB2	0	default	1	24	20.8516	16.5695	95.5959	0.407344	0.316166	0.264152	0.0333594	0.245728
FBpp0078316_Hpr1	0	default	1	24	1.0444	4.19954	14.3103	0.407318	0.316137	0.0858862	0.0333687	0.245728
FBpp0085634_Obp56e	0	default	1	24	98.992	17.9384	588.272	0.407057	0.315835	0.192254	0.0334645	0.246181
FBpp0075560_Vps36	1	burg	1	26.973	1.12415	11.3166	14.0048	0.407011	0.315782	0.0883268	0.0334812	0.246181
FBpp0308545_Ndg	1	mle	1	25.1597	0.309497	12.5984	1.92529	0.40692	0.315677	0.183617	0.0335148	0.246181
FBpp0084050_Syx18	1	default	1	24	1.28319	4.63625	15.5825	0.406816	0.315557	0.103161	0.0335531	0.246181
FBpp0111686_CG12484	0	default	1	24	1.3336	12.2804	25.661	0.406812	0.315553	0.0592903	0.0335543	0.246181
FBpp0290027_CG16953	0	burg	1	22.5113	5.00174	8.48514	95.0579	0.406604	0.315312	0.0602531	0.033631	0.246561
FBpp0308981_O-fut1	1	yule-walker	1	21.854	1.29031	7.23585	17.0863	0.406374	0.315047	0.083593	0.0337158	0.246606
FBpp0071179_PIP82	1	default	1	24	14.0973	4.82185	99.6995	0.406364	0.315036	0.15922	0.0337194	0.246606
FBpp0310695_CG7694	0	yule-walker	1	23.2093	2.37783	22.1715	41.9765	0.406268	0.314925	0.0859126	0.033755	0.246606
FBpp0288648_fray	0	yule-walker	1	23.2093	2.37783	22.1715	41.9765	0.406268	0.314925	0.0859126	0.033755	0.246606
FBpp0071118_CG1632	0	default	1	24	2.7931	6.81992	21.5541	0.40625	0.314904	0.149025	0.0337616	0.246606
FBpp0307800_CG13694	1	yule-walker	1	23.7619	0.511071	14.1975	1.52991	0.406055	0.314679	0.374905	0.0338339	0.246669
FBpp0087069_CG8839	1	mle	1	23.3906	4.55751	13.0264	64.8503	0.406052	0.314675	0.0847142	0.033835	0.246669
FBpp0072554_CG9134	0	default	1	24	2.54578	5.67562	7.62948	0.406007	0.314623	0.373068	0.0338516	0.246669
FBpp0311874_GIIIspla2	1	mle	1	23.952	10.7854	7.99946	44.0467	0.405958	0.314567	0.271916	0.0338698	0.246669
FBpp0308606_CG31710	0	mle	1	22.6818	5.46295	12.4521	20.4545	0.405784	0.314366	0.320061	0.0339343	0.246958
FBpp0300665_NaCP60E	0	mle	1	26.2632	2.7978	23.7598	61.7719	0.405429	0.313956	0.049712	0.0340664	0.247738
FBpp0112047_dar1	0	mle	1	21.854	0.325935	13.3699	1.74699	0.405334	0.313847	0.211775	0.0341015	0.247811
FBpp0079857_CG31704	0	burg	1	24.3415	32.4219	14.5478	156.353	0.405118	0.313598	0.231507	0.0341821	0.248214
FBpp0073149_Syx17	0	burg	1	22.5113	1.85872	2.62531	24.9715	0.405023	0.313488	0.105654	0.0342178	0.248292
FBpp0075644_mirr	1	yule-walker	1	23.2093	0.513406	7.19	4.73493	0.404751	0.313174	0.133053	0.0343196	0.248848
FBpp0082385_CG31321	0	burg	1	21.0845	5.87242	5.71025	48.6036	0.404169	0.312503	0.130698	0.0345381	0.249624
FBpp0312065_RpII15	0	burg	1	21.0845	5.87242	5.71025	48.6036	0.404169	0.312503	0.130698	0.0345381	0.249624
FBpp0312335_Ptth	0	default	1	24	0.839792	2.7103	3.49082	0.404083	0.312404	0.27035	0.0345706	0.249624
FBpp0290229_CG34148	0	burg	1	26.7321	31.8303	13.5921	71.363	0.404038	0.312352	0.528408	0.0345876	0.249624
FBpp0083551_fit	0	burg	1	26.7321	31.8303	13.5921	71.363	0.404038	0.312352	0.528408	0.0345876	0.249624
FBpp0310756_kibra	1	mle	1	23.0308	0.752299	12.2249	9.63477	0.403935	0.312233	0.0886543	0.0346266	0.249624
FBpp0073835_CG12608	0	burg	1	27.9813	2.01859	0.77716	18.0876	0.403797	0.312073	0.145669	0.0346788	0.249624
FBpp0075633_CG11261	1	mle	1	24.3415	0.656746	22.728	9.03619	0.403749	0.312018	0.0811234	0.0346969	0.249624
FBpp0075632_MICAL-like	1	mle	1	24.3415	0.656746	22.728	9.03619	0.403749	0.312018	0.0811234	0.0346969	0.249624
FBpp0083070_CG12333	0	burg	1	26.7321	7.54308	1.57952	45.1621	0.403724	0.31199	0.198535	0.0347061	0.249624
FBpp0290042_CG17324	0	mle	1	23.952	2.23359	20.9913	7.77539	0.403625	0.311875	0.321979	0.0347437	0.249624
FBpp0071422_X11Lbeta	1	yule-walker	1	23.2093	2.07321	2.87544	23.2036	0.403575	0.311817	0.108398	0.0347628	0.249624
FBpp0291128_ovo	0	mle	1	21.0845	0.239189	1.56063	2.48724	0.403554	0.311793	0.111058	0.0347707	0.249624
FBpp0302704_CG43693	0	default	1	24	8.83007	14.3868	60.1024	0.403532	0.311767	0.178146	0.0347791	0.249624
FBpp0112198_CG13650	0	default	1	24	2.23234	3.21395	37.6057	0.40346	0.311685	0.0692867	0.0348061	0.249637
FBpp0071048_snz	1	mle	1	25.8103	1.10039	24.6501	20.601	0.403363	0.311573	0.0586499	0.034843	0.249663
FBpp0070035_CG12655	1	mle	1	22.6818	2.52775	18.6403	12.7846	0.403252	0.311444	0.236395	0.0348853	0.249663
FBpp0311902_CG45486	1	mle	1	22.6818	2.52775	18.6403	12.7846	0.403252	0.311444	0.236395	0.0348853	0.249663
FBpp0078349_Vha26	0	burg	1	27.7222	9.59379	23.3476	237.176	0.403155	0.311333	0.0431274	0.034922	0.249697
FBpp0074680_Csas	0	mle	1	25.8103	10.8493	11.7911	87.9375	0.403107	0.311277	0.14859	0.0349405	0.249697
FBpp0072881_spz5	1	default	1	24	0.792729	2.80032	5.34194	0.402938	0.311082	0.19372	0.0350047	0.249937
FBpp0085363_SCAP	1	mle	1	20.9371	1.16979	9.31167	31.3981	0.402886	0.311022	0.0444444	0.0350245	0.249937
FBpp0304694_CG13220	1	burg	1	24.95	4.88372	15.5455	98.7247	0.4026	0.310692	0.0562089	0.0351337	0.250536
FBpp0079974_pdm2	0	burg	1	25.8103	0.356612	0.287817	2.29291	0.40248	0.310554	0.229571	0.0351797	0.250684
FBpp0078220_Chro	0	mle	1	26.7321	1.9412	1.54668	32.2774	0.402262	0.310303	0.0706446	0.035263	0.251097
FBpp0071942_CG13551	0	default	1	24	22.6516	15.6395	337.419	0.402182	0.31021	0.0788096	0.0352937	0.251103
FBpp0079253_SLC5A11	1	burg	1	27.7222	55.8927	23.4654	110.306	0.402128	0.310148	0.543418	0.0353145	0.251103
FBpp0079234_wol	0	default	1	24	2.42146	4.72766	27.0511	0.401753	0.309715	0.100227	0.0354586	0.251424
FBpp0085736_SdhA	0	default	1	24	13.2009	3.49035	322.767	0.401747	0.309708	0.0462562	0.0354611	0.251424
FBpp0085735_cer	0	default	1	24	13.2009	3.49035	322.767	0.401747	0.309708	0.0462562	0.0354611	0.251424
FBpp0301114_hts	0	default	1	24	13.2009	3.49035	322.767	0.401747	0.309708	0.0462562	0.0354611	0.251424
FBpp0071743_CG4752	0	burg	1	22.6818	2.10531	17.516	7.23264	0.401143	0.309012	0.321888	0.0356942	0.252331
FBpp0297881_fusl	0	burg	1	22.5113	6.26246	15.7449	28.9447	0.401039	0.308891	0.26726	0.0357347	0.252331
FBpp0077146_MFS18	0	burg	1	27.2182	3.35603	0.0178443	23.7467	0.400892	0.308721	0.167893	0.0357918	0.252331
FBpp0289404_Cyp6a20	0	burg	1	25.3729	1.32962	23.6765	7.37669	0.400887	0.308716	0.200432	0.0357938	0.252331
FBpp0309082_Dredd	1	mle	1	21.5396	1.87403	5.64556	18.5334	0.400884	0.308712	0.109979	0.035795	0.252331
FBpp0072148_CG4797	0	burg	1	24.95	4.19642	18.4609	13.1714	0.400879	0.308707	0.359755	0.0357967	0.252331
FBpp0087346_CG12341	0	yule-walker	1	27.9813	1.69085	6.26667	19.9451	0.400854	0.308678	0.0971699	0.0358065	0.252331
FBpp0089367_nAChRalpha5	0	burg	1	27.7222	1.09516	19.6688	17.5451	0.400784	0.308597	0.0693697	0.0358337	0.252331
FBpp0085099_CG15556	0	burg	1	24.7438	1.10461	12.1418	6.42231	0.400766	0.308577	0.204581	0.0358406	0.252331
FBpp0113050_Cyp4aa1	0	yule-walker	1	25.1597	2.56083	23.8866	10.5623	0.400758	0.308567	0.265331	0.0358437	0.252331
FBpp0310274_ck	0	default	1	24	0.624105	15.8196	8.57624	0.400338	0.308082	0.0859016	0.0360075	0.253305
FBpp0112287_CG30424	1	burg	1	27.4679	1.35006	11.793	9.38648	0.400242	0.307971	0.158335	0.0360451	0.253389
FBpp0072974_Asciz	0	yule-walker	1	27.7222	1.21757	26.802	7.58452	0.400062	0.307764	0.199049	0.0361153	0.253564
FBpp0311282_CG6767	0	yule-walker	1	26.2632	10.6914	8.0018	100.747	0.400047	0.307747	0.117249	0.0361211	0.253564
FBpp0075929_CG7888	0	burg	1	25.3729	13.2274	15.5307	82.1701	0.399875	0.307548	0.185711	0.0361885	0.253716
FBpp0084227_CG10553	1	yule-walker	1	22.5113	19.4197	19.4862	36.0122	0.399861	0.307532	0.609817	0.0361939	0.253716
FBpp0070154_CG13364	1	burg	1	23.3906	36.0499	6.63021	372.611	0.399671	0.307312	0.107411	0.0362687	0.254022
FBpp0111643_CG34430	0	mle	1	20.2297	0.550174	8.17145	1.53892	0.399554	0.307178	0.390884	0.0363145	0.254022
FBpp0111644_CG34431	0	mle	1	20.2297	0.550174	8.17145	1.53892	0.399554	0.307178	0.390884	0.0363145	0.254022
FBpp0073007_IntS10	1	mle	1	23.3906	0.652724	8.61747	4.55068	0.399392	0.306991	0.16199	0.0363783	0.254289
FBpp0077888_CG5262	0	burg	1	20.094	1.16628	12.2935	15.8172	0.399311	0.306898	0.0831661	0.0364101	0.254332
FBpp0072100_Chi	0	default	1	24	3.46143	3.92963	27.9036	0.399185	0.306752	0.141841	0.0364598	0.2545
FBpp0087632_ced-6	0	mle	1	21.854	10.6998	14.1835	107.485	0.399031	0.306574	0.111373	0.0365208	0.254746
FBpp0311240_Sec61gamma	0	default	1	24	10.968	6.4266	120.589	0.398882	0.306402	0.102166	0.0365797	0.254888
FBpp0081077_alpha-Est8	0	default	1	24	5.64701	6.33304	65.112	0.398827	0.306338	0.114223	0.0366015	0.254888
FBpp0087292_metro	0	burg	1	26.973	4.26388	0.937908	45.2059	0.398745	0.306245	0.109983	0.0366336	0.254888
FBpp0074406_Atg101	1	mle	1	27.4679	3.14969	4.47436	41.2815	0.398654	0.306139	0.0881284	0.0366697	0.254888
FBpp0298028_Pk17E	1	mle	1	27.4679	3.14969	4.47436	41.2815	0.398654	0.306139	0.0881284	0.0366697	0.254888
FBpp0077844_fbl	0	yule-walker	1	27.9813	2.99347	18.9311	23.6823	0.398318	0.305752	0.146828	0.036803	0.255473
FBpp0087659_Su(var)2-10	0	burg	1	26.973	2.65039	1.76717	34.9659	0.398278	0.305706	0.0923459	0.036819	0.255473
FBpp0070811_CG3149	1	burg	1	24.7438	1.45362	6.16073	24.0396	0.398248	0.30567	0.0682416	0.0368312	0.255473
FBpp0305959_TAF1B	1	burg	1	23.2093	0.32519	1.71243	2.99158	0.398063	0.305458	0.12791	0.0369046	0.255803
FBpp0076169_CG32039	0	burg	1	21.234	2.5962	7.01754	48.1248	0.397867	0.305231	0.0595685	0.0369831	0.256168
FBpp0073826_HDAC6	1	yule-walker	1	23.5748	5.68121	12.3802	93.698	0.397738	0.305082	0.0705445	0.0370345	0.25617
FBpp0305578_rgn	1	burg	1	27.4679	1.4036	18.4538	34.6491	0.397676	0.30501	0.0533513	0.0370594	0.25617
FBpp0289673_CG14397	1	burg	1	27.9813	0.7294	19.7468	1.81018	0.397672	0.305006	0.457687	0.037061	0.25617
FBpp0309164_CG5961	1	mle	1	20.7917	2.21666	5.03433	27.8379	0.397585	0.304906	0.0956872	0.0370955	0.25623
FBpp0080390_Syx5	1	mle	1	26.973	2.44961	3.75923	38.3659	0.397471	0.304774	0.0750571	0.0371413	0.256368
FBpp0310512_CG7433	1	yule-walker	1	22.0147	15.108	12.3363	203.749	0.397216	0.30448	0.0854155	0.0372436	0.256701
FBpp0071815_CG3700	0	burg	1	26.4956	1.93823	12.7652	25.9878	0.397157	0.304412	0.0838494	0.0372672	0.256701
FBpp0071814_MED23	0	burg	1	26.4956	1.93823	12.7652	25.9878	0.397157	0.304412	0.0838494	0.0372672	0.256701
FBpp0089399_Fur2	0	burg	1	23.2093	2.0951	2.81184	41.4876	0.396939	0.30416	0.0563214	0.037355	0.257035
FBpp0099522_Yippee	1	default	1	24	3.44927	1.86088	43.3714	0.396908	0.304124	0.0897438	0.0373675	0.257035
FBpp0307202_CG31549	0	default	1	24	3.81757	4.62528	46.7748	0.396693	0.303877	0.0917906	0.037454	0.257387
FBpp0072273_slik	0	burg	1	26.7321	5.13544	1.13118	57.2647	0.396652	0.303829	0.107528	0.0374707	0.257387
FBpp0099588_CG11103	0	burg	1	22.3433	2.01293	3.30072	26.3478	0.396333	0.303461	0.0868349	0.0375997	0.258044
FBpp0302627_Dref	0	burg	1	22.3433	1.81029	17.6726	15.4141	0.396247	0.303362	0.133829	0.0376344	0.258044
FBpp0311805_IM4	0	yule-walker	1	27.4679	874.93	13.5768	2047.22	0.396222	0.303333	0.547661	0.0376446	0.258044
FBpp0085082_wts	0	mle	1	20.094	1.00196	9.10593	17.6609	0.396157	0.303258	0.0627756	0.037671	0.258044
FBpp0075277_DNApol-delta	1	default	1	24	0.402109	3.07777	2.9845	0.396094	0.303185	0.156927	0.0376965	0.258044
FBpp0303242_drl	0	default	1	24	0.90871	4.31519	13.1155	0.395996	0.303072	0.0801988	0.0377363	0.25809
FBpp0309812_Irk3	1	burg	1	23.952	2.58663	12.3691	15.7769	0.395949	0.303018	0.192013	0.0377552	0.25809
FBpp0086435_bdg	1	burg	1	22.3433	0.751299	11.608	8.932	0.395832	0.302883	0.100578	0.0378031	0.258124
FBpp0086328_Khc	0	default	1	24	2.10871	3.52038	41.7761	0.395633	0.302654	0.0577359	0.0378837	0.258124
FBpp0074963_Pep	1	default	1	24	21.9122	2.23936	161.117	0.395586	0.302599	0.155146	0.037903	0.258124
FBpp0099795_CG9960	1	mle	1	25.1597	1.49098	24.3587	21.6769	0.395525	0.302529	0.0773792	0.037928	0.258124
FBpp0307052_Fmr1	0	burg	1	25.5897	1.38952	24.5621	21.8655	0.395491	0.30249	0.0730413	0.0379418	0.258124
FBpp0080039_Uvrag	0	burg	1	27.4679	0.804122	4.24501	13.856	0.395474	0.30247	0.0734135	0.0379486	0.258124
FBpp0300169_jv	1	burg	1	20.2297	0.229326	15.6973	3.10257	0.395468	0.302463	0.0972097	0.0379513	0.258124
FBpp0075559_CG10710	0	mle	1	24.3415	0.272183	10.1609	1.09175	0.395425	0.302414	0.300398	0.0379686	0.258124
FBpp0072150_Nxt1	0	default	1	24	4.0927	5.81942	35.013	0.395297	0.302265	0.13793	0.0380212	0.258304
FBpp0302873_CG16825	0	burg	1	20.6483	1.10759	12.6937	8.96319	0.395209	0.302165	0.147836	0.0380568	0.258369
FBpp0076334_ImpE1	0	burg	1	23.0308	0.292273	13.7536	1.20114	0.394952	0.301868	0.274081	0.0381621	0.25888
FBpp0309084_Pdfr	0	yule-walker	1	21.3857	1.26738	13.1134	22.275	0.394898	0.301806	0.065496	0.0381843	0.25888
FBpp0072717_Tmhs	0	burg	1	26.4956	0.447776	20.954	2.08078	0.394746	0.30163	0.291421	0.0382466	0.258943
FBpp0088997_AstC-R1	1	mle	1	25.8103	0.375891	23.0062	3.9755	0.394686	0.301561	0.106323	0.0382715	0.258943
FBpp0309962_CG6379	0	burg	1	26.4956	0.845149	24.4301	14.2281	0.394641	0.301509	0.0777132	0.03829	0.258943
FBpp0071049_Ykt6	0	burg	1	22.855	2.70508	5.76615	25.822	0.394545	0.301398	0.134004	0.0383293	0.258943
FBpp0083357_CG10877	0	mle	1	20.7917	0.25857	10.6012	1.56033	0.394451	0.30129	0.206363	0.0383681	0.258943
FBpp0076451_Nmt	0	default	1	24	1.4101	4.57193	12.8027	0.394425	0.301259	0.125875	0.0383789	0.258943
FBpp0087926_drosha	1	default	1	24	0.414039	3.61952	6.77821	0.394333	0.301153	0.0687941	0.0384168	0.258943
FBpp0292960_CG6701	0	burg	1	23.5748	1.25146	13.4109	16.641	0.394327	0.301146	0.0850658	0.0384193	0.258943
FBpp0078137_CG7130	0	burg	1	23.3906	0.753267	1.15908	5.41946	0.394269	0.301079	0.162916	0.0384432	0.258943
FBpp0071183_CG12116	0	yule-walker	1	26.4956	29.5334	22.9895	101.818	0.394241	0.301047	0.336783	0.0384549	0.258943
FBpp0083073_Vha100-4	1	default	1	24	0.781711	19.8197	1.61165	0.394002	0.300771	0.609464	0.0385535	0.259002
FBpp0089153_smid	0	burg	1	21.6957	1.07642	9.16971	19.297	0.393997	0.300766	0.0660801	0.0385553	0.259002
FBpp0110565_CG40006	0	burg	1	26.973	6.82058	15.9798	33.8027	0.393972	0.300737	0.247007	0.0385658	0.259002
FBpp0080469_Ugt36Bc	1	default	1	24	4.56794	15.8595	35.9133	0.393966	0.30073	0.144222	0.0385681	0.259002
FBpp0074119_CG4928	1	mle	1	27.7222	6.81654	19.0749	40.7828	0.393888	0.30064	0.186849	0.0386005	0.259044
FBpp0297514_Ptpmeg	0	burg	1	23.952	6.17686	3.38862	56.1537	0.393662	0.300379	0.126258	0.0386943	0.259498
FBpp0087673_Cyp4p1	0	default	1	24	2.14785	1.88345	22.0018	0.393457	0.300142	0.114004	0.0387795	0.259554
FBpp0099543_DopEcR	1	mle	1	22.0147	5.04811	18.104	80.0644	0.393456	0.300142	0.0825618	0.0387796	0.259554
FBpp0079594_dpr19	0	burg	1	26.973	2.42924	24.5697	38.7277	0.393453	0.300138	0.0683577	0.0387812	0.259554
FBpp0078716_CG14024	1	yule-walker	1	24.541	5.9548	1.1775	50.9603	0.393375	0.300048	0.136048	0.0388136	0.259595
FBpp0290729_pad	0	burg	1	23.0308	0.497537	3.48322	3.09012	0.393162	0.299802	0.190488	0.0389021	0.259967
FBpp0071104_CG10958	0	burg	1	22.6818	0.67551	2.7617	4.68416	0.393023	0.299642	0.162152	0.0389599	0.259967
FBpp0305620_l(1)G0469	0	mle	1	26.7321	0.923052	10.796	8.48428	0.392999	0.299615	0.118777	0.0389699	0.259967
FBpp0292338_CG7414	0	burg	1	20.3673	8.27378	19.2721	192.675	0.392949	0.299557	0.0507934	0.0389908	0.259967
FBpp0079770_Dnz1	0	burg	1	25.8103	4.69309	3.66711	49.7246	0.392926	0.29953	0.112205	0.0390004	0.259967
FBpp0085581_CG30151	0	burg	1	22.855	1.97717	13.3779	11.5714	0.392695	0.299264	0.200687	0.039097	0.260248
FBpp0079816_CG6201	1	default	1	24	1.10052	5.96507	8.30818	0.3926	0.299154	0.162902	0.039137	0.260248
FBpp0076223_Hsp67Ba	1	default	1	24	0.938525	3.68617	4.75485	0.392562	0.29911	0.24108	0.0391527	0.260248
FBpp0072790_CG5707	0	burg	1	21.234	8.23316	13.2428	46.7763	0.392559	0.299107	0.223583	0.039154	0.260248
FBpp0308243_CG44247	0	yule-walker	1	27.2182	8.74368	24.8549	71.3465	0.39233	0.298842	0.154278	0.0392501	0.260248
FBpp0078233_Obp83cd	0	burg	1	27.9813	0.787709	13.9483	2.65571	0.392304	0.298812	0.346724	0.0392611	0.260248
FBpp0301285_Vha14-2	0	burg	1	27.9813	0.787709	13.9483	2.65571	0.392304	0.298812	0.346724	0.0392611	0.260248
FBpp0087050_CG13151	0	default	1	24	0.760136	2.81607	5.14948	0.392284	0.298789	0.168443	0.0392696	0.260248
FBpp0082204_Su(var)3-7	1	yule-walker	1	22.5113	0.58333	3.35225	8.10029	0.392262	0.298763	0.0903478	0.0392788	0.260248
FBpp0071725_CG5819	0	burg	1	25.8103	1.48142	15.716	6.13392	0.392089	0.298564	0.313522	0.0393514	0.260555
FBpp0304876_CG17493	1	yule-walker	1	25.5897	2.34089	14.999	52.6592	0.391968	0.298424	0.0535579	0.0394025	0.260576
FBpp0307784_CG13086	0	burg	1	25.1597	9.47047	14.4922	38.3011	0.391944	0.298397	0.292416	0.0394123	0.260576
FBpp0088099_Tsp42Ei	0	mle	1	24.3415	4.01633	10.8294	40.5987	0.39179	0.29822	0.138177	0.0394772	0.260576
FBpp0081373_p	0	burg	1	22.1778	1.409	7.33536	39.7186	0.391775	0.298202	0.039896	0.0394838	0.260576
FBpp0088101_Tsp42Ej	1	yule-walker	1	24.95	58.6192	1.29568	630.016	0.391671	0.298082	0.105835	0.0395276	0.260576
FBpp0296958_Tsp42Ek	1	yule-walker	1	24.95	58.6192	1.29568	630.016	0.391671	0.298082	0.105835	0.0395276	0.260576
FBpp0076667_SP1173	1	burg	1	20.9371	2.46667	5.91553	27.4196	0.391645	0.298052	0.110428	0.0395386	0.260576
FBpp0310473_CG31751	1	mle	1	20.9371	3.03959	12.9143	42.524	0.391568	0.297963	0.0940508	0.0395711	0.260617
FBpp0088820_Nup154	1	burg	1	27.9813	0.304493	4.38569	5.41549	0.391375	0.29774	0.0639229	0.0396529	0.260868
FBpp0081151_CG1943	0	burg	1	26.4956	20.5277	24.9585	177.805	0.391354	0.297716	0.130508	0.0396618	0.260868
FBpp0075707_CG10657	1	default	1	24	2.16569	15.4955	12.0169	0.391272	0.297621	0.210333	0.0396966	0.260923
FBpp0080489_glu	0	mle	1	21.234	0.384033	5.14619	2.53255	0.391162	0.297494	0.172776	0.0397432	0.261014
FBpp0086193_CG6429	0	default	1	24	16.1736	17.2351	106.292	0.391053	0.297369	0.172216	0.0397894	0.261014
FBpp0086194_CG6435	0	default	1	24	16.1736	17.2351	106.292	0.391053	0.297369	0.172216	0.0397894	0.261014
FBpp0074793_MESR6	0	mle	1	21.3857	1.04877	2.95533	10.9169	0.390746	0.297015	0.134741	0.0399199	0.261461
FBpp0303497_Amnionless	0	default	1	24	0.539898	2.48428	2.35579	0.390679	0.296937	0.259346	0.0399486	0.261461
FBpp0310568_Rbcn-3B	0	burg	1	21.0845	1.69936	6.00031	41.3128	0.390595	0.29684	0.0479684	0.0399843	0.261461
FBpp0070302_mip130	0	burg	1	21.0845	1.69936	6.00031	41.3128	0.390595	0.29684	0.0479684	0.0399843	0.261461
FBpp0304951_CG42575	0	mle	1	26.2632	11.942	24.8657	144.707	0.390313	0.296515	0.102241	0.0401047	0.261461
FBpp0073355_Spase25	1	yule-walker	1	27.2182	4.74524	9.45178	60.9485	0.390157	0.296336	0.0845044	0.0401712	0.261461
FBpp0301040_bi	0	burg	1	20.9371	0.390042	9.47563	4.55119	0.390118	0.296289	0.103047	0.0401883	0.261461
FBpp0083502_AP-2sigma	0	burg	1	26.7321	7.4133	0.463781	124.344	0.390102	0.296272	0.0722067	0.040195	0.261461
FBpp0083919_spas	0	mle	1	26.973	0.897339	24.5652	16.8959	0.390084	0.296251	0.0634859	0.0402027	0.261461
FBpp0290169_CG34001	0	burg	1	23.2093	1.33014	4.53135	11.8767	0.389971	0.29612	0.12887	0.0402512	0.261461
FBpp0075982_hay	0	burg	1	23.2093	1.33014	4.53135	11.8767	0.389971	0.29612	0.12887	0.0402512	0.261461
FBpp0084778_Slbp	0	default	1	24	1.48161	6.30602	15.9353	0.389946	0.296091	0.109193	0.040262	0.261461
FBpp0310123_eas	1	default	1	24	5.5287	17.8367	68.3553	0.389916	0.296057	0.0920426	0.0402747	0.261461
FBpp0290748_rdgB	1	mle	1	27.2182	5.48801	23.9432	64.267	0.389912	0.296052	0.100943	0.0402766	0.261461
FBpp0110120_CG17271	1	mle	1	27.4679	2.20292	7.32147	32.1567	0.389818	0.295944	0.0732522	0.0403168	0.261461
FBpp0076112_CG3335	1	yule-walker	1	24.541	0.453537	10.6858	3.38745	0.389755	0.295871	0.162175	0.040344	0.261461
FBpp0310879_CG45088	0	yule-walker	1	25.5897	4.70391	23.5553	71.9453	0.3897	0.295808	0.0777728	0.0403675	0.261461
FBpp0303467_CG6191	0	yule-walker	1	25.5897	4.70391	23.5553	71.9453	0.3897	0.295808	0.0777728	0.0403675	0.261461
FBpp0271928_Tsp29Fb	1	yule-walker	1	26.2632	7.79639	11.0018	69.3413	0.389656	0.295757	0.143427	0.0403863	0.261461
FBpp0074590_Ssk	1	default	1	24	4.75942	14.2227	30.1944	0.389645	0.295744	0.184034	0.0403913	0.261461
FBpp0304257_Hdc	0	burg	1	25.5897	4.76541	0.81288	49.8647	0.389501	0.295578	0.111462	0.0404531	0.261461
FBpp0071028_Hira	0	burg	1	22.0147	0.543396	3.30594	5.08498	0.389323	0.295372	0.127588	0.04053	0.261461
FBpp0308737_CG15365	0	default	1	24	0.286578	6.82336	1.8568	0.389303	0.295349	0.180547	0.0405386	0.261461
FBpp0293847_pyd	0	burg	1	21.3857	4.4487	10.1843	89.9879	0.389204	0.295236	0.0569224	0.0405811	0.261461
FBpp0087998_CG12107	0	burg	1	27.9813	5.49294	3.01838	73.9309	0.389198	0.295229	0.0936589	0.0405838	0.261461
FBpp0084027_CG13618	0	burg	1	22.5113	7.93561	13.6985	72.1112	0.389178	0.295206	0.130717	0.0405923	0.261461
FBpp0306442_Pp1alpha-96A	0	burg	1	22.5113	7.93561	13.6985	72.1112	0.389178	0.295206	0.130717	0.0405923	0.261461
FBpp0081683_CG11722	0	burg	1	21.6957	2.74931	17.4772	28.3417	0.388957	0.29495	0.107358	0.040688	0.261461
FBpp0087356_Prx2540-1	1	yule-walker	1	23.5748	9.18245	14.328	33.7737	0.388905	0.29489	0.307919	0.0407106	0.261461
FBpp0087354_Prx2540-2	1	yule-walker	1	23.5748	9.18245	14.328	33.7737	0.388905	0.29489	0.307919	0.0407106	0.261461
FBpp0081027_Nbr	0	default	1	24	1.42785	5.15574	22.1338	0.388888	0.294871	0.0734252	0.0407178	0.261461
FBpp0079711_CG6750	0	burg	1	26.2632	5.50928	4.51365	55.137	0.388866	0.294846	0.117166	0.0407274	0.261461
FBpp0085569_Nnf1a	1	mle	1	21.5396	1.10215	4.77505	4.03535	0.388865	0.294844	0.302802	0.0407279	0.261461
FBpp0088817_Nmda1	0	burg	1	23.952	18.7772	6.84645	263.722	0.388762	0.294725	0.0869304	0.0407726	0.261578
FBpp0084662_CG12413	0	mle	1	23.952	0.60721	11.3219	5.64632	0.388598	0.294536	0.129532	0.0408436	0.261864
FBpp0075773_CG7252	0	default	1	24	0.685269	2.19037	1.72898	0.388097	0.293958	0.449894	0.0410616	0.26282
FBpp0307781_Cdep	0	burg	1	20.3673	1.58342	7.83564	48.3354	0.38786	0.293684	0.0367853	0.0411653	0.26282
FBpp0078478_Gnf1	0	burg	1	20.3673	1.58342	7.83564	48.3354	0.38786	0.293684	0.0367853	0.0411653	0.26282
FBpp0087352_Rab3	0	burg	1	23.0308	6.61684	2.82765	87.2639	0.38769	0.293488	0.0928715	0.0412397	0.26282
FBpp0085120_CG12054	1	yule-walker	1	24.7438	2.30517	22.5681	32.9376	0.387627	0.293416	0.0842734	0.041267	0.26282
FBpp0309981_CG14435	1	mle	1	21.0845	0.938021	11.1954	17.1322	0.387557	0.293335	0.0659885	0.0412978	0.26282
FBpp0308972_CG16892	1	yule-walker	1	22.5113	0.999366	3.74261	7.61454	0.387497	0.293266	0.15166	0.0413241	0.26282
FBpp0082199_CG14384	0	mle	1	27.9813	3.06161	10.9336	22.8318	0.387344	0.293089	0.160958	0.0413914	0.26282
FBpp0082198_grsm	0	mle	1	27.9813	3.06161	10.9336	22.8318	0.387344	0.293089	0.160958	0.0413914	0.26282
FBpp0076222_CG4080	0	burg	1	27.4679	0.869341	0.0549418	14.8888	0.387319	0.293061	0.0739905	0.0414021	0.26282
FBpp0290421_CG8547	1	mle	1	24.7438	4.33409	6.2986	55.3552	0.387287	0.293024	0.099853	0.0414161	0.26282
FBpp0079676_bsk	0	default	1	24	16.5525	5.19756	130.347	0.387283	0.293019	0.153502	0.0414181	0.26282
FBpp0291183_mthl15	1	mle	1	27.7222	0.320461	10.2697	0.887482	0.387262	0.292994	0.388802	0.0414275	0.26282
FBpp0290569_Cul4	1	mle	1	22.6818	0.79296	6.73179	14.9467	0.387204	0.292928	0.0589589	0.0414526	0.26282
FBpp0303086_CG15082	0	default	1	24	1.99716	5.21376	10.8778	0.387172	0.29289	0.211959	0.041467	0.26282
FBpp0079543_CG5694	0	burg	1	22.0147	0.714209	16.957	9.74789	0.387115	0.292825	0.0830909	0.0414918	0.26282
FBpp0073249_sev	0	burg	1	25.5897	2.31605	14.763	20.2015	0.386937	0.29262	0.134558	0.0415702	0.26282
FBpp0304070_Bruce	0	burg	1	27.2182	3.68991	16.037	38.0003	0.386899	0.292576	0.120709	0.0415871	0.26282
FBpp0081718_CG6293	0	burg	1	27.2182	3.68991	16.037	38.0003	0.386899	0.292576	0.120709	0.0415871	0.26282
FBpp0074970_Edc3	0	default	1	24	0.59256	3.80692	6.95728	0.386868	0.29254	0.0982324	0.0416007	0.26282
FBpp0072693_alphaCOP	1	mle	1	20.094	1.64163	9.92798	34.2085	0.386791	0.292451	0.0541584	0.0416349	0.26282
FBpp0310637_CG6847	1	default	1	24	0.843878	18.0055	4.43616	0.386785	0.292444	0.218243	0.0416373	0.26282
FBpp0112473_scro	1	yule-walker	1	21.5396	1.4727	11.5698	26.5533	0.386779	0.292438	0.0654619	0.0416398	0.26282
FBpp0082818_CG17556	0	default	1	24	3.73036	8.6552	51.882	0.386504	0.29212	0.0825992	0.0417614	0.26282
FBpp0082819_CG3678	0	default	1	24	3.73036	8.6552	51.882	0.386504	0.29212	0.0825992	0.0417614	0.26282
FBpp0084784_yem	0	burg	1	22.6818	0.711816	4.15983	4.44969	0.386417	0.292019	0.186057	0.0418002	0.26282
FBpp0312343_CG9804	0	burg	1	27.7222	0.87573	0.748419	1.40367	0.386313	0.291899	0.743234	0.0418463	0.26282
FBpp0311661_CG33229	0	burg	1	23.2093	102.99	2.1921	1319.43	0.386207	0.291778	0.0915596	0.041893	0.26282
FBpp0298337_l(3)73Ah	0	default	1	24	2.80755	6.57031	25.3811	0.386204	0.291773	0.131158	0.0418946	0.26282
FBpp0082323_CG9757	0	yule-walker	1	27.7222	1.24115	22.9533	2.86332	0.386151	0.291712	0.477029	0.041918	0.26282
FBpp0072522_Aplip1	0	burg	1	26.7321	6.23249	26.6304	79.7044	0.386065	0.291613	0.0924765	0.0419561	0.26282
FBpp0311923_Clic	1	burg	1	21.3857	2.06821	8.15692	26.3071	0.386053	0.291599	0.0914141	0.0419617	0.26282
FBpp0086316_CG7997	0	burg	1	24.7438	11.9642	13.8116	58.1609	0.386001	0.291539	0.243476	0.0419846	0.26282
FBpp0081806_Adk3	1	burg	1	26.2632	1.63348	5.98581	27.5675	0.385933	0.291461	0.0673504	0.0420147	0.26282
FBpp0081805_CG6621	1	burg	1	26.2632	1.63348	5.98581	27.5675	0.385933	0.291461	0.0673504	0.0420147	0.26282
FBpp0089137_eIF5	0	mle	1	24.541	4.46221	0.401392	92.5093	0.385913	0.291438	0.054858	0.0420239	0.26282
FBpp0111703_Argk	0	default	1	24	154.286	2.29985	1523.98	0.38589	0.291411	0.117671	0.0420341	0.26282
FBpp0310561_Pde1c	0	yule-walker	1	27.4679	3.16882	25.9056	54.0664	0.385718	0.291213	0.066137	0.0421106	0.26282
FBpp0084203_CG13659	0	default	1	24	3.3764	14.6196	21.8412	0.385711	0.291205	0.180298	0.0421135	0.26282
FBpp0288494_CG31370	0	default	1	24	3.3764	14.6196	21.8412	0.385711	0.291205	0.180298	0.0421135	0.26282
FBpp0084205_CG31436	0	default	1	24	3.3764	14.6196	21.8412	0.385711	0.291205	0.180298	0.0421135	0.26282
FBpp0082720_Zip89B	1	burg	1	25.5897	1.17099	5.62418	8.47137	0.385681	0.29117	0.182081	0.0421271	0.26282
FBpp0086268_CG8317	1	mle	1	24.3415	11.0027	13.2004	62.022	0.385668	0.291155	0.232809	0.0421329	0.26282
FBpp0084812_alph	0	default	1	24	2.86251	14.8328	45.2782	0.38557	0.291042	0.0726209	0.0421766	0.262927
FBpp0072192_CG4049	0	burg	1	23.952	0.723528	2.3106	9.54626	0.385196	0.290611	0.0880962	0.0423436	0.263477
FBpp0305815_RhoGAPp190	0	burg	1	22.1778	2.38447	4.62433	43.1276	0.385104	0.290504	0.0621706	0.042385	0.263477
FBpp0292607_Lpin	0	burg	1	22.5113	11.7888	1.45165	109.992	0.385087	0.290485	0.14371	0.0423925	0.263477
FBpp0087889_kermit	0	burg	1	22.5113	11.7888	1.45165	109.992	0.385087	0.290485	0.14371	0.0423925	0.263477
FBpp0305981_CG9449	0	default	1	24	1.70169	17.1975	14.1913	0.385075	0.290472	0.161626	0.0423977	0.263477
FBpp0082594_Spn88Eb	0	burg	1	20.094	1.78637	19.6338	7.59049	0.38497	0.290349	0.316873	0.0424451	0.263607
FBpp0077231_CG31777	0	default	1	24	45.9023	18.4563	194.848	0.384787	0.290138	0.269023	0.0425273	0.263786
FBpp0077230_cutlet	0	default	1	24	45.9023	18.4563	194.848	0.384787	0.290138	0.269023	0.0425273	0.263786
FBpp0073209_CG13704	1	yule-walker	1	26.4956	3.20081	15.0207	11.8576	0.384679	0.290014	0.320033	0.0425758	0.263913
FBpp0084718_CG14523	0	burg	1	23.952	1.73893	16.0783	6.29558	0.384573	0.289892	0.334957	0.0426233	0.263913
FBpp0078410_Nmdar1	1	default	1	24	2.00205	1.86137	22.067	0.384564	0.289881	0.108591	0.0426275	0.263913
FBpp0111424_CG34314	0	burg	1	26.7321	6.84859	14.5956	24.2376	0.384343	0.289627	0.348136	0.0427269	0.264033
FBpp0307160_Cyp309a1	0	burg	1	26.7321	6.84859	14.5956	24.2376	0.384343	0.289627	0.348136	0.0427269	0.264033
FBpp0077428_Cyp309a2	0	burg	1	26.7321	6.84859	14.5956	24.2376	0.384343	0.289627	0.348136	0.0427269	0.264033
FBpp0292825_CG42808	0	default	1	24	11.3365	16.8779	90.149	0.384178	0.289436	0.174604	0.0428014	0.264183
FBpp0081841_CG17187	0	default	1	24	2.67635	3.84701	30.8961	0.384067	0.289308	0.101214	0.0428516	0.264183
FBpp0081842_GCC88	0	default	1	24	2.67635	3.84701	30.8961	0.384067	0.289308	0.101214	0.0428516	0.264183
FBpp0081966_mfas	1	yule-walker	1	24.3415	17.8469	13.7901	152.853	0.383904	0.28912	0.135505	0.0429252	0.264183
FBpp0290816_SMC5	1	mle	2	25.8103448275862,20.0939597315436	0.516794520059576,0.303234726158149	23.2273991738757,10.2884309273561	5.82888	0.563458	0.404716	0.0738943	0.0429359	0.264183
FBpp0081559_CG8358	0	burg	1	24.95	1.78559	14.8531	6.49643	0.383879	0.289092	0.333215	0.0429366	0.264183
FBpp0077361_CG9641	0	burg	1	26.7321	1.99487	1.16714	22.9447	0.383877	0.289089	0.10412	0.0429378	0.264183
FBpp0292315_stan	0	yule-walker	1	26.7321	0.312042	23.318	6.52978	0.383605	0.288775	0.0515398	0.043061	0.264777
FBpp0074961_Krn	1	default	1	24	2.79442	3.61056	59.4062	0.383442	0.288587	0.0632681	0.043135	0.264903
FBpp0074972_Ndfip	1	default	1	24	2.79442	3.61056	59.4062	0.383442	0.288587	0.0632681	0.043135	0.264903
FBpp0303279_CG8272	1	mle	1	20.7917	0.753375	4.20025	7.84717	0.38324	0.288353	0.111347	0.0432272	0.265305
FBpp0081305_CG9667	1	default	1	24	0.822795	15.6215	12.3619	0.383028	0.288109	0.0789801	0.0433239	0.265524
FBpp0073676_CG9940	1	mle	1	22.855	0.696622	19.4325	11.029	0.382961	0.288032	0.0779673	0.0433544	0.265524
FBpp0302019_CG43658	0	mle	1	22.0147	1.15955	14.8894	11.5502	0.38295	0.28802	0.118609	0.0433591	0.265524
FBpp0071426_BTBD9	0	mle	1	24.7438	1.23226	5.7691	14.4996	0.382887	0.287947	0.102803	0.0433881	0.265524
FBpp0086136_Amy-d	0	burg	1	24.7438	12.2167	14.593	32.6459	0.38274	0.287776	0.447774	0.0434555	0.265524
FBpp0082717_gish	0	burg	1	22.855	3.23771	12.3405	43.6576	0.382735	0.287771	0.0893091	0.0434576	0.265524
FBpp0292043_CG30082	1	mle	1	22.855	0.212566	10.2885	0.267451	0.382719	0.287753	0.939896	0.043465	0.265524
FBpp0084830_CG7582	0	burg	1	26.4956	11.7901	2.2095	97.3959	0.382663	0.287688	0.153953	0.0434905	0.265524
FBpp0110266_Hsf	0	burg	1	23.0308	1.38064	3.26311	26.2898	0.382594	0.287609	0.0599501	0.0435219	0.265524
FBpp0083733_CG17244	0	burg	1	23.7619	17.0482	14.464	94.107	0.382575	0.287587	0.21312	0.0435308	0.265524
FBpp0078568_Fip1	1	yule-walker	1	26.4956	0.97309	7.85468	12.4022	0.382459	0.287453	0.0861391	0.0435839	0.265685
FBpp0297785_CG43340	0	mle	1	26.973	25.8621	25.741	187.66	0.381964	0.286881	0.163657	0.0438117	0.266909
FBpp0082191_yellow-f	0	burg	1	24.95	9.59756	14.398	39.5778	0.381691	0.286566	0.295187	0.0439377	0.267193
FBpp0082190_yellow-f2	0	burg	1	24.95	9.59756	14.398	39.5778	0.381691	0.286566	0.295187	0.0439377	0.267193
FBpp0298329_Mitf	1	mle	1	20.094	1.21695	15.2998	18.0123	0.381688	0.286563	0.078659	0.0439391	0.267193
FBpp0072171_CG13575	1	mle	1	22.5113	0.385073	19.5572	0.979753	0.381548	0.286402	0.465106	0.0440035	0.267322
FBpp0088713_tinc	0	burg	1	22.1778	1.70903	3.61804	17.129	0.381525	0.286375	0.112802	0.0440142	0.267322
FBpp0078139_CG7139	0	burg	1	23.7619	1.25347	1.16643	19.4579	0.381298	0.286113	0.0823322	0.0441194	0.267735
FBpp0078883_CG9505	1	mle	1	20.5068	0.448214	15.0495	2.07746	0.381262	0.286071	0.289347	0.0441363	0.267735
FBpp0079548_CG5727	1	burg	1	26.7321	1.45214	6.24444	15.6331	0.381136	0.285927	0.106451	0.0441944	0.267763
FBpp0307996_CG34375	0	burg	1	24.95	0.377608	21.3872	2.39895	0.381094	0.285877	0.18167	0.0442142	0.267763
FBpp0309079_Ehbp1	0	mle	1	27.9813	2.36165	26.7499	37.7025	0.381077	0.285858	0.0743434	0.0442219	0.267763
FBpp0076532_CG7492	0	mle	1	27.7222	1.93002	21.7554	35.3443	0.380924	0.285682	0.0583202	0.044293	0.26803
FBpp0292373_CG42751	0	yule-walker	1	22.3433	10.1533	10.0495	98.0146	0.380449	0.285134	0.121724	0.0445143	0.26901
FBpp0292313_Mal-B2	0	yule-walker	1	22.3433	10.1533	10.0495	98.0146	0.380449	0.285134	0.121724	0.0445143	0.26901
FBpp0290453_CG9171	0	yule-walker	1	27.7222	0.479616	1.25422	10.6085	0.380402	0.285079	0.0599803	0.0445365	0.26901
FBpp0074113_CG4872	1	default	1	24	1.55583	12.1038	9.7177	0.380147	0.284785	0.207296	0.0446557	0.269448
FBpp0076867_CG4603	0	burg	1	26.4956	3.19764	2.0184	29.5907	0.380131	0.284766	0.129997	0.0446633	0.269448
FBpp0306877_CG44085	1	default	1	24	2.18889	22.5068	29.4644	0.380049	0.284671	0.0916927	0.0447018	0.269448
FBpp0292662_Ranbp16	0	burg	1	25.1597	1.74284	1.49956	40.5838	0.380015	0.284632	0.0501288	0.0447177	0.269448
FBpp0085129_CG1750	0	default	1	24	0.77565	0.582913	5.6404	0.379759	0.284338	0.15924	0.0448374	0.270005
FBpp0087825_Cyp4e1	1	yule-walker	1	25.1597	1.92757	18.0492	9.17574	0.379617	0.284174	0.246567	0.0449042	0.270035
FBpp0073179_Tie	0	mle	1	26.0348	1.11395	21.5501	7.85853	0.379491	0.284028	0.179003	0.0449638	0.270035
FBpp0083234_MED25	0	default	1	24	0.643015	4.49872	6.11208	0.379469	0.284002	0.12078	0.0449743	0.270035
FBpp0077983_CG10584	0	default	1	24	1.03861	5.15248	10.7595	0.379468	0.284001	0.110811	0.0449747	0.270035
FBpp0081847_ZnT86D	1	mle	1	26.973	1.45143	9.97487	15.5587	0.379419	0.283945	0.103108	0.0449977	0.270035
FBpp0081263_mRpS9	0	burg	1	27.9813	4.81446	24.3623	58.1476	0.379379	0.283898	0.0915279	0.0450167	0.270035
FBpp0289289_nompC	1	yule-walker	1	20.5068	0.178655	7.43159	1.10894	0.379344	0.283858	0.184767	0.045033	0.270035
FBpp0297618_CG1718	1	yule-walker	1	26.2632	1.19856	25.6251	23.1683	0.379229	0.283726	0.0611956	0.0450873	0.27016
FBpp0079702_CG12299	0	default	1	24	1.66296	4.1821	13.24	0.379143	0.283626	0.154305	0.045128	0.27016
FBpp0084947_AdoR	0	burg	1	22.3433	0.211315	12.6614	1.51901	0.379126	0.283607	0.165722	0.0451358	0.27016
FBpp0070747_Vsx1	0	yule-walker	1	21.0845	0.589154	4.80481	4.00216	0.378998	0.28346	0.167505	0.0451963	0.27036
FBpp0311985_E2f1	0	mle	1	27.2182	1.83481	21.3128	19.485	0.378897	0.283342	0.104254	0.0452444	0.270484
FBpp0084013_Golgin84	0	default	1	24	0.818815	5.56908	11.5084	0.378676	0.283087	0.0834236	0.0453492	0.270827
FBpp0070791_CG12236	0	burg	1	21.854	1.50056	4.42839	13.9164	0.378643	0.28305	0.124839	0.0453646	0.270827
FBpp0303404_PSR	1	burg	1	26.4956	1.70993	4.07816	21.9233	0.378603	0.283003	0.0926283	0.0453837	0.270827
FBpp0290831_step	0	mle	1	25.3729	1.06946	13.1115	20.4167	0.378485	0.282867	0.060317	0.0454397	0.270998
FBpp0074455_CG32536	1	mle	1	20.2297	2.27182	7.12184	15.5656	0.378237	0.282581	0.176026	0.0455577	0.271029
FBpp0304669_CG32537	1	mle	1	20.2297	2.27182	7.12184	15.5656	0.378237	0.282581	0.176026	0.0455577	0.271029
FBpp0303966_CG33493	0	default	1	24	15.1614	16.6338	276.148	0.37819	0.282527	0.0687956	0.04558	0.271029
FBpp0076005_CG6463	0	default	1	24	15.1614	16.6338	276.148	0.37819	0.282527	0.0687956	0.04558	0.271029
FBpp0289955_spirit	0	mle	1	21.0845	1.55445	14.5709	13.51	0.378187	0.282523	0.140679	0.0455816	0.271029
FBpp0112471_CG17514	0	burg	1	22.6818	1.54641	10.5625	35.1305	0.378121	0.282448	0.0547919	0.0456128	0.271052
FBpp0085452_PGAP3	0	burg	1	26.973	4.54994	1.62742	34.9381	0.378041	0.282355	0.160736	0.0456513	0.271105
FBpp0082101_CG18549	0	mle	1	26.4956	4.8582	21.5006	63.8794	0.377932	0.282229	0.0903998	0.0457031	0.271105
FBpp0112752_l(2)41Ab	1	burg	1	25.5897	0.20143	14.5433	2.11769	0.377848	0.282132	0.119171	0.0457432	0.271105
FBpp0309845_Kap3	0	burg	1	23.0308	2.91667	4.4695	35.6675	0.377832	0.282114	0.0927864	0.0457509	0.271105
FBpp0071269_CG12121	0	default	1	24	1.81302	5.37711	23.985	0.377802	0.28208	0.0870218	0.045765	0.271105
FBpp0089006_Naa60	1	mle	1	20.5068	1.03811	7.06535	13.6267	0.377742	0.282009	0.0847236	0.0457942	0.271105
FBpp0309463_CG5758	0	burg	1	21.3857	9.70482	11.3223	174.876	0.37765	0.281904	0.0659345	0.0458378	0.271105
FBpp0074684_CG8004	0	burg	1	23.0308	3.11104	2.31729	34.6828	0.377599	0.281845	0.104792	0.0458622	0.271105
FBpp0110450_CG40439	0	burg	1	21.3857	5.11433	11.2945	80.5327	0.377587	0.281832	0.0777261	0.045868	0.271105
FBpp0303019_bib	0	burg	1	25.1597	0.523983	5.69684	3.57816	0.377491	0.28172	0.178751	0.0459142	0.271216
FBpp0083701_CG6985	0	mle	1	20.5068	0.275447	3.76996	2.24047	0.377368	0.281579	0.145201	0.045973	0.271304
FBpp0305206_CG13377	0	burg	1	23.3906	0.759345	10.0672	4.85046	0.377333	0.281538	0.184218	0.0459898	0.271304
FBpp0309621_kz	0	default	1	24	0.32078	3.38485	3.76359	0.377204	0.28139	0.0982388	0.0460518	0.271304
FBpp0310582_IP3K2	0	burg	1	27.9813	3.41657	21.2697	43.4531	0.3772	0.281384	0.0918168	0.046054	0.271304
FBpp0086899_NAT1	0	mle	1	20.094	2.80079	10.3106	78.5732	0.377175	0.281356	0.0409249	0.0460659	0.271304
FBpp0086508_Arf51F	0	burg	1	26.7321	4.91222	17.7234	62.5018	0.376943	0.281088	0.0977497	0.0461775	0.271685
FBpp0304849_ifc	0	mle	1	27.2182	3.14221	23.5589	36.836	0.376927	0.281069	0.0941199	0.0461854	0.271685
FBpp0072423_pyx	0	burg	1	27.7222	0.351471	8.03239	2.35759	0.376866	0.281	0.162501	0.0462145	0.271695
FBpp0072664_Patj	0	burg	1	23.0308	3.04907	7.1116	36.6418	0.376707	0.280816	0.0953964	0.0462913	0.271811
FBpp0081466_ird1	0	default	1	24	0.79868	5.88373	15.3224	0.376635	0.280733	0.0669865	0.0463259	0.271811
FBpp0304101_Pdcd4	1	mle	1	20.3673	7.94887	6.352	101.28	0.376556	0.280641	0.088022	0.0463643	0.271811
FBpp0306251_CG44002	0	burg	1	22.5113	0.258596	1.55791	2.74284	0.376536	0.280618	0.112031	0.046374	0.271811
FBpp0312528_CG33939	0	burg	1	26.4956	1.1759	9.47259	3.24227	0.376439	0.280507	0.397017	0.0464207	0.271811
FBpp0305189_dock	0	burg	1	25.1597	3.53172	0.240358	39.2708	0.376415	0.280479	0.103206	0.0464323	0.271811
FBpp0289000_RhoGAP102A	0	default	1	24	0.730525	17.0759	14.6852	0.376361	0.280416	0.0591405	0.0464587	0.271811
FBpp0077028_Peritrophin-A	1	mle	1	23.3906	0.518235	14.0555	2.85156	0.376297	0.280343	0.233865	0.0464895	0.271811
FBpp0084710_CG14518	0	burg	1	22.3433	0.895037	9.1028	2.58597	0.376275	0.280317	0.411412	0.0465005	0.271811
FBpp0300314_Hk	1	yule-walker	1	20.5068	6.70588	8.20212	85.5797	0.376258	0.280298	0.087982	0.0465085	0.271811
FBpp0310626_CG32280	1	burg	1	20.7917	2.58152	7.18326	45.1238	0.376153	0.280177	0.0730168	0.0465593	0.271948
FBpp0288405_ppk29	0	burg	1	20.6483	0.254678	16.5029	1.25507	0.376095	0.280109	0.226535	0.0465878	0.271954
FBpp0290566_if	0	yule-walker	1	25.5897	1.46965	23.6231	22.1074	0.375967	0.279962	0.0749172	0.0466497	0.272155
FBpp0073986_dpr18	1	yule-walker	1	24.7438	1.72021	1.42505	23.405	0.375668	0.279617	0.0980769	0.0467952	0.272843
FBpp0099993_PIP4K	0	burg	1	21.3857	4.66141	13.5999	100.029	0.375259	0.279145	0.0599116	0.0469949	0.272933
FBpp0082628_Acyp2	0	burg	1	20.7917	7.2803	8.40274	88.9612	0.375214	0.279094	0.0959421	0.0470166	0.272933
FBpp0290941_nsl1	0	burg	1	20.7917	7.2803	8.40274	88.9612	0.375214	0.279094	0.0959421	0.0470166	0.272933
FBpp0089379_Trc8	0	default	1	24	1.53676	5.34792	26.5033	0.375209	0.279087	0.0719965	0.0470193	0.272933
FBpp0081390_CG11760	0	burg	1	27.9813	1.06776	10.6284	12.6558	0.375194	0.27907	0.0928984	0.0470265	0.272933
FBpp0289771_CG8116	0	burg	1	27.9813	1.06776	10.6284	12.6558	0.375194	0.27907	0.0928984	0.0470265	0.272933
FBpp0081392_CG8136	0	burg	1	27.9813	1.06776	10.6284	12.6558	0.375194	0.27907	0.0928984	0.0470265	0.272933
FBpp0077102_mxt	0	default	1	24	3.14284	0.392536	72.8215	0.375132	0.278998	0.0504193	0.0470571	0.272933
FBpp0084238_CG10514	0	burg	1	22.5113	3.38322	19.449	8.09579	0.37508	0.278939	0.494226	0.0470823	0.272933
FBpp0303692_Sxl	0	burg	1	20.9371	2.75316	8.80227	56.4444	0.375073	0.27893	0.0614415	0.047086	0.272933
FBpp0084355_E(spl)mbeta-HLH	0	burg	1	20.9371	1.47634	13.0098	14.7979	0.374919	0.278753	0.151904	0.0471613	0.27321
FBpp0087320_Prosbeta5	0	yule-walker	1	25.8103	3.52667	10.8178	127.895	0.374859	0.278683	0.0311337	0.0471909	0.273222
FBpp0087772_rgr	0	burg	1	21.6957	0.112869	12.0908	0.924074	0.374555	0.278333	0.160808	0.04734	0.273799
FBpp0307726_CG10947	0	burg	1	22.855	2.06497	14.5532	19.9735	0.374543	0.278319	0.137847	0.0473458	0.273799
FBpp0301968_CG42492	0	mle	1	23.7619	8.35465	4.20158	138.882	0.374378	0.278129	0.0703303	0.0474272	0.273837
FBpp0306748_CG44037	0	mle	1	21.854	1.53509	13.6745	14.8244	0.374362	0.27811	0.123069	0.0474352	0.273837
FBpp0082036_svp	0	mle	1	21.854	1.53509	13.6745	14.8244	0.374362	0.27811	0.123069	0.0474352	0.273837
FBpp0079228_CG7627	1	mle	1	20.7917	0.93457	18.0083	14.3621	0.37428	0.278016	0.0743023	0.0474754	0.273909
FBpp0082742_CG14883	1	yule-walker	1	25.5897	0.93425	9.04194	14.8747	0.374021	0.277717	0.0866539	0.0476033	0.274354
FBpp0081886_CG10898	0	burg	1	23.5748	1.17894	6.16302	11.5328	0.374012	0.277706	0.125509	0.0476079	0.274354
FBpp0086083_NT5E-2	0	default	1	24	1.78042	15.9579	12.1986	0.37375	0.277404	0.175721	0.0477375	0.274834
FBpp0086203_CG6665	1	burg	1	24.7438	0.898915	3.32154	12.7255	0.373732	0.277383	0.0831382	0.0477467	0.274834
FBpp0071971_Dcp-1	0	burg	1	21.6957	0.568609	5.09023	5.1544	0.37367	0.277311	0.124611	0.0477774	0.274852
FBpp0087807_beta3GalTII	0	default	1	24	0.597695	2.47437	7.00538	0.373463	0.277072	0.102228	0.0478801	0.275283
FBpp0078425_Mms19	0	default	1	24	0.622591	4.88661	9.31583	0.373344	0.276936	0.0774417	0.0479389	0.275431
FBpp0084580_CG5646	0	yule-walker	1	20.7917	3.13887	17.4172	32.5411	0.373299	0.276883	0.109637	0.0479615	0.275431
FBpp0079312_D12	1	default	1	24	0.404664	5.82242	3.49175	0.373204	0.276774	0.14639	0.0480086	0.275542
FBpp0289838_betaTub97EF	0	burg	1	21.6957	6.38154	15.2208	99.508	0.372898	0.27642	0.0727193	0.0481615	0.276106
FBpp0292214_Cad99C	0	default	1	24	1.39097	4.35012	10.7385	0.372845	0.276359	0.150117	0.0481879	0.276106
FBpp0072654_Gk	0	burg	1	21.854	3.33207	18.953	21.393	0.372805	0.276314	0.18529	0.0482076	0.276106
FBpp0304381_byn	1	burg	1	26.973	0.143009	3.97422	0.57325	0.372733	0.27623	0.339778	0.0482438	0.276106
FBpp0311082_tau	0	burg	1	23.0308	7.50452	5.70594	102.166	0.372728	0.276225	0.0885168	0.0482461	0.276106
FBpp0306092_MED1	0	default	1	24	1.58432	5.70549	16.2529	0.37266	0.276146	0.113691	0.0482804	0.276142
FBpp0311434_Taf1	1	mle	1	22.6818	1.14933	7.07272	18.2026	0.372538	0.276006	0.0727415	0.0483411	0.276235
FBpp0304871_CG12061	0	burg	1	22.6818	6.53163	14.355	51.6907	0.372379	0.275822	0.146896	0.0484208	0.276235
FBpp0112492_zyd	0	burg	1	22.6818	6.53163	14.355	51.6907	0.372379	0.275822	0.146896	0.0484208	0.276235
FBpp0088863_Zip99C	0	mle	1	24.541	3.78513	9.32526	42.0288	0.372352	0.275791	0.106957	0.0484346	0.276235
FBpp0089221_Marf	0	burg	1	27.4679	2.34996	22.7178	82.1122	0.372321	0.275755	0.0309613	0.0484501	0.276235
FBpp0307647_Trap1	1	burg	1	21.5396	1.77299	0.183446	37.2654	0.372294	0.275724	0.0579505	0.0484637	0.276235
FBpp0073233_CG15210	1	yule-walker	1	24.95	4.64217	11.2931	34.2083	0.372182	0.275595	0.184791	0.0485199	0.276386
FBpp0110113_CG34116	0	default	1	24	1.17689	2.8102	8.2238	0.37213	0.275535	0.167982	0.048546	0.276386
FBpp0292376_Tsp2A	0	burg	1	26.2632	1.09078	12.3516	2.22906	0.371908	0.275278	0.577668	0.0486577	0.276798
FBpp0288898_RhoGAP18B	0	yule-walker	1	20.6483	3.00923	20.5528	33.3664	0.371875	0.275241	0.116268	0.0486742	0.276798
FBpp0311684_CG5853	1	yule-walker	1	23.7619	5.66997	19.3712	27.179	0.371529	0.274841	0.242807	0.0488488	0.277631
FBpp0308683_CG4408	0	burg	1	26.2632	3.52292	15.6172	15.6935	0.371304	0.274581	0.277716	0.0489627	0.27812
FBpp0070596_lva	0	default	1	24	1.48286	2.24312	25.9815	0.371224	0.274489	0.0662465	0.049003	0.278189
FBpp0305084_hid	1	yule-walker	1	24.7438	0.446268	9.84683	3.18079	0.371142	0.274395	0.163353	0.0490446	0.278266
FBpp0074636_CG7365	0	burg	1	22.0147	2.89566	16.1713	15.5444	0.371002	0.274234	0.238925	0.0491155	0.278431
FBpp0309015_Fs	0	burg	1	26.0348	4.43036	5.55375	22.2629	0.37096	0.274184	0.236806	0.0491371	0.278431
FBpp0306622_Gprk2	0	burg	1	23.3906	1.48808	5.34297	31.66	0.370918	0.274137	0.0538671	0.0491581	0.278431
FBpp0080031_CG16820	0	mle	1	24.541	2.41437	11.6526	8.53019	0.370859	0.274068	0.34887	0.0491885	0.278445
FBpp0085157_CG1635	0	default	1	24	2.149	1.79301	26.0912	0.370586	0.273753	0.10204	0.0493274	0.278748
FBpp0112227_CG1638	0	default	1	24	2.149	1.79301	26.0912	0.370586	0.273753	0.10204	0.0493274	0.278748
FBpp0083723_CG4907	0	default	1	24	1.91673	2.84318	23.1993	0.370394	0.273531	0.0989602	0.0494253	0.278748
FBpp0110132_wge	0	default	1	24	1.91673	2.84318	23.1993	0.370394	0.273531	0.0989602	0.0494253	0.278748
FBpp0290118_CG18249	1	default	1	24	2.90015	15.3964	10.8636	0.370361	0.273493	0.32348	0.0494421	0.278748
FBpp0080825_Top2	1	mle	1	20.7917	0.90784	8.27895	14.9452	0.370156	0.273257	0.0696524	0.0495466	0.278748
FBpp0070780_CG12239	1	default	1	24	31.3355	2.5729	225.733	0.370107	0.273201	0.173073	0.0495716	0.278748
FBpp0074905_Grd	0	burg	1	20.9371	0.751886	14.3185	3.51471	0.369957	0.273027	0.298336	0.0496485	0.278748
FBpp0297934_Glt	0	burg	1	26.0348	18.8901	15.2748	88.8505	0.369951	0.27302	0.274499	0.0496517	0.278748
FBpp0086985_Obp49a	0	burg	1	27.4679	28.7502	26.0787	337.388	0.369786	0.27283	0.113246	0.049736	0.278748
FBpp0290540_Cap-G	1	mle	1	21.854	0.25628	6.46468	4.88539	0.369754	0.272794	0.0614114	0.0497524	0.278748
FBpp0075609_CG11267	1	mle	1	20.7917	15.9557	19.1891	162.785	0.369671	0.272698	0.122245	0.0497951	0.278748
FBpp0111603_mute	0	burg	1	25.8103	0.539786	5.21297	6.84221	0.369668	0.272694	0.104201	0.0497966	0.278748
FBpp0072675_CG13933	0	burg	1	26.973	1.43486	1.44465	15.3463	0.369613	0.272631	0.121721	0.0498248	0.278748
FBpp0307387_CG2016	1	default	1	24	26.2366	5.14057	212.822	0.36958	0.272592	0.143581	0.049842	0.278748
FBpp0292468_pre-mod(mdg4)-AD	0	burg	1	27.7222	2.19443	0.297577	24.1337	0.369526	0.27253	0.121821	0.0498695	0.278748
FBpp0292467_pre-mod(mdg4)-AE	0	burg	1	27.7222	2.19443	0.297577	24.1337	0.369526	0.27253	0.121821	0.0498695	0.278748
FBpp0292471_pre-mod(mdg4)-U	0	burg	1	27.7222	2.19443	0.297577	24.1337	0.369526	0.27253	0.121821	0.0498695	0.278748
FBpp0292470_pre-mod(mdg4)-V	0	burg	1	27.7222	2.19443	0.297577	24.1337	0.369526	0.27253	0.121821	0.0498695	0.278748
FBpp0292469_pre-mod(mdg4)-W	0	burg	1	27.7222	2.19443	0.297577	24.1337	0.369526	0.27253	0.121821	0.0498695	0.278748
FBpp0292465_pre-mod(mdg4)-X	0	burg	1	27.7222	2.19443	0.297577	24.1337	0.369526	0.27253	0.121821	0.0498695	0.278748
FBpp0292466_pre-mod(mdg4)-Y	0	burg	1	27.7222	2.19443	0.297577	24.1337	0.369526	0.27253	0.121821	0.0498695	0.278748
FBpp0077108_Clect27	0	burg	1	21.854	8.63938	17.4117	111.679	0.369489	0.272487	0.100659	0.0498889	0.278748
FBpp0305286_Nxf3	1	mle	1	20.3673	0.692867	15.0972	20.7941	0.3692	0.272154	0.0402996	0.0500374	0.279058
FBpp0312225_ssp2	1	mle	1	20.3673	0.692867	15.0972	20.7941	0.3692	0.272154	0.0402996	0.0500374	0.279058
FBpp0080903_CG16798	0	burg	1	25.8103	1.02198	24.9161	3.32479	0.369167	0.272115	0.379738	0.0500548	0.279058
FBpp0271828_CG13024	0	burg	1	21.0845	1.00388	18.8775	5.01799	0.368981	0.271901	0.229591	0.0501507	0.279058
FBpp0080120_Orc5	1	burg	1	27.2182	0.327914	2.09123	2.1187	0.368945	0.27186	0.223583	0.050169	0.279058
FBpp0085852_GstE3	1	yule-walker	1	27.2182	18.2592	23.735	105.44	0.368819	0.271714	0.200797	0.0502345	0.279058
FBpp0291626_CG16986	1	mle	1	20.094	5.54786	5.67738	56.343	0.368749	0.271634	0.115061	0.0502704	0.279058
FBpp0099934_CG13430	0	yule-walker	1	27.9813	9.67939	17.3562	87.2929	0.368658	0.271529	0.136076	0.0503175	0.279058
FBpp0100144_CG18065	0	yule-walker	1	27.9813	9.67939	17.3562	87.2929	0.368658	0.271529	0.136076	0.0503175	0.279058
FBpp0085575_Cpr57A	0	yule-walker	1	27.9813	9.67939	17.3562	87.2929	0.368658	0.271529	0.136076	0.0503175	0.279058
FBpp0289510_CG7408	1	yule-walker	1	20.094	0.959056	11.9168	9.16573	0.36864	0.271507	0.128005	0.0503272	0.279058
FBpp0293164_ths	0	burg	1	20.2297	0.665876	10.9878	13.127	0.368594	0.271454	0.0608174	0.050351	0.279058
FBpp0085839_SP2637	1	mle	1	21.6957	5.01735	8.19817	65.1954	0.368578	0.271436	0.103211	0.0503593	0.279058
FBpp0076718_Best2	0	burg	1	25.5897	3.9015	16.6097	42.4913	0.368563	0.271419	0.110727	0.0503667	0.279058
FBpp0076719_Mdr65	0	burg	1	25.5897	3.9015	16.6097	42.4913	0.368563	0.271419	0.110727	0.0503667	0.279058
FBpp0087006_CG17739	0	burg	1	22.855	21.4801	7.02243	278	0.368348	0.271171	0.0922493	0.0504785	0.279216
FBpp0085498_CG30158	0	burg	1	26.973	1.30237	24.6286	22.2373	0.368294	0.271108	0.0657379	0.0505066	0.279216
FBpp0078697_Cyp28d2	0	burg	1	23.952	4.91335	2.45397	66.7613	0.368254	0.271063	0.0944221	0.0505272	0.279216
FBpp0292450_Msp300	0	burg	1	23.952	4.91335	2.45397	66.7613	0.368254	0.271063	0.0944221	0.0505272	0.279216
FBpp0306508_beta-Spec	1	burg	1	20.094	6.01197	7.85946	108.642	0.368237	0.271043	0.0687323	0.0505361	0.279216
FBpp0074740_CG9231	0	burg	1	26.2632	5.16373	21.6479	70.43	0.368171	0.270966	0.0919428	0.0505707	0.279252
FBpp0082293_CG9312	0	mle	1	24.541	7.79904	12.37	50.2146	0.367823	0.270565	0.18753	0.050752	0.279919
FBpp0070774_CG15772	0	default	1	24	2.04161	1.34615	21.1696	0.367788	0.270525	0.124375	0.0507698	0.279919
FBpp0086492_CG8180	0	burg	1	20.6483	1.83803	10.6763	19.4185	0.367761	0.270493	0.111557	0.0507844	0.279919
FBpp0112233_Ugt86Dd	0	burg	1	25.1597	1.48404	13.6335	10.4146	0.367722	0.270448	0.167254	0.0508046	0.279919
FBpp0076469_RNaseX25	0	burg	1	22.3433	3.11972	8.65504	53.1278	0.367441	0.270124	0.0719394	0.0509514	0.280443
FBpp0078049_croc	0	default	1	24	0.276108	6.066	1.76715	0.367432	0.270114	0.200405	0.0509563	0.280443
FBpp0112156_CG14331	0	yule-walker	1	26.7321	0.44733	20.257	2.49713	0.367361	0.270032	0.203429	0.0509934	0.280492
FBpp0082484_CG3984	1	mle	1	20.3673	2.60218	4.46125	34.9984	0.367197	0.269843	0.0903861	0.0510793	0.280741
FBpp0300205_CG6123	1	burg	1	23.2093	0.875034	0.613157	11.6045	0.367167	0.269808	0.0901831	0.0510953	0.280741
FBpp0312029_CG1552	0	burg	1	24.3415	39.2876	20.1658	239.932	0.367074	0.269701	0.191333	0.0511439	0.280852
FBpp0304375_ImpL3	1	yule-walker	1	23.2093	1.91961	14.3272	8.85858	0.36681	0.269396	0.278914	0.0512827	0.28112
FBpp0077925_fng	1	yule-walker	1	22.5113	1.6767	12.5747	24.6283	0.366797	0.269381	0.0846791	0.0512898	0.28112
FBpp0305770_axo	0	burg	1	25.1597	1.99271	14.6528	13.4263	0.366695	0.269264	0.184801	0.0513431	0.28112
FBpp0083668_loco	1	mle	1	20.094	1.08108	16.076	15.8062	0.366671	0.269236	0.0805334	0.0513558	0.28112
FBpp0307600_CG9932	0	burg	1	24.3415	3.54603	13.7966	46.707	0.366648	0.269209	0.0890484	0.0513682	0.28112
FBpp0087590_wun2	0	burg	1	22.6818	1.71012	16.7755	11.8991	0.366625	0.269183	0.169579	0.0513801	0.28112
FBpp0085540_CG9945	0	burg	1	23.5748	1.35316	2.48473	14.6181	0.366478	0.269014	0.124294	0.0514575	0.28112
FBpp0309219_CG17124	0	burg	1	24.7438	16.5026	15.7185	115.459	0.366454	0.268985	0.176607	0.0514707	0.28112
FBpp0087230_CG13204	0	burg	1	23.7619	1.83091	4.24577	16.1755	0.36642	0.268946	0.131514	0.0514884	0.28112
FBpp0308302_CG5890	0	burg	1	27.2182	3.50629	21.9882	29.4783	0.366257	0.268758	0.136203	0.0515744	0.28112
FBpp0084572_CG5639	0	default	1	24	0.548381	4.72916	4.24984	0.366248	0.268747	0.187207	0.0515794	0.28112
FBpp0111928_CG15387	0	mle	1	20.7917	1.42003	3.40624	7.40893	0.366192	0.268683	0.255449	0.0516088	0.28112
FBpp0080049_CG9302	0	burg	1	22.5113	0.468096	16.2818	7.63866	0.366155	0.26864	0.0735985	0.0516285	0.28112
FBpp0305024_CG14073	0	burg	1	21.6957	0.595972	4.54146	7.44611	0.366074	0.268547	0.0992464	0.0516713	0.28112
FBpp0074831_Ugt	1	burg	1	21.3857	0.94645	9.90946	16.3424	0.366056	0.268526	0.0691438	0.051681	0.28112
FBpp0073939_CG8931	0	default	1	24	1.53491	3.31479	25.5382	0.366032	0.268499	0.0890098	0.0516936	0.28112
FBpp0075671_CG10948	0	burg	1	26.973	2.03854	1.28382	26.0348	0.365942	0.268394	0.10798	0.0517415	0.28112
FBpp0082358_CG9624	1	burg	1	27.4679	0.488146	10.719	1.64931	0.365894	0.268339	0.333486	0.0517671	0.28112
FBpp0074047_mei-41	0	burg	1	22.0147	0.131423	3.9519	1.26199	0.365846	0.268283	0.123011	0.0517926	0.28112
FBpp0087495_CG2269	0	burg	1	22.6818	16.8481	3.39315	205.993	0.365685	0.268098	0.104142	0.0518779	0.28112
FBpp0081085_CG31248	0	burg	1	26.973	9.16651	16.2539	53.8	0.365671	0.268082	0.22593	0.0518855	0.28112
FBpp0304963_Glg1	0	mle	1	23.7619	1.37156	9.98032	49.9459	0.365664	0.268074	0.0333913	0.0518888	0.28112
FBpp0078045_Hr78	0	mle	1	23.7619	1.37156	9.98032	49.9459	0.365664	0.268074	0.0333913	0.0518888	0.28112
FBpp0305076_CG10916	1	default	1	24	0.863794	11.8692	8.35889	0.365583	0.267981	0.126322	0.051932	0.28112
FBpp0071350_CG2990	0	burg	1	20.7917	0.127777	2.50303	1.10772	0.365532	0.267922	0.165381	0.0519591	0.28112
FBpp0298363_Cht6	0	burg	1	20.7917	0.127777	2.50303	1.10772	0.365532	0.267922	0.165381	0.0519591	0.28112
FBpp0082980_MED17	0	yule-walker	1	25.3729	0.823618	8.83984	9.59521	0.36547	0.26785	0.0975183	0.0519922	0.28112
FBpp0086860_CG4716	0	default	1	24	308.058	16.7549	1112.12	0.365382	0.267749	0.338155	0.0520391	0.28112
FBpp0304351_CG10479	1	mle	1	24.541	1.79265	12.933	17.8269	0.365282	0.267633	0.165408	0.0520926	0.28112
FBpp0079946_CG6712	0	yule-walker	1	26.973	0.703189	7.69913	6.2742	0.365118	0.267444	0.124347	0.0521802	0.28112
FBpp0080009_CG9934	0	default	1	24	0.771895	5.40375	20.1915	0.365074	0.267393	0.04565	0.0522034	0.28112
FBpp0071475_shg	0	mle	1	26.4956	0.710251	20.9123	10.1858	0.364995	0.267302	0.0785706	0.0522459	0.28112
FBpp0289196_laccase2	0	burg	1	26.2632	1.61095	15.5964	9.51473	0.364976	0.26728	0.208882	0.0522561	0.28112
FBpp0111327_CG34219	0	default	1	24	3.69834	4.74695	37.0859	0.364974	0.267278	0.120936	0.0522571	0.28112
FBpp0087759_CG8248	0	default	1	24	3.69834	4.74695	37.0859	0.364974	0.267278	0.120936	0.0522571	0.28112
FBpp0288472_Spt	0	default	1	24	3.69834	4.74695	37.0859	0.364974	0.267278	0.120936	0.0522571	0.28112
FBpp0110104_CG34113	0	burg	1	22.1778	0.657977	4.91281	14.2	0.364956	0.267257	0.0553269	0.0522667	0.28112
FBpp0308607_Qtzl	0	burg	1	21.3857	2.51569	5.56596	17.4629	0.364914	0.267209	0.176325	0.0522891	0.28112
FBpp0080142_CG33307	0	burg	1	26.0348	15.367	14.014	52.5267	0.364896	0.267188	0.367211	0.0522987	0.28112
FBpp0083143_CG6040	0	yule-walker	1	27.4679	0.850866	22.045	11.3199	0.364822	0.267102	0.0849623	0.0523385	0.281181
FBpp0077450_CG9886	0	burg	1	23.3906	2.76835	18.4858	19.1559	0.364628	0.266878	0.177262	0.0524426	0.281588
FBpp0080176_CG31769	0	burg	1	24.95	17.1514	14.7861	80.9825	0.364506	0.266738	0.262686	0.0525079	0.281743
FBpp0111998_CG4409	1	yule-walker	1	21.854	14.1786	12.7782	99.9603	0.364468	0.266694	0.176915	0.0525283	0.281743
FBpp0110179_CG34132	1	mle	1	22.3433	3.76572	18.436	44.2686	0.364356	0.266565	0.0977495	0.0525885	0.281913
FBpp0100125_Act5C	1	mle	1	21.5396	50.484	7.78942	637.256	0.36399	0.266142	0.0922451	0.0527856	0.282812
FBpp0293218_CG7741	0	mle	1	20.3673	0.523789	6.51888	7.62521	0.363897	0.266035	0.0797533	0.0528359	0.282812
FBpp0083860_Rpn9	0	yule-walker	1	24.7438	3.6165	12.2331	53.3716	0.363886	0.266022	0.0794985	0.0528418	0.282812
FBpp0307927_CG30491	0	mle	1	26.0348	1.20986	7.23865	14.8307	0.363743	0.265857	0.0943027	0.052919	0.282979
FBpp0312193_ca	0	burg	1	27.7222	1.26161	27.1465	19.8713	0.363722	0.265834	0.0800374	0.0529301	0.282979
FBpp0112308_Efa6	1	mle	2	20.0939597315436,24.7438016528926	2.0104829136261,1.77421546384148	10.9082127023428,24.2544376577734	39.2344	0.544189	0.378439	0.0462496	0.0530422	0.283292
FBpp0087367_CG17765	0	burg	1	26.0348	5.74807	5.34681	106.454	0.363509	0.265587	0.0647865	0.0530459	0.283292
FBpp0078872_Ugt37b1	0	mle	1	23.3906	1.1702	17.431	3.44805	0.363421	0.265486	0.395635	0.0530932	0.283392
FBpp0076738_CG32409	0	burg	1	20.7917	0.951096	4.93583	6.03899	0.363237	0.265273	0.188581	0.0531934	0.283775
FBpp0082178_sim	0	default	1	24	0.217434	6.09321	1.92547	0.363117	0.265134	0.133632	0.0532586	0.283969
FBpp0303768_CG16779	0	yule-walker	1	22.1778	0.499969	1.74065	11.6472	0.363064	0.265074	0.0517747	0.0532871	0.283969
FBpp0075441_Tdrd3	1	yule-walker	1	25.1597	1.05212	25.1305	14.7498	0.362992	0.264991	0.084205	0.0533261	0.28397
FBpp0086669_conv	0	yule-walker	1	26.2632	0.134896	10.1617	0.806916	0.362944	0.264935	0.187716	0.0533526	0.28397
FBpp0082048_GstD11	0	yule-walker	1	21.3857	0.852907	3.78381	5.01168	0.362906	0.264891	0.199715	0.0533732	0.28397
FBpp0082441_CG31313	0	default	1	24	192.606	15.4395	1298.56	0.362754	0.264717	0.176032	0.0534558	0.284244
FBpp0289574_CG12502	0	burg	1	22.1778	2.72034	3.41064	25.8525	0.362706	0.264661	0.125796	0.0534821	0.284244
FBpp0305064_fwd	0	mle	1	20.3673	1.35689	11.3324	31.822	0.362537	0.264465	0.0515136	0.0535747	0.284583
FBpp0304557_igl	0	burg	1	21.234	9.9618	12.5185	165.729	0.362301	0.264193	0.0852245	0.0537034	0.284852
FBpp0085217_CG2135	0	default	1	24	0.870335	19.1009	12.4193	0.362297	0.264188	0.0987186	0.0537058	0.284852
FBpp0084899_Vps16B	1	yule-walker	1	26.7321	1.20449	4.31504	9.83771	0.362286	0.264177	0.152388	0.0537114	0.284852
FBpp0071505_Pu	0	mle	1	21.3857	14.179	9.61084	190.364	0.361885	0.263714	0.091359	0.0539316	0.285866
FBpp0086699_Opa1	1	yule-walker	1	21.5396	2.45508	3.87625	62.766	0.361811	0.263628	0.0461132	0.0539721	0.285928
FBpp0304671_CG43841	0	default	1	24	5.98732	1.84004	15.2211	0.36171	0.263512	0.482327	0.0540276	0.286069
FBpp0075405_CG12316	1	mle	1	21.854	0.616739	4.76281	6.26264	0.361453	0.263216	0.127947	0.0541691	0.286429
FBpp0304191_Blimp-1	1	mle	1	21.6957	1.12489	7.41384	17.7255	0.361437	0.263196	0.089607	0.0541783	0.286429
FBpp0110339_CG34155	1	default	1	24	1.09281	1.96789	16.986	0.361413	0.263168	0.0783799	0.0541917	0.286429
FBpp0309617_Mct1	0	burg	1	22.5113	1.02937	13.5448	12.414	0.361377	0.263127	0.113253	0.0542112	0.286429
FBpp0088020_CG17985	1	mle	2	25.8103448275862,20.5068493150685	5.5170763545571,4.25577745615751	8.49100335679272,20.45213904574	87.8677	0.541952	0.375389	0.0427243	0.0543218	0.286708
FBpp0088021_Rpt1	1	mle	2	25.8103448275862,20.5068493150685	5.5170763545571,4.25577745615751	8.49100335679272,20.45213904574	87.8677	0.541952	0.375389	0.0427243	0.0543218	0.286708
FBpp0112222_CG15537	1	default	1	24	8.10168	2.26992	71.0105	0.361115	0.262825	0.137747	0.054356	0.286736
FBpp0088356_CG10602	1	burg	1	20.3673	4.31505	14.0727	80.4754	0.360832	0.262498	0.063949	0.0545127	0.287257
FBpp0088360_mRpL13	1	burg	1	20.3673	4.31505	14.0727	80.4754	0.360832	0.262498	0.063949	0.0545127	0.287257
FBpp0082241_PK2-R2	0	burg	1	23.952	0.455102	0.910838	1.80435	0.360533	0.262154	0.298495	0.0546785	0.287713
FBpp0078547_CG9795	0	default	1	24	1.45181	5.04444	23.4068	0.360442	0.262048	0.0836143	0.0547295	0.287713
FBpp0305243_CG17364	0	default	1	24	1.49599	2.80465	29.1992	0.360331	0.26192	0.0603918	0.0547912	0.287713
FBpp0070813_Tre1	1	burg	1	22.1778	0.902138	12.6004	9.11014	0.360231	0.261806	0.122898	0.0548465	0.287713
FBpp0081987_Cad87A	0	yule-walker	1	27.4679	0.628393	20.3541	9.67134	0.360225	0.261798	0.0739783	0.0548501	0.287713
FBpp0310024_mxc	1	yule-walker	1	22.1778	0.393245	4.55751	3.89692	0.360181	0.261748	0.115674	0.0548743	0.287713
FBpp0086602_CG10151	0	burg	1	24.95	1.60455	2.04077	11.4676	0.360154	0.261716	0.169303	0.0548899	0.287713
FBpp0303450_TM4SF	0	burg	1	26.4956	28.1782	0.421504	256.617	0.360087	0.261639	0.140538	0.0549269	0.287713
FBpp0075118_Su(P)	0	burg	1	27.4679	4.85572	2.42678	49.3614	0.360054	0.2616	0.121916	0.0549457	0.287713
FBpp0072142_Pym	0	default	1	24	1.79909	5.0517	12.4956	0.359982	0.261517	0.171269	0.0549859	0.287713
FBpp0072141_bgcn	0	default	1	24	1.79909	5.0517	12.4956	0.359982	0.261517	0.171269	0.0549859	0.287713
FBpp0081543_CG8176	0	default	1	24	2.1217	7.46966	43.1918	0.359977	0.261512	0.064499	0.0549883	0.287713
FBpp0081541_JHDM2	0	default	1	24	2.1217	7.46966	43.1918	0.359977	0.261512	0.064499	0.0549883	0.287713
FBpp0087073_CG8841	0	burg	1	22.3433	0.964055	5.82252	11.5885	0.359871	0.261389	0.101685	0.0550479	0.287713
FBpp0297749_CG15715	1	mle	1	20.6483	5.36834	13.2786	114.352	0.359842	0.261357	0.0647724	0.0550636	0.287713
FBpp0075292_CG18081	1	mle	1	20.6483	5.36834	13.2786	114.352	0.359842	0.261357	0.0647724	0.0550636	0.287713
FBpp0088015_U2A	1	mle	1	25.3729	0.842053	3.73816	8.12569	0.359756	0.261257	0.1263	0.0551117	0.287812
FBpp0082186_CG12360	0	burg	1	23.952	1.56159	6.54037	32.1397	0.359557	0.261027	0.0596917	0.0552236	0.288122
FBpp0082550_Ccm3	1	default	1	24	3.16987	19.9584	47.9275	0.359547	0.261015	0.0828447	0.0552293	0.288122
FBpp0087045_CG8545	0	default	1	24	2.01069	15.9378	11.5869	0.359359	0.260799	0.204968	0.0553344	0.288229
FBpp0087046_CG8550	0	default	1	24	2.01069	15.9378	11.5869	0.359359	0.260799	0.204968	0.0553344	0.288229
FBpp0079620_LM408	0	burg	1	26.2632	15.1689	13.9512	65.2597	0.359348	0.260786	0.30602	0.0553407	0.288229
FBpp0289843_CG5919	1	yule-walker	1	23.3906	2.05527	0.413814	29.8887	0.359303	0.260734	0.0944858	0.055366	0.288229
FBpp0082468_CG7265	0	mle	1	22.3433	1.01105	8.28617	13.4561	0.359189	0.260603	0.0934544	0.0554301	0.288411
FBpp0310266_CG33090	0	default	1	24	1.72693	2.97592	25.9166	0.359018	0.260406	0.0786399	0.055526	0.288758
FBpp0297666_NK7.1	0	mle	1	22.855	0.679873	0.465455	11.1904	0.358957	0.260335	0.0753854	0.0555607	0.288788
FBpp0086957_ZnT49B	1	mle	1	23.0308	1.88767	5.41842	33.2745	0.35876	0.260108	0.0676406	0.0556716	0.28889
FBpp0311696_CG15435	0	burg	1	27.9813	0.675349	5.55063	3.75454	0.358747	0.260092	0.213413	0.0556791	0.28889
FBpp0075348_mrn	0	default	1	24	0.864423	6.19747	6.627	0.358735	0.260079	0.157484	0.0556855	0.28889
FBpp0088877_Sod3	0	yule-walker	1	25.1597	12.3059	10.0817	78.4794	0.358693	0.26003	0.185311	0.0557097	0.28889
FBpp0073232_CG15211	0	burg	1	26.4956	2.03899	5.47297	32.2828	0.358629	0.259957	0.0793157	0.0557456	0.28889
FBpp0085854_GstE5	1	yule-walker	1	26.0348	3.24632	22.2172	18.2275	0.358546	0.259861	0.217099	0.0557925	0.28889
FBpp0083391_CG3822	0	default	1	24	0.90252	2.6146	17.2598	0.358525	0.259836	0.073608	0.0558046	0.28889
FBpp0083824_ATPsyn-Cf6	1	default	1	24	44.1504	19.573	882.72	0.358213	0.259476	0.0624294	0.0559812	0.28889
FBpp0300822_Doa	0	burg	1	25.1597	8.64775	5.84947	91.5678	0.358205	0.259467	0.114422	0.0559858	0.28889
FBpp0072420_DIP2	1	default	1	24	1.7925	2.23412	30.8478	0.3582	0.259461	0.0690327	0.0559885	0.28889
FBpp0099675_CG10737	0	burg	1	23.0308	4.99966	2.17619	90.334	0.358175	0.259432	0.0683257	0.0560028	0.28889
FBpp0083606_Sar1	0	burg	1	23.7619	5.20772	16.0492	100.641	0.358102	0.259348	0.0663688	0.056044	0.28889
FBpp0291560_CG32573	0	burg	1	26.2632	4.31438	15.2475	26.7491	0.358066	0.259307	0.209803	0.0560643	0.28889
FBpp0312137_CG42512	0	burg	1	26.2632	4.31438	15.2475	26.7491	0.358066	0.259307	0.209803	0.0560643	0.28889
FBpp0111428_CG34317	0	default	1	24	2.29003	2.6634	33.2127	0.358054	0.259293	0.0861272	0.0560714	0.28889
FBpp0290849_CG7950	0	default	1	24	2.29003	2.6634	33.2127	0.358054	0.259293	0.0861272	0.0560714	0.28889
FBpp0077444_CG15390	0	burg	1	25.3729	0.361923	1.92073	1.81233	0.358046	0.259284	0.277189	0.0560759	0.28889
FBpp0085878_CG10924	1	burg	1	25.3729	1.26241	4.54595	5.34539	0.357789	0.258987	0.297886	0.0562218	0.289491
FBpp0307211_CG14463	1	default	1	24	3.2152	2.55326	19.5022	0.357575	0.258741	0.197674	0.0563436	0.289644
FBpp0076824_Myt1	0	burg	1	23.0308	1.02259	1.1737	10.6663	0.357543	0.258703	0.119519	0.0563621	0.289644
FBpp0083683_T-cp1	1	burg	1	25.3729	1.94689	8.80351	32.7902	0.357508	0.258663	0.0682513	0.0563818	0.289644
FBpp0296988_CG9391	0	burg	1	25.3729	30.9277	5.69556	244.237	0.35749	0.258643	0.155326	0.056392	0.289644
FBpp0304970_CG8563	0	burg	1	22.1778	0.303829	12.7589	1.04289	0.357459	0.258607	0.351862	0.0564099	0.289644
FBpp0309978_CG8051	0	burg	1	27.2182	1.37737	16.7901	7.98088	0.35743	0.258573	0.212981	0.0564267	0.289644
FBpp0072668_GV1	0	default	1	24	7.88916	2.80022	88.028	0.357275	0.258395	0.110088	0.0565148	0.289945
FBpp0310130_klar	0	burg	1	25.5897	3.55134	3.23219	36.3692	0.357155	0.258256	0.121707	0.0565834	0.290046
FBpp0081985_CG3281	0	default	1	24	0.531233	3.27559	6.48485	0.357139	0.258237	0.0969287	0.0565929	0.290046
FBpp0078756_Hel25E	0	burg	1	27.7222	5.48059	4.09236	58.9392	0.356985	0.258059	0.121694	0.0566811	0.290348
FBpp0086222_Psi	0	burg	1	27.4679	1.80117	25.8441	47.3574	0.35684	0.257892	0.0499067	0.056764	0.290622
FBpp0085413_CG3107	1	default	1	24	1.66975	10.7245	36.2663	0.356492	0.25749	0.0545829	0.0569642	0.291165
FBpp0081957_aurA	1	mle	1	27.7222	0.453481	5.60189	1.77615	0.356326	0.257299	0.307505	0.0570595	0.291165
FBpp0304439_Klp68D	1	mle	1	22.0147	1.56376	7.74945	24.7891	0.356289	0.257257	0.0856408	0.0570807	0.291165
FBpp0086474_Vha14-1	0	burg	1	26.7321	17.9048	25.3881	280.026	0.356154	0.257101	0.0767935	0.0571586	0.291165
FBpp0080417_Idgf1	0	burg	1	25.8103	5.99967	16.7481	23.7133	0.356082	0.257018	0.332862	0.0572003	0.291165
FBpp0310441_CG6005	0	default	1	24	2.12265	7.10016	20.2673	0.356067	0.257001	0.129565	0.0572088	0.291165
FBpp0083284_Rh3	0	yule-walker	1	25.8103	112.657	24.4667	834.502	0.356052	0.256983	0.16314	0.0572175	0.291165
FBpp0291628_CG33260	1	mle	1	23.7619	2.71427	6.94042	50.2077	0.356049	0.25698	0.0727656	0.0572192	0.291165
FBpp0289867_CG42507	1	mle	1	23.7619	2.71427	6.94042	50.2077	0.356049	0.25698	0.0727656	0.0572192	0.291165
FBpp0099866_Trl	1	mle	1	23.7619	2.71427	6.94042	50.2077	0.356049	0.25698	0.0727656	0.0572192	0.291165
FBpp0306125_CG10062	0	burg	1	24.1452	0.787934	9.26949	3.32962	0.356044	0.256974	0.280623	0.0572223	0.291165
FBpp0304560_CG4577	1	default	1	24	26.1682	1.51116	188.082	0.356044	0.256974	0.180979	0.0572224	0.291165
FBpp0309525_FMRFaR	0	yule-walker	1	20.6483	0.304252	12.0548	2.68393	0.355969	0.256888	0.137218	0.0572655	0.291218
FBpp0312035_Myo10A	0	burg	1	22.0147	0.621929	13.4666	8.06949	0.355924	0.256835	0.0958436	0.0572917	0.291218
FBpp0078636_CG3792	0	mle	1	24.1452	2.77637	12.4144	49.0701	0.355813	0.256708	0.078901	0.0573556	0.291267
FBpp0088738_CG32442	1	burg	1	22.855	1.81985	7.57723	15.444	0.355806	0.256699	0.138427	0.05736	0.291267
FBpp0087799_CG14767	0	default	1	24	7.90028	3.86352	189.509	0.355634	0.256501	0.0562082	0.0574594	0.291368
FBpp0111528_Shroom	0	burg	1	22.6818	3.36658	1.29432	21.5742	0.355603	0.256465	0.202349	0.0574777	0.291368
FBpp0071262_Cfp1	0	burg	1	26.4956	0.747415	1.36876	6.52799	0.355599	0.25646	0.142759	0.0574798	0.291368
FBpp0071275_CG12118	0	burg	1	22.5113	2.07033	3.14035	28.8501	0.355531	0.256382	0.0848078	0.0575192	0.291368
FBpp0072457_MED30	0	default	1	24	1.45711	5.49725	11.4812	0.355483	0.256327	0.166184	0.057547	0.291368
FBpp0298323_cac	1	mle	1	27.9813	1.34952	22.9144	36.4413	0.355467	0.256308	0.0419426	0.0575563	0.291368
FBpp0077627_IntS14	0	burg	1	21.234	0.475916	5.39152	5.73785	0.35521	0.256012	0.0966773	0.0577057	0.291975
FBpp0311138_na	0	yule-walker	1	26.2632	2.47356	24.2303	33.1123	0.355058	0.255836	0.0872839	0.0577945	0.292275
FBpp0076647_sgl	0	mle	1	20.2297	1.82931	10.5884	23.5608	0.354858	0.255606	0.0922066	0.0579106	0.292713
FBpp0303956_CG4825	1	mle	1	22.3433	10.4446	15.9616	143.685	0.35467	0.255388	0.106873	0.0580206	0.292821
FBpp0077876_CG5059	1	mle	1	22.3433	10.4446	15.9616	143.685	0.35467	0.255388	0.106873	0.0580206	0.292821
FBpp0077873_mTerf3	1	mle	1	22.3433	10.4446	15.9616	143.685	0.35467	0.255388	0.106873	0.0580206	0.292821
FBpp0070575_HIP	0	burg	1	21.6957	2.09426	7.99057	27.205	0.354519	0.255214	0.0989805	0.0581091	0.292969
FBpp0070572_HIP-R	0	burg	1	21.6957	2.09426	7.99057	27.205	0.354519	0.255214	0.0989805	0.0581091	0.292969
FBpp0290525_Cap-H2	1	default	1	24	0.728684	2.80878	10.1872	0.354434	0.255116	0.106174	0.0581589	0.293071
FBpp0292001_CoRest	0	burg	1	23.7619	2.42301	1.71421	24.376	0.35432	0.254985	0.125414	0.0582252	0.293245
FBpp0312122_CG7203	0	mle	1	26.2632	32.9862	24.6751	189.897	0.354274	0.254931	0.200848	0.0582525	0.293245
FBpp0075761_CG10907	1	mle	1	25.3729	0.593148	23.4346	5.06108	0.354048	0.254671	0.136794	0.0583851	0.293575
FBpp0309805_alien	0	default	1	24	0.742923	4.15096	27.0944	0.353911	0.254513	0.0326804	0.0584654	0.293575
FBpp0079402_Eaat1	0	default	1	24	15.1256	15.2177	135.928	0.353898	0.254498	0.132681	0.0584729	0.293575
FBpp0293005_CG32846	0	burg	1	22.5113	1.13952	4.05019	5.1816	0.353871	0.254467	0.272988	0.0584891	0.293575
FBpp0081509_alpha-Man-II	1	mle	1	22.3433	0.72402	7.91198	14.0391	0.353854	0.254447	0.0643608	0.0584991	0.293575
FBpp0073648_mus101	0	burg	1	21.0845	0.344154	6.98322	2.75983	0.353801	0.254386	0.142397	0.0585301	0.293575
FBpp0073640_CG11164	0	burg	1	22.0147	1.70018	21.4256	24.4245	0.353759	0.254337	0.0963762	0.0585551	0.293575
FBpp0309344_CG15760	0	burg	1	22.0147	1.70018	21.4256	24.4245	0.353759	0.254337	0.0963762	0.0585551	0.293575
FBpp0070114_l(1)1Bi	1	burg	1	23.7619	0.266754	1.74775	3.25758	0.353609	0.254164	0.103456	0.0586435	0.293754
FBpp0078152_Aats-ile	0	burg	1	24.1452	1.48927	13.7553	14.4821	0.353598	0.254151	0.125848	0.05865	0.293754
FBpp0078511_CG1129	1	mle	2	27.2181818181818,23.0307692307692	1.44759199018637,1.79961048145754	1.89078535898266,13.6135737219809	18.3742	0.53455	0.365295	0.0839236	0.0587223	0.293967
FBpp0083955_twin	1	yule-walker	1	26.0348	1.97757	8.64258	25.4838	0.35329	0.253796	0.0931687	0.058832	0.294368
FBpp0072303_CG3829	0	burg	1	26.7321	5.52844	13.7542	29.0731	0.353193	0.253684	0.270218	0.0588894	0.294507
FBpp0077726_CG2789	0	default	1	24	19.5232	0.644314	265.319	0.353141	0.253624	0.0899854	0.0589199	0.29451
FBpp0289936_CG13902	0	burg	1	23.5748	1.42744	5.6299	9.9493	0.352995	0.253456	0.169668	0.0590064	0.294794
FBpp0072445_CG1231	0	default	1	24	1.17547	6.16343	7.5529	0.35287	0.253312	0.20018	0.0590804	0.294882
FBpp0081582_CG9427	1	yule-walker	1	25.3729	14.0776	4.6061	108.112	0.352832	0.253267	0.159709	0.0591033	0.294882
FBpp0309065_Hmgs	0	default	1	24	7.98588	18.4289	53.8516	0.352801	0.253232	0.179277	0.0591216	0.294882
FBpp0304865_HP5	1	yule-walker	1	20.094	0.682537	15.3404	7.19241	0.352765	0.25319	0.112221	0.059143	0.294882
FBpp0074598_CG6951	0	burg	1	26.4956	8.75917	5.41254	161.216	0.35212	0.252446	0.0735651	0.0595272	0.29648
FBpp0074599_Clc	0	burg	1	26.4956	8.75917	5.41254	161.216	0.35212	0.252446	0.0735651	0.0595272	0.29648
FBpp0082560_CG6125	0	burg	1	26.2632	2.37256	16.5623	16.2645	0.352076	0.252396	0.186416	0.0595532	0.29648
FBpp0078314_disp	0	burg	1	27.4679	0.837533	24.0514	14.222	0.352023	0.252334	0.0710485	0.0595852	0.29649
FBpp0079813_Csl4	1	yule-walker	1	27.7222	1.19345	5.81724	10.8811	0.351905	0.252198	0.137631	0.0596558	0.296588
FBpp0081910_Blm	0	yule-walker	1	22.5113	0.179172	6.52236	1.70161	0.351864	0.25215	0.138171	0.0596803	0.296588
FBpp0072904_Hsp83	0	default	1	24	25.0299	4.70528	306.625	0.351807	0.252084	0.100525	0.0597146	0.296588
FBpp0080622_CG10333	1	mle	1	22.0147	1.51528	6.17608	15.0754	0.35179	0.252065	0.119139	0.0597245	0.296588
FBpp0311598_HmgD	1	default	1	24	6.60649	4.20814	43.1725	0.35171	0.251973	0.192537	0.0597724	0.296675
FBpp0290176_Asap	0	burg	1	23.0308	1.8448	2.87372	32.8049	0.351661	0.251916	0.0804343	0.059802	0.296675
FBpp0306431_CG11753	0	default	1	24	3.6105	0.692213	55.7572	0.351431	0.251651	0.0777602	0.0599399	0.297127
[truncated: 7,913 more rows]

## Sheet: Proteins
CycID	Filter_type	Ar_method	Period_number	Period	Amplitude	Phase	Mean	R_square	R2_adjust	Coef_var	pvalue	Fdr_BH
Q7KUQ6	1	mle	1	20.6483	0.0282562	14.9084	0.948877	0.819111	0.791282	0.0236822	1.48998e-05	0.0545339
B7YZK8	1	mle	1	20.6483	0.00474137	17.1729	0.0613424	0.789925	0.757606	0.0722565	3.93939e-05	0.0545339
Q9VLZ7	0	mle	1	24.1452	0.0292347	21.5583	0.362105	0.697166	0.650576	0.110578	0.000424458	0.0545339
Q9V8M5	0	default	1	24	0.0693852	5.29218	2.02774	0.689935	0.642233	0.0325803	0.00049481	0.0545339
Q7K3D4	0	default	1	24	0.0666479	16.2727	0.899695	0.668382	0.617364	0.114259	0.000765859	0.0545339
Q9V426	1	burg	1	20.7917	0.0548584	16.3346	2.20291	0.667094	0.615878	0.0514583	0.000785394	0.0545339
Q7KS11	1	burg	1	21.854	0.015732	8.19898	0.518463	0.656654	0.603831	0.0335721	0.000959977	0.0545339
P00522	1	yule-walker	1	25.8103	0.0201172	3.786	0.0983162	0.640459	0.585145	0.321977	0.00129529	0.0545339
O97477	0	default	1	24	0.107325	4.67937	1.60212	0.637861	0.582148	0.0700379	0.00135734	0.0545339
Q9VRD9	1	burg	1	26.2632	0.0261387	14.6355	0.459731	0.634797	0.578612	0.0816989	0.00143374	0.0545339
A8E6W0	1	yule-walker	1	25.1597	0.0100565	15.9125	0.0465075	0.633425	0.577029	0.376929	0.00146913	0.0545339
Q9VYW6	0	default	1	24	0.0207479	5.58441	0.307078	0.631841	0.575201	0.113464	0.00151089	0.0545339
Q9V9L1	0	burg	1	27.4679	0.0416215	1.44825	0.676981	0.626057	0.568527	0.0890353	0.00167199	0.0545339
X2JEJ0	0	default	1	24	0.120941	5.14277	2.09551	0.623382	0.565441	0.108403	0.00175128	0.0545339
P29349	0	default	1	24	0.0179017	16.6917	0.127831	0.622902	0.564887	0.212839	0.00176584	0.0545339
Q7K0L4	0	default	1	24	0.0308931	15.3601	0.660029	0.622602	0.564541	0.0758459	0.00177498	0.0545339
A8DZ19	0	default	1	24	0.0150458	15.3993	0.13606	0.621724	0.563528	0.194902	0.00180201	0.0545339
Q9V3E7	1	burg	1	25.5897	0.136271	4.06069	1.98536	0.620913	0.562592	0.115224	0.00182728	0.0545339
Q24207	1	burg	1	21.6957	0.00447196	7.02778	0.0541699	0.620269	0.561849	0.0921702	0.00184753	0.0545339
A0A0B4KGE5	1	yule-walker	1	24.1452	0.0283872	16.0171	0.174349	0.617965	0.559191	0.250991	0.00192162	0.0545339
A1ZB69	0	default	1	24	0.0296789	3.91136	0.539462	0.617886	0.559099	0.0692519	0.00192423	0.0545339
Q9VHA5	1	mle	1	21.3857	0.00484965	15.9877	0.0553805	0.617774	0.55897	0.115828	0.00192789	0.0545339
Q9VG59	0	default	1	24	0.0183199	3.39449	0.295163	0.617213	0.558322	0.098269	0.00194636	0.0545339
A0A0B4JCZ0	0	default	1	24	0.0443193	4.97666	0.899908	0.614358	0.555028	0.07081	0.00204268	0.0545339
Q8IQS5	1	yule-walker	1	25.1597	0.0514792	15.6151	0.984116	0.614286	0.554945	0.0974072	0.00204515	0.0545339
M9ND00	1	yule-walker	1	24.7438	0.280333	16.084	6.50735	0.614272	0.554929	0.0952981	0.00204565	0.0545339
A8JUZ7	0	default	1	24	0.0888352	15.6411	1.62683	0.610569	0.550656	0.0873298	0.0021767	0.0545339
P43125	0	default	1	24	0.089216	4.89712	2.80905	0.608715	0.548517	0.0439918	0.00224496	0.0545339
Q9VG31	0	default	1	24	0.317236	4.74492	5.72941	0.607604	0.547235	0.09014	0.00228671	0.0545339
A8JNX0	1	yule-walker	1	24.1452	0.045201	16.417	0.745783	0.607224	0.546797	0.0941684	0.00230112	0.0545339
P18459	0	default	1	24	0.0540815	5.29296	1.53008	0.606723	0.546219	0.0587808	0.00232029	0.0545339
A0A0B4KEJ7	1	yule-walker	1	24.3415	0.0446552	16.306	1.00756	0.605795	0.545148	0.0682949	0.00235612	0.0545339
D5AEK7	0	default	1	24	0.137872	4.70127	1.42496	0.605758	0.545105	0.157551	0.00235755	0.0545339
P47947	0	default	1	24	0.0222186	17.1162	0.132766	0.60307	0.542004	0.32537	0.002464	0.0545339
Q9VKA4	1	yule-walker	1	25.1597	0.0498206	16.4058	0.571156	0.602814	0.541709	0.168426	0.00247433	0.0545339
Q9VG81	0	default	1	24	0.0981643	4.82094	1.22669	0.602022	0.540795	0.134652	0.00250658	0.0545339
Q7JVG2	0	default	1	24	0.0262466	16.5079	0.188399	0.601351	0.54002	0.244581	0.00253419	0.0545339
Q960E4	1	yule-walker	1	25.8103	0.0132464	3.20201	0.137144	0.600852	0.539444	0.153114	0.00255489	0.0545339
Q9VS62	0	default	1	24	0.0164487	14.4221	0.587368	0.600205	0.538698	0.0388363	0.00258191	0.0545339
Q9W309	0	default	1	24	0.0809464	15.5639	0.84715	0.598569	0.536811	0.142753	0.00265136	0.0545339
Q7K2L7	1	yule-walker	1	24.7438	0.059159	15.9882	0.329512	0.598108	0.536278	0.305624	0.00267123	0.0545339
A1ZB71	0	default	1	24	0.0520562	4.74792	0.617181	0.598024	0.536181	0.156422	0.00267487	0.0545339
O17432	1	yule-walker	1	25.3729	0.0417247	3.26489	0.503538	0.596571	0.534504	0.148526	0.00273835	0.0545339
P23573	1	yule-walker	1	25.3729	0.0417247	3.26489	0.503538	0.596571	0.534504	0.148526	0.00273835	0.0545339
A0A0B4K6L1	1	mle	1	21.854	0.0138563	5.94526	0.423125	0.596413	0.534323	0.0449114	0.00274529	0.0545339
Q9VP61	0	default	1	24	0.261853	4.79214	5.1858	0.5963	0.534192	0.0628792	0.00275031	0.0545339
Q9VPH6	1	yule-walker	1	25.1597	0.111446	3.49827	1.87859	0.595865	0.533691	0.108098	0.00276962	0.0545339
Q9VEN1	0	default	1	24	0.165896	16.1663	5.90422	0.595212	0.532937	0.0462259	0.00279884	0.0545339
Q7KVD1	1	yule-walker	1	24.3415	0.0489183	16.0618	1.14666	0.594966	0.532653	0.0760358	0.00280994	0.0545339
Q9VX84	0	default	1	24	0.00981932	16.9625	0.0710257	0.594932	0.532613	0.268511	0.00281148	0.0545339
Q7KVQ0	0	default	1	24	0.013111	4.69393	0.307466	0.594687	0.532331	0.0858269	0.00282253	0.0545339
A0A0B4LF44	1	burg	1	24.3415	0.00962909	6.02986	0.054177	0.593741	0.53124	0.294767	0.00286562	0.0545339
P48593	0	default	1	24	0.0106583	4.0415	0.0780447	0.591379	0.528514	0.218326	0.00297568	0.0545339
Q24180	0	default	1	24	0.00810671	16.822	0.0618762	0.591271	0.528389	0.257311	0.00298079	0.0545339
Q76NQ0	1	yule-walker	1	24.541	0.0935136	16.6812	0.877741	0.589975	0.526895	0.210013	0.00304273	0.0545339
O61492	1	yule-walker	1	25.1597	0.19623	16.2639	2.31336	0.589268	0.526079	0.149006	0.00307702	0.0545339
M9PGI6	0	default	1	24	0.0295933	4.80031	0.340019	0.589003	0.525773	0.151781	0.00308993	0.0545339
Q9VW26	1	yule-walker	1	25.3729	0.0492333	15.4483	0.824997	0.588529	0.525226	0.106439	0.00311318	0.0545339
A0A0B4KHF1	1	yule-walker	1	24.7438	0.0126469	16.1749	0.0533543	0.588486	0.525176	0.485377	0.00311531	0.0545339
Q9VNE0	1	burg	1	21.0845	0.00787616	17.4965	0.0794228	0.588358	0.525029	0.0889301	0.00312159	0.0545339
Q8I7C3	0	default	1	24	0.0797573	4.59599	1.34185	0.587662	0.524225	0.098631	0.00315609	0.0545339
Q7K2W6	0	default	1	24	0.162648	2.91727	3.71603	0.587414	0.52394	0.0819507	0.00316841	0.0545339
O46339	0	default	1	24	0.0127128	16.2256	0.0840048	0.587361	0.523878	0.233402	0.00317109	0.0545339
Q9W5N2	0	default	1	24	0.0549799	4.66164	0.653297	0.587013	0.523477	0.158543	0.00318849	0.0545339
Q9W3D6	1	yule-walker	1	24.7438	0.117407	4.05852	2.1168	0.586087	0.522409	0.101544	0.00323523	0.0545339
Q9W073	0	mle	1	27.7222	0.0104186	13.3434	0.111227	0.584823	0.520949	0.135093	0.00330004	0.0545339
Q9VAT0	1	yule-walker	1	24.95	0.0372831	15.7661	0.309019	0.584786	0.520907	0.239772	0.00330195	0.0545339
P53997	0	default	1	24	0.0218356	4.66376	0.149333	0.584654	0.520755	0.278359	0.00330874	0.0545339
Q09024	0	default	1	24	0.00778462	4.09322	0.0428143	0.583761	0.519724	0.283768	0.00335528	0.0545339
Q9VUZ8	1	yule-walker	1	22.3433	0.009917	17.1086	0.275517	0.583241	0.519124	0.0474074	0.00338261	0.0545339
Q9V8R9	1	yule-walker	1	24.3415	0.209677	4.59802	8.97123	0.583212	0.519091	0.0300193	0.00338413	0.0545339
P08255	1	yule-walker	1	25.1597	0.0563581	16.2135	0.318368	0.582516	0.518288	0.323281	0.00342104	0.0545339
Q9VA81	1	yule-walker	1	25.8103	0.0508752	3.15211	0.229814	0.582088	0.517793	0.384966	0.00344393	0.0545339
P80455	0	default	1	24	0.0753372	16.4394	1.36507	0.581569	0.517194	0.0785933	0.00347183	0.0545339
Q9W114	1	yule-walker	1	25.3729	0.0418082	15.9271	0.148064	0.581495	0.51711	0.55655	0.00347578	0.0545339
Q8IQB4	0	burg	1	23.7619	0.0562566	16.0834	2.48159	0.581446	0.517053	0.0286993	0.00347845	0.0545339
P55935	0	default	1	24	0.159892	4.56372	1.53769	0.581225	0.516798	0.20179	0.0034904	0.0545339
B7Z0E2	1	yule-walker	1	24.3415	0.0282564	16.3674	0.21114	0.58097	0.516503	0.252316	0.00350426	0.0545339
Q8I0J3	0	default	1	24	0.0124026	4.60952	0.145997	0.580709	0.516203	0.0948498	0.00351845	0.0545339
Q7KLV9	0	default	1	24	0.0233632	4.48605	1.9246	0.579148	0.514402	0.0299813	0.00360446	0.0545339
Q9VPC1	0	default	1	24	0.0774064	16.4376	0.488893	0.579067	0.514308	0.270178	0.00360899	0.0545339
M9PCG3	0	default	1	24	0.00764694	17.1474	0.0489529	0.578598	0.513767	0.269094	0.00363521	0.0545339
A1Z813	0	default	1	24	0.052714	4.82021	0.406004	0.577384	0.512366	0.215532	0.00370379	0.0545339
P16371	1	yule-walker	1	26.0348	0.0330258	3.18995	0.253345	0.577309	0.51228	0.22448	0.00370806	0.0545339
Q9VSK9	1	yule-walker	1	25.3729	0.0106447	16.4515	0.0338037	0.576923	0.511834	0.618664	0.00373016	0.0545339
Q95SP2	0	default	1	24	0.0443907	16.5678	0.124369	0.576317	0.511135	0.653656	0.00376501	0.0545339
X2JE77	1	yule-walker	1	25.3729	0.0223298	3.79145	0.053643	0.576002	0.510772	0.779324	0.00378323	0.0545339
A1Z8P9	0	default	1	24	0.304255	16.3291	3.62509	0.575156	0.509795	0.167439	0.0038326	0.0545339
Q9VIT5	0	default	1	24	0.0241713	5.06599	0.155403	0.574617	0.509173	0.326943	0.00386431	0.0545339
Q9VKQ0	1	yule-walker	1	25.3729	0.052853	3.49461	0.444826	0.574342	0.508856	0.251051	0.00388057	0.0545339
Q9VBQ5	1	yule-walker	1	25.8103	0.0435291	15.7759	0.357403	0.573602	0.508002	0.250855	0.00392464	0.0545339
Q9VHW5	0	default	1	24	0.00655626	4.74227	0.044213	0.573512	0.507898	0.197478	0.00393002	0.0545339
Q9VG82	0	default	1	24	0.0951612	4.64925	2.39222	0.573315	0.507671	0.0577634	0.00394183	0.0545339
Q9I7K0	0	default	1	24	0.0313087	5.48864	0.686573	0.572968	0.507271	0.0622458	0.00396273	0.0545339
Q04499	0	default	1	24	0.201768	4.18536	7.98254	0.572651	0.506905	0.0558434	0.00398186	0.0545339
O76927	1	yule-walker	1	25.5897	0.097445	3.42517	0.411184	0.572594	0.50684	0.453399	0.00398531	0.0545339
Q7JVN6	1	yule-walker	1	24.541	0.043878	16.6713	0.56182	0.572563	0.506804	0.115596	0.00398719	0.0545339
Q9W229	0	default	1	24	0.0686913	17.2698	0.99242	0.572544	0.506782	0.117433	0.00398835	0.0545339
A1Z8J4	0	default	1	24	0.0198558	16.7421	0.192446	0.571785	0.505905	0.200996	0.00403463	0.0545339
A0A0B4KFE4	0	default	1	24	0.24808	4.59696	5.16564	0.571779	0.505899	0.0828483	0.00403497	0.0545339
Q9W1X8	1	yule-walker	1	24.95	0.0731618	3.65078	0.386246	0.571678	0.505782	0.345139	0.0040412	0.0545339
Q7JVI6	1	yule-walker	1	25.5897	0.036163	15.1909	0.457193	0.571287	0.505331	0.147117	0.00406521	0.0545339
Q9VFI3	0	default	1	24	0.00937489	4.94843	0.0696524	0.571185	0.505213	0.229774	0.00407152	0.0545339
Q9VYJ4	1	yule-walker	1	25.8103	0.0279295	15.8941	0.0845665	0.571059	0.505069	0.627039	0.00407926	0.0545339
A1ZAW0	1	yule-walker	1	24.1452	0.0490019	16.779	0.344978	0.57059	0.504527	0.255107	0.00410837	0.0545339
Q8WTC1	1	yule-walker	1	25.5897	0.0664156	3.35651	0.27439	0.570467	0.504385	0.43933	0.00411603	0.0545339
Q8SY41	0	default	1	24	0.0471949	16.2639	0.212847	0.570169	0.504041	0.39316	0.00413464	0.0545339
Q9VG08	1	yule-walker	1	25.1597	0.0405312	3.55947	0.267812	0.569824	0.503643	0.281747	0.00415623	0.0545339
Q9VBN5	0	default	1	24	0.0946265	4.13735	1.14423	0.569511	0.503282	0.153363	0.00417594	0.0545339
Q02926	0	default	1	24	0.0265962	16.2522	0.261537	0.569383	0.503134	0.176962	0.00418404	0.0545339
Q7JYX5	0	default	1	24	0.0412627	15.9869	0.433115	0.569079	0.502784	0.176689	0.00420324	0.0545339
Q9VG04	1	yule-walker	1	25.5897	0.0853273	15.9745	0.411094	0.568988	0.502678	0.402383	0.00420904	0.0545339
P13060	0	default	1	24	0.392121	4.94971	9.03367	0.568884	0.502558	0.0889892	0.00421563	0.0545339
Q6IGW6	0	default	1	24	0.0132115	4.63533	0.101183	0.568446	0.502053	0.309667	0.00424356	0.0545339
Q8IMX7	1	yule-walker	1	24.7438	0.0324231	3.58134	0.289956	0.567832	0.501345	0.2416	0.00428294	0.0545339
Q9VIS1	0	default	1	24	0.0100835	4.39705	0.0428294	0.567829	0.501341	0.418253	0.00428314	0.0545339
Q9V470	1	yule-walker	1	25.8103	0.172915	16.0429	0.912361	0.567299	0.50073	0.360337	0.00431738	0.0545339
Q9W257	1	yule-walker	1	24.95	0.0823869	3.93953	0.3434	0.567274	0.5007	0.419553	0.00431903	0.0545339
Q9VL63	1	yule-walker	1	25.3729	0.0244638	3.59759	0.0722681	0.566928	0.500301	0.592492	0.00434152	0.0545339
Q9VXR5	1	yule-walker	1	25.5897	0.0928824	16.1645	0.48839	0.566815	0.500171	0.382181	0.00434887	0.0545339
Q9W2M2	1	yule-walker	1	24.3415	0.180152	4.49638	2.55851	0.566595	0.499917	0.116505	0.00436327	0.0545339
Q9VE69	0	default	1	24	0.0171412	4.03052	0.178045	0.566407	0.499701	0.175847	0.00437554	0.0545339
A0A0B4KGS4	0	default	1	24	0.0201901	16.7615	0.158045	0.566053	0.499292	0.182285	0.00439883	0.0545339
Q7K0P0	1	yule-walker	1	24.3415	0.0865293	4.35577	0.40186	0.565937	0.499159	0.414371	0.00440646	0.0545339
Q8SX89	0	default	1	24	0.0177091	16.5824	0.334507	0.565862	0.499072	0.105144	0.00441143	0.0545339
Q9VJE5	0	default	1	24	0.117147	16.0638	2.88777	0.565611	0.498782	0.0767475	0.00442803	0.0545339
Q9VJZ5	0	default	1	24	0.0601227	16.6451	0.349549	0.564826	0.497876	0.31575	0.00448033	0.0545339
Q7KRY7	1	yule-walker	1	24.1452	0.146843	16.5699	1.98182	0.564611	0.497628	0.131645	0.00449474	0.0545339
P31007	1	yule-walker	1	26.2632	0.1809	15.8154	2.85367	0.564376	0.497357	0.147786	0.00451052	0.0545339
Q8SY53	1	yule-walker	1	25.1597	0.0631653	16.2231	0.60659	0.564212	0.497167	0.194309	0.00452159	0.0545339
X2JG15	0	default	1	24	0.155172	4.32721	1.6665	0.564091	0.497028	0.164534	0.00452976	0.0545339
Q8IRG6	0	default	1	24	0.0229113	16.372	0.157273	0.563856	0.496757	0.268084	0.00454561	0.0545339
Q9VHC8	0	default	1	24	0.0243621	15.9276	0.582482	0.563397	0.496227	0.061655	0.00457685	0.0545339
M9NEB2	0	default	1	24	0.0448022	16.2003	0.397116	0.563322	0.496141	0.232056	0.00458191	0.0545339
A8JTM7	0	default	1	24	0.0788838	15.121	3.7669	0.563235	0.496041	0.0416075	0.00458785	0.0545339
Q9VUV8	1	yule-walker	1	24.3415	0.0135347	16.7727	0.104887	0.563201	0.496001	0.224582	0.00459021	0.0545339
Q9VXF1	0	default	1	24	0.139886	5.00236	2.22615	0.562809	0.495549	0.113678	0.00461702	0.0545339
Q9VGZ3	0	default	1	24	0.419104	4.75875	4.43427	0.562737	0.495465	0.161584	0.00462201	0.0545339
Q9V3B6	0	default	1	24	0.0462938	16.4978	0.104019	0.562686	0.495407	0.82181	0.00462546	0.0545339
Q9VT69	0	default	1	24	0.0289226	17.3798	0.489125	0.562066	0.494692	0.108124	0.00466825	0.0545339
Q9VD92	0	default	1	24	0.0238912	17.0149	0.0849276	0.562041	0.494663	0.456096	0.00467001	0.0545339
P19109	0	default	1	24	0.0921055	4.51266	2.47141	0.561786	0.494369	0.0475929	0.00468769	0.0545339
Q9VC53	1	yule-walker	1	24.7438	0.0892653	3.99718	0.334196	0.56167	0.494234	0.496343	0.00469579	0.0545339
P35600	1	yule-walker	1	24.541	0.0187575	16.2966	0.0644793	0.561086	0.493561	0.58066	0.00473656	0.0545339
Q9VJ12	0	default	1	24	0.0335545	17.1099	0.69143	0.560886	0.49333	0.116787	0.00475064	0.0545339
Q24211	0	default	1	24	0.0583011	16.8498	1.89227	0.560641	0.493048	0.0707788	0.00476789	0.0545339
P08181	1	yule-walker	1	24.1452	0.0860926	4.49103	1.24457	0.560631	0.493035	0.143541	0.00476862	0.0545339
Q7KB18	1	yule-walker	1	24.7438	0.142715	3.96115	0.911652	0.560571	0.492967	0.321051	0.00477281	0.0545339
Q9VWS3	1	yule-walker	1	24.1452	0.0539622	16.0976	0.305721	0.560502	0.492887	0.343805	0.00477771	0.0545339
Q9VEC2	1	yule-walker	1	24.95	0.0622991	3.90389	0.295056	0.560362	0.492726	0.420411	0.00478759	0.0545339
Q9VTB3	0	default	1	24	0.0984984	16.609	0.833151	0.560022	0.492333	0.225921	0.00481175	0.0545339
Q9V9V4	0	default	1	24	0.0336779	5.11545	0.789642	0.559967	0.492269	0.092609	0.00481565	0.0545339
Q9VTW6	1	yule-walker	1	24.3415	0.0430686	16.2448	0.149379	0.559885	0.492175	0.5297	0.00482149	0.0545339
A8DYW8	1	yule-walker	1	24.3415	0.0184093	16.0461	0.0595647	0.559558	0.491798	0.595255	0.00484479	0.0545339
Q9VS79	0	default	1	24	0.0112199	3.95429	0.0362323	0.559551	0.49179	0.611354	0.00484531	0.0545339
Q9VRX1	1	yule-walker	1	26.0348	0.0161343	15.8217	0.0421151	0.559525	0.49176	0.745838	0.00484715	0.0545339
Q7KN75	0	default	1	24	0.247921	15.7258	4.53288	0.559064	0.491228	0.100276	0.00488023	0.0545339
P52654	0	default	1	24	0.0116336	16.2621	0.0610424	0.558546	0.490629	0.401809	0.00491766	0.0545339
Q8IQ51	0	default	1	24	0.00468655	18.035	0.0213123	0.558279	0.490322	0.369035	0.00493698	0.0545339
A1Z6P8	1	yule-walker	1	24.7438	0.116574	16.1504	0.93344	0.558235	0.490271	0.241475	0.00494022	0.0545339
Q9W3M8	1	yule-walker	1	25.5897	0.0716375	3.84089	0.985212	0.558159	0.490184	0.157211	0.00494568	0.0545339
E1JJ52	0	default	1	24	0.019921	16.6507	0.0392813	0.558034	0.490039	0.951764	0.00495482	0.0545339
Q9W3B3	0	default	1	24	0.024582	4.07076	0.184911	0.557959	0.489953	0.270115	0.00496025	0.0545339
Q9VU20	0	default	1	24	0.0101661	16.4207	0.044935	0.557637	0.489581	0.431018	0.00498381	0.0545339
Q9VGY8	0	default	1	24	0.00973871	17.9803	0.147827	0.557589	0.489526	0.148829	0.0049873	0.0545339
Q8SYP9	1	yule-walker	1	25.5897	0.105835	3.72762	0.516522	0.557368	0.48927	0.402131	0.00500357	0.0545339
Q9VF89	0	default	1	24	0.0613948	4.46797	0.347079	0.557355	0.489256	0.294627	0.00500452	0.0545339
Q961R9	0	default	1	24	0.0416982	5.25028	0.957921	0.557189	0.489064	0.0842313	0.00501674	0.0545339
Q9VYA0	1	yule-walker	1	24.541	0.0365149	16.2126	0.175081	0.557007	0.488854	0.37213	0.00503016	0.0545339
Q7KMQ0	0	default	1	24	0.12242	15.8248	2.6794	0.556804	0.48862	0.108515	0.00504512	0.0545339
B7YZN8	0	default	1	24	0.0228654	15.8793	0.298972	0.556794	0.488609	0.0940513	0.00504585	0.0545339
P16914	0	default	1	24	0.0507234	16.0189	1.16727	0.556672	0.488467	0.102448	0.00505494	0.0545339
O77062	1	yule-walker	1	26.0348	0.0727622	16.1253	1.64121	0.556436	0.488195	0.0998503	0.00507245	0.0545339
O18338	1	yule-walker	1	25.1597	0.225025	16.1294	1.41827	0.556335	0.488079	0.292575	0.00507996	0.0545339
P45888	1	yule-walker	1	25.3729	0.0571127	16.5446	1.00858	0.556245	0.487975	0.119955	0.00508663	0.0545339
P07764	1	yule-walker	1	24.95	0.399588	16.4923	7.02197	0.556141	0.487855	0.107478	0.00509437	0.0545339
Q8MT58	1	mle	1	22.5113	0.0568892	4.59928	3.26364	0.556126	0.487838	0.0228926	0.0050955	0.0545339
Q9VEC8	0	default	1	24	0.0256745	4.03677	0.200585	0.556041	0.48774	0.198564	0.00510183	0.0545339
Q9VT04	0	default	1	24	0.0858433	4.5471	0.700643	0.556013	0.487707	0.240487	0.00510397	0.0545339
Q9W0C7	1	yule-walker	1	24.7438	0.0216846	3.99642	0.13464	0.555999	0.487691	0.30621	0.00510502	0.0545339
Q9VF71	1	yule-walker	1	24.95	0.105586	16.0469	0.445859	0.555916	0.487595	0.482984	0.00511121	0.0545339
P18431	1	yule-walker	1	24.1452	0.157233	4.85858	1.9175	0.555894	0.48757	0.14036	0.00511287	0.0545339
Q24151	0	default	1	24	0.0544856	16.2681	0.419221	0.55583	0.487496	0.235484	0.00511766	0.0545339
A0A0C4DHF6	1	yule-walker	1	25.3729	0.0700062	16.2727	0.611698	0.555793	0.487453	0.235374	0.00512044	0.0545339
Q9VPQ7	0	default	1	24	0.0205948	5.00075	0.21274	0.555786	0.487446	0.188073	0.00512093	0.0545339
Q9VWJ6	0	default	1	24	0.0302793	16.1798	0.138055	0.555665	0.487305	0.447489	0.00513003	0.0545339
Q9W060	1	yule-walker	1	24.541	0.0188652	4.41328	0.0666277	0.555664	0.487304	0.530431	0.00513012	0.0545339
A1ZBJ2	0	default	1	24	0.181506	4.08367	3.87301	0.55559	0.48722	0.081175	0.00513561	0.0545339
A0A0B4KG03	1	yule-walker	1	25.3729	0.0358818	15.9083	0.178166	0.555555	0.487179	0.365758	0.00513827	0.0545339
Q9VM10	1	yule-walker	1	24.541	0.103353	16.2996	0.743823	0.555508	0.487124	0.246989	0.00514182	0.0545339
Q9VZV5	1	yule-walker	1	24.541	0.0593422	15.986	0.423806	0.554525	0.485991	0.231106	0.00521615	0.0545339
Q9VZ49	0	default	1	24	0.0992325	4.70236	1.90125	0.554272	0.485698	0.0648366	0.00523548	0.0545339
Q9VUV9	0	default	1	24	0.0814466	15.9708	1.56561	0.553827	0.485185	0.0946979	0.00526953	0.0545339
Q9VMW9	1	yule-walker	1	24.95	0.0549929	16.2229	0.374344	0.553778	0.485129	0.289024	0.00527327	0.0545339
P41092	1	yule-walker	1	24.1452	0.155544	4.33795	1.24351	0.55349	0.484796	0.241604	0.00529544	0.0545339
Q9VVA6	0	default	1	24	0.105375	16.5238	1.21953	0.553368	0.484656	0.169803	0.00530485	0.0545339
Q9VWB0	0	default	1	24	0.0259608	16.6183	0.298169	0.553355	0.48464	0.191404	0.00530587	0.0545339
Q8MKL1	0	default	1	24	0.0190514	16.5604	0.120914	0.553125	0.484375	0.314738	0.00532366	0.0545339
Q9W2U4	0	default	1	24	0.108867	16.1409	1.01821	0.553108	0.484356	0.203398	0.00532496	0.0545339
Q9VFP0	0	default	1	24	0.0589026	16.1838	0.271803	0.553071	0.484313	0.442527	0.0053278	0.0545339
Q9XYM0	1	yule-walker	1	24.3415	0.0684707	16.3758	0.770945	0.552732	0.483922	0.179446	0.00535415	0.0545339
B7Z0Z5	1	yule-walker	1	24.7438	0.00919396	3.99816	0.0344008	0.552682	0.483864	0.544267	0.00535805	0.0545339
Q9VQR0	0	default	1	24	0.0552069	16.2325	0.267134	0.552414	0.483554	0.379488	0.00537897	0.0545339
Q95RG8	1	yule-walker	1	24.541	0.0394042	16.123	0.127923	0.551726	0.48276	0.632685	0.00543295	0.0545339
Q8SYQ8	0	default	1	24	0.0901221	4.55784	1.38115	0.551623	0.482642	0.136616	0.00544103	0.0545339
Q9V6U8	1	yule-walker	1	24.3415	0.0253522	4.20581	0.12224	0.551497	0.482497	0.414713	0.00545097	0.0545339
Q9V9K7	1	yule-walker	1	24.1452	0.122995	16.0513	1.6464	0.551197	0.48215	0.156658	0.00547476	0.0545339
Q9VH64	0	default	1	24	0.0674785	4.48776	1.11811	0.551162	0.482109	0.118746	0.00547754	0.0545339
P16568	0	default	1	24	0.0669099	16.3804	0.67923	0.551091	0.482028	0.196708	0.00548315	0.0545339
Q8SY33	1	yule-walker	1	25.5897	0.0506446	16.1046	0.301016	0.550938	0.481852	0.36598	0.00549527	0.0545339
Q9VG33	0	default	1	24	0.0392652	4.37251	0.668568	0.550854	0.481754	0.116616	0.00550199	0.0545339
X2JEI9	1	yule-walker	1	24.1452	0.00839898	17.5539	0.0763511	0.550312	0.48113	0.236025	0.00554524	0.0545339
Q95TK5	0	default	1	24	0.0724028	4.43797	0.970748	0.550252	0.48106	0.138687	0.00555012	0.0545339
Q9VGP6	0	default	1	24	0.0189508	4.42736	0.359309	0.550058	0.480836	0.0842908	0.00556568	0.0545339
Q7JW07	0	default	1	24	0.00613698	4.78844	0.0549034	0.549942	0.480703	0.164586	0.00557499	0.0545339
Q9W4I3	1	yule-walker	1	25.1597	0.106397	3.71933	0.303406	0.549886	0.480638	0.66653	0.00557952	0.0545339
Q7KQM6	1	yule-walker	1	24.7438	0.0354624	16.3432	0.192032	0.549488	0.480179	0.371495	0.00561163	0.0545339
Q9VGV8	0	default	1	24	0.0111348	4.26918	0.0660615	0.549424	0.480104	0.281	0.00561686	0.0545339
Q7JW12	0	default	1	24	0.0378357	16.12	0.285946	0.549403	0.480081	0.235614	0.00561851	0.0545339
Q9W2D9	1	yule-walker	1	24.1452	0.0807472	4.83246	0.680176	0.548998	0.479613	0.22668	0.00565145	0.0545339
Q961C9	0	default	1	24	0.0429241	4.53661	0.373281	0.548955	0.479564	0.188192	0.00565492	0.0545339
B7Z0R7	0	default	1	24	0.0146709	15.949	0.0697769	0.548889	0.479487	0.441358	0.00566035	0.0545339
Q9VTU8	0	default	1	24	0.0795828	4.81668	0.836167	0.548706	0.479277	0.21224	0.00567524	0.0545339
Q27367	0	default	1	24	0.0154714	14.7137	0.185278	0.547922	0.478371	0.104211	0.00573969	0.0545339
Q94547	0	default	1	24	0.00447945	2.72685	0.0540232	0.547768	0.478194	0.114008	0.00575239	0.0545339
Q9V6G5	1	yule-walker	1	24.7438	0.0409008	4.0505	0.194893	0.547489	0.477871	0.402268	0.00577553	0.0545339
Q9W306	0	default	1	24	0.125182	4.69454	0.974136	0.546948	0.477248	0.243002	0.0058205	0.0545339
A0A0S0WNY8	1	yule-walker	1	25.5897	0.037254	3.20589	0.340272	0.546786	0.477061	0.204422	0.00583406	0.0545339
M9PGC5	0	default	1	24	0.0302838	15.6739	0.488497	0.546456	0.47668	0.127829	0.00586171	0.0545339
Q7KNF2	1	yule-walker	1	25.5897	0.0744594	3.66554	0.550936	0.546302	0.476502	0.254128	0.00587471	0.0545339
Q6IJE8	0	default	1	24	0.0114269	16.3872	0.0308544	0.546203	0.476388	0.679857	0.00588299	0.0545339
Q9VZF1	0	default	1	24	0.0153554	4.03495	0.378488	0.545995	0.476148	0.0839596	0.00590057	0.0545339
Q8IR45	1	yule-walker	1	24.95	0.0195925	16.4117	0.0641201	0.545784	0.475904	0.600923	0.00591845	0.0545339
Q9VAY2	1	yule-walker	1	25.5897	0.321256	16.1716	3.00936	0.545755	0.475871	0.206703	0.00592092	0.0545339
Q9W2F6	1	yule-walker	1	24.541	0.0154566	3.99722	0.0644616	0.545601	0.475694	0.386314	0.00593392	0.0545339
Q7KNA0	0	default	1	24	0.0340946	4.57048	0.317641	0.545581	0.475671	0.200794	0.0059356	0.0545339
A8JQY2	0	default	1	24	0.0255784	5.29421	0.293106	0.545479	0.475553	0.18244	0.00594426	0.0545339
Q9VTZ4	1	yule-walker	1	24.1452	0.114149	4.43071	0.652116	0.545467	0.475539	0.330942	0.0059453	0.0545339
Q9VXP4	0	default	1	24	0.0261982	16.0739	0.384258	0.545411	0.475474	0.122154	0.0059501	0.0545339
P31009	0	default	1	24	0.097516	4.59422	2.7069	0.545367	0.475424	0.0677326	0.00595381	0.0545339
Q9W358	1	yule-walker	1	24.1452	0.0517155	4.84021	0.295016	0.545281	0.475325	0.325426	0.00596113	0.0545339
Q9W4E2	1	yule-walker	1	24.541	0.118137	16.2822	0.556973	0.545277	0.47532	0.41861	0.00596146	0.0545339
Q9GQF1	0	default	1	24	0.0367607	16.0611	0.563437	0.545017	0.475019	0.155385	0.00598372	0.0545339
Q9U9P7	1	yule-walker	1	24.7438	0.133202	3.84424	0.366977	0.544928	0.474917	0.708011	0.00599131	0.0545339
Q6IL43	0	default	1	24	0.0332528	4.32032	0.125637	0.544733	0.474692	0.59208	0.00600802	0.0545339
Q02280	0	default	1	24	0.0165845	16.3365	0.12593	0.544675	0.474625	0.23109	0.00601298	0.0545339
Q9W420	0	default	1	24	0.0335601	16.5956	0.408291	0.544491	0.474413	0.124218	0.00602879	0.0545339
Q9VCK0	0	default	1	24	0.0599734	16.3114	1.40637	0.544463	0.474381	0.074378	0.00603117	0.0545339
O76928	1	yule-walker	1	24.7438	0.0155352	4.08944	0.0369857	0.544146	0.474015	0.790338	0.00605849	0.0545339
P09040	1	yule-walker	1	24.1452	0.0403083	16.325	0.0891234	0.543991	0.473836	0.856243	0.00607194	0.0545339
Q9W543	1	yule-walker	1	25.3729	0.210382	15.8259	2.373	0.543627	0.473415	0.177999	0.00610355	0.0545339
Q9W1V1	0	default	1	24	0.023985	16.7855	0.104272	0.543342	0.473087	0.426421	0.00612832	0.0545339
Q9VL02	1	yule-walker	1	24.3415	0.0208478	16.0899	0.312305	0.543199	0.472922	0.125407	0.00614082	0.0545339
Q9V6B9	1	yule-walker	1	25.1597	0.0394055	15.9058	0.297107	0.543052	0.472752	0.290234	0.00615367	0.0545339
Q9VJ39	0	default	1	24	0.0856397	4.29035	1.97731	0.543007	0.4727	0.0853084	0.00615761	0.0545339
Q9VJ87	0	default	1	24	0.0612762	16.2737	0.234636	0.542974	0.472663	0.489343	0.00616046	0.0545339
Q7JVK8	0	default	1	24	0.0648225	4.8585	0.709128	0.542815	0.472479	0.147857	0.00617442	0.0545339
A0A0B4KF15	0	default	1	24	0.0299082	16.7088	0.176349	0.542795	0.472455	0.316534	0.00617623	0.0545339
P40417	1	yule-walker	1	24.541	0.149439	4.15625	0.797207	0.542723	0.472373	0.355886	0.00618252	0.0545339
O76876	0	default	1	24	0.0143843	4.76643	0.0622388	0.542658	0.472298	0.406237	0.00618824	0.0545339
P50245	0	default	1	24	0.0361118	16.5402	0.444319	0.54234	0.471931	0.145092	0.00621626	0.0545339
Q9VN14	1	yule-walker	1	24.3415	0.151206	4.35612	2.91676	0.54222	0.471793	0.0988031	0.00622685	0.0545339
A0A0B4LEZ3	0	default	1	24	0.0452492	16.0149	0.694027	0.542135	0.471694	0.136029	0.00623439	0.0545339
Q9VF80	1	yule-walker	1	24.541	0.024514	16.0257	0.0600673	0.541626	0.471107	0.724253	0.00627953	0.0545339
R9PY60	1	yule-walker	1	25.3729	0.133226	3.69008	1.19965	0.541543	0.471011	0.217961	0.00628696	0.0545339
A0A0B4LFW5	0	default	1	24	0.0542255	17.2553	0.618682	0.541227	0.470646	0.169854	0.00631521	0.0545339
Q7JZB4	0	default	1	24	0.0169985	16.7528	0.0608988	0.541016	0.470403	0.566435	0.00633406	0.0545339
Q7JN06	1	yule-walker	1	24.541	0.0265952	4.33107	0.130782	0.540851	0.470213	0.381145	0.00634889	0.0545339
Q9VUQ5	1	yule-walker	1	24.3415	0.0844478	4.4223	0.678856	0.540816	0.470173	0.239167	0.00635203	0.0545339
A0A0B4KI34	1	yule-walker	1	25.5897	0.0762395	3.32425	0.960921	0.540752	0.470098	0.135453	0.00635782	0.0545339
Q7KVQ8	0	default	1	24	0.0141272	17.4305	0.0698619	0.540655	0.469986	0.377574	0.00636656	0.0545339
A8JPX0	0	default	1	24	0.00801557	3.91838	0.0304104	0.540597	0.46992	0.499214	0.00637177	0.0545339
Q9VH19	1	yule-walker	1	24.7438	0.0932064	16.2762	0.685632	0.540589	0.469911	0.29437	0.00637247	0.0545339
M9PG15	0	default	1	24	0.0527713	5.13033	1.55296	0.540558	0.469874	0.044989	0.00637532	0.0545339
Q7JRC0	0	default	1	24	0.0118149	17.5794	0.127281	0.539975	0.469202	0.189306	0.00642804	0.0545339
Q8MSU3	0	default	1	24	0.0361009	4.91618	0.480072	0.53996	0.469184	0.137094	0.00642943	0.0545339
Q9VNA3	0	default	1	24	0.0211784	14.8116	0.742177	0.53967	0.46885	0.0448448	0.00645583	0.0545339
E2QD16	0	default	1	24	0.0509211	16.3609	0.215493	0.539669	0.468848	0.480767	0.00645593	0.0545339
Q9W2R3	1	yule-walker	1	24.7438	0.231941	3.95398	0.468189	0.539647	0.468823	0.95823	0.00645792	0.0545339
Q9VIG0	0	default	1	24	0.0265002	5.31973	0.568026	0.539642	0.468818	0.0892621	0.00645832	0.0545339
Q8IN44	0	default	1	24	0.0722039	16.8469	0.532589	0.539375	0.46851	0.159154	0.00648272	0.0545339
Q9VBC9	1	yule-walker	1	25.8103	0.0323403	3.57701	0.149835	0.539365	0.468498	0.47522	0.00648367	0.0545339
Q9VIQ4	1	yule-walker	1	24.7438	0.0129341	4.741	0.112931	0.539311	0.468436	0.245237	0.00648858	0.0545339
Q9VTN9	0	default	1	24	0.0441744	4.87539	0.746289	0.539154	0.468254	0.116987	0.00650301	0.0545339
Q9W1B0	1	yule-walker	1	24.541	0.132947	16.2685	0.709461	0.539038	0.46812	0.360892	0.00651366	0.0545339
Q7K5M6	0	default	1	24	0.0747845	16.6768	0.906364	0.538978	0.468052	0.140758	0.0065191	0.0545339
Q9VFI9	1	yule-walker	1	25.3729	0.0585168	16.4231	0.786445	0.538799	0.467845	0.158213	0.00653559	0.0545339
Q8IMT4	0	burg	1	21.3857	0.00694665	18.7588	0.0690446	0.538749	0.467787	0.0987794	0.00654025	0.0545339
P54611	1	yule-walker	1	24.95	0.314958	3.8111	3.8868	0.538745	0.467783	0.129797	0.0065406	0.0545339
Q9W2U7	1	yule-walker	1	24.541	0.125847	16.0601	0.910842	0.538721	0.467756	0.264273	0.00654276	0.0545339
Q8IR46	1	yule-walker	1	24.7438	0.0440925	15.9112	0.25102	0.538719	0.467753	0.335059	0.00654298	0.0545339
B7YZF8	0	default	1	24	0.0479874	15.8034	1.30715	0.538698	0.467729	0.0661437	0.00654489	0.0545339
Q9VXJ7	1	yule-walker	1	24.1452	0.0052991	5.04924	0.0652452	0.538478	0.467474	0.147962	0.00656525	0.0545339
Q9VV52	0	default	1	24	0.00687761	16.1179	0.0846679	0.538469	0.467465	0.17433	0.00656603	0.0545339
Q9VUX1	0	default	1	24	0.0154548	16.2489	0.434635	0.538374	0.467355	0.106229	0.00657486	0.0545339
P91926	1	yule-walker	1	23.0308	0.0867745	6.02249	4.1289	0.538309	0.467279	0.0285925	0.00658092	0.0545339
Q9VWA0	0	default	1	24	0.00171257	6.26796	0.0126362	0.538267	0.467231	0.227061	0.00658481	0.0545339
Q9VVE2	0	default	1	24	0.0156906	15.3074	0.463905	0.537882	0.466787	0.0507703	0.00662055	0.0545339
O15971	0	default	1	24	0.0597717	4.3587	0.373823	0.53788	0.466785	0.30789	0.00662071	0.0545339
Q0E8Y1	1	yule-walker	1	24.541	0.0633314	4.23962	0.799882	0.537751	0.466636	0.146718	0.00663276	0.0545339
B7YZX2	0	default	1	24	0.0159282	16.1716	0.112872	0.537747	0.466631	0.271709	0.00663313	0.0545339
Q9VMI9	1	yule-walker	1	24.1452	0.0462647	15.8158	0.472796	0.537746	0.46663	0.160704	0.00663321	0.0545339
Q9VRD6	1	yule-walker	1	25.1597	0.0609612	16.5217	0.492319	0.537494	0.466339	0.236978	0.00665677	0.0545339
Q9GU50	0	default	1	24	0.0768326	4.18439	0.725902	0.537363	0.466188	0.189034	0.006669	0.0545339
P12426	1	yule-walker	1	24.541	0.0794865	4.23295	0.24491	0.537293	0.466107	0.624282	0.00667557	0.0545339
Q9VXR9	1	yule-walker	1	25.5897	0.101057	3.16145	0.571298	0.537213	0.466015	0.32525	0.00668312	0.0545339
Q9VJU8	0	default	1	24	0.0345766	16.6615	0.186605	0.537131	0.46592	0.349174	0.00669083	0.0545339
Q9VXQ0	1	yule-walker	1	24.95	0.0260194	16.688	0.232528	0.537126	0.465914	0.270019	0.0066913	0.0545339
Q9VG64	0	default	1	24	0.0165869	16.5342	0.0639154	0.537106	0.465891	0.479894	0.00669316	0.0545339
Q9VXV6	0	default	1	24	0.0919877	17.4737	0.652573	0.537071	0.465851	0.221779	0.00669644	0.0545339
Q9W1L1	1	yule-walker	1	24.3415	0.0303102	4.6934	0.214727	0.536939	0.465699	0.25606	0.00670887	0.0545339
Q9W314	1	yule-walker	1	25.1597	0.0380356	16.2416	0.134277	0.536807	0.465546	0.552937	0.00672131	0.0545339
Q9V4U9	1	yule-walker	1	24.1452	0.0244439	16.3284	0.14752	0.536771	0.465505	0.322991	0.00672469	0.0545339
A1Z8S6	1	yule-walker	1	24.7438	0.0276731	3.57518	0.103506	0.536664	0.465382	0.527997	0.00673477	0.0545339
Q9VPR2	0	default	1	24	0.0173651	16.0906	0.0819388	0.536451	0.465135	0.429046	0.00675498	0.0545339
A8JNT1	0	default	1	24	0.0328686	4.76654	0.311309	0.536244	0.464897	0.228552	0.00677454	0.0545339
Q9V405	0	default	1	24	0.0865371	4.84077	1.85341	0.536234	0.464885	0.0779219	0.00677555	0.0545339
Q9VH79	0	default	1	24	0.0865371	4.84077	1.85341	0.536234	0.464885	0.0779219	0.00677555	0.0545339
Q9VKZ6	0	default	1	24	0.0139387	4.52838	0.0719013	0.535936	0.464542	0.361986	0.00680383	0.0545339
Q24574	0	default	1	24	0.0241359	16.2598	0.174105	0.535875	0.464471	0.289188	0.0068097	0.0545339
A0A0B4KHR2	0	default	1	24	0.0105136	4.9981	0.0520921	0.535856	0.46445	0.443715	0.00681147	0.0545339
P20432	1	yule-walker	1	25.1597	0.131923	3.1095	2.24171	0.535804	0.464389	0.0839078	0.00681648	0.0545339
Q9VMF0	0	burg	1	27.9813	0.0542579	0.204136	1.44445	0.535732	0.464307	0.0465323	0.0068233	0.0545339
Q9VFE7	1	yule-walker	1	24.7438	0.050134	16.2925	0.223119	0.535651	0.464213	0.454183	0.00683104	0.0545339
Q9VEW1	1	yule-walker	1	25.1597	0.100635	3.55977	0.64154	0.535624	0.464182	0.264658	0.00683366	0.0545339
Q9VZ40	1	yule-walker	1	24.1452	0.0199343	4.58704	0.0732071	0.535496	0.464034	0.466165	0.00684587	0.0545339
P92208	0	default	1	24	0.0551776	4.45527	0.788996	0.535405	0.463929	0.108463	0.00685465	0.0545339
Q9VJ31	0	default	1	24	0.0309769	4.4501	0.256589	0.535296	0.463804	0.215124	0.00686505	0.0545339
Q9VYG1	1	mle	1	24.7438	0.00784136	5.31626	0.0960021	0.535122	0.463603	0.106601	0.00688179	0.0545339
A1ZAL1	0	default	1	24	0.0179005	3.73802	0.205261	0.535048	0.463517	0.192791	0.00688896	0.0545339
Q4V6M1	0	default	1	24	0.0724574	4.60694	0.541843	0.535029	0.463495	0.272641	0.00689074	0.0545339
Q9VHR5	0	default	1	24	0.013303	16.1016	0.115322	0.535011	0.463474	0.220978	0.00689255	0.0545339
P34082	0	default	1	24	0.0555533	4.65092	1.62344	0.535	0.463461	0.0583331	0.00689358	0.0545339
A8DY43	1	yule-walker	1	24.3415	0.211811	16.4182	0.734397	0.534834	0.46327	0.574808	0.0069096	0.0545339
Q8IQZ7	1	yule-walker	1	25.1597	0.239509	3.95103	2.72334	0.534702	0.463118	0.178535	0.00692234	0.0545339
Q9VIU5	0	default	1	24	0.018166	16.6158	0.0602993	0.534646	0.463053	0.589444	0.00692778	0.0545339
Q9VNF5	1	yule-walker	1	25.3729	0.0648009	16.5629	0.463973	0.534599	0.462999	0.270052	0.00693229	0.0545339
Q4Z8K6	1	yule-walker	1	24.1452	0.0113867	15.9829	0.123306	0.53459	0.462988	0.122061	0.0069332	0.0545339
Q9V3D6	1	yule-walker	1	24.1452	0.0259566	15.8016	0.146358	0.534524	0.462913	0.329087	0.00693955	0.0545339
Q8SXX1	1	yule-walker	1	24.1452	0.176795	4.13102	1.9269	0.534474	0.462855	0.178697	0.00694438	0.0545339
Q9VL92	0	default	1	24	0.0438332	4.19929	0.176213	0.534299	0.462653	0.436582	0.00696137	0.0545339
Q9VS34	0	default	1	24	0.0516928	4.59704	0.819403	0.534179	0.462515	0.0797288	0.00697303	0.0545339
Q05856	0	yule-walker	1	27.2182	0.0120148	16.1206	0.278042	0.534162	0.462494	0.0879489	0.00697477	0.0545339
Q8IPQ2	0	default	1	24	0.0960466	4.72923	1.98799	0.534126	0.462453	0.0745168	0.00697827	0.0545339
Q9W329	0	default	1	24	0.0347987	16.3328	0.550223	0.533982	0.462287	0.106061	0.00699226	0.0545339
Q9W0S2	0	default	1	24	0.0124427	16.7814	0.0645708	0.533945	0.462245	0.375391	0.00699583	0.0545339
Q9W1N3	0	default	1	24	0.16182	15.9765	1.24745	0.533896	0.462188	0.135633	0.00700065	0.0545339
Q8IR23	1	yule-walker	1	24.3415	0.0278004	15.9235	0.301597	0.53382	0.4621	0.175318	0.00700808	0.0545339
P18173	1	yule-walker	1	24.1452	0.0826306	16.8236	0.38267	0.533626	0.461876	0.415629	0.00702708	0.0545339
Q9W4C5	0	default	1	24	0.0523812	16.5947	0.156409	0.533603	0.461849	0.656026	0.00702935	0.0545339
Q7K2N0	1	yule-walker	1	24.3415	0.0304543	4.08743	0.179236	0.533386	0.461599	0.323969	0.00705063	0.0545339
Q9VB22	1	yule-walker	1	24.95	0.0629769	3.87109	0.591006	0.533318	0.461521	0.183754	0.00705726	0.0545339
Q9V3V3	1	yule-walker	1	24.541	0.0196527	4.11716	0.0496517	0.533277	0.461474	0.764588	0.00706129	0.0545339
Q9VAF5	1	yule-walker	1	25.1597	0.015173	15.9043	0.0714623	0.533242	0.461433	0.434653	0.00706472	0.0545339
Q8I0D4	0	default	1	24	0.135927	4.45364	1.74062	0.533199	0.461383	0.137779	0.00706902	0.0545339
Q9U4L6	0	default	1	24	0.0891678	4.40633	0.490555	0.533107	0.461278	0.351579	0.00707801	0.0545339
Q8IRK0	0	default	1	24	0.0056918	15.3395	0.0611727	0.533094	0.461262	0.171151	0.00707934	0.0545339
A0A0B4KH64	0	default	1	24	0.0279037	16.1993	0.296215	0.532925	0.461067	0.170388	0.00709602	0.0545339
Q9V3F8	0	default	1	24	0.0694605	16.8644	0.488141	0.53277	0.460888	0.247844	0.00711133	0.0545339
Q9V447	1	yule-walker	1	25.1597	0.0529351	16.2581	0.277371	0.532744	0.460859	0.380435	0.00711386	0.0545339
Q9VEC5	1	yule-walker	1	26.0348	0.0123611	15.9539	0.0767196	0.532712	0.460822	0.322494	0.00711705	0.0545339
Q9VXQ3	1	burg	1	26.2632	0.00509092	13.9365	0.182033	0.532686	0.460791	0.0443842	0.00711964	0.0545339
A1Z9J6	0	default	1	24	0.0103682	3.58558	0.101437	0.532675	0.460779	0.192408	0.0071207	0.0545339
Q7K3T3	1	yule-walker	1	24.7438	0.0765934	4.02464	0.455168	0.532641	0.460739	0.319248	0.00712409	0.0545339
Q9VF39	0	default	1	24	0.0264493	16.3234	0.154362	0.532629	0.460726	0.343513	0.00712523	0.0545339
M9PDM4	0	default	1	24	0.0493275	4.54615	2.0394	0.532503	0.460581	0.0460706	0.00713776	0.0545339
Q8SY67	0	default	1	24	0.014055	4.6403	0.0817564	0.532495	0.460571	0.313706	0.0071386	0.0545339
Q9VE01	0	default	1	24	0.0263116	16.6863	0.219098	0.532491	0.460567	0.242073	0.00713895	0.0545339
Q05783	0	default	1	24	0.172699	15.6443	1.19838	0.532363	0.460419	0.209343	0.00715165	0.0545339
Q86B87	1	yule-walker	1	24.3415	0.0320439	4.06193	0.259047	0.53215	0.460173	0.255975	0.00717292	0.0545339
O18388	0	default	1	24	0.0295844	17.0547	0.630094	0.532142	0.460163	0.0854427	0.00717372	0.0545339
Q960X8	0	default	1	24	0.0541907	16.1042	1.10686	0.532139	0.46016	0.0948632	0.007174	0.0545339
A8JNJ6	1	mle	1	20.2297	0.0930211	18.1706	12.1717	0.532041	0.460047	0.0165703	0.00718374	0.0545339
Q9NBD7	0	default	1	24	0.12248	16.4742	1.16797	0.531993	0.459992	0.206936	0.00718852	0.0545339
Q0KI00	0	default	1	24	0.0587901	4.94206	0.672511	0.531946	0.459938	0.15529	0.00719323	0.0545339
E1JGK8	0	default	1	24	0.00884982	16.533	0.0451667	0.531652	0.459598	0.336077	0.00722267	0.0545339
Q9V3F3	1	yule-walker	1	24.541	0.0213987	16.4446	0.115784	0.531517	0.459442	0.363683	0.00723621	0.0545339
Q9V431	0	default	1	24	0.0702533	16.0095	1.52123	0.5315	0.459423	0.0976609	0.00723794	0.0545339
Q9VBU9	0	default	1	24	0.0487196	3.97579	0.556996	0.531306	0.4592	0.166066	0.00725735	0.0545339
Q00168	0	default	1	24	0.151537	4.79407	2.96462	0.531245	0.459128	0.0896441	0.00726357	0.0545339
Q9VR31	1	yule-walker	1	24.541	0.0710819	16.216	0.439398	0.531172	0.459045	0.31703	0.00727091	0.0545339
Q9W2M4	1	yule-walker	1	24.3415	0.139878	4.46957	1.72108	0.530937	0.458774	0.15799	0.00729461	0.0545339
Q961B3	1	yule-walker	1	24.1452	0.0376363	4.56634	0.435915	0.530925	0.458759	0.152735	0.00729587	0.0545339
Q9VCU6	1	yule-walker	1	24.95	0.0496492	16.3065	0.138449	0.530674	0.45847	0.690504	0.00732121	0.0545339
A4VCL2	0	default	1	24	0.0127065	17.2018	0.052024	0.530563	0.458342	0.352366	0.00733252	0.0545339
Q9VQ62	0	default	1	24	0.0323927	15.6251	0.631162	0.530472	0.458236	0.123238	0.0073418	0.0545339
P18053	1	yule-walker	1	24.3415	0.14098	4.6327	1.71035	0.530458	0.458221	0.180936	0.00734313	0.0545339
Q9VHJ5	0	default	1	24	0.0739641	4.2592	0.430745	0.530413	0.458169	0.346568	0.00734774	0.0545339
Q9W4A0	0	default	1	24	0.0423731	17.0349	0.491304	0.530164	0.457881	0.14722	0.00737314	0.0545339
Q9VZW1	0	default	1	24	0.0224945	3.42355	0.345472	0.530081	0.457786	0.119589	0.00738159	0.0545339
Q6NN55	1	yule-walker	1	24.3415	0.0397147	16.7109	0.109529	0.530065	0.457767	0.62276	0.0073832	0.0545339
Q8IR95	1	yule-walker	1	24.1452	0.034982	4.88882	0.421384	0.52983	0.457496	0.14701	0.00740725	0.0545339
E1JH26	0	default	1	24	0.0977141	16.366	0.53478	0.529591	0.457221	0.361127	0.00743173	0.0545339
Q7K3N4	0	default	1	24	0.0422161	4.62992	0.89495	0.52957	0.457196	0.0867587	0.00743396	0.0545339
Q7K0D8	1	yule-walker	1	24.541	0.063029	4.08268	0.388199	0.529475	0.457087	0.335029	0.00744365	0.0545339
Q9U1M2	0	default	1	24	0.0163913	3.41601	0.435469	0.529442	0.457048	0.0809626	0.00744709	0.0545339
A1Z7X8	1	yule-walker	1	24.541	0.115135	4.05807	0.979114	0.529025	0.456568	0.225021	0.00749003	0.0545339
Q9VWU1	0	default	1	24	0.0713572	4.56646	0.482742	0.52889	0.456412	0.271367	0.00750403	0.0545339
Q7KTJ7	0	default	1	24	0.147102	4.64423	2.44803	0.528878	0.456398	0.104141	0.0075053	0.0545339
Q8SXP0	0	default	1	24	0.0629984	4.67381	0.875698	0.528786	0.456291	0.12103	0.00751484	0.0545339
Q9VIM5	0	default	1	24	0.0723129	4.60617	0.854575	0.528561	0.456032	0.149264	0.00753821	0.0545339
Q9VNI9	0	default	1	24	0.00806997	16.2533	0.0684371	0.528483	0.455942	0.185524	0.00754626	0.0545339
O76464	1	yule-walker	1	25.5897	0.0352816	4.05902	0.358676	0.528447	0.4559	0.208425	0.00755006	0.0545339
Q8IMT8	0	default	1	24	0.186327	4.36124	1.43541	0.528406	0.455853	0.237938	0.00755432	0.0545339
Q9W4M7	0	default	1	24	0.0182424	4.39785	0.154686	0.528294	0.455723	0.182837	0.007566	0.0545339
Q9VL49	1	yule-walker	1	24.7438	0.0581624	4.13219	0.401475	0.528211	0.455628	0.281218	0.00757461	0.0545339
Q9Y105	1	yule-walker	1	24.541	0.171768	4.18561	0.90855	0.528183	0.455596	0.3846	0.00757756	0.0545339
P55830	0	default	1	24	0.353343	4.53608	3.19262	0.528157	0.455566	0.192643	0.00758021	0.0545339
P55824	1	yule-walker	1	24.541	0.0589584	3.95562	1.07615	0.527573	0.454891	0.102036	0.00764149	0.0545339
Q03445	0	default	1	24	0.0224785	4.61292	0.0563015	0.527561	0.454879	0.745284	0.00764267	0.0545339
Q9W158	0	default	1	24	0.0228013	5.04332	0.187015	0.527478	0.454783	0.223827	0.00765139	0.0545339
Q7K3Y9	1	yule-walker	1	24.95	0.126723	16.2474	0.699725	0.527477	0.454781	0.377752	0.00765156	0.0545339
Q94899	0	default	1	24	0.0420473	4.04897	0.560738	0.527295	0.454571	0.126004	0.0076707	0.0545339
B7YZY2	0	default	1	24	0.0167388	4.5948	0.0760006	0.52728	0.454554	0.382786	0.00767227	0.0545339
Q9V784	1	yule-walker	1	24.3415	0.121535	4.16777	0.84318	0.52722	0.454485	0.295447	0.00767859	0.0545339
Q9W366	0	default	1	24	0.0261647	17.7501	0.27711	0.527218	0.454483	0.1625	0.00767881	0.0545339
Q9VLV5	0	default	1	24	0.0212926	4.4233	0.0714892	0.527169	0.454426	0.535297	0.00768403	0.0545339
O96692	1	yule-walker	1	24.95	0.0527582	16.3817	0.386419	0.527068	0.454309	0.275858	0.00769474	0.0545339
Q9VCA8	1	yule-walker	1	24.541	0.0732426	4.1267	0.225946	0.526947	0.454169	0.63231	0.00770756	0.0545339
Q9VNI8	0	default	1	24	0.0213992	17.1755	0.157462	0.526923	0.454142	0.225377	0.00771004	0.0545339
P00334	0	burg	1	21.0845	0.172405	6.34591	4.47602	0.526885	0.454099	0.0865113	0.00771402	0.0545339
P55162	0	default	1	24	0.114381	4.83832	1.72537	0.526846	0.454053	0.11975	0.00771826	0.0545339
Q0E940	0	default	1	24	0.0711283	4.7124	1.51809	0.526843	0.45405	0.0777561	0.0077185	0.0545339
X2JEM2	0	default	1	24	0.0389703	5.5538	0.395911	0.526666	0.453845	0.183012	0.0077373	0.0545339
Q9V4T5	1	yule-walker	1	24.3415	0.156286	4.36514	0.33	0.526534	0.453693	0.905231	0.00775135	0.0545339
Q9VZG0	0	default	1	24	0.0540228	16.3227	0.207432	0.526486	0.453638	0.493511	0.00775644	0.0545339
A0A0B4K866	1	yule-walker	1	24.541	0.0383172	4.56715	0.322551	0.526348	0.453478	0.219838	0.00777121	0.0545339
Q9W3T7	0	default	1	24	0.023196	4.98889	0.139008	0.526278	0.453398	0.358918	0.00777863	0.0545339
Q9VLS4	1	yule-walker	1	24.7438	0.0702323	4.0508	0.611353	0.525798	0.452843	0.198003	0.00783004	0.0545339
O46098	1	yule-walker	1	24.7438	0.035707	16.7183	0.214358	0.525768	0.452809	0.349456	0.00783326	0.0545339
Q9VQQ9	1	yule-walker	1	24.541	0.0337726	4.10569	0.470747	0.525698	0.452728	0.136629	0.00784075	0.0545339
Q9VRZ7	1	yule-walker	1	24.7438	0.0829031	3.95293	0.562094	0.525672	0.452698	0.247503	0.00784354	0.0545339
Q9W0X3	0	default	1	24	0.0362267	4.59763	0.104678	0.525633	0.452653	0.633825	0.00784778	0.0545339
Q86BR8	1	yule-walker	1	24.1452	0.0912484	4.57432	1.61805	0.525579	0.452591	0.117413	0.00785352	0.0545339
X2JC00	1	yule-walker	1	24.3415	0.0459467	16.4233	0.315164	0.525479	0.452475	0.279421	0.00786433	0.0545339
E1JJR3	1	yule-walker	1	24.541	0.0130475	4.16317	0.0356503	0.525174	0.452124	0.727264	0.00789717	0.0545339
Q9VRK9	1	yule-walker	1	24.3415	0.0133707	4.3817	0.033422	0.525113	0.452053	0.792152	0.00790382	0.0545339
Q9VBT7	1	yule-walker	1	24.541	0.00972738	4.95797	0.0405524	0.525024	0.451951	0.388766	0.00791344	0.0545339
Q32KC6	0	default	1	24	0.0440682	4.50648	0.366275	0.524717	0.451596	0.21314	0.00794681	0.0545339
Q9VLR5	0	default	1	24	0.0512154	16.5467	0.235032	0.524661	0.451532	0.469595	0.00795279	0.0545339
M9PBJ1	0	default	1	24	0.126415	15.7722	5.08041	0.524628	0.451494	0.041924	0.00795643	0.0545339
Q95SH7	0	default	1	24	0.041372	16.7077	0.15443	0.524628	0.451494	0.56899	0.00795646	0.0545339
Q7KVR8	0	default	1	24	0.0230708	4.25665	0.37592	0.524405	0.451237	0.141906	0.0079807	0.0545339
P48609	0	default	1	24	0.0407111	4.49335	0.505863	0.524275	0.451086	0.142963	0.00799496	0.0545339
X2JEY5	1	yule-walker	1	24.7438	0.187899	3.55018	1.39355	0.524264	0.451074	0.279903	0.00799609	0.0545339
P22293	0	default	1	24	0.00160761	5.4704	0.0119111	0.523864	0.450612	0.265004	0.00803991	0.0545339
Q9VB09	1	yule-walker	1	25.8103	0.0276514	3.20598	0.0797023	0.523792	0.45053	0.700128	0.00804779	0.0545339
Q8MSS7	0	default	1	24	0.0406039	4.53757	0.150454	0.523786	0.450523	0.554989	0.00804844	0.0545339
Q9VT75	0	default	1	24	0.0549671	4.64644	0.307165	0.523731	0.450459	0.314629	0.00805452	0.0545339
P83097	1	yule-walker	1	24.95	0.0399184	4.17686	0.327604	0.523689	0.450411	0.239225	0.00805913	0.0545339
P33438	1	yule-walker	1	24.1452	0.141729	4.28279	1.4772	0.523683	0.450403	0.208353	0.00805981	0.0545339
Q9VYQ8	1	yule-walker	1	25.3729	0.256416	16.2791	1.7467	0.523611	0.45032	0.2919	0.00806774	0.0545339
Q5U117	1	yule-walker	1	25.5897	0.113895	16.0797	1.39262	0.523594	0.4503	0.18732	0.00806963	0.0545339
Q8SYY7	1	yule-walker	1	24.7438	0.00395696	3.60314	0.0199495	0.523498	0.45019	0.369744	0.00808017	0.0545339
Q9VQX4	1	yule-walker	1	25.1597	0.116903	16.3975	0.941293	0.523391	0.450066	0.21937	0.00809202	0.0545339
Q24314	1	yule-walker	1	24.1452	0.0371541	4.06132	0.243213	0.523375	0.450048	0.290033	0.00809378	0.0545339
M9PGK3	1	yule-walker	1	24.1452	0.0120833	4.35522	0.0315401	0.523263	0.449919	0.7333	0.00810614	0.0545339
A0A0B4K620	0	default	1	24	0.207253	4.67217	3.29703	0.52317	0.449812	0.118944	0.00811636	0.0545339
Q9W074	0	default	1	24	0.0327276	16.4447	0.261962	0.523027	0.449647	0.24307	0.00813219	0.0545339
Q9VPL0	1	yule-walker	1	24.3415	0.0132224	5.24514	0.171393	0.522733	0.449307	0.11211	0.00816486	0.0545339
Q9VCK6	1	yule-walker	1	24.3415	0.107755	16.5993	1.11224	0.52268	0.449246	0.175709	0.0081708	0.0545339
Q9V785	0	default	1	24	0.0186335	4.34965	0.123531	0.522642	0.449202	0.274211	0.00817504	0.0545339
M9NDI3	1	yule-walker	1	24.1452	0.066446	16.5809	1.15433	0.522407	0.448932	0.124464	0.00820114	0.0545339
Q9VEK7	0	default	1	24	0.00863242	2.2676	0.187523	0.522378	0.448898	0.0457468	0.00820438	0.0545339
Q9V3A8	1	yule-walker	1	24.1452	0.122668	16.2221	1.2989	0.522351	0.448867	0.167422	0.00820739	0.0545339
A1ZAU8	1	yule-walker	1	24.541	0.106279	16.2067	0.541746	0.522246	0.448746	0.374004	0.00821916	0.0545339
D0UGE6	0	default	1	24	0.0502768	16.4932	0.203386	0.521786	0.448215	0.549516	0.00827076	0.0545339
P48456	0	default	1	24	0.0299017	16.3159	0.173889	0.521643	0.448049	0.340644	0.00828687	0.0545339
Q9VXK6	1	yule-walker	1	24.3415	0.0488765	3.90103	0.572829	0.521598	0.447998	0.128903	0.00829186	0.0545339
Q9VFD3	1	yule-walker	1	24.95	0.0288219	4.24416	0.0887003	0.521583	0.44798	0.657352	0.00829359	0.0545339
A0A0B4KHC3	0	default	1	24	0.0277454	16.7087	0.148079	0.521381	0.447747	0.366965	0.0083164	0.0545339
Q5LJX8	0	default	1	24	0.0170769	4.16287	0.2245	0.52133	0.447688	0.124694	0.00832215	0.0545339
Q9VFN7	0	default	1	24	0.0391656	15.6722	0.455083	0.521293	0.447645	0.107466	0.00832638	0.0545339
Q9VFJ0	1	burg	1	25.1597	0.0622277	24.4354	1.56978	0.521253	0.4476	0.107195	0.00833084	0.0545339
Q8SXY6	0	default	1	24	0.036422	17.1105	0.53272	0.521025	0.447336	0.129757	0.00835668	0.0545339
Q7K508	0	default	1	24	0.011042	17.1352	0.120672	0.520965	0.447267	0.156012	0.00836348	0.0545339
M9PH63	1	yule-walker	1	24.7438	0.00882683	16.2323	0.0397472	0.520828	0.44711	0.385346	0.008379	0.0545339
Q9VRJ9	0	default	1	24	0.0625951	16.0038	0.506029	0.520784	0.447058	0.239796	0.00838405	0.0545339
Q7K1T1	0	default	1	24	0.00535191	4.11713	0.108194	0.520737	0.447004	0.0652555	0.00838944	0.0545339
Q9VJ30	1	yule-walker	1	24.541	0.0809053	4.3792	0.74044	0.520669	0.446926	0.231048	0.00839709	0.0545339
A1Z6N5	1	yule-walker	1	24.95	0.0851612	3.60228	0.419937	0.520539	0.446776	0.380929	0.0084119	0.0545339
Q9GQN5	0	default	1	24	0.0218018	16.5709	0.153196	0.520388	0.446602	0.295031	0.00842914	0.0545339
Q961Q8	1	yule-walker	1	24.1452	0.0837136	4.50062	0.64705	0.520381	0.446593	0.278876	0.00842999	0.0545339
Q9VWE8	1	yule-walker	1	24.3415	0.0629449	16.399	0.159987	0.520359	0.446568	0.776458	0.00843249	0.0545339
Q9V770	0	default	1	24	0.0190327	16.5875	0.0501544	0.520345	0.446552	0.720334	0.0084341	0.0545339
Q9VHB5	1	yule-walker	1	24.1452	0.0536551	16.4505	0.422504	0.520334	0.446539	0.257455	0.00843533	0.0545339
P26016	0	default	1	24	0.00804046	4.54532	0.0331956	0.519937	0.446081	0.471099	0.00848081	0.0545339
Q9VCR2	1	yule-walker	1	24.1452	0.0441406	16.6032	0.206963	0.519929	0.446071	0.394152	0.00848181	0.0545339
Q9Y0Z0	1	yule-walker	1	24.541	0.0135557	15.8516	0.0728555	0.519811	0.445936	0.405986	0.00849527	0.0545339
Q27268	1	yule-walker	1	24.7438	0.111129	16.2744	1.77905	0.51979	0.445912	0.140019	0.00849772	0.0545339
P29993	1	yule-walker	1	25.5897	0.0971885	16.3554	1.51567	0.519739	0.445853	0.128476	0.00850358	0.0545339
Q9VZ20	0	default	1	24	0.025403	5.43244	0.936289	0.519661	0.445762	0.0293507	0.00851261	0.0545339
P12613	1	yule-walker	1	24.7438	0.219083	16.1673	1.83572	0.519577	0.445666	0.249081	0.00852226	0.0545339
Q7KY01	1	yule-walker	1	24.3415	0.0508161	16.4417	0.156567	0.519483	0.445558	0.61417	0.00853306	0.0545339
Q9VQD2	1	yule-walker	1	24.95	0.0395497	3.80851	0.104304	0.519402	0.445464	0.738213	0.00854243	0.0545339
Q7K180	0	default	1	24	0.0337682	16.2354	0.22652	0.519357	0.445412	0.315423	0.00854767	0.0545339
O76902	1	yule-walker	1	24.7438	0.0360218	16.7373	0.685986	0.519352	0.445406	0.126878	0.00854825	0.0545339
M9PBV2	0	default	1	24	0.0678588	4.62079	1.12214	0.519242	0.445279	0.149609	0.00856097	0.0545339
A0A0B4K5Z8	1	yule-walker	1	24.95	0.0456904	15.914	0.868409	0.519184	0.445212	0.0953559	0.00856768	0.0545339
Q9W5X0	0	default	1	24	0.0301974	4.94455	0.698672	0.519019	0.445022	0.0752452	0.00858681	0.0545339
A1Z9A8	0	default	1	24	0.0421792	4.84521	0.62249	0.518908	0.444894	0.11514	0.00859969	0.0545339
P53501	1	yule-walker	1	24.3415	3.08424	4.27938	9.06816	0.518726	0.444684	0.667011	0.00862089	0.0545339
Q8MLT4	0	default	1	24	0.096412	16.6768	1.00902	0.518594	0.444531	0.197591	0.00863627	0.0545339
Q9VJD2	1	yule-walker	1	24.3415	0.0242616	16.3557	0.175935	0.518593	0.444531	0.264375	0.00863634	0.0545339
Q9V968	0	default	1	24	0.0559844	17.0142	0.233474	0.518587	0.444523	0.468164	0.0086371	0.0545339
Q9W4U2	0	default	1	24	0.0654093	3.97216	0.708772	0.518226	0.444107	0.165582	0.00867924	0.0545339
Q6NLJ9	0	default	1	24	0.00852858	3.9638	0.0784512	0.517857	0.443681	0.188941	0.00872253	0.0545339
Q9V415	0	default	1	24	0.055898	16.8643	0.293836	0.517664	0.443459	0.321168	0.00874522	0.0545339
Q9VR62	1	yule-walker	1	24.7438	0.0491015	16.3158	0.227124	0.517526	0.443299	0.42251	0.00876154	0.0545339
Q9VSK2	0	default	1	24	0.00534901	4.88391	0.021578	0.517266	0.442999	0.512252	0.00879233	0.0545339
Q9VLU0	0	default	1	24	0.140017	4.7897	1.06408	0.517261	0.442993	0.250547	0.00879291	0.0545339
Q9VHD2	0	default	1	24	0.0385559	4.46897	0.192023	0.517216	0.442941	0.451045	0.00879821	0.0545339
A8DYK5	1	yule-walker	1	24.3415	0.0288108	15.4892	0.258844	0.517213	0.442938	0.188119	0.00879855	0.0545339
Q8SXX2	1	yule-walker	1	24.541	0.0292144	16.2257	0.37013	0.517213	0.442938	0.159646	0.00879857	0.0545339
Q7JMV3	0	default	1	24	0.0481737	4.11584	0.766282	0.517081	0.442786	0.129128	0.00881421	0.0545339
M9PD23	0	default	1	24	0.060037	16.4431	0.387916	0.516981	0.442671	0.298728	0.00882602	0.0545339
Q9VI56	1	yule-walker	1	24.541	0.038031	4.49913	0.578036	0.516936	0.442619	0.124615	0.00883141	0.0545339
Q7K3B7	1	yule-walker	1	24.541	0.0294604	16.4539	0.554401	0.516845	0.442514	0.110532	0.00884223	0.0545339
Q9VXK8	0	default	1	24	0.0156886	17.08	0.172709	0.516838	0.442505	0.1938	0.00884311	0.0545339
Q9VH25	0	default	1	24	0.0273801	5.00003	0.201353	0.516824	0.442489	0.274173	0.00884475	0.0545339
Q9W039	1	yule-walker	1	25.5897	0.0496894	15.8657	0.21683	0.516796	0.442457	0.484781	0.00884801	0.0545339
Q9W0M4	0	default	1	24	0.0794449	16.7149	1.07606	0.516795	0.442456	0.151979	0.00884821	0.0545339
Q9VHA8	1	yule-walker	1	24.95	0.0587445	15.9778	0.426508	0.516557	0.442181	0.27972	0.00887658	0.0545339
A1Z6H6	0	default	1	24	0.0462035	16.7249	0.321345	0.516528	0.442147	0.295236	0.00888006	0.0545339
Q9VLF6	1	yule-walker	1	24.1452	0.0293762	16.0818	0.158594	0.516507	0.442124	0.382022	0.0088825	0.0545339
Q9VC31	1	yule-walker	1	24.3415	0.0377134	16.6977	0.224128	0.516426	0.44203	0.313153	0.00889222	0.0545339
Q9VZI3	0	default	1	24	0.0624188	4.94719	1.69834	0.516347	0.441939	0.0751145	0.00890163	0.0545339
Q9VKX2	0	default	1	24	0.166481	17.2489	3.45037	0.516287	0.441869	0.0712537	0.00890884	0.0545339
Q9VHM3	0	default	1	24	0.0335356	16.6046	0.135048	0.516106	0.441661	0.486967	0.00893051	0.0545339
Q9V3D9	0	default	1	24	0.0173755	5.47698	0.974717	0.516081	0.441631	0.0379079	0.00893356	0.0545339
Q9V3W1	1	yule-walker	1	24.95	0.0417372	16.1625	0.176228	0.516062	0.44161	0.46438	0.00893579	0.0545339
A0A0B4LGM5	0	default	1	24	0.0216537	17.3586	0.600387	0.515802	0.441311	0.0626254	0.00896699	0.0545339
Q9VW43	1	yule-walker	1	24.1452	0.0508086	16.1973	0.332986	0.515633	0.441115	0.286929	0.00898737	0.0545339
P25123	0	default	1	24	0.0648961	4.40781	0.392119	0.51563	0.441112	0.290294	0.00898772	0.0545339
Q24046	0	default	1	24	0.152302	16.5227	1.99367	0.515443	0.440896	0.161861	0.0090103	0.0545339
P13582	1	yule-walker	1	24.541	0.0161577	4.31981	0.0535761	0.515435	0.440886	0.61398	0.00901136	0.0545339
Q960W6	0	default	1	24	0.105111	4.14493	1.43668	0.515351	0.440789	0.149571	0.00902153	0.0545339
A1Z9S1	1	yule-walker	1	24.1452	0.0277776	16.3641	0.0837145	0.515299	0.440729	0.614149	0.00902778	0.0545339
Q9W3C1	1	yule-walker	1	24.7438	0.0172943	3.85817	0.0399503	0.515295	0.440725	0.912369	0.00902827	0.0545339
Q9VPW9	0	default	1	24	0.006515	16.3696	0.0275015	0.51529	0.44072	0.474203	0.00902882	0.0545339
Q9VHC3	1	yule-walker	1	24.7438	0.0237317	16.1546	0.616084	0.515275	0.440702	0.0778108	0.00903065	0.0545339
Q9VIV6	1	yule-walker	1	25.3729	0.0414537	3.56949	0.25419	0.51525	0.440673	0.32353	0.0090337	0.0545339
Q9GYU8	0	default	1	24	0.0556582	4.07131	0.519724	0.515166	0.440577	0.186538	0.00904383	0.0545339
O97066	1	yule-walker	1	24.7438	0.0545324	3.67253	0.507974	0.515151	0.440559	0.271255	0.00904573	0.0545339
O61231	0	default	1	24	0.0944204	3.98996	1.15931	0.515041	0.440432	0.146243	0.00905903	0.0545339
P45975	1	yule-walker	1	24.541	0.0973412	16.3689	0.26063	0.514964	0.440343	0.769906	0.00906836	0.0545339
Q9VEY5	1	yule-walker	1	25.8103	0.236355	3.50804	1.99788	0.514956	0.440333	0.282914	0.00906942	0.0545339
Q9W2I2	1	yule-walker	1	24.1452	0.0290817	4.29137	0.129963	0.514948	0.440325	0.444364	0.00907032	0.0545339
Q9VVM8	0	default	1	24	0.00293104	16.3545	0.0136318	0.514858	0.440221	0.318698	0.00908124	0.0545339
Q9VL67	1	yule-walker	1	24.3415	0.0141295	16.249	0.0496952	0.514846	0.440207	0.52355	0.00908276	0.0545339
M9PDQ9	0	default	1	24	0.056334	16.2739	0.610189	0.514477	0.439781	0.160638	0.00912778	0.0545339
Q9VWH4	0	default	1	24	0.17487	4.2661	4.72659	0.514345	0.439629	0.0674234	0.00914387	0.0545339
Q24547	0	default	1	24	0.079398	4.55835	2.99068	0.51432	0.4396	0.0577436	0.00914692	0.0545339
Q9V8Y9	0	default	1	24	0.0167319	4.68038	0.121879	0.514291	0.439566	0.277659	0.00915051	0.0545339
Q9VVI9	0	default	1	24	0.0424293	16.3829	0.694662	0.514127	0.439377	0.111506	0.00917064	0.0545339
Q0KI33	1	yule-walker	1	24.3415	0.0218423	16.8988	1.18917	0.513953	0.439176	0.0298387	0.00919198	0.0545339
Q9V436	0	default	1	24	0.0427127	4.8368	0.891388	0.513945	0.439167	0.0852887	0.00919295	0.0545339
Q9W1I6	0	default	1	24	0.0354005	16.4832	0.202325	0.513884	0.439097	0.328782	0.00920047	0.0545339
A1Z729	0	default	1	24	0.0453588	4.82799	0.44825	0.513779	0.438976	0.18752	0.00921341	0.0545339
Q7JYX2	0	default	1	24	0.0453588	4.82799	0.44825	0.513779	0.438976	0.18752	0.00921341	0.0545339
Q9VMQ7	1	yule-walker	1	24.1452	0.0826325	16.5011	0.179754	0.513701	0.438886	0.890908	0.00922295	0.0545339
Q1LZ08	1	yule-walker	1	24.1452	0.0363451	16.602	0.215263	0.513621	0.438793	0.326191	0.00923292	0.0545339
Q9VW13	0	default	1	24	0.0271536	16.5707	0.294317	0.51359	0.438757	0.193477	0.00923671	0.0545339
O15943	0	default	1	24	0.186874	15.9272	3.12481	0.513498	0.438652	0.128572	0.009248	0.0545339
P41043	1	burg	1	20.5068	0.108795	18.7219	1.60792	0.513445	0.43859	0.106242	0.0092546	0.0545339
Q9VN45	1	yule-walker	1	24.7438	0.014324	16.1596	0.0608135	0.51332	0.438447	0.470523	0.00927001	0.0545339
Q9U616	0	default	1	24	0.089269	4.30421	0.409487	0.513293	0.438414	0.407483	0.00927347	0.0545339
Q86B94	0	default	1	24	0.23656	16.3353	2.80452	0.513243	0.438358	0.16232	0.00927957	0.0545339
P45889	0	default	1	24	0.0593021	4.52548	0.864095	0.513201	0.438309	0.134988	0.00928476	0.0545339
Q9V4E5	0	default	1	24	0.0127757	16.718	0.054127	0.513176	0.43828	0.438712	0.00928792	0.0545339
Q9VNV2	1	yule-walker	1	24.1452	0.0255421	16.1838	0.0962085	0.51288	0.437939	0.526833	0.00932466	0.0545339
Q9NFP5	1	yule-walker	1	24.541	0.133869	16.16	1.76741	0.512874	0.437932	0.166872	0.00932538	0.0545339
Q9W0C5	1	yule-walker	1	24.95	0.113448	16.0559	1.063	0.512818	0.437867	0.225193	0.00933236	0.0545339
Q9VVX3	1	yule-walker	1	24.7438	0.0542521	3.9768	0.120395	0.512805	0.437851	0.891019	0.00933406	0.0545339
P48159	1	yule-walker	1	24.1452	0.109262	4.39524	0.825922	0.512737	0.437774	0.241876	0.00934246	0.0545339
Q7K486	1	yule-walker	1	24.1452	0.0799294	16.2354	1.07752	0.512679	0.437706	0.155135	0.00934975	0.0545339
Q6AWD5	1	yule-walker	1	24.1452	0.0575775	4.71546	0.311939	0.512677	0.437705	0.35959	0.0093499	0.0545339
Q9VEA2	1	yule-walker	1	24.7438	0.0728414	3.95465	0.307518	0.512547	0.437555	0.472191	0.00936614	0.0545339
Q02645	0	default	1	24	0.16357	4.49333	4.41363	0.512512	0.437514	0.0726524	0.0093705	0.0545339
A0A0B4KFE1	1	yule-walker	1	24.7438	0.0202051	4.0257	0.0819707	0.512502	0.437503	0.504363	0.00937177	0.0545339
Q9VGH5	0	default	1	24	0.0875981	4.95215	0.905208	0.512259	0.437222	0.186142	0.00940218	0.0545339
Q9VHY7	0	default	1	24	0.0502221	17.1061	0.29979	0.512193	0.437146	0.29491	0.00941051	0.0545339
A1Z8Y3	1	default	1	24	0.0398142	17.1008	0.641619	0.512153	0.4371	0.0921276	0.00941547	0.0545339
M9NDS9	0	default	1	24	0.0275244	17.0379	0.410983	0.511884	0.436789	0.123318	0.00944927	0.0545339
Q9VQT0	0	default	1	24	0.0248089	4.21528	0.22413	0.511432	0.436268	0.177042	0.00950633	0.0545339
P15372	1	burg	1	24.541	0.427573	15.7658	4.20761	0.511377	0.436204	0.107904	0.00951329	0.0545339
Q9W0Q3	0	default	1	24	0.0222979	4.34604	0.0890667	0.510768	0.435502	0.445803	0.00959058	0.0545339
Q9V3K9	1	yule-walker	1	24.7438	0.0920106	16.5972	1.52689	0.510465	0.435152	0.0986568	0.00962933	0.0545339
Q9VLL4	0	default	1	24	0.0360586	16.2361	0.122485	0.51041	0.435088	0.603409	0.00963636	0.0545339
A0A0B4KEG0	0	default	1	24	0.0374212	16.2989	0.478361	0.510358	0.435028	0.146054	0.00964304	0.0545339
A0A0B4KHZ4	0	default	1	24	0.155147	15.9986	2.64644	0.509907	0.434509	0.12074	0.0097008	0.0545339
Q9VUR4	1	yule-walker	1	24.1452	0.0385641	4.52841	0.200433	0.509875	0.434471	0.374669	0.00970501	0.0545339
Q9U6R9	0	default	1	24	0.153218	4.62671	2.22531	0.509823	0.434412	0.140209	0.00971163	0.0545339
Q9U9Q4	0	default	1	24	0.0918411	4.53309	0.809105	0.50974	0.434315	0.209874	0.00972241	0.0545339
Q9V4C0	0	default	1	24	0.0249581	4.63642	0.139406	0.509654	0.434216	0.384689	0.0097335	0.0545339
Q9W4X9	1	yule-walker	1	25.1597	0.0168853	3.87214	0.127404	0.509595	0.434148	0.264201	0.00974104	0.0545339
Q7KIS4	0	default	1	24	0.0101357	15.3934	0.139497	0.509194	0.433685	0.092586	0.00979302	0.0545339
Q9VE31	0	default	1	24	0.0167933	4.41629	0.151154	0.5091	0.433577	0.177615	0.00980519	0.0545339
Q9VD26	0	default	1	24	0.0232936	4.40215	0.234707	0.509085	0.433559	0.214744	0.00980716	0.0545339
Q9W5Y0	0	default	1	24	0.0596852	16.5261	0.325264	0.509071	0.433544	0.313177	0.00980891	0.0545339
A8JRE3	0	default	1	24	0.0590508	15.9933	1.18097	0.508929	0.43338	0.107064	0.00982738	0.0545339
Q9VF28	0	default	1	24	0.0278338	5.0723	0.343625	0.508867	0.433309	0.148815	0.0098354	0.0545339
M9PEU1	0	default	1	24	0.0294928	4.27223	0.208991	0.508722	0.43314	0.250394	0.00985438	0.0545339
Q9VEV7	0	default	1	24	0.0250123	4.86147	0.254269	0.508719	0.433137	0.181117	0.00985474	0.0545339
Q9VGA1	0	default	1	24	0.0217528	17.1298	0.31816	0.508632	0.433037	0.1414	0.00986608	0.0545339
Q9VN71	0	default	1	24	0.033745	3.58312	0.241017	0.50863	0.433034	0.174535	0.0098664	0.0545339
A1Z935	1	yule-walker	1	24.1452	0.0953838	4.29649	0.502041	0.508623	0.433027	0.364715	0.00986723	0.0545339
A0A0B4KF69	0	default	1	24	0.0292586	4.38546	0.272807	0.508507	0.432892	0.174611	0.00988243	0.0545339
O02193	0	default	1	24	0.0129785	16.4792	0.0746972	0.508379	0.432745	0.352651	0.0098991	0.0545339
Q9VNF9	1	yule-walker	1	25.1597	0.0392618	3.19478	0.186425	0.508327	0.432685	0.428533	0.00990599	0.0545339
Q9W294	1	yule-walker	1	24.1452	0.0655338	16.1821	0.330191	0.508182	0.432518	0.372649	0.00992491	0.0545339
Q9VCI0	1	yule-walker	1	24.7438	0.0381637	16.4731	0.116108	0.508084	0.432405	0.684325	0.00993782	0.0545339
Q8IP45	1	yule-walker	1	24.1452	0.0471934	16.2141	0.515122	0.508043	0.432357	0.174758	0.00994324	0.0545339
A1Z8G7	1	yule-walker	1	24.541	0.00783931	4.15887	0.0309631	0.50797	0.432273	0.559044	0.00995284	0.0545339
Q9W0R0	1	yule-walker	1	24.3415	0.0340812	4.30213	0.282156	0.50796	0.432262	0.24179	0.00995405	0.0545339
Q9VG51	1	yule-walker	1	24.7438	0.02228	16.1175	0.282637	0.507947	0.432247	0.154585	0.0099558	0.0545339
E2QD98	1	yule-walker	1	24.1452	0.148128	4.26015	1.43775	0.507831	0.432112	0.191661	0.00997113	0.0545339
Q9W0D3	0	default	1	24	0.0246183	16.5002	0.149302	0.507776	0.43205	0.332065	0.0099783	0.0545339
Q9W3C4	1	yule-walker	1	24.1452	0.0960567	4.297	1.32602	0.507696	0.431957	0.158137	0.00998889	0.0545339
Q9VAP8	0	default	1	24	0.00883029	16.668	0.0526345	0.507629	0.43188	0.298249	0.00999767	0.0545339
B7YZU1	1	yule-walker	1	24.1452	0.02382	4.53597	0.113933	0.507577	0.431819	0.385889	0.0100046	0.0545339
A1Z6P3	1	yule-walker	1	24.1452	0.0704043	4.38626	1.15501	0.507495	0.431725	0.141849	0.0100154	0.0545339
Q24113	1	yule-walker	1	24.7438	0.0392741	16.3035	0.0932032	0.507472	0.431698	0.867577	0.0100185	0.0545339
P29413	0	default	1	24	0.177719	4.68513	3.18845	0.507428	0.431648	0.105109	0.0100242	0.0545339
Q9W429	0	default	1	24	0.0456686	4.66148	0.142738	0.507269	0.431464	0.629028	0.0100453	0.0545339
Q8IQ73	0	default	1	24	0.0110191	16.1542	0.0508038	0.50716	0.431338	0.451375	0.0100598	0.0545339
P83548	0	default	1	24	0.0164308	16.7654	0.0773714	0.507149	0.431326	0.47765	0.0100613	0.0545339
Q9VFB7	1	yule-walker	1	24.1452	0.0225348	4.36821	0.116712	0.507016	0.431172	0.364791	0.0100789	0.0545339
Q9VS97	1	yule-walker	1	24.541	0.0446661	16.3048	0.250138	0.506981	0.431131	0.3424	0.0100836	0.0545339
Q9VIH3	0	default	1	24	0.0654065	17.0028	1.08237	0.506957	0.431104	0.0766644	0.0100868	0.0545339
Q9VTL0	1	yule-walker	1	25.8103	0.0168777	15.9984	0.276794	0.506894	0.431032	0.134708	0.0100951	0.0545339
Q7KUT2	1	yule-walker	1	24.1452	0.182624	16.4426	1.84279	0.50675	0.430866	0.203026	0.0101142	0.0545339
Q9W4P5	0	default	1	24	0.187251	4.57678	2.52647	0.506698	0.430806	0.132554	0.0101212	0.0545339
Q9W2M9	0	default	1	24	0.0198609	16.5416	0.0948654	0.506623	0.430719	0.395024	0.0101312	0.0545339
Q9VFR0	0	default	1	24	0.0198527	4.65701	0.201735	0.506603	0.430696	0.172551	0.0101339	0.0545339
Q9VYI3	0	default	1	24	0.0237298	16.3627	0.238579	0.506541	0.430625	0.163934	0.0101421	0.0545339
Q9VMU5	0	default	1	24	0.0395408	16.1529	0.235401	0.506422	0.430487	0.307759	0.0101581	0.0545339
Q9VFI0	0	default	1	24	0.00340139	16.3204	0.0157273	0.506391	0.430451	0.378799	0.0101623	0.0545339
O97182	1	yule-walker	1	24.95	0.1203	16.0722	0.568772	0.506356	0.430411	0.41549	0.0101669	0.0545339
Q9VFS1	1	yule-walker	1	24.3415	0.108844	4.23733	1.06426	0.506328	0.430378	0.19461	0.0101708	0.0545339
Q9VE10	1	yule-walker	1	24.541	0.0324246	4.18534	0.0968293	0.506252	0.430291	0.6151	0.0101808	0.0545339
E1JHR0	1	yule-walker	1	24.3415	0.0271285	16.337	0.235048	0.505923	0.429911	0.222328	0.010225	0.0545339
Q9W254	0	default	1	24	0.0398847	5.28281	0.487777	0.505915	0.429902	0.173465	0.0102261	0.0545339
Q9W490	0	default	1	24	0.0409404	16.6504	0.165753	0.505907	0.429893	0.429209	0.0102272	0.0545339
P05130	0	default	1	24	0.122394	16.5233	2.30932	0.505884	0.429866	0.104044	0.0102303	0.0545339
P55828	0	default	1	24	0.0533429	16.3597	0.468163	0.505779	0.429746	0.182734	0.0102444	0.0545339
Q9V3Y2	0	default	1	24	0.0297185	4.75941	0.415548	0.505352	0.429252	0.150842	0.0103021	0.0545339
Q9VD29	0	default	1	24	0.0445435	4.72484	0.683106	0.505037	0.428889	0.136665	0.0103448	0.0545339
Q9VFM0	1	yule-walker	1	24.541	0.0267805	16.354	0.128436	0.504982	0.428826	0.427223	0.0103522	0.0545339
Q9VVI0	0	default	1	24	0.0391174	4.84523	0.144497	0.50485	0.428674	0.513607	0.0103702	0.0545339
P46150	0	default	1	24	0.270456	17.0315	5.36648	0.504814	0.428631	0.10068	0.0103752	0.0545339
Q9V3C8	1	yule-walker	1	24.541	0.00568972	16.0943	0.0390421	0.504795	0.428609	0.373049	0.0103778	0.0545339
Q9VYL1	1	yule-walker	1	24.1452	0.0135921	4.55494	0.0591185	0.504766	0.428576	0.459733	0.0103817	0.0545339
Q9W581	1	yule-walker	1	24.541	0.0347029	4.20196	0.179902	0.504712	0.428514	0.319116	0.0103891	0.0545339
Q9VEP6	0	default	1	24	0.14642	16.5144	1.11798	0.504478	0.428243	0.23813	0.010421	0.0545339
P54397	0	default	1	24	0.0324784	15.7616	0.548585	0.504243	0.427972	0.0989782	0.0104532	0.0545339
Q9VSK4	0	default	1	24	0.158751	16.667	1.6887	0.504168	0.427886	0.17218	0.0104634	0.0545339
Q9VNC1	0	default	1	24	0.0323992	4.9387	0.492536	0.504028	0.427725	0.109438	0.0104826	0.0545339
E1JIZ4	0	default	1	24	0.366395	4.47917	5.96928	0.503966	0.427654	0.100932	0.0104911	0.0545339
Q9VHG1	0	default	1	24	0.0848013	16.4518	0.505897	0.503919	0.427599	0.346459	0.0104976	0.0545339
P23696	0	default	1	24	0.0935328	4.11356	0.96364	0.503784	0.427443	0.20566	0.0105162	0.0545339
Q9VMU4	0	default	1	24	0.0324734	3.79274	0.51293	0.503718	0.427367	0.13747	0.0105253	0.0545339
P54367	1	yule-walker	1	24.541	0.106918	15.9599	0.758078	0.503709	0.427357	0.258731	0.0105265	0.0545339
Q7KN62	1	yule-walker	1	24.3415	0.208877	16.0023	4.46669	0.503628	0.427263	0.0961503	0.0105377	0.0545339
Q9VSD6	0	default	1	24	0.0321529	5.65549	1.26163	0.503564	0.427189	0.0605217	0.0105466	0.0545339
Q8I0P1	0	default	1	24	0.00726584	5.01929	0.0349856	0.503445	0.427052	0.364625	0.010563	0.0545339
Q9Y1A7	1	yule-walker	1	24.541	0.0165953	15.9251	0.0927771	0.503392	0.426991	0.380177	0.0105703	0.0545339
P05990	0	default	1	24	0.0327288	16.9932	0.937754	0.503288	0.426871	0.0523127	0.0105847	0.0545339
Q9VB79	0	default	1	24	0.0158945	5.0209	0.372804	0.503273	0.426853	0.0636826	0.0105869	0.0545339
Q9V3Z4	0	default	1	24	0.0764775	5.13704	2.00163	0.503178	0.426744	0.0570195	0.0106	0.0545339
Q9VGC3	0	default	1	24	0.0119076	4.50563	0.0450445	0.503164	0.426728	0.439943	0.0106019	0.0545339
Q7JRM9	0	default	1	24	0.0209308	16.8043	0.0830872	0.503112	0.426668	0.491982	0.0106091	0.0545339
Q9VFN9	1	yule-walker	1	24.7438	0.0170051	4.87671	0.221583	0.503073	0.426623	0.145305	0.0106145	0.0545339
A1Z9M2	0	default	1	24	0.0398751	4.39197	0.897826	0.503049	0.426595	0.070429	0.0106179	0.0545339
P55035	0	default	1	24	0.038449	16.278	0.463419	0.502865	0.426383	0.180403	0.0106434	0.0545339
Q9VHG4	0	default	1	24	0.0442414	4.43728	0.226285	0.502858	0.426375	0.351185	0.0106444	0.0545339
Q9VR38	0	default	1	24	0.0206659	16.8717	0.192749	0.502857	0.426374	0.190412	0.0106445	0.0545339
Q9VKJ0	0	default	1	24	0.0506234	16.3642	0.202835	0.502833	0.426346	0.507763	0.0106479	0.0545339
Q9V576	0	default	1	24	0.0112481	4.07476	0.0496013	0.502811	0.426321	0.45464	0.010651	0.0545339
Q9VEK6	0	default	1	24	0.017308	17.0985	0.0586924	0.502776	0.42628	0.626717	0.0106559	0.0545339
Q9VLQ1	0	default	1	24	0.0321203	4.87611	0.305178	0.502771	0.426275	0.192344	0.0106565	0.0545339
P25822	1	yule-walker	1	24.3415	0.0342556	16.767	0.0983667	0.502695	0.426186	0.716335	0.0106672	0.0545339
Q0E8V7	1	yule-walker	1	24.3415	0.0686266	16.2707	0.486151	0.50263	0.426112	0.307137	0.0106762	0.0545339
Q9VWS1	0	default	1	24	0.0656009	16.4809	0.274877	0.502622	0.426103	0.494177	0.0106773	0.0545339
P06742	1	yule-walker	1	24.3415	0.145954	4.07592	0.899548	0.502621	0.426101	0.293722	0.0106775	0.0545339
A0A0B4K6L3	0	default	1	24	0.0353555	4.65318	0.626114	0.502586	0.426061	0.0964198	0.0106824	0.0545339
P13678	0	default	1	24	0.100217	4.95651	1.55885	0.50256	0.426031	0.0990745	0.010686	0.0545339
Q9VL22	0	default	1	24	0.0588578	4.37204	0.320173	0.50256	0.426031	0.356357	0.010686	0.0545339
Q7K4T8	1	yule-walker	1	24.1452	0.0215364	4.46083	0.301598	0.502527	0.425992	0.159824	0.0106906	0.0545339
O44434	0	default	1	24	0.0557206	16.4708	0.483399	0.502492	0.425953	0.211188	0.0106955	0.0545339
Q9VYV4	0	default	1	24	0.0398667	5.00792	0.470257	0.502468	0.425925	0.150981	0.0106988	0.0545339
P08761	0	default	1	24	0.0171942	4.56177	0.0889857	0.502429	0.42588	0.430743	0.0107043	0.0545339
Q02427	0	default	1	24	0.0758184	16.1623	0.969059	0.502284	0.425712	0.153624	0.0107246	0.0545339
A1ZBR1	0	default	1	24	0.0569356	4.40316	0.236134	0.50205	0.425442	0.49961	0.0107574	0.0545339
Q9W1F5	0	default	1	24	0.0126491	5.42461	0.10927	0.502043	0.425434	0.278432	0.0107585	0.0545339
Q9VCS2	1	yule-walker	1	24.1452	0.0896107	16.7028	0.598344	0.501993	0.425376	0.285261	0.0107655	0.0545339
M9PDW8	1	yule-walker	1	24.1452	0.177062	4.68299	3.67249	0.50196	0.425339	0.101449	0.01077	0.0545339
Q95SH2	0	default	1	24	0.0456522	15.1399	0.791871	0.50193	0.425304	0.0847871	0.0107743	0.0545339
Q7JRH5	0	default	1	24	0.00992953	16.7846	0.0271365	0.501923	0.425296	0.775772	0.0107752	0.0545339
E1JJE6	1	yule-walker	1	24.3415	0.11707	15.5751	2.21844	0.501849	0.42521	0.0875514	0.0107857	0.0545339
Q8MM24	0	default	1	24	0.0606389	16.4124	0.145608	0.501807	0.425162	0.769336	0.0107916	0.0545339
Q9VHB8	0	default	1	24	0.0504824	4.77342	0.573944	0.501703	0.425042	0.185517	0.0108063	0.0545339
Q8IMF4	0	default	1	24	0.0159818	16.8139	0.132979	0.501685	0.425021	0.179622	0.0108088	0.0545339
Q9VXQ8	0	default	1	24	0.0409001	4.3466	0.248895	0.501646	0.424976	0.331402	0.0108142	0.0545339
Q9VP46	1	yule-walker	1	25.3729	0.0365488	16.0063	0.240069	0.501631	0.424959	0.353828	0.0108164	0.0545339
Q9VDE6	0	default	1	24	0.0413008	16.7106	0.467308	0.501616	0.424942	0.186943	0.0108185	0.0545339
C0HK94	1	yule-walker	1	24.1452	0.111045	4.3712	0.308349	0.501471	0.424774	0.717233	0.010839	0.0545339
P41093	0	default	1	24	0.0908444	3.85602	1.93398	0.501393	0.424684	0.0726066	0.01085	0.0545339
Q9VVX5	0	default	1	24	0.0284547	4.7169	0.137411	0.501151	0.424405	0.37761	0.0108843	0.0545339
Q9VQG4	1	mle	1	20.5068	0.0356047	8.71906	1.20937	0.50109	0.424334	0.0351075	0.0108929	0.0545339
Q9VK25	0	default	1	24	0.0391712	5.00284	0.706099	0.501054	0.424293	0.0678881	0.0108981	0.0545339
Q9VXV1	0	default	1	24	0.0116784	4.42763	0.0418811	0.501003	0.424234	0.5974	0.0109053	0.0545339
P41900	1	yule-walker	1	24.541	0.0251667	16.3828	0.133744	0.500875	0.424086	0.398037	0.0109235	0.0545339
P48462	0	default	1	24	0.0646746	16.7456	0.880516	0.500796	0.423995	0.150839	0.0109347	0.0545339
Q7K127	0	default	1	24	0.0653377	4.50825	1.23396	0.500784	0.423982	0.121388	0.0109364	0.0545339
Q9W136	0	default	1	24	0.02325	16.6318	0.379842	0.50075	0.423942	0.138798	0.0109413	0.0545339
Q8SWR8	0	default	1	24	0.0295664	16.251	0.463542	0.500605	0.423775	0.142438	0.0109619	0.0545339
Q7KLW9	0	default	1	24	0.0519241	5.07862	0.82143	0.500557	0.423719	0.120085	0.0109688	0.0545339
P91931	0	default	1	24	0.0141975	16.1633	0.0398394	0.500535	0.423694	0.640301	0.010972	0.0545339
P25991	0	default	1	24	0.0329182	16.4524	0.247556	0.500496	0.423649	0.253665	0.0109775	0.0545339
Q04047	0	default	1	24	0.0775954	5.10556	1.74621	0.500346	0.423476	0.0826259	0.010999	0.0545339
M9NF14	0	default	1	24	0.0176791	15.7269	1.19425	0.500243	0.423357	0.0371087	0.0110137	0.0545339
Q9VLB7	1	yule-walker	1	24.95	0.41056	3.63619	5.01621	0.500219	0.42333	0.154592	0.0110171	0.0545339
Q9VD68	1	yule-walker	1	24.541	0.0605825	16.903	0.426774	0.500196	0.423304	0.217289	0.0110204	0.0545339
Q9W2V9	0	default	1	24	0.027544	15.9777	0.410303	0.500191	0.423297	0.160744	0.0110212	0.0545339
Q7K4Q5	0	default	1	24	0.0758278	15.9958	0.915054	0.500053	0.423138	0.181516	0.011041	0.0545339
O77460	1	yule-walker	1	24.541	0.213382	16.709	2.38753	0.499923	0.422988	0.147988	0.0110596	0.0545339
Q9VAG5	1	yule-walker	1	24.3415	0.0205009	16.027	0.0758251	0.49989	0.42295	0.556016	0.0110644	0.0545339
Q7JV69	0	default	1	24	0.0255348	3.98821	0.159201	0.499868	0.422924	0.288803	0.0110675	0.0545339
Q9VIH1	1	yule-walker	1	24.3415	0.0283128	15.9813	0.223328	0.499818	0.422867	0.24497	0.0110746	0.0545339
Q9VB17	0	default	1	24	0.0152389	2.56678	0.408135	0.499806	0.422853	0.0575398	0.0110764	0.0545339
P33085	0	default	1	24	0.0132755	15.2463	0.180705	0.499778	0.422821	0.102432	0.0110804	0.0545339
E1JIW3	0	default	1	24	0.0620477	3.06093	0.243708	0.499761	0.422801	0.636338	0.011083	0.0545339
A8DRW0	0	default	1	24	0.138454	4.57517	0.927483	0.499739	0.422776	0.304095	0.0110861	0.0545339
O16043	0	mle	1	21.5396	0.0462053	12.5212	1.739	0.49967	0.422696	0.0312166	0.0110961	0.0545339
Q9VT70	0	default	1	24	0.00368295	4.52615	0.0268769	0.499594	0.422608	0.199753	0.011107	0.0545339
Q8SYS7	0	default	1	24	0.0257344	16.3881	0.179136	0.499567	0.422577	0.282156	0.0111109	0.0545339
Q9W4V8	0	default	1	24	0.0740151	4.47643	1.09566	0.499521	0.422524	0.119935	0.0111175	0.0545339
Q9W0S6	0	default	1	24	0.0213982	16.9935	0.264244	0.499483	0.42248	0.138697	0.0111231	0.0545339
Q9V4C4	1	yule-walker	1	24.7438	0.0827602	3.66547	0.64039	0.499477	0.422473	0.221059	0.0111239	0.0545339
Q9VIV2	0	default	1	24	0.0324776	16.1216	0.402194	0.499421	0.422409	0.176115	0.011132	0.0545339
Q7K3W4	1	yule-walker	1	24.7438	0.0570805	4.0142	0.791536	0.499365	0.422344	0.11518	0.0111401	0.0545339
Q9VC87	1	yule-walker	1	24.7438	0.0326672	16.4649	0.23006	0.499323	0.422296	0.310985	0.0111461	0.0545339
Q9VZ07	0	default	1	24	0.00842955	16.6493	0.0217111	0.499246	0.422206	0.732805	0.0111573	0.0545339
Q24179	0	default	1	24	0.0241867	4.63371	0.440424	0.49913	0.422073	0.0954458	0.0111741	0.0545339
Q9VHJ4	0	default	1	24	0.0249281	16.409	0.0950407	0.499022	0.421948	0.535385	0.0111898	0.0545339
Q9VG92	0	default	1	24	0.0315698	16.5259	0.0804347	0.498987	0.421908	0.773866	0.0111949	0.0545339
Q9VAJ4	0	default	1	24	0.0667217	4.20373	0.325571	0.498911	0.42182	0.3592	0.011206	0.0545339
A0A0B4K6E2	0	default	1	24	0.0307297	5.11268	1.13982	0.498904	0.421813	0.0716997	0.0112069	0.0545339
Q9W1F2	1	yule-walker	1	24.3415	0.0647132	4.17242	0.476618	0.498886	0.421792	0.262623	0.0112095	0.0545339
Q4AB27	0	default	1	24	0.0189378	16.9046	0.102705	0.498661	0.421532	0.330067	0.0112423	0.0545339
Q9XZ63	0	default	1	24	0.0939801	4.62409	0.73987	0.498496	0.421342	0.221615	0.0112663	0.0545339
Q8IRI6	0	default	1	24	0.0153316	2.80201	0.162234	0.498434	0.42127	0.175119	0.0112754	0.0545339
Q9V595	1	yule-walker	1	24.1452	0.0504608	4.22937	0.74597	0.498409	0.421242	0.119337	0.011279	0.0545339
Q9VFS4	0	default	1	24	0.00634415	4.80171	0.0248863	0.498381	0.421209	0.399936	0.0112832	0.0545339
Q0E8G6	0	default	1	24	0.0506085	15.8442	0.429417	0.498221	0.421024	0.245064	0.0113066	0.0545339
Q9VTX8	1	yule-walker	1	24.3415	0.0482896	4.00399	0.121321	0.498169	0.420964	0.778701	0.0113142	0.0545339
P48602	0	default	1	24	0.274182	4.67878	6.10502	0.498094	0.420878	0.0819368	0.0113251	0.0545339
Q9VDV3	0	default	1	24	0.0256447	15.8618	0.261526	0.497797	0.420535	0.200474	0.0113688	0.0545339
Q8I725	1	yule-walker	1	25.1597	0.104776	16.7102	0.88042	0.497753	0.420484	0.280191	0.0113753	0.0545339
M9PFR6	0	default	1	24	0.018648	15.395	0.626731	0.497541	0.42024	0.0632294	0.0114065	0.0545339
Q9VB51	1	yule-walker	1	24.541	0.0129947	16.2218	0.0293506	0.497345	0.420014	0.850325	0.0114354	0.0545339
Q9VUL1	0	default	1	24	0.0406324	4.38552	0.153674	0.497248	0.419901	0.499524	0.0114499	0.0545339
Q9VRP4	0	default	1	24	0.043786	5.01785	0.317758	0.497178	0.419821	0.253645	0.0114602	0.0545339
Q9W2L6	0	default	1	24	0.215069	4.1751	3.31404	0.497166	0.419807	0.111805	0.011462	0.0545339
Q8IQ31	1	yule-walker	1	24.95	0.0465135	3.93706	0.198496	0.497157	0.419796	0.459626	0.0114633	0.0545339
Q9NBK5	1	yule-walker	1	24.3415	0.0780959	4.18662	0.84263	0.497103	0.419735	0.158376	0.0114713	0.0545339
Q9VE50	0	default	1	24	0.0135293	16.3284	0.0823613	0.497017	0.419635	0.358054	0.0114841	0.0545339
A0A0B4KF25	0	default	1	24	0.0129858	4.99568	0.19488	0.497017	0.419635	0.0936666	0.0114841	0.0545339
Q7JZB1	0	default	1	24	0.034612	4.70855	0.383506	0.496961	0.41957	0.163185	0.0114924	0.0545339
Q9VCY3	1	yule-walker	1	24.7438	0.05535	4.27501	0.63228	0.496857	0.41945	0.160764	0.0115079	0.0545339
Q95T08	0	default	1	24	0.0138501	15.9728	0.0459236	0.496787	0.41937	0.732017	0.0115182	0.0545339
Q9W3C7	1	yule-walker	1	24.1452	0.0275858	16.5534	0.0878562	0.496588	0.41914	0.615924	0.0115479	0.0545339
Q9VNH6	0	default	1	24	0.0181542	6.30702	0.554784	0.496559	0.419107	0.0473945	0.0115522	0.0545339
Q8IPM8	0	default	1	24	0.133158	16.2222	1.58907	0.496546	0.419092	0.1858	0.0115541	0.0545339
Q9VUY1	0	default	1	24	0.0279282	4.92949	0.258135	0.496405	0.418929	0.205929	0.0115752	0.0545339
Q24298	0	default	1	24	0.141493	16.7346	1.91619	0.49639	0.418912	0.166045	0.0115774	0.0545339
Q7K0E3	0	default	1	24	0.0347318	16.6491	0.349925	0.496206	0.418699	0.213111	0.011605	0.0545339
A0A0B4K7Q6	0	default	1	24	0.0424394	16.2994	0.355515	0.496152	0.418637	0.239642	0.0116131	0.0545339
Q9VS29	0	default	1	24	0.0399617	16.4431	0.238702	0.496146	0.41863	0.334945	0.0116139	0.0545339
Q95NU8	0	default	1	24	0.0540809	4.63696	0.844312	0.496139	0.418622	0.105841	0.011615	0.0545339
Q9VCD9	0	default	1	24	0.0140869	15.846	0.425601	0.495826	0.418261	0.0764726	0.011662	0.0545339
M9PHT1	0	default	1	24	0.0113726	16.2129	0.104465	0.495601	0.418001	0.20581	0.0116959	0.0545339
Q9VLK4	0	default	1	24	0.0292207	16.8407	0.210654	0.495503	0.417888	0.242167	0.0117107	0.0545339
Q9VMX1	0	default	1	24	0.0791064	16.5386	0.530276	0.495496	0.41788	0.301743	0.0117117	0.0545339
Q9VLU6	0	default	1	24	0.0255724	4.47488	0.309108	0.495344	0.417705	0.124622	0.0117346	0.0545339
Q9W555	0	default	1	24	0.0926047	4.68291	1.45205	0.495307	0.417662	0.13073	0.0117403	0.0545339
Q9XZ12	1	yule-walker	1	24.3415	0.00706168	4.14976	0.0186981	0.495241	0.417586	0.63822	0.0117502	0.0545339
Q8T017	0	default	1	24	0.0424915	16.4832	0.2838	0.495205	0.417545	0.270511	0.0117556	0.0545339
Q9VND8	0	default	1	24	0.0221234	4.92908	0.400932	0.494854	0.417139	0.129061	0.011809	0.0545339
Q8IQ56	0	default	1	24	0.0727481	4.50025	0.405554	0.494771	0.417044	0.376151	0.0118215	0.0545339
Q9VX77	0	default	1	24	0.0477059	16.3168	0.319716	0.494728	0.416994	0.319969	0.0118281	0.0545339
Q9V4A1	0	default	1	24	0.0225091	4.44792	0.0953551	0.494714	0.416978	0.385874	0.0118302	0.0545339
Q9VP80	0	default	1	24	0.0565789	4.57956	0.269396	0.494472	0.416699	0.442559	0.011867	0.0545339
P83094	0	default	1	24	0.0510544	16.8286	0.384913	0.494441	0.416663	0.271608	0.0118717	0.0545339
Q9VWG3	0	default	1	24	0.258961	16.5602	2.40194	0.494438	0.41666	0.158044	0.0118722	0.0545339
Q9W4Z2	0	default	1	24	0.0350751	4.89949	0.151834	0.494329	0.416534	0.46358	0.0118888	0.0545339
Q9VLI4	1	yule-walker	1	24.7438	0.0208363	4.3801	0.122336	0.494086	0.416253	0.332823	0.0119261	0.0545339
Q9VAS2	1	yule-walker	1	24.1452	0.0341803	16.5345	0.297357	0.493995	0.416148	0.228344	0.01194	0.0545339
A0A0B4K6M2	1	yule-walker	1	25.1597	0.0249767	15.6766	0.224689	0.493845	0.415975	0.208146	0.0119631	0.0545339
A0A0B4KI23	0	default	1	24	0.0606024	4.25513	0.853685	0.493827	0.415954	0.116871	0.0119659	0.0545339
Q9VHJ2	0	default	1	24	0.0295806	16.3417	0.155299	0.493783	0.415904	0.392779	0.0119725	0.0545339
Q9W1N4	0	default	1	24	0.0305375	4.63643	0.122896	0.493773	0.415892	0.475872	0.0119742	0.0545339
Q9VAC9	0	default	1	24	0.0811736	4.59716	0.424281	0.493665	0.415767	0.396198	0.0119908	0.0545339
Q7KUX2	0	default	1	24	0.0611244	16.5227	0.575684	0.493651	0.415751	0.206465	0.0119929	0.0545339
Q9W228	0	default	1	24	0.0105023	17.0943	0.0371659	0.493529	0.41561	0.549934	0.0120117	0.0545339
A0A0B4LHI9	0	default	1	24	0.0448422	16.4106	0.569441	0.493505	0.415583	0.14345	0.0120154	0.0545339
A0A0B4JD97	0	default	1	24	0.0295461	16.0951	0.402986	0.493417	0.415482	0.171885	0.0120289	0.0545339
Q7K566	0	default	1	24	0.0413819	4.70356	0.338792	0.493374	0.415431	0.251145	0.0120356	0.0545339
P54622	1	yule-walker	1	25.1597	0.024613	16.404	0.160712	0.493186	0.415215	0.333696	0.0120647	0.0545339
Q9VS39	0	default	1	24	0.0146948	4.43537	0.316366	0.493058	0.415067	0.131096	0.0120844	0.0545339
Q9VL10	1	yule-walker	1	24.1452	0.023877	4.03165	0.217097	0.493056	0.415065	0.185895	0.0120848	0.0545339
Q9VSN3	1	yule-walker	1	24.3415	0.164289	4.46376	1.89457	0.492912	0.414898	0.146078	0.0121072	0.0545339
Q9VC66	1	yule-walker	1	24.1452	0.0349877	15.7914	0.427272	0.492837	0.414812	0.160267	0.0121187	0.0545339
Q9VMX4	0	default	1	24	0.0565641	16.2964	0.567242	0.492714	0.41467	0.193045	0.0121379	0.0545339
Q9VCG4	0	default	1	24	0.00567685	5.37454	0.0491867	0.492668	0.414617	0.211072	0.012145	0.0545339
P13469	1	yule-walker	1	24.541	0.0750833	16.635	1.00304	0.492617	0.414558	0.147336	0.0121529	0.0545339
Q9VNH2	0	default	1	24	0.00998414	5.73471	0.0939623	0.492583	0.414519	0.211095	0.0121583	0.0545339
Q9VKB9	0	default	1	24	0.0147392	4.27726	0.0825035	0.492539	0.414468	0.34752	0.0121651	0.0545339
Q9VBP9	0	default	1	24	0.0403567	16.5163	1.15874	0.492535	0.414463	0.0667742	0.0121658	0.0545339
P19889	1	yule-walker	1	24.7438	0.251912	3.85828	1.80147	0.492521	0.414447	0.259798	0.012168	0.0545339
Q9VKF0	0	default	1	24	0.0244163	16.7476	0.265862	0.492509	0.414434	0.227735	0.0121697	0.0545339
Q03427	0	default	1	24	0.313805	16.5585	4.41265	0.492439	0.414353	0.145035	0.0121807	0.0545339
Q9VYV6	0	default	1	24	0.0165807	17.2328	0.392721	0.49222	0.4141	0.0875697	0.0122149	0.0545339
Q9VA29	0	default	1	24	0.0146322	4.52788	0.0569499	0.492219	0.414099	0.482634	0.012215	0.0545339
Q9VYF0	0	default	1	24	0.00807067	5.00567	0.109575	0.492153	0.414023	0.0836228	0.0122254	0.0545339
P09478	0	default	1	24	0.0646691	16.5385	0.142143	0.492149	0.414019	0.911269	0.012226	0.0545339
Q7YTY6	1	yule-walker	1	24.541	0.101411	16.4513	0.336809	0.492025	0.413875	0.640135	0.0122454	0.0545339
Q9W4J7	0	default	1	24	0.0186023	16.7864	0.188863	0.491971	0.413812	0.163043	0.012254	0.0545339
Q8IMC6	1	yule-walker	1	24.3415	0.0483277	4.0845	0.475127	0.491874	0.4137	0.216408	0.0122692	0.0545339
Q9VDI5	1	yule-walker	1	24.7438	0.0346305	15.6888	0.320342	0.491861	0.413686	0.218802	0.0122712	0.0545339
Q9VTU3	1	yule-walker	1	24.3415	0.0402295	16.078	0.38225	0.491737	0.413543	0.236235	0.0122906	0.0545339
Q8IR92	1	yule-walker	1	24.7438	0.059949	4.11994	0.412454	0.491656	0.413449	0.287076	0.0123034	0.0545339
A0A0B4KGW3	1	yule-walker	1	24.1452	0.0327971	16.3873	0.14916	0.491577	0.413359	0.472792	0.0123158	0.0545339
Q9VHL1	1	yule-walker	1	24.1452	0.0334267	4.50267	0.127851	0.49154	0.413316	0.563865	0.0123216	0.0545339
Q0E8U4	0	default	1	24	0.0202546	16.5404	0.261148	0.491518	0.413289	0.153629	0.0123252	0.0545339
Q9VCE7	0	default	1	24	0.0392285	4.81327	0.358805	0.491454	0.413216	0.217816	0.0123352	0.0545339
Q9Y171	0	default	1	24	0.0903139	16.2701	0.636481	0.491375	0.413125	0.238837	0.0123477	0.0545339
Q8SZU6	0	default	1	24	0.027244	17.2508	0.313532	0.491273	0.413008	0.177792	0.0123637	0.0545339
Q9VXY9	0	default	1	24	0.0114113	5.02122	0.0662041	0.491166	0.412883	0.277986	0.0123808	0.0545339
Q9VEJ1	0	default	1	24	0.0182234	16.1139	0.172631	0.490953	0.412638	0.202195	0.0124144	0.0545339
Q7JWF7	0	default	1	24	0.034798	17.555	0.143656	0.490878	0.412551	0.456143	0.0124263	0.0545339
Q8SX54	0	default	1	24	0.0239046	3.61988	0.279498	0.490796	0.412457	0.145899	0.0124393	0.0545339
O77051	0	default	1	24	0.00696073	4.75429	0.0320738	0.490769	0.412426	0.455105	0.0124436	0.0545339
P17719	0	default	1	24	0.0338069	16.9484	0.101023	0.490615	0.412249	0.669733	0.012468	0.0545339
Q9VYQ9	0	default	1	24	0.0188037	4.85998	0.131968	0.490574	0.4122	0.303497	0.0124747	0.0545339
Q9VU08	1	yule-walker	1	24.3415	0.0434004	4.20003	0.118423	0.490531	0.412152	0.718027	0.0124814	0.0545339
Q9W438	0	default	1	24	0.0170027	16.8846	0.0938958	0.490436	0.412041	0.303713	0.0124966	0.0545339
Q9VCC2	0	default	1	24	0.0481544	4.60818	0.355993	0.490238	0.411813	0.286546	0.0125282	0.0545339
P54362	0	default	1	24	0.0615614	4.71515	0.274644	0.490185	0.411752	0.441366	0.0125367	0.0545339
Q9VFB5	0	default	1	24	0.0265731	4.42288	0.0922582	0.490119	0.411676	0.561162	0.0125472	0.0545339
Q9VLP0	0	default	1	24	0.0507895	5.17138	0.549032	0.489925	0.411451	0.160238	0.0125784	0.0545339
Q9V455	0	default	1	24	0.0745654	16.3458	1.20262	0.489924	0.411451	0.118362	0.0125784	0.0545339
Q8IRD5	0	default	1	24	0.0965314	16.6562	0.25434	0.489906	0.41143	0.750064	0.0125813	0.0545339
P35832	1	yule-walker	1	24.1452	0.055998	4.29843	0.296097	0.489565	0.411037	0.379329	0.0126361	0.0545339
A1ZBR2	0	default	1	24	0.0201262	16.6667	0.215999	0.489544	0.411012	0.119618	0.0126395	0.0545339
Q8IQX3	0	default	1	24	0.0162067	4.55706	0.481883	0.489533	0.410999	0.0493512	0.0126413	0.0545339
Q9VES8	0	default	1	24	0.0320398	4.85994	0.380818	0.489491	0.410952	0.128482	0.0126479	0.0545339
Q9VFR3	0	default	1	24	0.0139072	16.6875	0.0522086	0.489401	0.410847	0.492335	0.0126625	0.0545339
Q4V625	0	default	1	24	0.0102964	4.08702	0.10355	0.489384	0.410827	0.262061	0.0126653	0.0545339
A1ZBQ4	0	default	1	24	0.0468352	4.90552	0.631837	0.488959	0.410337	0.0973056	0.0127339	0.0545339
Q9VYL5	0	default	1	24	0.0693523	16.4695	0.263725	0.488928	0.410302	0.491437	0.0127389	0.0545339
Q7PLI7	0	default	1	24	0.012178	5.06623	0.0779153	0.488857	0.410219	0.319898	0.0127505	0.0545339
Q9VCU1	0	default	1	24	0.0746372	16.4996	0.512221	0.488831	0.41019	0.275252	0.0127546	0.0545339
Q7K5M2	0	default	1	24	0.0182839	5.17424	0.142473	0.488756	0.410104	0.260844	0.0127668	0.0545339
Q9V3T8	1	yule-walker	1	24.3415	0.0561699	4.32796	0.553386	0.488728	0.41007	0.21526	0.0127715	0.0545339
P54353	1	yule-walker	1	24.1452	0.0429684	16.8713	0.639573	0.488696	0.410034	0.132391	0.0127765	0.0545339
Q7JWQ7	0	default	1	24	0.0526062	4.97093	0.808922	0.488535	0.409849	0.146222	0.0128027	0.0545339
Q9VJE4	0	default	1	24	0.0305035	16.3906	0.139355	0.488253	0.409522	0.472481	0.0128487	0.0545339
Q9I7K6	0	default	1	24	0.0363613	16.6666	0.195082	0.488188	0.409448	0.361865	0.0128593	0.0545339
Q9W265	0	default	1	24	0.0950002	16.5074	0.57624	0.488166	0.409422	0.360145	0.0128629	0.0545339
Q9VAS8	0	default	1	24	0.0283438	4.50208	0.377814	0.488163	0.409419	0.138816	0.0128634	0.0545339
Q8MSU4	0	default	1	24	0.0123449	17.2892	0.173137	0.48815	0.409404	0.135865	0.0128655	0.0545339
Q95U54	0	default	1	24	0.0656249	16.0549	0.52104	0.487979	0.409207	0.23301	0.0128935	0.0545339
Q9VCR9	0	default	1	24	0.0797122	4.30161	1.19135	0.487968	0.409194	0.151506	0.0128953	0.0545339
Q9VXX6	0	default	1	24	0.0539678	16.2998	0.432401	0.487932	0.409152	0.279018	0.0129012	0.0545339
Q0E8C8	1	yule-walker	1	24.1452	0.134804	16.6094	0.45326	0.487825	0.409029	0.621139	0.0129187	0.0545339
Q9VH14	0	default	1	24	0.0227816	4.30659	0.0689229	0.487814	0.409016	0.655534	0.0129206	0.0545339
Q8T0L3	0	default	1	24	0.0718464	16.4009	3.92198	0.487806	0.409006	0.0334231	0.0129219	0.0545339
Q9VWJ1	0	default	1	24	0.00728107	17.6275	0.0336311	0.487659	0.408837	0.421458	0.012946	0.0545339
P43332	0	default	1	24	0.0359474	16.2005	0.15638	0.487651	0.408828	0.455549	0.0129473	0.0545339
Q9V3E5	0	default	1	24	0.0486574	16.1054	0.452241	0.487643	0.408819	0.245006	0.0129485	0.0545339
Q9W436	0	default	1	24	0.0115299	6.03948	0.187767	0.487557	0.408719	0.131983	0.0129628	0.0545339
Q9GYV5	0	default	1	24	0.0064082	17.4224	0.0303668	0.487554	0.408717	0.406026	0.0129631	0.0545339
Q9VRA2	1	yule-walker	1	24.1452	0.00562883	16.0092	0.0272061	0.487424	0.408566	0.446203	0.0129847	0.0545339
Q24509	0	default	1	24	0.00885653	4.54506	0.0432284	0.487198	0.408305	0.427069	0.0130219	0.0545339
A8JNV2	0	default	1	24	0.0116579	4.44075	0.0860481	0.487103	0.408196	0.260095	0.0130376	0.0545339
Q9VQV7	0	default	1	24	0.0578297	16.4588	0.263619	0.487098	0.408189	0.432793	0.0130384	0.0545339
Q9VRM3	1	yule-walker	1	25.3729	0.0237378	16.5787	0.138529	0.487083	0.408173	0.342293	0.0130408	0.0545339
Q8INJ8	1	yule-walker	1	24.1452	0.0131473	16.0503	0.124443	0.487024	0.408105	0.222389	0.0130506	0.0545339
Q9VZ64	1	yule-walker	1	24.3415	0.0508292	16.4655	0.543467	0.486983	0.408058	0.187874	0.0130573	0.0545339
Q9W149	0	default	1	24	0.0311688	15.9226	0.165422	0.48698	0.408054	0.378394	0.0130579	0.0545339
A8DY95	0	default	1	24	0.0334751	16.2391	0.849796	0.486975	0.408048	0.0696426	0.0130587	0.0545339
Q24020	1	yule-walker	1	24.1452	0.0314185	4.24592	0.127032	0.486868	0.407924	0.473124	0.0130765	0.0545339
X4YX01	1	mle	1	20.6483	0.00506469	18.1233	0.0746231	0.486685	0.407713	0.0772769	0.0131068	0.0545339
Q7JZW2	0	default	1	24	0.0111307	4.78513	0.292296	0.486664	0.407689	0.0428772	0.0131102	0.0545339
A0A0B4KF34	0	default	1	24	0.0158672	4.69447	0.0863042	0.486663	0.407688	0.350482	0.0131105	0.0545339
P21187	0	default	1	24	0.0978293	4.47429	1.52676	0.48657	0.407581	0.112946	0.0131258	0.0545339
M9PDX8	0	default	1	24	0.163723	4.14506	3.70448	0.486511	0.407513	0.0589867	0.0131356	0.0545339
Q9VEV4	1	yule-walker	1	24.541	0.0182512	16.2614	0.0654972	0.486415	0.407402	0.583931	0.0131517	0.0545339
Q9VRY6	0	default	1	24	0.0474565	16.0808	0.611592	0.486362	0.407341	0.122947	0.0131604	0.0545339
Q9VQR9	0	burg	1	26.7321	0.0141892	0.0536168	0.499592	0.486296	0.407265	0.0312634	0.0131714	0.0545339
Q9V4D9	1	mle	1	20.094	0.0467408	9.19494	2.39173	0.48623	0.407188	0.0231657	0.0131825	0.0545339
P48612	0	default	1	24	0.00274678	14.8693	0.0264447	0.486205	0.40716	0.141677	0.0131866	0.0545339
Q9W147	1	yule-walker	1	25.1597	0.0470669	3.67599	0.364084	0.486191	0.407143	0.265057	0.013189	0.0545339
A8JNK1	0	default	1	24	0.0996627	16.3931	1.087	0.4861	0.407039	0.179181	0.0132041	0.0545339
Q9VU43	0	default	1	24	0.0332236	16.1257	0.360338	0.486075	0.40701	0.208417	0.0132083	0.0545339
Q9NEF6	0	default	1	24	0.0195329	16.6988	0.077253	0.48601	0.406935	0.542669	0.0132191	0.0545339
Q9VFJ2	0	default	1	24	0.0591442	16.7205	0.225399	0.485942	0.406856	0.559142	0.0132306	0.0545339
H9XVM9	1	yule-walker	1	24.1452	0.189883	16.3949	1.41495	0.485835	0.406733	0.268037	0.0132484	0.0545339
Q0E8H7	0	default	1	24	0.023682	15.9509	0.222725	0.485806	0.406699	0.200411	0.0132534	0.0545339
Q9VZI8	0	default	1	24	0.0431939	16.2581	0.348005	0.485704	0.406582	0.276176	0.0132704	0.0545339
A1Z992	0	default	1	24	0.190769	3.90712	3.48366	0.485434	0.40627	0.13425	0.0133159	0.0545339
Q8IMX8	1	yule-walker	1	25.3729	0.0146954	16.2522	0.0725375	0.485337	0.406158	0.418085	0.0133322	0.0545339
Q9W2S5	0	default	1	24	0.00803673	16.4931	0.0274648	0.485328	0.406148	0.578272	0.0133336	0.0545339
Q9VP18	0	default	1	24	0.0270772	16.6471	0.316756	0.485147	0.405939	0.16526	0.0133642	0.0545339
P51592	0	default	1	24	0.0223828	16.0392	0.1963	0.48512	0.405908	0.232695	0.0133686	0.0545339
Q9W4T4	0	default	1	24	0.0477438	15.9459	1.33116	0.485118	0.405905	0.0477898	0.0133691	0.0545339
A0A0B4KFZ4	0	default	1	24	0.057979	4.76322	0.916505	0.484963	0.405726	0.109103	0.0133953	0.0545339
Q9VGW9	0	default	1	24	0.0680833	16.5076	0.232854	0.484938	0.405698	0.633878	0.0133994	0.0545339
Q9VBZ8	0	default	1	24	0.00930914	5.026	0.0276401	0.48492	0.405677	0.709038	0.0134025	0.0545339
Q9VWS2	0	default	1	24	0.0160384	16.3421	0.102223	0.484898	0.405652	0.32766	0.0134061	0.0545339
Q9VW59	0	default	1	24	0.126499	16.6451	1.39654	0.484817	0.405558	0.200561	0.0134199	0.0545339
Q9VYV5	0	default	1	24	0.0197445	4.65506	0.0920034	0.484663	0.40538	0.422866	0.013446	0.0545339
Q9VN88	0	default	1	24	0.035373	15.8423	0.290657	0.484656	0.405372	0.263935	0.0134472	0.0545339
Q9VZZ5	0	default	1	24	0.0663047	4.20925	0.406562	0.484652	0.405368	0.359466	0.0134479	0.0545339
Q59E04	0	default	1	24	0.0150109	15.6516	0.157596	0.484596	0.405303	0.195975	0.0134574	0.0545339
Q0E8J0	1	yule-walker	1	24.1452	0.032656	16.1596	0.329356	0.484462	0.405148	0.184827	0.0134801	0.0545339
P25161	0	default	1	24	0.0741312	4.62481	1.94387	0.484379	0.405053	0.0840855	0.0134943	0.0545339
Q0E8W5	1	yule-walker	1	24.1452	0.0339117	16.6575	0.214279	0.484363	0.405035	0.333442	0.0134969	0.0545339
Q8IGQ3	0	default	1	24	0.0269906	5.02222	0.288125	0.484231	0.404882	0.196034	0.0135194	0.0545339
Q7JWI7	0	default	1	24	0.0250992	16.5576	0.270651	0.483913	0.404515	0.177946	0.0135737	0.0545339
Q9VK68	0	default	1	24	0.0467487	4.73646	0.121305	0.483629	0.404187	0.774693	0.0136223	0.0545339
Q7K8X7	0	default	1	24	0.12659	4.75856	1.15577	0.483521	0.404062	0.229859	0.0136409	0.0545339
Q9VN77	0	default	1	24	0.0484044	16.5128	0.229349	0.483449	0.403979	0.424586	0.0136533	0.0545339
Q9VSL6	0	default	1	24	0.00658409	4.73041	0.0408376	0.483411	0.403936	0.313081	0.0136597	0.0545339
Q9VG01	0	default	1	24	0.0498118	4.72415	0.151688	0.483374	0.403893	0.596595	0.0136661	0.0545339
Q9I7K5	1	yule-walker	1	24.7438	0.0414118	15.5215	0.622763	0.482961	0.403416	0.11702	0.0137373	0.0545339
Q86BA5	1	yule-walker	1	24.7438	0.0414118	15.5215	0.622763	0.482961	0.403416	0.11702	0.0137373	0.0545339
Q8IRE3	0	default	1	24	0.0694115	4.63305	0.187372	0.482929	0.403379	0.711758	0.0137429	0.0545339
C0HK95	1	yule-walker	1	24.1452	0.104518	4.14214	0.95011	0.482916	0.403364	0.276327	0.0137452	0.0545339
Q8SZY4	1	yule-walker	1	24.1452	0.0236321	16.5414	0.0828159	0.482722	0.403141	0.555357	0.0137786	0.0545339
Q9U1H9	0	default	1	24	0.0416823	16.6679	0.131554	0.482704	0.40312	0.654789	0.0137817	0.0545339
Q7JUN9	0	default	1	24	0.0121292	4.40427	0.119698	0.482679	0.403091	0.186956	0.0137861	0.0545339
Q9VF70	0	default	1	24	0.0326524	4.6064	0.27591	0.482631	0.403035	0.229269	0.0137944	0.0545339
P41375	0	default	1	24	0.0203654	5.32184	0.709442	0.482305	0.40266	0.0503262	0.0138509	0.0545339
Q8MQS4	0	default	1	24	0.0328968	16.465	0.371174	0.482083	0.402404	0.181812	0.0138896	0.0545339
Q9VPI6	0	default	1	24	0.051679	16.5672	0.531314	0.482071	0.40239	0.222668	0.0138917	0.0545339
Q9VHG5	0	default	1	24	0.00633528	16.2991	0.0377333	0.482042	0.402356	0.3688	0.0138968	0.0545339
Q9VEP8	0	default	1	24	0.0669125	4.23743	0.637332	0.48199	0.402296	0.195085	0.0139059	0.0545339
Q9VE46	1	yule-walker	1	24.3415	0.0555814	15.9489	0.663945	0.481949	0.402249	0.171808	0.013913	0.0545339
Q9VKS2	0	mle	1	21.234	0.00121605	17.8714	0.00753439	0.481848	0.402133	0.200117	0.0139306	0.0545339
Q8IN89	1	yule-walker	1	24.7438	0.0444512	16.0326	0.543337	0.481825	0.402106	0.17352	0.0139347	0.0545339
A0A0B7P9G0	0	default	1	24	0.114826	4.42939	1.30353	0.481824	0.402104	0.156952	0.0139349	0.0545339
A1Z892	0	default	1	24	0.0371784	3.11206	1.67924	0.481648	0.401902	0.0227556	0.0139656	0.0545339
Q9VDD2	0	default	1	24	0.0546836	4.58564	0.556527	0.48159	0.401834	0.196874	0.0139759	0.0545339
Q9VX02	1	yule-walker	1	24.541	0.0411751	16.0103	0.127757	0.481489	0.401718	0.574127	0.0139935	0.0545339
A0A0B4KG59	0	default	1	24	0.0131419	4.81214	0.0646011	0.481182	0.401364	0.374695	0.0140475	0.0545339
Q9V9U3	0	default	1	24	0.0619488	15.6543	1.31349	0.481136	0.401311	0.106147	0.0140556	0.0545339
Q86NP2	0	default	1	24	0.00995011	16.6376	0.089061	0.481099	0.401268	0.157763	0.014062	0.0545339
Q9VSU6	1	mle	1	26.4956	0.0423987	17.5181	1.38463	0.480979	0.40113	0.0413837	0.0140832	0.0545339
Q9W370	1	mle	1	24.541	0.0171432	4.80801	0.298093	0.480866	0.400999	0.0886562	0.0141032	0.0545339
Q9VMP9	0	burg	1	24.3415	0.0198245	18.7445	0.955795	0.480826	0.400953	0.022716	0.0141102	0.0545339
Q9VZE4	0	default	1	24	0.102181	16.4588	0.418096	0.480776	0.400895	0.48118	0.0141191	0.0545339
X2JAQ5	0	default	1	24	0.0209935	4.34628	0.17536	0.480695	0.400801	0.230226	0.0141335	0.0545339
Q9W403	1	yule-walker	1	24.541	0.0436365	3.75909	0.218068	0.480654	0.400755	0.47025	0.0141407	0.0545339
Q9VWA1	0	default	1	24	0.141003	4.55047	1.5385	0.480631	0.400728	0.160004	0.0141447	0.0545339
Q9VE80	1	yule-walker	1	24.7438	0.09221	3.67274	1.25312	0.480575	0.400664	0.123251	0.0141546	0.0545339
D5SHT6	0	default	1	24	0.0350366	4.62987	0.283993	0.480566	0.400653	0.262566	0.0141562	0.0545339
Q9VHW1	1	yule-walker	1	24.541	0.0119412	4.44274	0.0669648	0.480494	0.40057	0.308014	0.0141689	0.0545339
Q9VZ66	0	default	1	24	0.0221217	16.5943	0.23065	0.480391	0.400451	0.247213	0.0141872	0.0545339
Q9VQI5	1	yule-walker	1	24.541	0.0347543	3.87618	0.161426	0.480337	0.400389	0.4549	0.0141968	0.0545339
Q24210	1	yule-walker	1	24.3415	0.0890196	16.328	3.02475	0.480186	0.400214	0.0769533	0.0142238	0.0545339
Q9VU68	0	default	1	24	0.15665	4.75294	3.14008	0.480036	0.400041	0.0942591	0.0142504	0.0545339
P18432	0	yule-walker	1	27.9813	0.321491	15.8336	6.76404	0.480023	0.400026	0.122891	0.0142527	0.0545339
Q0KHR7	0	default	1	24	0.159208	4.39499	0.816133	0.479979	0.399976	0.377856	0.0142604	0.0545339
O77430	0	default	1	24	0.152714	16.4595	0.947315	0.479915	0.399902	0.347021	0.014272	0.0545339
Q9VFM9	0	default	1	24	0.0399211	16.8661	0.514518	0.479879	0.399861	0.151174	0.0142783	0.0545339
Q9W2F4	0	default	1	24	0.0308452	16.3638	0.0853322	0.479873	0.399854	0.733923	0.0142794	0.0545339
Q7K012	0	default	1	24	0.0354131	4.50611	0.365516	0.479852	0.399829	0.18973	0.0142832	0.0545339
Q9V3I2	0	default	1	24	0.0379115	4.40129	0.925175	0.479723	0.39968	0.0683812	0.0143063	0.0545339
Q9Y0Y6	0	default	1	24	0.0552303	16.4208	0.349139	0.479653	0.3996	0.322456	0.0143187	0.0545339
P29742	1	yule-walker	1	24.1452	0.39654	16.5772	9.74318	0.479571	0.399505	0.0839923	0.0143335	0.0545339
Q9VVM6	0	default	1	24	0.0199913	4.67146	0.111079	0.479452	0.399368	0.317486	0.0143547	0.0545339
Q8IGV3	0	default	1	24	0.0726194	16.3722	0.284025	0.479447	0.399362	0.57392	0.0143556	0.0545339
Q9VGU6	1	yule-walker	1	24.7438	0.142447	16.3165	0.998458	0.479367	0.399269	0.315111	0.01437	0.0545339
Q24246	0	default	1	24	0.0216902	15.895	0.621521	0.479241	0.399124	0.0693133	0.0143926	0.0545339
Q8IRZ3	0	default	1	24	0.0216902	15.895	0.621521	0.479241	0.399124	0.0693133	0.0143926	0.0545339
Q9VIW5	0	default	1	24	0.104704	3.22629	1.43264	0.478989	0.398834	0.157608	0.0144379	0.0545339
Q0KIE7	0	default	1	24	0.220774	16.4658	3.79929	0.478857	0.398681	0.112094	0.0144617	0.0545339
Q9XZ06	0	default	1	24	0.0276688	4.32113	0.349685	0.478792	0.398606	0.154917	0.0144735	0.0545339
Q9VS84	0	default	1	24	0.0937762	16.5114	0.311872	0.478622	0.39841	0.598533	0.0145041	0.0545339
Q9VIN9	1	yule-walker	1	24.3415	0.0118064	16.1998	0.0750498	0.478617	0.398404	0.332785	0.0145051	0.0545339
Q9VKK1	0	default	1	24	0.0886189	4.72494	1.38885	0.478453	0.398215	0.131561	0.0145347	0.0545339
Q9VR55	0	default	1	24	0.00749785	16.4482	0.0277787	0.478446	0.398207	0.516712	0.0145359	0.0545339
Q9VJ10	1	mle	1	24.1452	0.0136636	15.5636	0.316819	0.478391	0.398144	0.0660401	0.0145459	0.0545339
Q9VNX8	0	default	1	24	0.0461849	4.51199	0.399185	0.478363	0.398111	0.230615	0.0145511	0.0545339
Q9VU45	0	default	1	24	0.0428136	16.5945	0.535955	0.478358	0.398106	0.161852	0.0145519	0.0545339
Q9VEA5	0	default	1	24	0.0174385	16.2562	0.0561752	0.478297	0.398035	0.639442	0.014563	0.0545339
Q8IMW9	0	default	1	24	0.0293603	16.864	0.265663	0.478273	0.398007	0.224754	0.0145674	0.0545339
Q06559	0	default	1	24	0.274006	4.66874	3.54191	0.478244	0.397974	0.145233	0.0145727	0.0545339
Q94915	0	default	1	24	0.0430001	4.42542	0.595945	0.478226	0.397953	0.184188	0.014576	0.0545339
P32870	0	default	1	24	0.0148174	16.3554	0.22525	0.478201	0.397924	0.110323	0.0145805	0.0545339
Q9V498	0	default	1	24	0.0397581	4.7508	0.230038	0.478148	0.397863	0.339034	0.0145902	0.0545339
O46085	0	default	1	24	0.00742418	5.71269	0.0500927	0.478104	0.397812	0.221132	0.0145981	0.0545339
B7Z0B2	0	mle	1	22.1778	0.0248253	18.2018	0.41003	0.477999	0.397691	0.111783	0.0146173	0.0545339
Q9VYY4	0	default	1	24	0.0212606	4.01151	0.317555	0.477932	0.397614	0.0912641	0.0146294	0.0545339
Q95RN0	0	default	1	24	0.039903	4.1721	0.365422	0.477733	0.397384	0.225178	0.0146657	0.0545339
Q9V3Z6	1	yule-walker	1	24.95	0.0337333	15.8371	0.359522	0.4777	0.397346	0.179534	0.0146717	0.0545339
Q9VXJ0	0	burg	1	23.5748	0.0385481	14.3444	2.01017	0.477658	0.397298	0.0419109	0.0146793	0.0545339
Q9VK45	1	yule-walker	1	24.95	0.0914323	4.00759	1.17481	0.47763	0.397266	0.167017	0.0146844	0.0545339
Q9VVD2	0	default	1	24	0.0153755	4.32376	0.0539669	0.477596	0.397226	0.535965	0.0146908	0.0545339
Q9VFP1	0	default	1	24	0.0515855	2.57721	1.13919	0.477471	0.397081	0.0914333	0.0147136	0.0545339
Q7JZ25	1	yule-walker	1	24.541	0.0281766	3.69103	0.0826751	0.477434	0.397039	0.682611	0.0147204	0.0545339
Q9VAH7	0	default	1	24	0.0234612	16.3191	0.166573	0.477394	0.396993	0.322384	0.0147276	0.0545339
Q9VGH7	0	default	1	24	0.0174408	16.6086	0.167426	0.477292	0.396875	0.22956	0.0147463	0.0545339
Q9VSY6	0	default	1	24	0.0567971	16.5703	0.250486	0.477196	0.396765	0.494369	0.0147639	0.0545339
Q9VMU2	0	default	1	24	0.0196101	16.0609	0.201967	0.477103	0.396657	0.146393	0.014781	0.0545339
Q86BA1	0	default	1	24	0.0758773	16.4792	0.31477	0.476955	0.396486	0.513667	0.0148083	0.0545339
Q7JR58	0	default	1	24	0.139378	16.6646	2.50537	0.476829	0.396341	0.116337	0.0148314	0.0545339
Q9VK30	0	default	1	24	0.0143613	16.5849	0.105666	0.47662	0.3961	0.321369	0.0148701	0.0545339
Q9W3M4	0	default	1	24	0.0217029	15.9323	0.136278	0.476532	0.395998	0.30666	0.0148863	0.0545339
Q0KHQ5	1	yule-walker	1	24.541	0.0396139	4.40329	0.535906	0.476475	0.395933	0.149393	0.0148967	0.0545339
Q9VGT3	1	yule-walker	1	26.2632	0.0194008	15.6423	0.334287	0.476349	0.395787	0.112352	0.0149201	0.0545339
P49071	0	default	1	24	0.053687	4.91831	0.901473	0.476147	0.395554	0.119773	0.0149576	0.0545339
P23654	0	default	1	24	0.0917652	4.66428	0.944151	0.476094	0.395493	0.192829	0.0149675	0.0545339
Q9VZ00	0	default	1	24	0.0333213	4.4442	0.501484	0.475957	0.395335	0.110364	0.0149928	0.0545339
Q9VMX0	0	default	1	24	0.0349595	4.43997	0.208591	0.475826	0.395184	0.270636	0.0150173	0.0545339
Q9VYM0	0	default	1	24	0.00787504	5.03367	0.0780306	0.475821	0.395178	0.227949	0.0150181	0.0545339
Q9VY91	0	default	1	24	0.0344377	5.20055	0.461963	0.47575	0.395097	0.151783	0.0150313	0.0545339
P08266	1	yule-walker	1	24.541	0.0500111	16.2195	0.648594	0.475725	0.395067	0.171677	0.0150361	0.0545339
Q9VYJ1	0	default	1	24	0.0312069	16.4048	0.196723	0.475719	0.395061	0.386807	0.0150372	0.0545339
M9PHH0	0	default	1	24	0.0810898	16.7216	0.92892	0.475603	0.394926	0.188066	0.0150589	0.0545339
Q9VGS9	0	default	1	24	0.012659	16.5597	0.0549649	0.475537	0.39485	0.467327	0.0150712	0.0545339
Q9VYQ7	0	default	1	24	0.0156319	16.7203	0.204013	0.475421	0.394716	0.125385	0.0150928	0.0545339
Q9W5B5	0	default	1	24	0.0202413	16.1202	0.213037	0.475385	0.394675	0.18139	0.0150996	0.0545339
Q9VPE8	0	default	1	24	0.10985	16.2311	0.341513	0.475319	0.394599	0.661347	0.0151119	0.0545339
Q9V463	1	yule-walker	1	24.3415	0.0627437	4.36344	0.509798	0.475317	0.394597	0.23896	0.0151122	0.0545339
O46036	1	yule-walker	1	24.541	0.0683111	4.39562	1.15546	0.475287	0.394562	0.119324	0.0151178	0.0545339
O97454	0	default	1	24	0.0338082	16.6909	0.31142	0.47527	0.394542	0.238451	0.0151211	0.0545339
O02195	0	default	1	24	0.0481783	4.88499	1.13941	0.47511	0.394358	0.0672864	0.0151511	0.0545339
Q9VBV5	0	default	1	24	0.0193025	16.193	0.114184	0.475023	0.394257	0.324951	0.0151674	0.0545339
Q9VMD5	1	yule-walker	1	24.95	0.0754822	16.2446	0.695004	0.474853	0.394061	0.197207	0.0151993	0.0545339
P54385	0	default	1	24	0.44104	3.78906	7.71432	0.474848	0.394055	0.111768	0.0152004	0.0545339
Q8SY96	0	default	1	24	0.0387368	17.1596	0.502333	0.474822	0.394026	0.174639	0.0152052	0.0545339
Q7KJ73	0	default	1	24	0.0615643	16.3792	0.530974	0.474764	0.393958	0.267262	0.0152162	0.0545339
M9PEH8	1	yule-walker	1	24.1452	0.0277975	4.5477	0.277183	0.474648	0.393825	0.196241	0.0152379	0.0545339
Q9VHT2	0	default	1	24	0.0123657	4.79944	0.105147	0.474621	0.393794	0.237891	0.015243	0.0545339
A1A6X2	0	default	1	24	0.0642156	4.78377	0.468977	0.474609	0.39378	0.270341	0.0152453	0.0545339
Q9VW09	1	yule-walker	1	24.541	0.0458894	4.06445	0.187317	0.474522	0.393679	0.447676	0.0152617	0.0545339
Q9VIC9	0	default	1	24	0.10821	17.4641	1.32678	0.474468	0.393617	0.0862741	0.0152719	0.0545339
P04052	0	default	1	24	0.0796342	16.2594	0.635279	0.474272	0.39339	0.249389	0.0153091	0.0545339
Q9VJX3	0	default	1	24	0.00461313	16.4392	0.0167254	0.474263	0.39338	0.527444	0.0153108	0.0545339
Q9XZ19	0	default	1	24	0.0193507	16.2998	0.158035	0.474252	0.393368	0.238888	0.0153128	0.0545339
Q9VS54	0	default	1	24	0.0275319	4.51654	0.873863	0.474098	0.393191	0.0780667	0.0153419	0.0545339
Q9VA95	1	yule-walker	1	24.1452	0.00952224	16.3619	0.0495234	0.473973	0.393046	0.379612	0.0153657	0.0545339
Q9V6K1	0	default	1	24	0.153954	15.9828	4.81663	0.473963	0.393034	0.0689803	0.0153676	0.0545339
Q9VCF1	1	yule-walker	1	24.1452	0.0144561	16.7155	0.0613479	0.473919	0.392984	0.491287	0.0153759	0.0545339
Q9VRJ4	1	yule-walker	1	24.541	0.0979556	4.11271	1.00683	0.47376	0.3928	0.179431	0.0154062	0.0545339
P23226	0	default	1	24	0.115616	16.1093	1.46822	0.473638	0.39266	0.159622	0.0154294	0.0545339
Q9VY48	0	default	1	24	0.0695621	4.58277	0.40922	0.473432	0.392422	0.365677	0.0154686	0.0545339
Q7JUP3	0	default	1	24	0.0594199	4.76167	0.263983	0.473429	0.392419	0.430087	0.0154692	0.0545339
Q7JXC4	0	default	1	24	0.0663117	16.6171	0.979047	0.473247	0.392208	0.155545	0.015504	0.0545339
Q9VM80	0	default	1	24	0.0257949	15.8619	0.135058	0.47316	0.392108	0.334453	0.0155206	0.0545339
Q9W0G1	0	default	1	24	0.0255731	4.73403	0.209719	0.473101	0.39204	0.231224	0.015532	0.0545339
Q9VN19	0	default	1	24	0.0537972	4.52215	0.1981	0.473082	0.392018	0.549328	0.0155357	0.0545339
Q7JYX0	0	default	1	24	0.0265736	4.37561	0.371132	0.473001	0.391924	0.133887	0.0155512	0.0545339
Q7K1M4	0	default	1	24	0.0315352	16.9694	0.747356	0.472996	0.391918	0.0650982	0.0155522	0.0545339
Q9VZG8	0	default	1	24	0.0125876	16.2202	0.0606917	0.47293	0.391843	0.414408	0.0155647	0.0545339
A1Z6H0	0	default	1	24	0.0397871	16.4925	0.204542	0.472897	0.391805	0.407386	0.0155711	0.0545339
M9PE71	0	default	1	24	0.0298678	17.0476	0.6925	0.472847	0.391746	0.101027	0.0155808	0.0545339
Q9VR35	0	default	1	24	0.0674221	16.3566	0.415305	0.47259	0.39145	0.337513	0.0156303	0.0545339
Q7JWU9	0	default	1	24	0.0339594	15.9083	0.20812	0.47234	0.391161	0.293453	0.0156785	0.0545339
Q9VM22	0	default	1	24	0.0442596	5.4436	0.5504	0.472331	0.391151	0.17767	0.0156802	0.0545339
O96660	0	default	1	24	0.00729296	14.401	0.114908	0.472304	0.39112	0.0733611	0.0156854	0.0545339
P09180	0	default	1	24	0.111286	3.97321	2.25276	0.47225	0.391058	0.0850564	0.0156957	0.0545339
Q9VKH0	0	default	1	24	0.0147307	17.0341	0.0507979	0.472231	0.391036	0.561745	0.0156995	0.0545339
Q9VPX0	0	default	1	24	0.0233292	17.0409	0.267431	0.472184	0.390982	0.161459	0.0157085	0.0545339
Q9VDI3	0	default	1	24	0.00864688	4.78494	0.0758796	0.47217	0.390965	0.270682	0.0157113	0.0545339
Q9I7I7	0	default	1	24	0.0758115	4.73996	0.519289	0.472124	0.390913	0.283542	0.0157201	0.0545339
P24785	1	yule-walker	1	24.1452	0.0301885	16.2004	0.279589	0.472124	0.390912	0.223559	0.0157203	0.0545339
Q9VWD9	1	burg	1	21.234	0.022098	9.30538	1.15806	0.472016	0.390787	0.0197583	0.0157412	0.0545339
Q9VYS5	1	yule-walker	1	25.3729	0.030439	15.9467	0.152266	0.471885	0.390636	0.390785	0.0157666	0.0545339
P42207	0	default	1	24	0.0305864	5.07988	0.274522	0.471748	0.390479	0.225639	0.015793	0.0545339
Q9VLT1	0	default	1	24	0.016797	4.82825	0.140933	0.471708	0.390432	0.215622	0.0158009	0.0545339
Q9VMR0	0	default	1	24	0.0556287	4.33077	0.308298	0.471704	0.390428	0.37399	0.0158017	0.0545339
Q9VVB4	0	default	1	24	0.0188362	16.1193	0.0517147	0.471666	0.390384	0.754764	0.0158091	0.0545339
Q9VB15	0	default	1	24	0.146895	16.1835	2.03733	0.47131	0.389973	0.132749	0.0158785	0.0545339
Q9VVM1	0	default	1	24	0.0139099	16.6506	0.0432628	0.471303	0.389965	0.699334	0.0158797	0.0545339
P54351	0	default	1	24	0.0711735	16.073	1.36155	0.471301	0.389963	0.115033	0.0158802	0.0545339
Q9W0H9	0	default	1	24	0.0117463	4.10696	0.0688696	0.471262	0.389918	0.362952	0.0158877	0.0545339
Q8IQV1	0	yule-walker	1	27.9813	0.0197435	15.0886	0.582256	0.471241	0.389893	0.0508788	0.0158919	0.0545339
Q95U34	0	default	1	24	0.0962767	16.3552	2.40314	0.471211	0.389859	0.0416603	0.0158978	0.0545339
Q95083	0	default	1	24	0.0653222	4.29827	1.36566	0.471175	0.389818	0.0841658	0.0159047	0.0545339
P10987	0	default	1	24	3.14705	16.4763	8.69199	0.471098	0.389729	0.744564	0.0159198	0.0545339
Q9VJH8	0	default	1	24	0.0880789	4.20056	0.46054	0.471085	0.389714	0.370644	0.0159224	0.0545339
Q9VWW0	0	default	1	24	0.0129011	4.64239	0.190581	0.471069	0.389695	0.119316	0.0159256	0.0545339
Q7KVX1	0	default	1	24	0.0882216	3.87928	3.19325	0.471	0.389616	0.0584367	0.015939	0.0545339
Q9VP29	0	default	1	24	0.0322301	16.2975	0.151109	0.47097	0.38958	0.439244	0.015945	0.0545339
Q9V4I0	0	default	1	24	0.0024574	5.10811	0.0177641	0.470873	0.389469	0.259337	0.015964	0.0545339
Q9V813	1	yule-walker	1	24.3415	0.109715	16.197	1.30733	0.470833	0.389423	0.181311	0.0159717	0.0545339
Q8SZM2	0	default	1	24	0.142055	4.76162	1.73561	0.470765	0.389344	0.166763	0.0159851	0.0545339
Q9V8Y2	0	default	1	24	0.130557	17.0972	1.58887	0.470578	0.389129	0.160794	0.0160218	0.0545339
Q9W3T9	0	default	1	24	0.0299032	16.3573	0.664955	0.47052	0.389062	0.105444	0.0160333	0.0545339
Q9W5N0	0	default	1	24	0.0428675	4.20104	0.738609	0.470506	0.389045	0.101453	0.016036	0.0545339
Q9VS44	0	default	1	24	0.0433778	16.2447	0.374619	0.470489	0.389026	0.23466	0.0160393	0.0545339
Q9VAL7	0	default	1	24	0.0785526	4.62862	2.53614	0.470231	0.388728	0.0475633	0.0160902	0.0545339
Q9VA37	1	yule-walker	1	24.3415	0.0407598	4.48964	1.14169	0.470205	0.388698	0.0841128	0.0160953	0.0545339
Q9VFJ3	0	default	1	24	0.0119473	17.2467	0.065132	0.470117	0.388597	0.442081	0.0161127	0.0545339
Q9W404	0	default	1	24	0.0237255	17.6904	0.483046	0.470048	0.388517	0.067689	0.0161264	0.0545339
Q9VMA7	0	default	1	24	0.0302964	6.45249	1.0196	0.469993	0.388453	0.0429715	0.0161374	0.0545339
Q8INP9	0	default	1	24	0.0641157	4.12572	0.957765	0.469974	0.388432	0.148323	0.016141	0.0545339
A0A0B4LHR8	0	default	1	24	0.0453466	4.8247	0.376946	0.469951	0.388405	0.242544	0.0161457	0.0545339
Q9VFS8	0	default	1	24	0.0425861	16.5951	0.415068	0.469896	0.388341	0.210571	0.0161566	0.0545339
Q9W503	0	default	1	24	0.0460194	16.5106	0.452147	0.469893	0.388338	0.182347	0.0161571	0.0545339
Q9VEH2	0	default	1	24	0.0711417	4.44134	0.25505	0.469857	0.388297	0.597594	0.0161642	0.0545339
Q7KY04	1	yule-walker	1	24.3415	0.0263006	4.17716	0.247736	0.469762	0.388187	0.176675	0.0161831	0.0545339
Q9W3Q0	0	default	1	24	0.0664238	4.58816	0.587635	0.469407	0.387777	0.233701	0.0162536	0.0545339
Q9VQJ6	0	default	1	24	0.0284033	4.4464	0.130867	0.469355	0.387717	0.41294	0.016264	0.0545339
Q9VWQ7	0	default	1	24	0.0624577	16.2774	0.409322	0.46929	0.387643	0.367008	0.0162768	0.0545339
Q7KSM5	0	default	1	24	0.0497535	15.7525	1.00294	0.469152	0.387483	0.130477	0.0163044	0.0545339
Q7JWV7	0	default	1	24	0.0378447	4.41794	0.332251	0.469001	0.387308	0.197684	0.0163347	0.0545339
Q9VI64	0	default	1	24	0.0944663	16.2488	1.2962	0.468937	0.387235	0.139986	0.0163475	0.0545339
Q9NCC3	0	default	1	24	0.0863959	16.6184	0.693454	0.468881	0.38717	0.268834	0.0163587	0.0545339
Q86DS1	0	default	1	24	0.0488269	15.4167	1.43792	0.468848	0.387132	0.0728189	0.0163653	0.0545339
C4NYP8	0	default	1	24	0.0488269	15.4167	1.43792	0.468848	0.387132	0.0728189	0.0163653	0.0545339
A1Z9I0	0	default	1	24	0.0612371	5.34843	1.1447	0.468843	0.387126	0.095676	0.0163663	0.0545339
Q9VLJ6	0	default	1	24	0.099807	16.2366	1.54224	0.468814	0.387093	0.0940762	0.016372	0.0545339
A0A0B4KEW2	0	default	1	24	0.0221643	4.1982	0.0715869	0.468808	0.387086	0.66704	0.0163733	0.0545339
Q9VCQ6	1	yule-walker	1	24.1452	0.00875464	4.68757	0.0615823	0.468742	0.38701	0.296518	0.0163865	0.0545339
Q9VG98	0	default	1	24	0.0131276	16.5312	0.0926229	0.468504	0.386736	0.312669	0.0164342	0.0545339
O17444	0	default	1	24	0.0453735	16.7436	0.610106	0.468488	0.386717	0.143835	0.0164375	0.0545339
X2JA38	0	default	1	24	0.00500703	4.4112	0.0165181	0.468449	0.386672	0.626411	0.0164454	0.0545339
Q7JV39	0	default	1	24	0.0398262	16.8489	0.417873	0.468355	0.386564	0.209539	0.0164642	0.0545339
M9PF20	0	default	1	24	0.0505555	16.4673	0.955777	0.468343	0.38655	0.113494	0.0164666	0.0545339
P14199	1	yule-walker	1	25.8103	0.0296077	3.64568	0.395198	0.468186	0.386369	0.154379	0.0164982	0.0545339
Q9VRQ9	0	default	1	24	0.0275317	16.4556	0.189709	0.468118	0.38629	0.328981	0.0165121	0.0545339
A0A0B4KFP5	0	default	1	24	0.014663	16.4501	0.078798	0.468068	0.386233	0.365255	0.016522	0.0545339
Q6IHY5	1	burg	1	26.7321	0.0188342	15.4627	0.565262	0.468064	0.386227	0.0765937	0.016523	0.0545339
Q9V521	0	burg	1	21.5396	0.0553243	20.0447	3.05435	0.468053	0.386214	0.0200582	0.0165252	0.0545339
Q9W1V6	0	burg	1	21.5396	0.0553243	20.0447	3.05435	0.468053	0.386214	0.0200582	0.0165252	0.0545339
Q9VS85	0	default	1	24	0.0226637	16.6071	0.499046	0.468007	0.386162	0.0751186	0.0165343	0.0545339
O46084	1	mle	1	25.1597	0.010008	3.62753	0.459862	0.467973	0.386123	0.0249455	0.0165413	0.0545339
Q9Y0Y2	0	default	1	24	0.067865	16.4224	1.47883	0.467946	0.386092	0.115505	0.0165467	0.0545339
M9PER3	0	default	1	24	0.0218948	4.93406	0.145562	0.467599	0.385691	0.317433	0.0166171	0.0545339
Q9VPQ3	1	yule-walker	1	24.3415	0.0282884	4.94574	0.315766	0.467444	0.385512	0.209257	0.0166485	0.0545339
Q9VSH4	0	default	1	24	0.035371	5.14284	0.704277	0.467395	0.385456	0.0944319	0.0166584	0.0545339
Q7JY99	1	yule-walker	1	24.95	0.0437442	3.58672	0.261266	0.467394	0.385454	0.303139	0.0166587	0.0545339
P20153	0	default	1	24	0.0166322	4.31911	0.050638	0.467359	0.385415	0.649762	0.0166657	0.0545339
B7YZK5	0	default	1	24	0.0801974	4.84995	0.918859	0.467339	0.385391	0.19365	0.0166699	0.0545339
Q9W062	0	default	1	24	0.00459576	16.2218	0.0178884	0.467065	0.385075	0.518366	0.0167256	0.0545339
Q9VQ79	0	default	1	24	0.0439531	16.2492	0.982951	0.466989	0.384987	0.0784733	0.0167412	0.0545339
Q9VI53	0	default	1	24	0.0658973	4.69086	0.874301	0.466874	0.384855	0.174893	0.0167646	0.0545339
Q9VC48	0	default	1	24	0.0428885	16.4928	0.849518	0.466688	0.38464	0.119729	0.0168027	0.0545339
Q9VSR5	0	default	1	24	0.0404549	16.1409	0.603589	0.466544	0.384473	0.177124	0.0168323	0.0545339
Q9VXW3	0	default	1	24	0.00810591	16.5176	0.0289454	0.466542	0.384472	0.591949	0.0168326	0.0545339
P17644	0	default	1	24	0.0230847	16.9018	0.171825	0.466464	0.384382	0.297267	0.0168486	0.0545339
A2VEI2	0	default	1	24	0.0290125	15.8001	0.240611	0.466361	0.384263	0.253316	0.0168697	0.0545339
Q9VVA0	0	default	1	24	0.0447368	16.538	0.229617	0.466349	0.384249	0.393165	0.0168721	0.0545339
Q9W5H8	0	default	1	24	0.00989075	3.65979	0.0944102	0.46634	0.384239	0.221065	0.016874	0.0545339
X2JCC3	0	default	1	24	0.0115873	4.77408	0.0634738	0.466283	0.384172	0.328752	0.0168859	0.0545339
A0A0B4KEZ6	0	default	1	24	0.00691156	16.787	0.0429625	0.466239	0.384122	0.277455	0.0168948	0.0545339
Q9VUM3	0	default	1	24	0.0250364	16.4125	0.174816	0.466199	0.384076	0.282224	0.016903	0.0545339
Q7KN04	1	yule-walker	1	24.3415	0.0181654	4.07447	0.298052	0.466164	0.384035	0.121257	0.0169103	0.0545339
P33270	0	default	1	24	0.0467633	5.65426	0.761519	0.466101	0.383963	0.0824457	0.0169232	0.0545339
Q9VGE8	0	default	1	24	0.0208112	16.3486	0.126105	0.466094	0.383955	0.377122	0.0169247	0.0545339
Q9VB46	1	burg	1	21.3857	0.018156	6.43937	0.736156	0.466056	0.383911	0.0466577	0.0169325	0.0545339
Q24478	0	default	1	24	0.131825	16.6254	1.36458	0.466051	0.383905	0.190738	0.0169335	0.0545339
P27619	1	mle	1	22.0147	0.154584	6.10279	7.7043	0.466028	0.383878	0.0254872	0.0169384	0.0545339
Q27593	0	default	1	24	0.0184914	17.0383	0.0871174	0.466022	0.383871	0.421662	0.0169396	0.0545339
Q9VLN1	0	default	1	24	0.0261431	4.37847	0.0679967	0.465829	0.383649	0.740476	0.0169794	0.0545339
P50882	0	default	1	24	0.127197	4.83739	1.29961	0.465811	0.383628	0.215544	0.016983	0.0545339
Q9VCJ8	0	default	1	24	0.03356	16.583	0.710914	0.465708	0.38351	0.0784868	0.0170043	0.0545339
M9NFI9	1	yule-walker	1	24.541	0.0974765	4.21797	0.695005	0.465584	0.383366	0.259711	0.0170301	0.0545339
Q9V774	0	default	1	24	0.0479659	16.8026	0.252508	0.465507	0.383278	0.37969	0.017046	0.0545339
Q9NII1	0	default	1	24	0.0577047	4.8865	0.327006	0.465402	0.383156	0.31651	0.0170679	0.0545339
Q24368	0	default	1	24	0.0628562	5.01596	0.958946	0.46532	0.383062	0.106263	0.0170848	0.0545339
A1Z7Y7	0	default	1	24	0.00915488	16.4463	0.0362692	0.465235	0.382964	0.533804	0.0171024	0.0545339
B7YZV4	1	yule-walker	1	24.3415	0.0683486	4.09269	0.499944	0.465067	0.38277	0.298712	0.0171374	0.0545339
Q8STA5	0	default	1	24	0.102799	16.3225	0.712667	0.464894	0.38257	0.302537	0.0171735	0.0545339
P13496	0	default	1	24	0.101075	4.50211	1.6007	0.464781	0.38244	0.127704	0.0171971	0.0545339
P52029	0	default	1	24	0.141291	16.905	3.81277	0.464764	0.38242	0.053125	0.0172006	0.0545339
Q9VWC8	0	default	1	24	0.0479897	4.78306	0.49525	0.464744	0.382397	0.171085	0.0172048	0.0545339
Q9V4C8	0	default	1	24	0.0435004	15.742	0.707254	0.464514	0.382132	0.12935	0.0172529	0.0545339
Q9VJI5	0	default	1	24	0.031038	17.5413	0.597715	0.464506	0.382122	0.1061	0.0172546	0.0545339
Q9VBZ5	1	yule-walker	1	25.1597	0.0376766	3.68667	0.165278	0.464484	0.382097	0.497606	0.0172592	0.0545339
Q9VW58	0	default	1	24	0.0287813	16.303	0.349327	0.464404	0.382005	0.185227	0.0172759	0.0545339
Q8T6B9	1	yule-walker	1	24.3415	0.0341663	16.6061	0.561101	0.464259	0.381837	0.12632	0.0173064	0.0545339
Q9VM18	0	default	1	24	0.13185	4.02172	3.53619	0.464114	0.38167	0.0750943	0.0173368	0.0545339
A1ZAN6	1	yule-walker	1	24.541	0.0415725	3.86619	0.227038	0.464009	0.381548	0.366919	0.0173591	0.0545339
Q9V3P3	0	default	1	24	0.0781261	16.3637	0.660076	0.464005	0.381544	0.257415	0.0173599	0.0545339
Q9VJ26	0	default	1	24	0.0509983	16.2311	0.288225	0.463945	0.381475	0.363923	0.0173725	0.0545339
Q9VN58	0	default	1	24	0.00870923	16.4232	0.0626357	0.463805	0.381313	0.321148	0.017402	0.0545339
Q7K209	1	mle	1	21.234	0.0091513	17.8938	0.258866	0.463757	0.381258	0.0427877	0.0174121	0.0545339
Q9VCW3	1	yule-walker	1	24.95	0.0444514	4.15684	0.409056	0.463737	0.381235	0.235021	0.0174164	0.0545339
A1ZBL9	0	default	1	24	0.121141	4.97223	1.79503	0.46358	0.381054	0.129612	0.0174494	0.0545339
Q9VEN9	0	default	1	24	0.0431959	16.5513	0.225195	0.463566	0.381038	0.38612	0.0174524	0.0545339
Q9W197	0	default	1	24	0.0296876	4.47523	0.291966	0.463531	0.380997	0.14868	0.0174598	0.0545339
Q9VE75	1	yule-walker	1	24.3415	0.120511	16.9444	1.99356	0.463432	0.380883	0.130765	0.0174808	0.0545339
Q9VP48	0	default	1	24	0.0216445	4.15063	0.26385	0.463348	0.380787	0.145287	0.0174985	0.0545339
Q7YU24	0	default	1	24	0.0539669	16.5925	0.887654	0.463321	0.380755	0.115054	0.0175043	0.0545339
Q8IN05	0	default	1	24	0.0216024	17.1134	0.580715	0.46317	0.38058	0.0444363	0.0175364	0.0545339
M9MS48	0	default	1	24	0.0321719	4.24709	0.308606	0.463096	0.380496	0.199872	0.017552	0.0545339
O96553	0	burg	1	20.2297	0.114182	0.188743	5.97151	0.463064	0.380458	0.0277552	0.0175589	0.0545339
A1Z9X0	0	default	1	24	0.0292754	4.34275	0.417651	0.463052	0.380445	0.105787	0.0175614	0.0545339
Q9VB66	0	default	1	24	0.0142316	4.07998	0.12029	0.463038	0.380429	0.273906	0.0175644	0.0545339
Q9W425	0	default	1	24	0.106227	15.98	4.36457	0.463036	0.380426	0.0477647	0.0175649	0.0545339
Q9VWF2	0	default	1	24	0.0233035	4.65394	0.0606382	0.463035	0.380425	0.835096	0.0175651	0.0545339
Q9I7I6	0	default	1	24	0.035737	4.60402	0.272595	0.462964	0.380344	0.239228	0.01758	0.0545339
Q9VZY0	0	default	1	24	0.0679609	4.12739	0.582567	0.462865	0.380229	0.21883	0.0176013	0.0545339
Q9VCX4	0	default	1	24	0.019048	4.64906	0.0684705	0.462852	0.380214	0.52828	0.017604	0.0545339
Q961G1	0	default	1	24	0.0124687	4.67869	0.105092	0.462848	0.380209	0.204443	0.0176049	0.0545339
M9PEG6	0	default	1	24	0.0100768	4.41544	0.0423182	0.462847	0.380208	0.477362	0.017605	0.0545339
Q9VM71	0	default	1	24	0.039584	17.023	0.137973	0.462847	0.380208	0.590796	0.0176051	0.0545339
Q9W0E8	0	default	1	24	0.0205171	16.3584	0.1116	0.462753	0.380099	0.383077	0.0176251	0.0545339
Q9VD55	1	yule-walker	1	24.95	0.0532684	16.1684	0.412499	0.462628	0.379955	0.287055	0.0176518	0.0545339
Q24192	0	default	1	24	0.039217	16.1885	0.329689	0.462367	0.379654	0.24711	0.0177075	0.0545339
P22817	1	yule-walker	1	24.541	0.144655	16.0639	1.6966	0.46224	0.379508	0.176833	0.0177347	0.0545339
Q9VDE9	0	default	1	24	0.0429205	16.4964	0.413165	0.462125	0.379375	0.194079	0.0177594	0.0545339
Q9VVI3	0	default	1	24	0.0308112	16.9219	0.416207	0.462093	0.379338	0.154567	0.0177663	0.0545339
Q7PL76	0	default	1	24	0.0143245	16.6457	0.0438295	0.46203	0.379265	0.730566	0.0177798	0.0545339
Q9VXP3	0	default	1	24	0.0701075	4.75223	0.857664	0.461941	0.379163	0.146705	0.0177989	0.0545339
Q9XY35	0	default	1	24	0.0186566	16.7105	0.236461	0.461897	0.379112	0.159333	0.0178083	0.0545339
Q9VTU4	0	default	1	24	0.0430551	5.35822	0.938596	0.46184	0.379046	0.0750725	0.0178208	0.0545339
A0A0B4LI09	1	yule-walker	1	24.1452	0.0158021	4.27457	0.0822112	0.461839	0.379045	0.332856	0.0178208	0.0545339
Q9VQG1	0	default	1	24	0.0165813	15.2987	0.235027	0.461802	0.379002	0.118816	0.0178289	0.0545339
Q9VML2	0	default	1	24	0.0357467	6.27859	2.42657	0.461759	0.378952	0.0162511	0.0178382	0.0545339
Q9VEY4	0	default	1	24	0.0270414	4.14712	0.377035	0.461624	0.378797	0.137315	0.0178673	0.0545339
Q9VR79	1	default	1	24	0.0358086	13.6306	1.17125	0.461622	0.378795	0.0483558	0.0178676	0.0545339
Q7K568	0	default	1	24	0.014237	16.4192	0.13281	0.461603	0.378773	0.23407	0.0178718	0.0545339
A0A0B4K765	0	default	1	24	0.0617261	16.343	0.410487	0.461584	0.37875	0.300835	0.0178759	0.0545339
Q9VXE5	0	default	1	24	0.0294318	16.4966	0.246288	0.461502	0.378656	0.238827	0.0178935	0.0545339
A0A0B4KG50	0	default	1	24	0.00894498	4.99543	0.149911	0.461499	0.378652	0.101822	0.0178943	0.0545339
M9PE32	0	default	1	24	0.0632069	4.61974	0.694516	0.461494	0.378647	0.175925	0.0178953	0.0545339
O62530	0	default	1	24	0.183454	16.5726	1.88444	0.461482	0.378634	0.204175	0.0178978	0.0545339
Q9VC49	0	default	1	24	0.0202047	4.76768	0.0999118	0.461451	0.378597	0.42518	0.0179046	0.0545339
Q9VMF1	0	default	1	24	0.0768133	17.478	0.783202	0.461406	0.378545	0.142018	0.0179144	0.0545339
Q9VUB8	0	default	1	24	0.0220192	16.9092	0.495722	0.461337	0.378466	0.0874387	0.0179292	0.0545339
Q7JMZ0	0	default	1	24	0.0366612	4.67034	0.191233	0.461334	0.378463	0.374369	0.0179298	0.0545339
O76324	0	default	1	24	0.0264282	4.25759	0.191377	0.461325	0.378452	0.341375	0.0179319	0.0545339
A0AQH0	0	default	1	24	0.0669992	4.66061	0.527533	0.461267	0.378385	0.284832	0.0179443	0.0545339
Q7KW39	0	default	1	24	0.0948137	5.10852	3.62674	0.461233	0.378346	0.0291633	0.0179518	0.0545339
Q7K4Q9	0	default	1	24	0.0248115	3.84592	0.425346	0.46112	0.378216	0.0749357	0.0179761	0.0545339
Q7KUD5	0	default	1	24	0.0180755	4.15668	0.19345	0.461106	0.378199	0.186964	0.0179793	0.0545339
P22464	1	yule-walker	1	24.7438	0.143315	3.91625	3.57975	0.4611	0.378192	0.0958846	0.0179806	0.0545339
P08510	0	default	1	24	0.0141984	3.26498	0.301495	0.461033	0.378115	0.0927798	0.017995	0.0545339
Q9VB23	0	default	1	24	0.0358352	16.7709	1.47366	0.460847	0.3779	0.0418518	0.0180355	0.0545342
Q9VAS7	0	burg	1	21.234	0.0192947	7.17032	1.40661	0.46081	0.377857	0.0203842	0.0180436	0.0545342
P17970	0	default	1	24	0.0199245	16.4815	0.101724	0.460768	0.377809	0.393424	0.0180527	0.0545342
Q9W351	1	yule-walker	1	24.3415	0.0182298	3.9845	0.0652092	0.460759	0.377799	0.632814	0.0180547	0.0545342
P42281	0	default	1	24	0.124328	16.9415	1.12041	0.460642	0.377664	0.203505	0.0180802	0.0545342
Q9VXG4	0	default	1	24	0.0786426	5.15005	1.58313	0.460634	0.377655	0.122177	0.0180818	0.0545342
P00528	0	default	1	24	0.0253946	16.4162	0.0778567	0.460366	0.377345	0.667176	0.0181404	0.0546227
Q9VKB2	0	default	1	24	0.10013	4.71367	0.682616	0.460236	0.377195	0.304053	0.0181688	0.0546227
Q7JVZ8	0	default	1	24	0.0295678	5.44829	0.41962	0.460227	0.377185	0.136944	0.0181707	0.0546227
Q9VPD3	0	default	1	24	0.0306328	4.43638	0.413844	0.460197	0.37715	0.145609	0.0181774	0.0546227
Q9W0P3	1	yule-walker	1	24.95	0.0185961	3.67697	0.080174	0.46015	0.377096	0.400221	0.0181876	0.0546227
Q9VB81	0	default	1	24	0.0493342	5.16117	1.11117	0.460038	0.376967	0.0570768	0.0182121	0.0546227
A0A0B4LHK8	0	default	1	24	0.0127929	4.47756	0.0789035	0.459935	0.376848	0.317824	0.0182347	0.0546227
Q9VFT4	0	default	1	24	0.0555902	16.2298	0.822468	0.45986	0.376761	0.124637	0.0182512	0.0546227
A1Z814	0	default	1	24	0.0847846	4.62653	0.658487	0.459729	0.37661	0.250949	0.0182801	0.0546227
Q9VT00	0	default	1	24	0.0220547	16.2152	0.0785154	0.459687	0.376562	0.545513	0.0182892	0.0546227
P15348	1	yule-walker	1	24.1452	0.0771183	5.11024	3.15583	0.459491	0.376336	0.044272	0.0183323	0.0546227
A8JQX3	0	default	1	24	0.0207803	16.7278	0.157839	0.459465	0.376306	0.304803	0.0183381	0.0546227
M9PH32	0	default	1	24	0.0285043	4.57355	0.0732361	0.459422	0.376256	0.702144	0.0183475	0.0546227
Q9VYG2	0	default	1	24	0.0620196	5.1754	0.579488	0.459398	0.376229	0.213275	0.0183529	0.0546227
Q24134	0	default	1	24	0.0135189	16.1917	0.102151	0.459327	0.376147	0.277608	0.0183686	0.0546227
Q9W127	0	default	1	24	0.0363964	17.1103	0.572294	0.459278	0.37609	0.121034	0.0183793	0.0546227
Q9V3N6	0	default	1	24	0.018652	5.43872	0.294725	0.459211	0.376012	0.121537	0.0183943	0.0546227
Q94524	0	default	1	24	0.0198274	16.4082	0.273181	0.459102	0.375887	0.163612	0.0184182	0.0546227
Q7K2Y9	0	default	1	24	0.0507572	16.3493	0.141703	0.459027	0.3758	0.726315	0.018435	0.0546227
Q9W269	0	default	1	24	0.0176769	4.83396	0.071953	0.459011	0.375782	0.556607	0.0184384	0.0546227
P54352	0	default	1	24	0.0456469	4.78931	0.264113	0.458997	0.375766	0.350816	0.0184415	0.0546227
Q9VAW1	1	yule-walker	1	26.2632	0.0739346	4.04674	0.737171	0.458945	0.375706	0.274003	0.018453	0.0546227
Q9VTF8	0	default	1	24	0.0334383	4.80542	0.129378	0.458907	0.375662	0.526333	0.0184615	0.0546227
Q9VLN8	0	default	1	24	0.0112276	5.0047	0.0747049	0.458821	0.375563	0.321979	0.0184806	0.0546227
Q9VYY9	0	default	1	24	0.0251775	4.73192	0.0781804	0.458731	0.375459	0.655794	0.0185005	0.0546227
A8JQ65	0	default	1	24	0.0121688	16.0935	0.0562301	0.458693	0.375415	0.421816	0.018509	0.0546227
Q95SK3	0	default	1	24	0.0277743	16.4812	0.305585	0.458604	0.375312	0.232946	0.0185289	0.0546227
Q9W337	0	default	1	24	0.0257027	4.75882	0.174088	0.458586	0.375292	0.275085	0.0185328	0.0546227
Q9W0L6	0	default	1	24	0.0412954	15.9502	0.621587	0.458495	0.375186	0.081893	0.0185532	0.0546227
Q9VF03	1	yule-walker	1	24.1452	0.0768424	4.58736	1.37381	0.458484	0.375174	0.116401	0.0185555	0.0546227
Q9VAI0	0	default	1	24	0.00758896	5.59584	0.169424	0.458466	0.375153	0.0765541	0.0185596	0.0546227
Q9VAJ2	1	yule-walker	1	24.1452	0.0333116	4.30473	0.105178	0.458206	0.374854	0.594617	0.0186174	0.0547223
Q9VZP5	1	yule-walker	1	24.7438	0.053559	4.26697	0.543566	0.458018	0.374636	0.164632	0.0186596	0.0547223
Q9I7S8	0	default	1	24	0.272406	16.7044	3.16111	0.458003	0.374619	0.112421	0.0186629	0.0547223
P82890	0	default	1	24	0.0209498	16.1404	0.776921	0.457996	0.374611	0.0491221	0.0186645	0.0547223
Q9VIU7	0	default	1	24	0.0143822	4.59355	0.235616	0.45799	0.374604	0.116461	0.0186659	0.0547223
Q59DP9	0	default	1	24	0.156377	3.92678	5.91704	0.457746	0.374323	0.0584265	0.0187204	0.0547684
Q8MT18	0	default	1	24	0.193674	16.3842	3.11943	0.457707	0.374278	0.109511	0.0187292	0.0547684
Q7JVF1	0	default	1	24	0.00265093	5.21299	0.0113606	0.45765	0.374211	0.520451	0.0187421	0.0547684
Q8IPW1	0	default	1	24	0.0248732	5.14504	0.401884	0.457599	0.374153	0.122108	0.0187535	0.0547684
P40301	0	default	1	24	0.0493486	4.29959	0.36414	0.457577	0.374127	0.302296	0.0187585	0.0547684
Q9VVE3	0	default	1	24	0.0362625	16.0698	0.337355	0.457532	0.374075	0.227442	0.0187686	0.0547684
P91657	1	yule-walker	1	24.1452	0.045285	16.6495	0.143237	0.4573	0.373807	0.634895	0.0188209	0.0548771
Q9VGA3	0	default	1	24	0.0441404	16.6188	0.789868	0.457171	0.373659	0.13971	0.0188499	0.0548771
Q9VL00	1	yule-walker	1	24.3415	0.0302702	4.40109	0.146817	0.457075	0.373548	0.413513	0.0188716	0.0548771
Q9VSR8	0	default	1	24	0.0643848	15.653	1.92035	0.457003	0.373465	0.0641553	0.0188878	0.0548771
A1ZAH3	0	default	1	24	0.0437615	15.8022	0.49675	0.456954	0.373408	0.197789	0.018899	0.0548771
Q10714	1	default	1	24	0.031436	15.0473	1.02816	0.456953	0.373407	0.0507416	0.0188993	0.0548771
Q9V359	0	default	1	24	0.0194125	16.8282	0.378967	0.45677	0.373196	0.105625	0.0189406	0.0548771
M9PFR8	0	default	1	24	0.0224534	4.4062	0.243052	0.456768	0.373194	0.209296	0.0189411	0.0548771
Q24492	0	default	1	24	0.0423503	17.3155	0.623633	0.45673	0.37315	0.169176	0.0189497	0.0548771
A0A0B4LHR4	0	default	1	24	0.0216368	4.60128	0.741035	0.456723	0.373142	0.0491499	0.0189512	0.0548771
A1Z933	0	default	1	24	0.0209126	4.2609	0.19126	0.456492	0.372875	0.232702	0.0190038	0.0549664
Q9VXE3	1	yule-walker	1	24.541	0.0206032	3.88442	0.114079	0.456459	0.372838	0.341829	0.0190111	0.0549664
Q8MLW4	0	default	1	24	0.033807	15.6467	0.625955	0.456185	0.372521	0.10428	0.0190736	0.0550203
Q9VTG5	0	default	1	24	0.0170726	4.31337	0.112309	0.456181	0.372517	0.312504	0.0190744	0.0550203
A8DYL2	0	default	1	24	0.0376132	4.3005	1.25562	0.456181	0.372517	0.0494373	0.0190745	0.0550203
P38979	1	yule-walker	1	24.95	0.0455076	3.44924	0.991505	0.456122	0.372448	0.0653209	0.0190881	0.0550203
Q9VL24	0	default	1	24	0.0252947	16.1092	0.466704	0.456031	0.372343	0.120989	0.0191088	0.055038
O46043	1	yule-walker	1	25.3729	0.0088839	2.42763	0.0777947	0.455781	0.372055	0.201908	0.019166	0.0550846
Q9W464	0	default	1	24	0.015703	4.78259	0.12109	0.455775	0.372048	0.245851	0.0191672	0.0550846
Q9VGN4	1	yule-walker	1	25.3729	0.0260085	3.73513	0.314157	0.455671	0.371928	0.159793	0.0191912	0.0550846
Q0E8R1	0	default	1	24	0.0303154	16.0118	0.37184	0.455523	0.371757	0.111918	0.019225	0.0550846
Q9W4F8	0	default	1	24	0.0283623	16.2179	0.10052	0.455271	0.371467	0.595314	0.0192828	0.0550846
Q9V7D2	0	default	1	24	0.117246	4.38344	2.35463	0.455231	0.37142	0.0993709	0.0192922	0.0550846
O01367	0	default	1	24	0.0141199	16.2255	0.246465	0.455214	0.371401	0.140559	0.0192961	0.0550846
Q9VLT7	0	default	1	24	0.0914135	4.94046	1.00867	0.455152	0.37133	0.162648	0.0193103	0.0550846
Q9W4D2	0	default	1	24	0.0534831	16.1122	0.469094	0.455078	0.371244	0.241914	0.0193273	0.0550846
Q9VWP4	0	default	1	24	0.0364573	16.545	0.310322	0.455029	0.371187	0.270818	0.0193387	0.0550846
Q7JR49	0	default	1	24	0.0244977	16.6624	0.139522	0.455001	0.371155	0.367541	0.0193452	0.0550846
Q7K3U4	0	default	1	24	0.0575782	16.1038	0.487248	0.454969	0.371119	0.201543	0.0193524	0.0550846
Q9VWF4	0	default	1	24	0.012427	16.7358	0.0825015	0.454933	0.371077	0.256494	0.0193608	0.0550846
Q9VY92	0	default	1	24	0.0351321	16.3499	1.0453	0.45489	0.371027	0.0754874	0.0193708	0.0550846
Q9V674	0	default	1	24	0.0669288	16.4568	0.691285	0.454836	0.370964	0.119703	0.0193833	0.0550846
Q9VAH9	0	default	1	24	0.0174832	16.5638	0.153361	0.454823	0.370949	0.162184	0.0193863	0.0550846
P46222	0	default	1	24	0.087838	3.83475	1.16439	0.454805	0.370929	0.167039	0.0193903	0.0550846
Q9VVF4	0	default	1	24	0.0158588	16.6011	0.0853831	0.45478	0.3709	0.390149	0.0193962	0.0550846
Q27601	0	default	1	24	0.607727	4.57153	1.44009	0.454754	0.37087	0.923742	0.0194021	0.0550846
Q8IQ80	1	yule-walker	1	24.541	0.070545	16.6399	0.45801	0.454604	0.370697	0.328448	0.0194369	0.0551418
Q6IHH7	0	default	1	24	0.00154636	4.81681	0.00893888	0.454439	0.370506	0.277318	0.0194752	0.055209
P35415	0	default	1	24	0.240327	17.455	12.2794	0.454334	0.370386	0.0438541	0.0194995	0.0552357
Q9VSU7	0	default	1	24	0.00619108	15.4214	0.0686117	0.454272	0.370314	0.138156	0.0195139	0.0552357
P16905	0	default	1	24	0.0246718	5.70304	1.32603	0.454171	0.370198	0.026765	0.0195374	0.0552607
Q9W596	0	default	1	24	0.845777	16.7226	30.1847	0.453989	0.369988	0.057169	0.0195797	0.0553392
Q9VMA2	0	default	1	24	0.0784517	16.5439	0.723813	0.453852	0.369829	0.194214	0.0196119	0.0553785
P81928	1	yule-walker	1	24.7438	0.0132871	16.2854	0.0910894	0.453695	0.369648	0.274606	0.0196486	0.0553785
Q9VZ60	0	default	1	24	0.025601	15.9057	0.223426	0.453692	0.369644	0.225631	0.0196493	0.0553785
Q9W258	0	default	1	24	0.0122186	4.50123	0.710523	0.453678	0.369629	0.0186699	0.0196523	0.0553785
A0A0B4LGJ9	1	yule-walker	1	24.1452	0.0375927	4.81097	0.561912	0.453538	0.369467	0.104421	0.0196851	0.0554249
P40304	0	default	1	24	0.0296125	5.03144	0.840545	0.453396	0.369303	0.0607815	0.0197186	0.0554249
Q9VXF9	1	yule-walker	1	24.1452	0.0425384	4.50164	0.620352	0.45338	0.369285	0.116528	0.0197222	0.0554249
Q9VZJ2	0	default	1	24	0.0127673	4.18434	0.0744853	0.453309	0.369203	0.394331	0.0197389	0.0554249
Q24572	0	default	1	24	0.0521962	4.80447	0.838619	0.453295	0.369186	0.104629	0.0197422	0.0554249
Q9VRU1	1	yule-walker	1	24.1452	0.026462	16.7253	0.30495	0.453156	0.369026	0.171534	0.0197749	0.0554539
Q9VC63	0	default	1	24	0.0538671	4.39131	0.334391	0.453092	0.368952	0.337848	0.0197899	0.0554539
Q9VU75	0	default	1	24	0.0622784	4.53433	0.688769	0.453038	0.368891	0.179578	0.0198025	0.0554539
Q9VAG9	0	default	1	24	0.0128393	15.9765	0.611309	0.452963	0.368804	0.025477	0.0198202	0.0554539
M9PHI8	0	default	1	24	0.105883	16.0026	1.03909	0.452939	0.368775	0.223758	0.019826	0.0554539
A0A0B4KG70	0	default	1	24	0.0184795	5.19984	0.142151	0.452832	0.368652	0.273419	0.0198512	0.055477
Q8MLS2	0	default	1	24	0.0815103	4.36388	0.770907	0.452641	0.368431	0.220744	0.0198963	0.055477
Q9W3H0	0	default	1	24	0.0239808	4.84941	0.145179	0.452606	0.368391	0.394975	0.0199045	0.055477
P27091	0	default	1	24	0.0101097	5.07402	0.0724424	0.452598	0.368383	0.255799	0.0199063	0.055477
Q9VSY4	0	default	1	24	0.0459078	15.6466	1.52544	0.452592	0.368376	0.0751402	0.0199077	0.055477
Q9W0K2	0	default	1	24	0.0286535	4.65899	0.169026	0.452174	0.367894	0.337215	0.0200067	0.0556806
E2QD26	0	default	1	24	0.0216726	4.48365	0.33815	0.452128	0.36784	0.126053	0.0200178	0.0556806
Q9VYT8	0	default	1	24	0.010345	4.41454	0.0485918	0.452097	0.367805	0.465569	0.0200249	0.0556806
Q9VJD0	1	yule-walker	1	24.95	0.0644719	3.70602	0.571081	0.451796	0.367457	0.220405	0.0200967	0.0558042
Q9VGK3	0	default	1	24	0.0316183	4.75347	0.267789	0.451716	0.367365	0.243854	0.0201157	0.0558042
A0A0B4K7I2	0	default	1	24	0.0381224	16.0467	0.795553	0.451689	0.367334	0.107713	0.0201222	0.0558042
Q9VSJ8	0	default	1	24	0.0304972	15.7795	0.354685	0.451642	0.36728	0.176869	0.0201333	0.0558042
Q9VYT6	0	default	1	24	0.0391661	4.57319	0.213069	0.451601	0.367231	0.379576	0.0201433	0.0558042
Q9VLS0	1	yule-walker	1	24.3415	0.0187443	16.459	0.0866353	0.451507	0.367124	0.416514	0.0201656	0.0558249
A0A0B4KFS5	0	default	1	24	0.0215835	16.5775	0.225583	0.451445	0.367052	0.152462	0.0201804	0.0558251
P46824	0	default	1	24	0.0822761	15.5892	2.32032	0.451324	0.366913	0.0775759	0.0202093	0.0558641
Q9VW60	0	default	1	24	0.0474169	16.5881	0.666627	0.451209	0.36678	0.15436	0.0202369	0.0558865
Q9VDV2	0	default	1	24	0.021612	4.35982	0.246148	0.451167	0.366731	0.189057	0.0202471	0.0558865
Q9VG79	0	default	1	24	0.0763574	4.36052	0.736134	0.451105	0.36666	0.208514	0.0202618	0.0558865
Q9VXC1	0	default	1	24	0.0305142	17.0558	0.427391	0.450963	0.366496	0.135664	0.0202959	0.0559397
Q9V3G7	0	default	1	24	0.0747931	15.5831	1.59412	0.450809	0.366318	0.0835746	0.020333	0.0559771
Q9VV43	0	default	1	24	0.0741396	4.40923	1.82203	0.450753	0.366253	0.0741837	0.0203466	0.0559771
P49657	0	default	1	24	0.0175311	16.3338	0.0530023	0.450659	0.366145	0.710425	0.0203692	0.0559771
Q9XZ10	0	default	1	24	0.135074	16.3787	4.0449	0.450629	0.36611	0.0739606	0.0203764	0.0559771
Q8IGI0	0	default	1	24	0.0236552	3.81233	0.182268	0.450594	0.36607	0.212505	0.0203849	0.0559771
Q9VWP2	0	default	1	24	0.0977741	16.7528	0.933533	0.450422	0.365871	0.167811	0.0204264	0.0559771
Q9VGU7	0	default	1	24	0.0154692	15.7808	0.149487	0.450408	0.365855	0.204921	0.0204297	0.0559771
Q9VZ19	0	burg	1	21.854	0.0145008	4.20046	0.215563	0.450359	0.365799	0.0981365	0.0204415	0.0559771
X2JE21	0	default	1	24	0.0868301	4.79643	1.66209	0.450282	0.36571	0.101246	0.0204602	0.0559771
Q9I7Q5	0	default	1	24	0.0986988	4.36967	1.45025	0.450219	0.365637	0.170181	0.0204754	0.0559771
Q9VDH5	0	default	1	24	0.0262554	3.96263	0.666229	0.450175	0.365586	0.0714719	0.0204862	0.0559771
Q9I7J0	0	default	1	24	0.121897	4.47512	1.4386	0.45017	0.36558	0.183555	0.0204874	0.0559771
Q8IQ63	0	default	1	24	0.031716	6.70953	0.835596	0.450002	0.365387	0.050767	0.0205279	0.0560208
Q9V3W0	0	default	1	24	0.0769006	2.86365	2.50124	0.449981	0.365363	0.0704503	0.020533	0.0560208
Q9W5W6	0	default	1	24	0.0610841	4.71836	0.172521	0.449759	0.365107	0.800941	0.0205869	0.0560897
A0A0B4K709	0	default	1	24	0.0814149	16.362	1.15575	0.44975	0.365096	0.113559	0.0205893	0.0560897
Q9VR51	1	yule-walker	1	24.1452	0.0151023	3.64277	0.0660292	0.449694	0.365032	0.472247	0.0206029	0.0560897
Q9VJ98	0	default	1	24	0.0221122	16.4874	0.195429	0.449527	0.364839	0.210901	0.0206435	0.0561598
O97059	0	default	1	24	0.0594	4.69564	0.83874	0.449215	0.364479	0.127127	0.0207198	0.0562355
Q9VYD7	0	default	1	24	0.0364735	16.733	0.667489	0.449117	0.364366	0.12461	0.0207436	0.0562355
D1YSG0	0	default	1	24	0.829417	4.45484	36.0942	0.449062	0.364302	0.0405816	0.0207571	0.0562355
Q24118	1	yule-walker	1	24.7438	0.00510954	16.3238	0.0733514	0.448992	0.364221	0.110294	0.0207743	0.0562355
Q9VMC7	0	default	1	24	0.0218202	16.5523	0.0831216	0.44891	0.364127	0.598362	0.0207943	0.0562355
Q9VH81	0	default	1	24	0.0780558	16.4699	0.732582	0.448839	0.364045	0.210788	0.0208117	0.0562355
A1Z7Q7	0	default	1	24	0.0372156	16.2028	0.566002	0.448745	0.363936	0.113401	0.020835	0.0562355
A0A0B4K7L3	0	default	1	24	0.110475	4.68075	1.36642	0.448734	0.363924	0.180852	0.0208376	0.0562355
A8JQT1	0	default	1	24	0.0124635	4.61595	0.0482831	0.448721	0.363909	0.504655	0.0208408	0.0562355
Q9VW34	0	default	1	24	0.0565379	16.4415	0.876842	0.448685	0.363868	0.161885	0.0208495	0.0562355
Q9VRJ5	0	default	1	24	0.071123	4.46688	0.406028	0.448636	0.363811	0.366727	0.0208617	0.0562355
P25160	0	default	1	24	0.0469537	4.6704	0.451208	0.448507	0.363662	0.231089	0.0208934	0.0562355
Q9VDZ7	0	default	1	24	0.086038	16.542	2.95432	0.448461	0.363608	0.0741449	0.0209049	0.0562355
Q9W1X5	0	default	1	24	0.0813334	16.0667	1.67858	0.44843	0.363573	0.111651	0.0209124	0.0562355
M9PBZ2	0	default	1	24	0.0572914	15.785	1.40751	0.448423	0.363565	0.109946	0.0209142	0.0562355
Q9VLT5	0	default	1	24	0.0938274	16.1022	2.32025	0.44839	0.363527	0.0931844	0.0209224	0.0562355
Q9W0A0	1	yule-walker	1	24.3415	0.0237007	15.9805	0.190422	0.448278	0.363398	0.21803	0.0209499	0.0562355
A1Z9M5	1	yule-walker	1	24.541	0.0977961	3.64443	3.03621	0.448202	0.36331	0.0501408	0.0209686	0.0562355
A0A0B4KF30	0	default	1	24	0.00786629	5.06359	0.134084	0.448202	0.36331	0.0769214	0.0209687	0.0562355
P18935	0	default	1	24	0.064068	16.4998	0.713342	0.448082	0.363171	0.187091	0.0209984	0.0562355
Q9VCT4	1	yule-walker	1	24.7438	0.0156041	4.43383	0.187235	0.448065	0.363152	0.180817	0.0210024	0.0562355
Q9VBL3	1	default	1	24	0.00521155	16.2412	0.0495354	0.448052	0.363137	0.16371	0.0210058	0.0562355
Q9VXA3	0	default	1	24	0.0823308	16.4636	0.853662	0.447995	0.363072	0.237655	0.0210197	0.0562355
Q7KNS3	1	yule-walker	1	24.1452	0.0603218	16.1529	0.859312	0.447959	0.36303	0.156796	0.0210287	0.0562355
Q9VJ86	0	default	1	24	0.0782703	16.1297	3.9229	0.447849	0.362903	0.0588995	0.021056	0.0562433
Q9W2D6	0	default	1	24	0.0453546	4.67978	0.685227	0.44779	0.362834	0.119356	0.0210707	0.0562433
Q9VPX5	0	default	1	24	0.050451	4.59443	0.455748	0.447715	0.362748	0.255315	0.0210893	0.0562433
Q9W2S2	1	yule-walker	1	24.3415	0.014829	5.83563	0.551771	0.447663	0.362689	0.0501103	0.0211021	0.0562433
Q9VPF6	0	default	1	24	0.00572345	5.19202	0.0806803	0.447647	0.36267	0.110871	0.0211061	0.0562433
Q9VTD7	0	default	1	24	0.067296	4.34982	0.585194	0.447527	0.362531	0.248237	0.0211359	0.0562611
Q7K581	0	default	1	24	0.023383	4.49734	0.114718	0.4475	0.3625	0.437462	0.0211426	0.0562611
Q8SX68	0	default	1	24	0.0351774	16.8801	1.17811	0.447406	0.362391	0.0620799	0.0211661	0.0562841
A0A0B4KGW6	0	default	1	24	0.0119122	17.1964	0.0909542	0.447279	0.362245	0.277117	0.0211978	0.0563004
Q9V7Y2	0	default	1	24	0.0655478	5.00206	1.92107	0.447261	0.362225	0.0875908	0.0212021	0.0563004
Q9W077	0	default	1	24	0.0847252	4.61654	0.57352	0.446915	0.361825	0.403191	0.0212885	0.0564076
Q9VQT6	0	default	1	24	0.00350777	3.7232	0.043475	0.44669	0.361566	0.104633	0.0213448	0.0564076
P21914	0	default	1	24	0.0887369	16.0774	3.04039	0.446666	0.361538	0.0835935	0.0213509	0.0564076
Q9VJC0	0	default	1	24	0.0120727	3.20814	0.0839724	0.446585	0.361444	0.338808	0.0213713	0.0564076
A1Z968	0	burg	1	20.3673	0.00942631	14.2331	0.801809	0.446579	0.361437	0.0224933	0.0213729	0.0564076
Q9VB64	0	default	1	24	0.0327137	16.1733	0.469929	0.446538	0.361391	0.132828	0.021383	0.0564076
Q8MYV9	0	default	1	24	0.0140526	4.08556	0.0551135	0.446526	0.361376	0.609288	0.0213861	0.0564076
P29845	0	default	1	24	0.149719	4.83924	5.42269	0.446471	0.361312	0.0360299	0.0214	0.0564076
P29052	0	default	1	24	0.0423579	17.0357	0.359276	0.446442	0.36128	0.198176	0.0214071	0.0564076
Q9VMS9	1	mle	1	22.0147	0.00432552	20.2455	0.0800242	0.446416	0.36125	0.0577098	0.0214137	0.0564076
P20351	0	default	1	24	0.0373668	4.23441	0.279338	0.446388	0.361217	0.314876	0.0214207	0.0564076
P13607	1	mle	1	20.2297	0.228592	9.44544	24.154	0.446355	0.361179	0.0135286	0.0214291	0.0564076
A1Z8Z3	1	yule-walker	1	24.541	0.058803	3.87383	0.982924	0.446325	0.361144	0.0907054	0.0214367	0.0564076
Q9VXW2	0	default	1	24	0.0165355	3.83369	0.215997	0.446049	0.360826	0.150283	0.0215061	0.0565138
Q9VSL3	0	default	1	24	0.114584	4.78765	1.31784	0.446046	0.360822	0.152302	0.021507	0.0565138
Q9VM65	0	default	1	24	0.0169977	4.52942	0.115265	0.445869	0.360618	0.276975	0.0215518	0.0565253
Q9VF33	0	default	1	24	0.0320176	4.83511	0.325602	0.445844	0.360589	0.201994	0.021558	0.0565253
P25153	0	default	1	24	0.010085	15.8463	0.0814156	0.445811	0.360551	0.228908	0.0215663	0.0565253
Q8MMC4	0	default	1	24	0.0369707	4.67433	0.86033	0.445792	0.360529	0.0796088	0.0215712	0.0565253
Q9U3Z7	0	default	1	24	0.0435489	16.2977	0.457867	0.445627	0.360338	0.205292	0.021613	0.0565568
Q9VSA3	0	default	1	24	0.215023	4.37852	4.21981	0.445615	0.360325	0.113171	0.0216159	0.0565568
P49630	0	default	1	24	0.0347825	4.03719	0.39749	0.44552	0.360215	0.155552	0.0216401	0.0565568
Q9VLS5	0	default	1	24	0.0101968	15.3189	0.149164	0.445508	0.360201	0.0986395	0.0216432	0.0565568
Q9VHV3	0	default	1	24	0.00467727	14.353	0.0484323	0.444981	0.359593	0.148529	0.0217772	0.0567995
P12646	0	default	1	24	0.123308	17.0577	2.14773	0.444909	0.35951	0.103813	0.0217956	0.0567995
Q5BIA9	1	yule-walker	1	24.95	0.0602535	4.08639	1.12925	0.444908	0.359509	0.120062	0.0217958	0.0567995
Q8MLV1	0	default	1	24	0.0304818	4.4281	0.312811	0.444879	0.359476	0.21126	0.0218032	0.0567995
Q9VNF3	0	default	1	24	0.0636651	16.7414	0.735086	0.444847	0.359439	0.150574	0.0218112	0.0567995
O97172	0	default	1	24	0.0235763	16.5571	0.412556	0.444625	0.359182	0.107095	0.0218682	0.0568084
Q9VSR3	0	default	1	24	0.0224903	4.20346	0.304583	0.444592	0.359144	0.147563	0.0218767	0.0568084
Q9VJJ0	1	yule-walker	1	24.95	0.0371189	16.0529	0.696365	0.444552	0.359098	0.109032	0.0218869	0.0568084
Q8MR62	1	yule-walker	1	25.1597	0.017767	16.8647	0.168856	0.444528	0.359071	0.209305	0.0218928	0.0568084
Q9W1Q4	0	default	1	24	0.0297735	16.9395	0.2231	0.444393	0.358914	0.276835	0.0219277	0.0568084
Q9VP53	0	default	1	24	0.049176	4.5363	0.195823	0.444319	0.35883	0.53734	0.0219464	0.0568084
M9PHQ2	0	default	1	24	0.0226652	4.21304	0.0699485	0.444281	0.358785	0.654091	0.0219564	0.0568084
M9PEM1	0	default	1	24	0.0202005	16.4968	0.121013	0.444241	0.35874	0.38848	0.0219665	0.0568084
Q7K4N3	1	yule-walker	1	24.3415	0.0540251	15.7286	0.606453	0.444197	0.358689	0.211398	0.0219779	0.0568084
Q9VQ34	0	default	1	24	0.0133319	15.9169	0.130378	0.444194	0.358686	0.172186	0.0219785	0.0568084
Q8MRI4	0	default	1	24	0.022152	4.60465	0.19193	0.444188	0.358679	0.243701	0.0219802	0.0568084
Q95SS8	0	default	1	24	0.0158875	16.2383	0.119252	0.443935	0.358386	0.278706	0.0220453	0.0568932
P16620	1	yule-walker	1	24.1452	0.0346215	16.4495	0.65844	0.443886	0.35833	0.121482	0.0220579	0.0568932
Q9VYV3	0	default	1	24	0.0876273	4.78391	2.13347	0.443885	0.358329	0.081527	0.0220582	0.0568932
Q9VNR6	0	default	1	24	0.0115082	4.55193	0.0379652	0.443793	0.358223	0.625901	0.0220818	0.0569153
Q9VDF4	1	yule-walker	1	26.2632	0.097727	3.26184	1.62506	0.443723	0.358142	0.144837	0.0220999	0.0569231
Q9VEJ3	1	yule-walker	1	24.3415	0.0850241	16.6712	0.842307	0.443629	0.358033	0.159547	0.0221244	0.0569473
A1Z7V9	0	default	1	24	0.0640415	16.6915	0.976739	0.443465	0.357844	0.115761	0.0221667	0.056974
M9PDR0	0	default	1	24	0.230995	4.13999	4.10834	0.443297	0.357651	0.129985	0.0222102	0.056974
P17133	1	yule-walker	1	24.95	0.0336082	15.1901	0.628702	0.443272	0.357622	0.111038	0.0222167	0.056974
Q7KND8	0	default	1	24	0.0147249	16.6853	0.141119	0.443267	0.357615	0.237224	0.0222181	0.056974
A1ZB93	0	default	1	24	0.0372725	5.49629	0.58361	0.443254	0.357601	0.144095	0.0222214	0.056974
O61491	0	default	1	24	0.141838	4.59632	2.60194	0.443239	0.357583	0.103955	0.0222253	0.056974
Q9VNX4	0	default	1	24	0.41182	4.34716	10.3669	0.443014	0.357324	0.0641549	0.0222837	0.0570849
Q9V564	0	default	1	24	0.00867879	16.388	0.0458429	0.442938	0.357236	0.416806	0.0223036	0.0570972
Q9VM97	0	default	1	24	0.0332416	16.1406	0.526495	0.44285	0.357134	0.155289	0.0223265	0.0571172
Q9GQN0	0	default	1	24	0.0298634	4.20262	0.230668	0.442728	0.356994	0.245727	0.0223581	0.0571441
Q9VNV3	0	default	1	24	0.0114688	15.0732	0.385535	0.442693	0.356953	0.0522445	0.0223673	0.0571441
Q9VQ26	0	default	1	24	0.025576	4.67586	0.149609	0.442533	0.356769	0.332317	0.022409	0.0571991
Q9VDL0	0	default	1	24	0.00576314	3.43931	0.231069	0.442438	0.35666	0.0417464	0.0224339	0.0571991
Q9VHE3	0	default	1	24	0.00689048	15.3044	0.0481575	0.442322	0.356526	0.242027	0.0224643	0.0571991
Q9VBR3	0	default	1	24	0.0204942	4.88739	0.280286	0.442313	0.356515	0.126865	0.0224666	0.0571991
P27716	1	burg	1	27.2182	0.0430711	18.065	1.86668	0.442241	0.356432	0.0385546	0.0224855	0.0571991
Q5U124	0	default	1	24	0.013417	15.5569	0.581301	0.44219	0.356374	0.0414463	0.0224988	0.0571991
Q95RI2	0	default	1	24	0.017325	4.76391	0.159319	0.442177	0.356358	0.247713	0.0225023	0.0571991
A1ZAZ2	0	default	1	24	0.0180608	16.9394	0.0615209	0.442148	0.356324	0.557473	0.02251	0.0571991
Q9VPY9	0	default	1	24	0.0237087	16.4992	0.18152	0.442069	0.356234	0.27447	0.0225306	0.0572127
Q9W086	0	default	1	24	0.0268139	16.442	0.339735	0.441923	0.356065	0.1921	0.022569	0.0572719
Q0E8E8	0	default	1	24	0.187272	4.53219	3.78507	0.441744	0.355858	0.0910182	0.0226161	0.0573455
Q9W5W8	0	default	1	24	0.0994903	16.1059	1.83641	0.441672	0.355775	0.138717	0.0226351	0.0573455
M9NGY4	0	default	1	24	0.0329875	4.4695	0.122923	0.441592	0.355683	0.523773	0.0226561	0.0573455
Q9VG73	1	yule-walker	1	24.1452	0.0191168	16.684	0.538041	0.441582	0.355672	0.0633642	0.0226588	0.0573455
Q9VEE9	0	default	1	24	0.0095279	17.2889	0.131268	0.441232	0.355268	0.145694	0.0227512	0.057467
Q9V3Y3	0	default	1	24	0.0395414	4.98371	0.341226	0.441144	0.355166	0.246028	0.0227746	0.057467
Q9VJ19	0	default	1	24	0.0358396	4.7584	0.767843	0.441111	0.355128	0.0991289	0.0227832	0.057467
Q9W5Q1	0	default	1	24	0.00818609	5.03076	0.0769725	0.441097	0.355112	0.204922	0.022787	0.057467
Q7JZW0	0	default	1	24	0.0381631	16.4401	0.694041	0.441057	0.355066	0.0927639	0.0227976	0.057467
Q9VG44	1	yule-walker	1	24.1452	0.0483859	16.474	0.690748	0.441055	0.355064	0.16188	0.0227981	0.057467
Q9VUJ0	0	default	1	24	0.0152498	15.4892	0.163566	0.440971	0.354966	0.226197	0.0228205	0.0574693
Q76NS2	0	default	1	24	0.0154453	4.88488	0.104233	0.440937	0.354927	0.219221	0.0228294	0.0574693
Q9VQE0	0	default	1	24	0.0866435	16.4905	2.85803	0.440878	0.35486	0.0580333	0.022845	0.0574701
Q9VBX3	0	default	1	24	0.0577344	16.245	0.827994	0.440691	0.354643	0.136818	0.0228949	0.0575537
Q9VBR6	0	burg	1	21.234	0.0327582	18.8316	0.729553	0.440639	0.354583	0.0499881	0.0229087	0.0575537
Q00174	0	default	1	24	0.0832027	17.0796	7.08091	0.440474	0.354393	0.0333353	0.0229525	0.0575832
B7YZT7	0	default	1	24	0.0174099	16.4482	0.059712	0.440462	0.35438	0.683	0.0229557	0.0575832
Q9VHT5	0	default	1	24	0.0373196	4.7246	0.408629	0.440375	0.354279	0.183058	0.022979	0.0575832
Q95T12	0	default	1	24	0.0471594	4.93683	0.449717	0.440366	0.354268	0.234403	0.0229814	0.0575832
Q9VCC7	0	default	1	24	0.0392905	16.8074	0.578142	0.440253	0.354138	0.158111	0.0230117	0.0576123
A1Z897	0	default	1	24	0.00516787	3.74075	0.0196963	0.440132	0.353999	0.59686	0.0230438	0.0576123
Q27237	0	default	1	24	0.0332021	16.4521	0.460989	0.440107	0.35397	0.130905	0.0230505	0.0576123
Q95TN4	0	default	1	24	0.0254487	16.8224	0.229626	0.440094	0.353955	0.260843	0.0230541	0.0576123
Q9VMJ5	0	default	1	24	0.0201799	17.3027	0.250069	0.439942	0.353779	0.148472	0.0230948	0.0576751
Q9W3C3	0	default	1	24	0.143531	16.4966	1.69349	0.439833	0.353653	0.142356	0.0231241	0.0576751
A8JR01	0	default	1	24	0.017823	17.129	0.209413	0.439802	0.353618	0.192058	0.0231323	0.0576751
A1Z8W8	0	default	1	24	0.0131311	15.1984	0.334438	0.439772	0.353584	0.0635634	0.0231403	0.0576751
Q7KK90	0	default	1	24	0.0388717	16.2707	0.405185	0.439609	0.353395	0.209869	0.0231843	0.0577092
Q9VS11	1	yule-walker	1	24.3415	0.0118599	16.238	0.0930117	0.439597	0.353381	0.22945	0.0231874	0.0577092
Q9VYA1	0	default	1	24	0.0162192	4.72766	0.377835	0.43948	0.353247	0.0612396	0.0232188	0.0577092
D6W4T8	0	default	1	24	0.048106	15.9834	1.06774	0.439479	0.353245	0.097634	0.0232192	0.0577092
P20478	0	default	1	24	0.200285	16.9986	6.31369	0.439437	0.353197	0.0783482	0.0232304	0.0577092
Q24319	0	default	1	24	0.0421737	5.35057	1.28317	0.439279	0.353014	0.0742207	0.0232731	0.0577155
Q9W3R8	0	default	1	24	0.0252659	5.11879	0.382329	0.439183	0.352904	0.14258	0.0232989	0.0577155
Q7KRW8	0	default	1	24	0.0263625	15.5842	0.515766	0.439169	0.352888	0.105459	0.0233027	0.0577155
P25823	0	default	1	24	0.0376949	16.2106	0.251088	0.439139	0.352852	0.309118	0.023311	0.0577155
Q7JW03	0	default	1	24	0.00990738	4.58401	0.255758	0.439056	0.352757	0.100399	0.0233333	0.0577155
Q7K3Z3	0	default	1	24	0.0527347	15.7212	1.46418	0.439032	0.352729	0.0950197	0.0233398	0.0577155
P46461	0	default	1	24	0.201091	4.32088	9.00511	0.439032	0.352729	0.0316408	0.0233399	0.0577155
P04950	0	default	1	24	0.0787514	3.84004	1.25204	0.438877	0.35255	0.131795	0.0233818	0.0577813
Q9W4C2	0	default	1	24	0.0253514	17.5982	0.223786	0.438793	0.352454	0.192725	0.0234045	0.0577994
Q9VS46	0	default	1	24	0.011951	4.62094	0.133246	0.438646	0.352284	0.183213	0.0234443	0.0578182
Q7KRR5	0	default	1	24	0.00552756	17.1196	0.0241402	0.438617	0.35225	0.464234	0.0234524	0.0578182
Q7JRC3	0	default	1	24	0.134025	16.5184	0.813087	0.438596	0.352226	0.344481	0.023458	0.0578182
P48608	0	default	1	24	0.0345579	15.5231	0.166707	0.43852	0.352139	0.40322	0.0234786	0.0578311
Q7KNQ9	0	default	1	24	0.0150191	16.3595	0.0991347	0.438463	0.352072	0.270723	0.0234942	0.0578319
Q9VF36	0	default	1	24	0.0176604	16.687	0.102185	0.438324	0.351913	0.354788	0.0235319	0.057887
Q9VUJ3	1	yule-walker	1	24.3415	0.0105038	16.348	0.0440518	0.43809	0.351643	0.51138	0.0235957	0.058006
P08985	1	yule-walker	1	20.9371	0.0137711	5.74839	0.65792	0.438027	0.351569	0.0249577	0.0236131	0.0580111
Q9VZL1	0	default	1	24	0.0183992	5.6841	0.664662	0.437894	0.351417	0.0303117	0.0236492	0.0580362
Q9VQC0	0	default	1	24	0.072394	16.2054	0.431148	0.437857	0.351373	0.358553	0.0236594	0.0580362
A1ZBK7	0	default	1	24	0.0309639	4.44692	0.0914387	0.43782	0.351331	0.637829	0.0236694	0.0580362
Q9VPB8	0	default	1	24	0.0663569	4.77611	0.611067	0.437454	0.350909	0.21794	0.0237698	0.0582232
Q9VCI7	0	default	1	24	0.0386742	16.1768	0.569449	0.437428	0.350879	0.151118	0.023777	0.0582232
P22058	0	default	1	24	0.169621	4.74486	1.48134	0.437374	0.350816	0.244948	0.023792	0.0582232
A1ZBH7	0	default	1	24	0.014849	16.4799	0.089005	0.437221	0.35064	0.347754	0.0238339	0.0582881
Q9VP98	0	default	1	24	0.0124918	4.73671	0.0954408	0.437155	0.350564	0.173074	0.023852	0.0582947
Q24318	0	default	1	24	0.0115453	16.9899	0.041106	0.436979	0.350361	0.608547	0.0239005	0.0583754
P05205	0	mle	1	27.9813	0.0170796	14.906	0.650441	0.436868	0.350233	0.0385675	0.0239312	0.0584126
Q0E908	0	yule-walker	1	27.9813	0.0299371	15.9608	0.579867	0.436809	0.350164	0.131865	0.0239476	0.0584148
Q9VGR0	0	default	1	24	0.00564166	16.5555	0.0402216	0.436699	0.350037	0.322376	0.0239781	0.0584514
Q8MLZ7	1	yule-walker	1	24.3415	0.0667248	16.4471	0.711005	0.436416	0.34971	0.174529	0.0240565	0.0585254
A1Z759	0	default	1	24	0.00617976	16.5195	0.0872254	0.436334	0.349616	0.150827	0.0240792	0.0585254
A1Z758	0	default	1	24	0.00617976	16.5195	0.0872254	0.436334	0.349616	0.150827	0.0240792	0.0585254
Q9VBJ2	0	default	1	24	0.0323029	16.0125	1.06423	0.436316	0.349595	0.0455945	0.0240843	0.0585254
Q8SZN1	0	default	1	24	0.0904524	17.2905	1.45985	0.436288	0.349563	0.136613	0.0240919	0.0585254
Q9VVE5	0	default	1	24	0.0541075	16.6515	0.699318	0.436254	0.349524	0.191485	0.0241014	0.0585254
Q9VKJ3	0	default	1	24	0.0110001	16.4844	0.359398	0.436018	0.349252	0.0742941	0.024167	0.0585597
Q7K4B3	0	default	1	24	0.0271546	4.45325	0.127411	0.435862	0.349071	0.438184	0.0242107	0.0585597
Q8IR04	0	default	1	24	0.0234713	4.91554	0.692121	0.435806	0.349006	0.074176	0.0242263	0.0585597
Q960Y8	0	default	1	24	0.0623907	5.18014	2.06129	0.435796	0.348996	0.0637104	0.0242289	0.0585597
Q9VQU0	0	default	1	24	0.0218188	17.1016	0.20391	0.435766	0.348961	0.245778	0.0242374	0.0585597
Q7KTS2	0	default	1	24	0.0181271	4.51271	0.161456	0.435755	0.348948	0.193448	0.0242404	0.0585597
B7YZQ3	1	yule-walker	1	24.1452	0.129211	16.625	4.50282	0.435719	0.348907	0.0446435	0.0242504	0.0585597
Q9VHV9	0	default	1	24	0.0253696	4.0911	0.187414	0.435705	0.34889	0.285902	0.0242545	0.0585597
Q9W2V2	0	default	1	24	0.00912753	4.29373	0.124595	0.435702	0.348887	0.13815	0.0242551	0.0585597
A1Z7G7	0	default	1	24	0.00959943	15.8951	0.0287144	0.435406	0.348545	0.62531	0.0243382	0.0586845
Q7K4Z4	0	default	1	24	0.011268	17.0684	0.087024	0.435376	0.348511	0.304645	0.0243463	0.0586845
Q8IRD0	0	default	1	24	0.0284726	3.51223	0.179996	0.435291	0.348413	0.38956	0.0243703	0.0586845
Q8IPY3	0	default	1	24	0.137078	3.11258	3.85463	0.435258	0.348374	0.0965589	0.0243796	0.0586845
A8JUW5	0	default	1	24	0.0482818	4.44444	0.182374	0.43524	0.348354	0.533152	0.0243845	0.0586845
Q9VF51	0	default	1	24	0.100941	3.89105	3.62461	0.435051	0.348136	0.0643402	0.0244376	0.0587697
Q9GQQ0	0	default	1	24	0.0129058	4.77419	0.0688747	0.434999	0.348076	0.372979	0.0244523	0.0587697
Q494G7	0	default	1	24	0.0108651	4.39642	0.0830956	0.434924	0.34799	0.278979	0.0244733	0.0587697
Q9VAN7	0	default	1	24	0.113565	4.6942	3.22948	0.434887	0.347947	0.085424	0.0244838	0.0587697
Q7JVM1	0	default	1	24	0.023401	16.1355	0.207862	0.434797	0.347843	0.248841	0.0245092	0.0587697
Q9VQZ3	1	yule-walker	1	25.3729	0.0211726	3.23607	0.101035	0.434782	0.347826	0.429294	0.0245133	0.0587697
Q9V5C6	0	default	1	24	0.0662367	4.87614	2.18314	0.434561	0.34757	0.0609147	0.0245759	0.0588824
Q9V419	1	yule-walker	1	24.1452	0.135227	16.4283	1.87596	0.434492	0.347491	0.15011	0.0245952	0.0588912
Q9W1V3	0	default	1	24	0.0483055	16.7514	0.60646	0.434424	0.347413	0.166341	0.0246144	0.0588999
Q7PLV6	0	default	1	24	0.0819986	16.2517	0.559757	0.434303	0.347273	0.313664	0.0246487	0.0589052
Q9VMS1	0	default	1	24	0.160046	4.54243	2.10354	0.434262	0.347226	0.145049	0.0246603	0.0589052
P35128	0	default	1	24	0.0519104	4.80031	0.75594	0.434251	0.347213	0.112296	0.0246634	0.0589052
Q9V3V0	0	default	1	24	0.0251481	5.77883	0.358517	0.434186	0.347138	0.11918	0.024682	0.0589097
Q9VM11	0	default	1	24	0.111296	16.8122	1.38486	0.434135	0.347078	0.116116	0.0246965	0.0589097
Q24276	0	default	1	24	0.0506593	4.5889	1.01262	0.433971	0.34689	0.101528	0.0247429	0.0589832
Q7JY94	0	default	1	24	0.0528671	16.3305	0.326157	0.433888	0.346794	0.365835	0.0247665	0.0590021
Q9VDG1	0	default	1	24	0.00801214	4.46849	0.0287014	0.433792	0.346683	0.582782	0.0247939	0.0590302
Q8IRR5	0	default	1	24	0.0513448	4.58637	0.255171	0.433706	0.346584	0.363148	0.0248184	0.059044
Q9VPQ4	0	default	1	24	0.0708284	16.8061	0.259059	0.433566	0.346422	0.665284	0.0248583	0.059044
Q24400	0	default	1	24	0.0652893	16.0479	2.2536	0.433543	0.346395	0.0676686	0.0248649	0.059044
Q9VRV8	0	default	1	24	0.0248591	16.7501	0.422597	0.433503	0.346349	0.116932	0.0248763	0.059044
P26686	0	default	1	24	0.0282502	4.0726	0.956039	0.433488	0.346333	0.0553982	0.0248804	0.059044
Q9VSS1	0	default	1	24	0.0336821	16.7543	0.601351	0.433442	0.34628	0.109076	0.0248936	0.059044
P56538	0	default	1	24	0.00783775	15.4501	0.177332	0.432898	0.345651	0.0975503	0.0250495	0.0593722
P04388	0	default	1	24	0.0268838	4.59104	0.431672	0.432849	0.345596	0.097647	0.0250634	0.0593722
Q9VH69	0	default	1	24	0.022741	5.00551	0.407906	0.432728	0.345456	0.0742683	0.0250982	0.0593975
Q9VRP9	0	default	1	24	0.0353004	4.56403	0.195039	0.43262	0.34533	0.386218	0.0251294	0.0593975
Q9VRP3	0	default	1	24	0.0524122	16.1917	0.451826	0.432594	0.345301	0.276656	0.0251369	0.0593975
Q9W3K6	0	default	1	24	0.0818516	15.8795	1.13205	0.432562	0.345264	0.150829	0.0251461	0.0593975
Q9NB71	1	burg	1	26.4956	0.00410601	11.2185	0.0622582	0.432539	0.345237	0.0693443	0.0251527	0.0593975
Q9Y0I1	0	default	1	24	0.00724555	5.95828	0.114121	0.432314	0.344978	0.132979	0.0252175	0.0594903
A0A0B4KFY0	0	burg	1	23.7619	0.00974488	15.8485	0.0405159	0.432241	0.344893	0.293675	0.0252388	0.0594903
Q9VVI2	0	default	1	24	0.00550391	6.43743	0.114611	0.432153	0.344792	0.0566861	0.025264	0.0594903
P25162	0	default	1	24	0.0122662	16.3252	0.0706134	0.432149	0.344788	0.381252	0.0252651	0.0594903
Q27889	0	default	1	24	0.0578499	16.3869	1.234	0.43213	0.344765	0.107763	0.0252708	0.0594903
A0A0B4KGI0	0	default	1	24	0.0132499	4.73404	0.135752	0.431921	0.344524	0.19956	0.0253313	0.0595161
Q9VGM1	0	default	1	24	0.0132499	4.73404	0.135752	0.431921	0.344524	0.19956	0.0253313	0.0595161
Q9W424	0	default	1	24	0.0131262	16.0871	0.0577677	0.43188	0.344477	0.550272	0.0253431	0.0595161
A0A0B4KHK1	0	default	1	24	0.0156975	3.88503	0.2498	0.431874	0.34447	0.115855	0.0253448	0.0595161
Q9W2P5	0	default	1	24	0.0235237	4.62237	0.143152	0.431699	0.344268	0.366141	0.0253957	0.0595506
Q0KHZ6	0	default	1	24	0.13273	16.7676	2.58516	0.431633	0.344192	0.126139	0.0254148	0.0595506
Q7K1U0	0	default	1	24	0.0919439	16.682	0.308923	0.431486	0.344022	0.577637	0.0254576	0.0595506
A0A0B4KF65	0	default	1	24	0.00964472	16.0582	0.0546552	0.431467	0.344001	0.405593	0.025463	0.0595506
Q24388	0	default	1	24	0.254159	4.66857	6.27981	0.431436	0.343964	0.0645837	0.0254723	0.0595506
Q9VB21	0	default	1	24	0.00432138	16.9958	0.0394021	0.431374	0.343893	0.250888	0.0254902	0.0595506
A4UZL3	0	default	1	24	0.0217793	17.1264	0.221025	0.431373	0.343892	0.165932	0.0254905	0.0595506
Q9VGJ6	0	default	1	24	0.0329288	4.96165	0.63171	0.431333	0.343846	0.12857	0.0255022	0.0595506
Q9VUY9	0	default	1	24	0.25361	16.8086	4.14001	0.431282	0.343787	0.120501	0.0255171	0.0595506
Q9VU38	1	yule-walker	1	25.3729	0.0314799	17.2353	0.830747	0.431282	0.343786	0.073747	0.0255172	0.0595506
A1Z843	0	default	1	24	0.0984407	16.0153	2.89202	0.430964	0.343421	0.0680811	0.0256098	0.0597252
M9PGH9	0	default	1	24	0.0291062	16.5575	0.207691	0.430865	0.343306	0.263663	0.0256389	0.0597252
Q9VPC0	0	default	1	24	0.0179787	4.56765	0.0561123	0.430815	0.343249	0.660638	0.0256534	0.0597252
P10674	0	default	1	24	0.235006	16.5932	8.82418	0.430809	0.343241	0.0319502	0.0256553	0.0597252
Q9W289	0	default	1	24	0.0268868	15.916	0.59047	0.430707	0.343124	0.102587	0.0256851	0.0597578
Q9VVI1	0	default	1	24	0.0277395	16.8781	0.436287	0.43065	0.343058	0.141987	0.025702	0.0597602
O18335	0	default	1	24	0.0930608	5.01663	2.29164	0.430575	0.342972	0.0889013	0.0257238	0.0597742
Q9W2H8	0	default	1	24	0.241409	4.14356	5.38889	0.430494	0.342878	0.120656	0.0257477	0.0597793
M9PB06	0	default	1	24	0.00745737	4.97666	0.0191456	0.43046	0.342839	0.832911	0.0257576	0.0597793
Q9NFU0	0	default	1	24	0.0236905	3.58729	0.737667	0.429986	0.342292	0.0633017	0.0258974	0.0600666
Q9VXU3	0	default	1	24	0.0060138	5.23395	0.155212	0.429909	0.342203	0.0595634	0.0259201	0.0600825
Q9VP68	0	default	1	24	0.0802018	16.2805	1.0917	0.429748	0.342017	0.170122	0.0259677	0.0601205
Q9VN44	0	default	1	24	0.103349	16.7633	2.40797	0.429746	0.342015	0.0868728	0.0259683	0.0601205
Q9W0S7	0	default	1	24	0.118135	15.8911	4.75831	0.429627	0.341877	0.039954	0.0260037	0.0601653
M9ND89	1	mle	1	27.4679	0.00427709	24.8481	0.113933	0.429549	0.341787	0.0557964	0.0260269	0.0601821
Q9VW22	0	default	1	24	0.0378206	16.3081	0.249262	0.429272	0.341468	0.307307	0.026109	0.0603132
Q9W2N4	0	yule-walker	1	27.9813	0.0274268	16.183	0.397361	0.42925	0.341442	0.147261	0.0261155	0.0603132
Q7JZF5	0	default	1	24	0.0095787	5.08854	0.189973	0.428755	0.340871	0.102502	0.0262632	0.0606172
Q9V3V9	0	default	1	24	0.0555038	16.3033	1.32848	0.428631	0.340728	0.0961889	0.0263002	0.0606655
Q9VJ33	0	default	1	24	0.0247518	16.8287	0.308689	0.428573	0.340662	0.15918	0.0263174	0.0606681
Q9VEV3	0	default	1	24	0.0512466	4.41983	0.573452	0.428403	0.340465	0.184066	0.0263685	0.06067
Q9I7S2	0	default	1	24	0.00275821	16.2102	0.021056	0.428369	0.340426	0.238754	0.0263785	0.06067
Q9VE85	0	default	1	24	0.029468	4.20616	0.241988	0.428325	0.340375	0.237424	0.026392	0.06067
Q94518	0	default	1	24	0.0650022	4.69832	0.856277	0.428321	0.34037	0.141252	0.026393	0.06067
O97159	0	default	1	24	0.0310146	6.34775	1.34768	0.428303	0.340349	0.0298688	0.0263985	0.06067
A0A0B4KFB8	1	yule-walker	1	24.95	0.0740999	3.79396	0.986177	0.428112	0.340129	0.124569	0.0264559	0.0607649
Q7JVP2	0	default	1	24	0.0153321	16.8414	0.0354975	0.428016	0.340019	0.872858	0.0264846	0.0607878
Q8MRM0	0	default	1	24	0.0366833	4.38941	0.333165	0.427972	0.339967	0.161831	0.0264981	0.0607878
Q9VRY5	0	default	1	24	0.0491287	16.2735	0.489404	0.427708	0.339663	0.231707	0.0265776	0.0609332
Q9V9J3	0	default	1	24	0.0743529	15.6949	0.941794	0.427287	0.339177	0.162636	0.026705	0.0611881
Q9VCE9	0	default	1	24	0.00319688	14.9742	0.0337391	0.427179	0.339053	0.173053	0.0267376	0.0611902
Q9W3J1	0	default	1	24	0.0329869	16.8436	0.793242	0.427177	0.33905	0.0754249	0.0267383	0.0611902
Q9VPH7	0	default	1	24	0.0394848	16.6062	0.676261	0.426976	0.338818	0.112599	0.0267993	0.0612305
Q9W0X1	1	burg	1	24.1452	0.0171179	1.35278	0.557281	0.42695	0.338788	0.0335454	0.0268072	0.0612305
Q9TVP3	0	default	1	24	0.0802018	16.4287	2.3408	0.426839	0.33866	0.073583	0.026841	0.0612305
O62621	0	default	1	24	0.065652	4.38725	1.60801	0.42679	0.338603	0.0631317	0.026856	0.0612305
P08182	1	yule-walker	1	24.1452	0.0256756	4.35514	0.72374	0.426706	0.338507	0.0716659	0.0268814	0.0612305
Q9V3U6	1	burg	1	24.1452	0.0237744	4.55142	0.702502	0.426693	0.338492	0.0930127	0.0268854	0.0612305
Q9VAU1	0	default	1	24	0.10724	16.4512	0.983425	0.426673	0.338469	0.213287	0.0268916	0.0612305
Q7KN94	0	default	1	24	0.12124	4.16731	2.58598	0.426655	0.338448	0.0788686	0.0268971	0.0612305
Q9VGW7	0	default	1	24	0.0191273	4.67636	0.186889	0.426581	0.338363	0.203096	0.0269196	0.0612305
Q9VUH9	0	default	1	24	0.0448018	4.76778	0.14026	0.426555	0.338333	0.650889	0.0269274	0.0612305
Q9VP05	0	default	1	24	0.0140456	16.0779	0.0465939	0.426533	0.338307	0.652504	0.0269343	0.0612305
Q9W2I0	0	default	1	24	0.0115238	4.81093	0.0532953	0.426463	0.338227	0.421001	0.0269556	0.0612421
Q9VI09	0	default	1	24	0.0920281	16.649	0.69301	0.42628	0.338016	0.277628	0.0270115	0.0613155
B5A5T4	1	yule-walker	1	25.1597	0.0106408	16.2257	0.0609715	0.426251	0.337982	0.341338	0.0270204	0.0613155
O77086	1	burg	1	25.5897	0.00419024	12.8389	0.13827	0.426164	0.337881	0.0527607	0.0270472	0.0613394
Q9VMH2	0	default	1	24	0.0184616	4.79408	0.607509	0.426053	0.337753	0.0610452	0.0270812	0.0613797
B7Z0C9	0	default	1	24	0.00399347	16.9705	0.0309794	0.425967	0.337655	0.219205	0.0271074	0.0614022
Q7K0W1	0	default	1	24	0.0500198	15.994	0.407935	0.425854	0.337524	0.251822	0.0271421	0.0614439
Q9XYZ9	0	default	1	24	0.141551	4.11358	1.71027	0.42578	0.337438	0.221615	0.0271651	0.0614592
Q9W0T1	0	default	1	24	0.0313299	16.6885	0.810035	0.425578	0.337205	0.0818012	0.0272271	0.0615626
Q9VCA9	0	default	1	24	0.034837	4.64855	0.3986	0.425508	0.337125	0.179566	0.0272487	0.0615745
B7Z150	0	default	1	24	0.0140562	4.75767	0.06707	0.425385	0.336983	0.378682	0.0272867	0.0616234
Q9W391	0	default	1	24	0.0536289	16.8635	0.728812	0.425216	0.336788	0.152787	0.0273389	0.0616737
Q7K4L8	0	default	1	24	0.0125726	4.63747	0.0605797	0.425207	0.336778	0.422292	0.0273416	0.0616737
Q7KTF8	0	default	1	24	0.0124276	4.61174	0.195788	0.425124	0.336682	0.13082	0.0273672	0.0616947
M9PB71	0	default	1	24	0.0459993	5.29035	0.573317	0.424976	0.336511	0.182723	0.027413	0.0617469
A8JNU6	0	default	1	24	0.163042	16.8277	10.3158	0.424944	0.336474	0.0413307	0.0274231	0.0617469
A0A0B4K760	0	default	1	24	0.0282431	16.475	0.926202	0.424831	0.336343	0.0823711	0.0274582	0.0617563
A1Z9S6	0	default	1	24	0.00942529	17.0395	0.051591	0.424825	0.336337	0.37938	0.02746	0.0617563
Q9VET0	0	default	1	24	0.0325744	16.3743	0.464172	0.42463	0.336112	0.15573	0.0275205	0.0618557
Q8SXU3	1	yule-walker	1	24.1452	0.013415	15.8799	0.132511	0.42436	0.3358	0.198884	0.0276046	0.0620077
Q9VEZ3	0	default	1	24	0.0337496	16.4375	1.37073	0.424285	0.335714	0.0623292	0.0276279	0.0620231
P07909	1	yule-walker	1	24.3415	0.0604181	15.6676	0.934662	0.424133	0.335539	0.0984016	0.0276753	0.0620926
Q9VEJ4	0	default	1	24	0.00386509	17.0083	0.0193694	0.423998	0.335382	0.393186	0.0277177	0.0621387
Q7KW14	0	default	1	24	0.0229127	5.04081	0.398873	0.423962	0.335341	0.0985123	0.0277287	0.0621387
Q9VDM7	0	default	1	24	0.0373539	4.73545	0.45731	0.423895	0.335264	0.215805	0.0277498	0.0621489
Q8T8R1	0	default	1	24	0.0920603	16.1561	1.18315	0.423735	0.335079	0.144884	0.0278	0.0622245
P04755	0	default	1	24	0.0233995	16.4592	0.336009	0.423551	0.334867	0.130275	0.0278576	0.0623165
A1Z8G0	0	default	1	24	0.0437449	15.8218	1.65463	0.423437	0.334735	0.0544111	0.0278935	0.0623533
Q94517	1	mle	1	21.0845	0.0132555	10.3108	0.4702	0.423317	0.334597	0.0551003	0.0279313	0.0623533
C0PVB3	1	yule-walker	1	21.6957	0.0369323	18.603	0.502317	0.423304	0.334582	0.133309	0.0279354	0.0623533
Q9VAQ7	0	default	1	24	0.00751595	4.37453	0.0599793	0.423289	0.334564	0.273308	0.0279401	0.0623533
Q9VDB7	0	default	1	24	0.0308829	5.2327	0.28838	0.423067	0.334308	0.205337	0.0280101	0.0624428
Q9VL70	0	default	1	24	0.125203	4.11721	4.00376	0.423057	0.334296	0.0445014	0.0280133	0.0624428
A0A126GV06	0	default	1	24	0.0136834	4.35449	0.136191	0.422873	0.334084	0.20485	0.0280715	0.0625234
P05661	0	yule-walker	1	27.9813	1.19883	15.4651	47.615	0.422763	0.333957	0.0635903	0.0281063	0.0625234
Q9V435	0	default	1	24	0.00486301	4.94912	0.0427673	0.422693	0.333876	0.220248	0.0281285	0.0625234
Q9VW52	0	default	1	24	0.0128351	16.3769	0.103079	0.422689	0.333872	0.227165	0.0281297	0.0625234
P08171	0	burg	1	23.3906	0.0954388	17.5868	2.76888	0.422681	0.333862	0.0379625	0.0281322	0.0625234
Q0E981	0	default	1	24	0.0986739	4.42986	0.194952	0.422478	0.333629	0.906368	0.0281964	0.0626293
Q9VND3	0	default	1	24	0.014109	16.505	0.112405	0.422137	0.333234	0.22859	0.028305	0.0628335
Q4V5I9	0	default	1	24	0.00780575	16.9206	0.0766844	0.421842	0.332895	0.207873	0.028399	0.0629385
Q8SWU7	0	default	1	24	0.106336	15.9591	1.77797	0.421799	0.332845	0.105261	0.0284126	0.0629385
O01404	0	default	1	24	0.0275435	15.916	0.745769	0.42179	0.332835	0.100152	0.0284155	0.0629385
P45594	0	default	1	24	0.0853731	4.74138	3.7293	0.421779	0.332822	0.0300009	0.028419	0.0629385
Q9VH37	0	default	1	24	0.0099941	16.3882	0.0412564	0.421341	0.332316	0.550164	0.0285595	0.0632125
Q8T8W3	0	burg	1	22.5113	0.0361543	6.06584	2.97125	0.42125	0.332211	0.028804	0.0285885	0.0632398
P16621	0	default	1	24	0.034321	4.31392	0.350557	0.421163	0.332111	0.203528	0.0286164	0.0632643
Q94533	0	default	1	24	0.0175103	16.025	0.225467	0.421087	0.332024	0.14112	0.0286407	0.0632811
Q9VPX6	0	default	1	24	0.211142	4.8838	4.21763	0.420983	0.331904	0.0920919	0.0286743	0.0633081
Q6IGN6	0	default	1	24	0.0112827	17.954	0.112593	0.420945	0.33186	0.241346	0.0286865	0.0633081
Q7K1W8	0	default	1	24	0.0287767	15.7255	0.380868	0.420602	0.331464	0.176811	0.0287972	0.0634423
Q9VVG4	0	default	1	24	0.035608	6.0492	0.486744	0.420569	0.331426	0.0946453	0.0288077	0.0634423
Q4U2G8	0	default	1	24	0.0147589	4.7127	0.284498	0.420539	0.331391	0.099218	0.0288175	0.0634423
Q9W299	0	default	1	24	0.0817885	15.9931	0.83224	0.420526	0.331376	0.230785	0.0288217	0.0634423
Q9VRD4	1	burg	1	24.541	0.0147964	15.6223	0.518597	0.420497	0.331342	0.0556558	0.0288313	0.0634423
Q9VAP3	1	mle	1	25.3729	0.00959757	17.3933	0.178742	0.42036	0.331185	0.081668	0.0288754	0.0634945
Q9VYK6	0	default	1	24	0.0965535	4.91578	2.65638	0.420184	0.330981	0.0702852	0.0289326	0.0634945
Q7K4H4	0	default	1	24	0.0147942	16.1079	0.249583	0.42017	0.330965	0.157746	0.0289371	0.0634945
Q24117	0	default	1	24	0.100092	4.02588	0.975469	0.42015	0.330942	0.183675	0.0289436	0.0634945
Q9V4I1	0	default	1	24	0.0885999	16.8055	0.985752	0.420138	0.330929	0.160027	0.0289474	0.0634945
Q9W501	0	default	1	24	0.0179362	14.769	0.430587	0.420112	0.330898	0.080559	0.0289559	0.0634945
A1Z7P1	0	default	1	24	0.0402104	15.999	0.898843	0.419969	0.330734	0.110236	0.0290023	0.0635566
Q9VYT4	0	default	1	24	0.0163602	4.40201	0.127996	0.419921	0.330678	0.279159	0.0290179	0.0635566
Q9Y0Y7	0	default	1	24	0.0105644	5.31772	0.132047	0.419644	0.330358	0.165207	0.0291082	0.0636853
Q9VHN4	0	default	1	24	0.012021	15.5985	0.221616	0.419636	0.330349	0.123802	0.0291109	0.0636853
Q9VY44	0	default	1	24	0.00695233	4.79837	0.0543606	0.419585	0.330291	0.264045	0.0291272	0.0636853
Q7KTG0	0	default	1	24	0.0201756	16.3081	0.125189	0.41943	0.330111	0.36428	0.029178	0.0637593
Q9VFB2	0	default	1	24	0.0137306	16.9965	0.130518	0.419292	0.329952	0.269887	0.0292232	0.0637889
Q08012	0	default	1	24	0.0193571	3.49348	0.632606	0.419285	0.329944	0.0599071	0.0292253	0.0637889
A0A0B4KF86	0	burg	1	26.0348	0.0177573	5.29905	0.450494	0.419047	0.32967	0.0696873	0.0293033	0.0639221
Q961N0	0	default	1	24	0.0117069	6.40999	0.187156	0.418931	0.329536	0.0927236	0.0293413	0.0639681
Q8SWX6	0	default	1	24	0.0170692	4.94247	0.295669	0.418781	0.329362	0.107711	0.0293907	0.0639871
Q9VQ91	0	default	1	24	0.0446689	4.42832	0.287133	0.418752	0.329329	0.344642	0.0294001	0.0639871
Q9VQQ6	0	default	1	24	0.0734496	16.2882	1.13336	0.41875	0.329327	0.137368	0.0294008	0.0639871
Q9VWA7	0	default	1	24	0.0238151	16.4752	0.284432	0.418582	0.329133	0.240234	0.029456	0.0640203
Q9W3C8	0	default	1	24	0.0106887	4.76568	0.0790021	0.418572	0.329121	0.363484	0.0294595	0.0640203
Q7K550	0	default	1	24	0.100341	4.34976	0.688544	0.418549	0.329095	0.310342	0.0294669	0.0640203
Q7KGH1	0	default	1	24	0.00946715	15.9319	0.0757091	0.418437	0.328966	0.21184	0.0295039	0.0640637
Q9VHT3	0	default	1	24	0.0123554	16.8242	0.276931	0.418255	0.328755	0.0666674	0.029564	0.0641573
P98149	0	default	1	24	0.0114499	16.1706	0.147175	0.418178	0.328667	0.148946	0.0295893	0.0641741
Q9VRW2	0	default	1	24	0.0707545	16.1906	1.7033	0.418129	0.32861	0.0929461	0.0296057	0.0641741
Q9VYN8	0	burg	1	26.2632	0.0106931	12.5815	0.0888828	0.417994	0.328455	0.177579	0.0296502	0.0642337
Q8T9B6	0	default	1	24	0.0229991	5.61897	0.731206	0.417715	0.328133	0.0473349	0.0297428	0.0643636
P48598	0	default	1	24	0.0180737	3.54639	0.359283	0.41767	0.328081	0.127129	0.0297578	0.0643636
Q8SY34	0	default	1	24	0.00751337	6.10436	0.0904487	0.417589	0.327988	0.171371	0.0297845	0.0643636
Q9VDE2	0	default	1	24	0.0255481	3.80347	0.717358	0.41758	0.327977	0.0856024	0.0297876	0.0643636
Q9VHN6	0	default	1	24	0.0342529	16.1751	0.323045	0.417556	0.32795	0.273873	0.0297955	0.0643636
Q9VRV7	0	default	1	24	0.0121321	3.92859	0.0798168	0.417413	0.327785	0.35949	0.0298431	0.0644297
P02828	1	yule-walker	1	24.1452	0.30879	4.08917	9.07107	0.416998	0.327305	0.0657749	0.0299818	0.0646338
P18930	0	default	1	24	0.0188821	16.7448	0.214119	0.416995	0.327301	0.16164	0.0299828	0.0646338
Q9W1H5	0	default	1	24	0.0100726	5.70291	0.251095	0.416976	0.32728	0.0569629	0.029989	0.0646338
O76742	1	mle	1	23.3906	0.0249597	6.08881	1.45601	0.416692	0.326952	0.028914	0.0300841	0.0647526
Q7K1V1	0	default	1	24	0.00878554	4.73173	0.0449897	0.416689	0.326949	0.45083	0.030085	0.0647526
Q7K2X8	0	default	1	24	0.0133346	4.68897	0.297333	0.416633	0.326884	0.0732142	0.0301039	0.0647526
Q9VER6	0	default	1	24	0.0154788	16.2787	0.169276	0.416607	0.326854	0.148201	0.0301127	0.0647526
Q9VR48	0	default	1	24	0.03122	3.92481	0.31068	0.416408	0.326625	0.200077	0.0301794	0.064859
P48588	0	default	1	24	0.0397702	16.5005	0.21508	0.41608	0.326246	0.415903	0.0302898	0.0650539
Q9V4Q8	0	default	1	24	0.00694872	17.0857	0.185685	0.416036	0.326196	0.0483206	0.0303045	0.0650539
P36872	0	default	1	24	0.0452509	16.5496	0.65308	0.415928	0.326071	0.155278	0.0303412	0.0650917
Q9V400	0	default	1	24	0.065609	15.9527	1.31749	0.415882	0.326018	0.121495	0.0303566	0.0650917
Q94901	0	default	1	24	0.0845656	16.541	1.56557	0.41569	0.325797	0.104488	0.0304214	0.0651937
Q7K0X9	0	default	1	24	0.0234308	5.3069	0.261288	0.415453	0.325522	0.205931	0.030502	0.0653167
Q95028	0	default	1	24	0.0483127	16.9576	0.440162	0.415419	0.325483	0.187387	0.0305134	0.0653167
Q9I7D0	0	default	1	24	0.0527779	16.9213	0.324225	0.415297	0.325343	0.345105	0.0305548	0.0653682
Q9W260	1	yule-walker	1	24.3415	0.026108	5.39815	0.434043	0.415223	0.325258	0.156026	0.0305798	0.0653847
A0A0B4LHU7	1	yule-walker	1	24.541	0.0497035	3.47336	0.225904	0.415112	0.325129	0.350761	0.0306176	0.0654285
Q9V3J4	0	default	1	24	0.061874	16.1984	0.758141	0.415033	0.325038	0.179392	0.0306445	0.065449
Q8IQG1	0	default	1	24	0.0128629	16.6048	0.160854	0.414932	0.324922	0.183225	0.0306789	0.0654854
Q9VZU8	0	default	1	24	0.0222066	15.6279	0.273308	0.414774	0.32474	0.156054	0.0307328	0.0655632
A0A0B4JDC9	0	default	1	24	0.0619913	15.9899	1.39738	0.414716	0.324673	0.108712	0.0307526	0.0655684
A8DYD1	0	default	1	24	0.0385128	4.86942	0.576605	0.414521	0.324447	0.168028	0.0308195	0.0656741
A1ZAC0	0	default	1	24	0.0244536	4.50545	0.0821529	0.414122	0.323987	0.656864	0.0309561	0.0659279
M9PGG8	0	default	1	24	0.0301758	4.50807	0.552994	0.414051	0.323905	0.110731	0.0309806	0.0659429
Q9W2E7	0	default	1	24	0.0491701	4.67779	0.800223	0.413857	0.323682	0.127722	0.0310471	0.0660473
Q9V3W9	0	yule-walker	1	27.9813	0.0222742	2.8412	0.834378	0.413449	0.323211	0.0497858	0.0311879	0.066275
M9NFP8	0	default	1	24	0.0315881	16.0269	1.28673	0.413443	0.323203	0.0628891	0.0311902	0.066275
A8DYI6	0	default	1	24	0.210488	16.4977	2.02266	0.413338	0.323083	0.21449	0.0312263	0.066275
Q9VRL1	0	default	1	24	0.0440912	16.1749	0.522374	0.413299	0.323038	0.165237	0.0312397	0.066275
Q9W3R0	0	default	1	24	0.0509109	16.0685	0.450823	0.413293	0.323031	0.264137	0.0312419	0.066275
Q9VNA6	0	default	1	24	0.0113612	16.0263	0.0522031	0.413114	0.322823	0.434135	0.0313041	0.0663544
Q9VU94	0	default	1	24	0.1251	16.8704	1.66947	0.413084	0.322789	0.182612	0.0313145	0.0663544
Q9XZ58	0	default	1	24	0.0171699	4.05697	0.426456	0.412999	0.322691	0.067384	0.0313438	0.0663793
A1Z7H7	0	default	1	24	0.0272514	4.93136	0.901919	0.412706	0.322354	0.061816	0.0314455	0.0665573
E1JIR1	0	default	1	24	0.011179	4.60885	0.0603387	0.412568	0.322194	0.43045	0.0314937	0.066622
X2JAU8	1	yule-walker	1	25.8103	0.0930745	15.9035	3.41112	0.412427	0.322031	0.0602523	0.031543	0.066689
E1JGY6	0	default	1	24	0.082394	16.3285	2.11981	0.412287	0.32187	0.0697669	0.0315918	0.0667087
P17886	0	default	1	24	0.0355693	4.97767	0.203461	0.412253	0.321831	0.372922	0.0316036	0.0667087
Q9V6U9	0	default	1	24	0.126116	4.32717	2.11167	0.412248	0.321825	0.112245	0.0316054	0.0667087
Q9VSI1	0	default	1	24	0.0507073	16.7815	0.129668	0.411873	0.321392	0.943597	0.0317368	0.0669487
Q9I7D3	0	default	1	24	0.020644	17.6179	0.710366	0.411757	0.321258	0.0761557	0.0317775	0.0669972
Q9VC99	0	default	1	24	0.02828	16.1893	0.211001	0.411556	0.321026	0.26254	0.0318481	0.0670817
Q7KRZ3	1	yule-walker	1	24.7438	0.0365864	4.21006	0.419768	0.411516	0.32098	0.148663	0.0318621	0.0670817
Q9V3S9	0	default	1	24	0.0645256	15.9802	0.817153	0.411491	0.320951	0.150134	0.0318709	0.0670817
Q9VK07	0	default	1	24	0.00261714	16.1829	0.0189048	0.411354	0.320793	0.299963	0.0319191	0.0671096
Q9VFQ9	0	default	1	24	0.135073	15.9333	2.18958	0.411348	0.320787	0.130884	0.0319212	0.0671096
P05552	1	yule-walker	1	21.5396	0.0105629	8.01615	0.114332	0.411302	0.320733	0.168767	0.0319375	0.0671096
Q9VZ71	0	default	1	24	0.0507635	16.5808	0.324402	0.411226	0.320645	0.327637	0.0319644	0.0671287
Q9VEF5	0	default	1	24	0.0202363	4.60453	0.0858002	0.411098	0.320498	0.531408	0.0320096	0.0671825
P91938	0	default	1	24	0.0840953	16.8669	2.46982	0.410969	0.320349	0.0727352	0.0320551	0.0671825
Q9W5A5	0	default	1	24	0.0171896	2.74373	0.414656	0.410897	0.320265	0.0906494	0.0320808	0.0671825
Q9VZI1	0	burg	1	22.0147	0.0316301	9.31338	1.73468	0.410887	0.320255	0.0292598	0.0320841	0.0671825
Q27589	0	default	1	24	0.0178034	3.50295	0.203431	0.410871	0.320236	0.122643	0.0320898	0.0671825
A0A0B4KHD0	0	yule-walker	1	20.094	0.00182585	13.5618	0.0397076	0.410845	0.320206	0.0515343	0.032099	0.0671825
O61351	0	default	1	24	0.00749252	15.7901	0.117962	0.410801	0.320155	0.121543	0.0321145	0.0671825
Q9VZ08	0	yule-walker	1	27.7222	0.0190631	0.835351	0.258119	0.410565	0.319883	0.147203	0.0321983	0.0672751
Q9VCM8	0	default	1	24	0.0704016	16.8368	0.560845	0.410506	0.319815	0.260587	0.0322191	0.0672751
Q9V931	0	default	1	24	0.00566455	17.0996	0.0948295	0.410491	0.319798	0.109298	0.0322245	0.0672751
Q9VDL1	0	default	1	24	0.0136498	5.59622	0.165771	0.410454	0.319755	0.1597	0.0322378	0.0672751
Q9W1H8	0	default	1	24	0.110784	16.3963	3.15576	0.410393	0.319685	0.0695626	0.0322593	0.0672751
Q9V393	1	yule-walker	1	24.1452	0.0742256	4.38263	0.951073	0.410376	0.319664	0.128732	0.0322657	0.0672751
Q9VL68	0	default	1	24	0.0710569	15.8497	1.31992	0.410242	0.31951	0.136694	0.0323131	0.0673369
Q9VK99	0	default	1	24	0.0666996	15.2704	1.48315	0.410078	0.31932	0.0689098	0.0323718	0.0673528
Q9VCF8	0	default	1	24	0.0116511	5.74778	0.226525	0.410075	0.319317	0.0907758	0.0323728	0.0673528
Q9VKD9	0	default	1	24	0.0272074	4.08909	0.218172	0.410041	0.319278	0.299858	0.0323849	0.0673528
Q8MLN7	0	default	1	24	0.013921	16.2696	0.0507427	0.410021	0.319255	0.566833	0.0323921	0.0673528
Q9VZF6	0	default	1	24	0.0458721	16.6875	0.691437	0.409897	0.319111	0.142443	0.0324364	0.0674078
Q8SY13	0	default	1	24	0.00675511	16.6402	0.0732535	0.409801	0.319001	0.178551	0.0324706	0.067409
P26675	0	default	1	24	0.0180443	16.5823	0.133244	0.409795	0.318994	0.270216	0.0324727	0.067409
Q7KN61	1	yule-walker	1	24.95	0.0197796	4.67133	0.145641	0.40972	0.318907	0.357108	0.0324997	0.0674279
A1Z7H8	0	default	1	24	0.00649444	4.95349	0.0260438	0.409606	0.318776	0.596741	0.0325403	0.0674743
Q4V645	0	default	1	24	0.0217245	4.90449	0.194339	0.409435	0.318579	0.25271	0.0326016	0.0674743
Q9VGJ7	0	default	1	24	0.0441741	4.62564	1.2538	0.409329	0.318457	0.10761	0.0326397	0.0674743
P36241	0	default	1	24	0.0509785	4.24933	0.621192	0.409304	0.318428	0.171541	0.0326488	0.0674743
Q0KHU0	0	default	1	24	0.035358	4.53973	0.451965	0.40928	0.3184	0.16971	0.0326572	0.0674743
Q9VSL9	0	default	1	24	0.0552997	4.46259	0.873202	0.409266	0.318383	0.112198	0.0326625	0.0674743
A8Y589	0	default	1	24	0.0256127	15.9231	0.284409	0.409188	0.318294	0.21312	0.0326904	0.0674743
M9PE01	0	default	1	24	0.0196599	5.08438	0.222785	0.409177	0.318281	0.174914	0.0326944	0.0674743
Q9VN03	0	default	1	24	0.0113542	16.5067	0.111366	0.409146	0.318246	0.238515	0.0327054	0.0674743
Q9VFZ4	0	default	1	24	0.0479609	4.08292	1.11239	0.409126	0.318222	0.0902366	0.0327127	0.0674743
Q9W379	1	yule-walker	1	25.3729	0.0265027	4.14482	0.330514	0.40911	0.318203	0.150115	0.0327186	0.0674743
Q9V719	0	default	1	24	0.00694618	16.0309	0.0857562	0.40897	0.318042	0.172236	0.0327689	0.0675086
Q961J5	0	default	1	24	0.0236173	16.2465	0.353092	0.408958	0.318028	0.172708	0.0327734	0.0675086
Q9W5T4	0	default	1	24	0.0165012	4.96225	0.227899	0.408906	0.317968	0.127469	0.0327921	0.0675086
Q9VIQ0	0	default	1	24	0.0158689	4.62316	0.214824	0.408837	0.317889	0.175473	0.0328169	0.0675086
P49028	0	default	1	24	0.0901415	16.1993	0.503306	0.408815	0.317864	0.359125	0.0328246	0.0675086
[truncated: 1,940 more rows]

## Sheet: p-sites
CycID	Filter_type	Ar_method	Period_number	Period	Amplitude	Phase	Mean	R_square	R2_adjust	Coef_var	pvalue	Fdr_BH
[truncated: 4,686 more rows]
