# Supplementary material for: Integrated omics in Drosophila uncover a circadian kinome
Source: Nat Commun. 2020 Jun 1;11:2710. doi: 10.1038/s41467-020-16514-z (PMC7264355; doi:10.1038/s41467-020-16514-z)
Supplement: Supplementary file 10 — Supplementary Data 7 [file 41467_2020_16514_MOESM10_ESM.xlsx]

## Sheet: cry16
Supplementary Data 7. DD locomotor rhythm of flies with genetically modified circadian kinases.
Genetic Cross	Target Gene	Transgene Type	n	%Rhythmic	Period	SEM	Power	SEM
Cry16>BS35629(Asator-RNAi)	Asator	RNAi	14	0.785714	24.4091	0.200207	64.0002	18.3172
Cry16>BS41597(Asator-RNAi)	Asator	RNAi	15	1	25.4333	0.217489	166.978	13.1549
Cry16>BS55902(Asator-RNAi)	Asator	RNAi	15	1	24.8333	0.143649	211.087	13.3551
Cry16>THO4353.N(Asator)	Asator	RNAi	15	1	24.9333	0.200396	109.195	10.9562
Cry16>V45120(Asator)	Asator	RNAi	12	1	25.0417	0.166667	108.777	15.5466
Cry16>THU0063(ball)	ball	RNAi	26	0.961538	25.48	0.209125	123.61	12.6795
Cry16>THU1933(ball)	ball	RNAi	15	1	25.5667	0.200396	135.318	7.93176
Cry16>THU2271.N(ball)	ball	RNAi	15	1	24.5667	0.082616	133.442	7.38787
Cry16>V108630(ball)	ball	RNAi	25	0.72	24.5556	0.320561	28.0838	4.39118
Cry16>V330338(ball)	ball	RNAi	16	0.9375	25.0333	0.124084	118.249	14.7422
Cry16>108-773(bsk.mutant)	bsk	Over-expression	32	1	24.7188	0.112113	131.145	9.06903
Cry16>BS53310(bsk)	bsk	RNAi	15	0.933333	24.3214	0.200324	127.745	15.3796
Cry16>BS57035(bsk)	bsk	RNAi	16	1	24.25	0.151383	110.294	13.2957
Cry16>BS59267(Ubsk)	bsk	Over-expression	25	0.96	25.5417	0.164616	130.497	13.2651
Cry16>BS9310(bsk.mutant)	bsk	Over-expression	13	1	24.9615	0.119582	174.318	21.4427
Cry16>BS9311(Ubsk-DN)	bsk	Over-expression	45	1	26.9667	0.119342	156.71	9.96226
Cry16>THO2029.N(bsk)	bsk	RNAi	15	1	24.4	0.208167	124.469	13.1357
Cry16>THO4355.N(bsk)	bsk	RNAi	15	0.933333	24.3571	0.142857	138.664	16.8065
Cry16>THU1170(bsk)	bsk	RNAi	14	1	24.1786	0.0846314	109.145	12.9818
Cry16>THU1781(bsk)	bsk	RNAi	30	0.666667	22.425	0.246755	69.9045	13.8843
Cry16>THU1918(bsk)	bsk	RNAi	13	0.923077	24.6667	0.142134	123.051	17.3561
Cry16>THU4518(bsk)	bsk	RNAi	16	1	23.6875	0.0898494	159.158	7.63474
Cry16>THU5767(bsk)	bsk	RNAi	16	0.9375	24	0.182574	97.952	15.0584
Cry16>THU5386(CG12147)	CG12147	RNAi	15	0.933333	24.8571	0.259059	119.183	17.104
Cry16>V101875(CG12147)	CG12147	RNAi	46	0.26087	26.2083	0.257158	9.97302	3.14558
Cry16>V31658(CG12147)	CG12147	RNAi	15	0.933333	25.4286	0.15599	72.4377	13.9924
Cry16>V31659(CG12147)	CG12147	RNAi	15	0.933333	25.0357	0.242833	92.06	15.2239
Cry16>THU0592(CG2577)	CG2577	RNAi	14	1	24.7857	0.113804	124.227	9.16417
Cry16>V105471(CG2577)	CG2577	RNAi	16	1	25.8438	0.180962	59.1744	12.2215
Cry16>THU4376(CG7094)	CG7094	RNAi	lethal
Cry16>V108273(CG7094)	CG7094	RNAi	42	0.428571	24.9167	0.289382	21.6769	5.19101
Cry16>V27843(CG7094)	CG7094	RNAi	22	0.818182	23.3889	0.349031	37.7965	7.37584
Cry16>BS57573(CG8878)	CG8878	RNAi	15	1	24.8333	0.0796819	133.476	19.9089
Cry16>THU0043(CG8878)	CG8878	RNAi	15	1	25.1333	0.141981	134.684	11.3895
Cry16>THO3698.N(CG8878)	CG8878	RNAi	15	1	24.5	0.138013	100.816	10.9533
Cry16>V28970(CG8878)	CG8878	RNAi	15	1	24.8333	0.618498	111.925	17.2502
Cry16>BS62148(CG9962)	CG9962	RNAi	23	0.913043	29	0.296808	43.6609	8.67436
Cry16>V36178(CG9962)	CG9962	RNAi	24	0.958333	24.5435	0.314211	111.41	11.5508
Cry16>V36473(CG9962)	CG9962	RNAi	26	0.961538	25.3	0.219848	97.5357	14.6523
Cry16>BS55067(CkIα)	CkIα	Over-expression	26	0.692308	25.7941	0.261004	30.1391	6.05833
Cry16>THU0020(CkIα)	CkIα	RNAi	16	0.9375	25.3	0.252605	91.9019	14.9886
Cry16>THU5314(CkIα)	CkIα	RNAi	53	0.207547	23.9444	0.385901	7.03564	1.67185
Cry16>THU5828(CkIα)	CkIα	RNAi	45	0.866667	28.3333	0.261273	56.5219	7.73133
Cry16>V13664(CkIα)	ck1a	RNAi	17	0.588235	25.05	0.376017	36.1905	11.1192
Cry16>THO2452.N(Dsor1)	Dsor1	RNAi	16	1	25.0312	0.147682	99.2788	14.1784
Cry16>THU0085(Dsorl)	Dsor1	RNAi	14	0.785714	24.6818	0.216088	86.3608	20.1651
Cry16>THU0575(Dsor1)	Dsor1	RNAi	16	0.625	24.55	0.337062	36.9619	10.9639						31
Cry16>THU0677(Dsorl)	Dsor1	RNAi	24	1	24.5417	0.130899	105.727	10.1883
Cry16>THU1111(Dsor1)	Dsor1	RNAi	16	0.875	24.5714	0.221491	88.5001	14.3228
Cry16>THU5816(Dsor1)	Dsor1	RNAi	44	0.909091	24.475	0.0758499	110.49	10.6863
Cry16>THU5893(Dsor1)	Dsor1	RNAi	43	0.465116	25.0278	0.319498	22.5635	4.59006
Cry16>V107276(Dsor1)	Dsor1	RNAi	36	0.611111	24.8636	0.203279	29.1532	4.81025
Cry16>V40025(Dsor1)	Dsor1	RNAi	15	0.933333	25.2857	0.255243	87.804	15.6015
Cry16>V40026(Dsor1)	Dsor1	RNAi	14	0.928571	25.1923	0.327864	76.6254	14.5176
Cry16>BS56939(Erk7)	Erk7	RNAi	16	0.9375	24.6667	0.0934353	166.433	17.4948
Cry16>THU3537(Erk7)	Erk7	RNAi	25	0.96	24.7917	0.212637	87.1544	10.7143
Cry16>V109661(Erk7)	Erk7	RNAi	13	1	24.5	0.126592	68.1802	9.38319
Cry16>V13444(Erk7)	Erk7	RNAi	16	0.9375	25.0333	0.150132	70.0224	12.9272
Cry16>BS41764(Ugish-RB)	gish	Over-expression	20	0.9	22.4444	0.127115	52.7602	10.4689
Cry16>BS41766(Ugish-KD)	gish	Over-expression	39	0.948718	26.1622	0.125643	72.0004	5.90643
Cry16>BS41768(gish.mutant)	gish	Over-expression	15	1	25.1667	0.173663	146.53	15.5867
Cry16>V106826(gish)	gish	RNAi	46	0.565217	25.0769	0.219602	26.6158	5.33045
Cry16>V26003(gish)	gish	RNAi	15	1	24.7667	0.413656	100.516	17.6269
Cry16>THU0005(gisk)	gish	RNAi	15	1	25.2333	0.200396	73.8375	10.9694
Cry16>THU1809(gisk)	gish	RNAi	16	0.9375	24.8667	0.403752	75.824	14.1587
Cry16>THU2907(gisk)	gish	RNAi	16	0.8125	25.1923	0.25657	62.8226	12.6725
Cry16>V107429(gskt)	gskt	RNAi	36	0.972222	26.0429	0.074955	127.478	10.9199
Cry16>V25640(gskt)	gskt	RNAi	37	1	26.0135	0.0711512	153.67	9.87781
Cry16>V25641(gskt)	gskt	RNAi	31	1	25.4677	0.083394	142.722	8.69009
Cry16>108-771(U-hep)	hep	Over-expression	29	0.482759	23.3846	0.310881	29.0618	6.80882
Cry16>BS58780(U-hep.active)	hep	Over-expression	35	0.428571	24.9333	0.465134	21.1335	4.79723
Cry16>BS6406(Uhep-mutant)	hep	Over-expression	25	0.4	23.1667	0.166667	21.0736	7.73808
Cry16>BS9306(U-hep.active)	hep	Over-expression	38	0.131579	23.6667	0.166667	12.9393	6.23472
Cry16>THU0079(hep)	hep	RNAi	16	1	24.3438	0.175112	135.686	14.406
Cry16>THU4047(hep)	hep	RNAi	16	1	24.625	0.125	135.793	11.9179
Cry16>V109277(hep)	hep	RNAi	16	0.875	24.6786	0.16246	68.0846	13.845
Cry16>V2968(hep)	hep	RNAi	15	0.933333	25.7857	0.145578	82.2845	12.8038
Cry16>hep-RNAi_N	hep	RNAi	32	1	25.3281	0.0482003	141.611	6.19314
Cry16>BS53866(lic)	lic	RNAi	14	1	24.7857	0.0863529	110.192	19.6754
Cry16>THU0021(lic)	lic	RNAi	16	1	25.0625	0.143433	125.027	15.9563
Cry16>THU5788(lic)	lic	RNAi	23	1	25.3696	0.178425	158.708	13.3234
Cry16>V20166(lic)	lic	RNAi	14	0.928571	25.3077	0.133235	104.876	14.8434
Cry16>THU0010(Mkk4)	Mkk4	RNAi	14	0.928571	25.3077	0.297093	89.8684	15.1169
Cry16>THU5416(Mkk4)	Mkk4	RNAi	14	1	24.1786	0.24364	106.034	13.196
Cry16>V26928(Mkk4)	Mkk4	RNAi	16	1	25.5312	0.351985	64.2226	10.6843
Cry16>V26929(Mkk4)	Mkk4	RNAi	15	0.866667	25.9231	0.194855	77.4931	15.54
Cry16>BS41945(nonC)	nonC	RNAi	16	0.9375	24.8	0.270801	85.9642	15.454
Cry16>THU0235(nonC)	nonC	RNAi	15	0.933333	24.5714	0.126851	95.2179	12.3596
Cry16>V41990(nonC)	nonC	RNAi	16	0.9375	24.2667	0.175028	100.015	17.9941
Cry16>THU0115(p38a)	p38a	RNAi	16	0.9375	24.8667	0.231284	120.317	15.2666
Cry16>THU2638(p38a)	p38a	RNAi	16	0.9375	25.6333	0.246242	97.5164	16.0237
Cry16>THU3712(p38a)	p38a	RNAi	16	1	24.9062	0.113823	104.517	15.1278
Cry16>V34238(p38a)	p38a	RNAi	13	1	24.7692	0.25705	64.0871	11.638
Cry16>V52277(p38a)	p38a	RNAi	14	1	25.5357	0.237109	111.531	16.2589
Cry16>V52278(p38a)	p38a	RNAi	16	0.875	24.9643	0.0975565	98.9234	13.2107
Cry16>BS59005(Up38b-DN)	p38b	Over-expression	15	0.933333	26.6071	0.516695	112.73	18.2453
Cry16>THU0123(p38b)	p38b	RNAi	15	0.866667	25.2308	0.175552	71.605	14.6469
Cry16>THU4065(p38b)	p38b	RNAi	15	0.866667	25.6538	0.173433	75.6293	12.779
Cry16>V108099(p38b)	p38b	RNAi	48	0.291667	26.0357	0.192327	9.70442	2.88501
Cry16>V330146(p38b)	p38b	RNAi	16	1	24.9375	0.192976	97.0527	9.51068
Cry16>BS64846(p38c)	p38c	RNAi	10	1	24.7	0.133333	168.653	19.8396
Cry16>THO1813.N(p38c)	p38c	RNAi	15	1	25.3333	0.232311	88.722	16.9899
Cry16>V101146(Pk34A)	Pk34A	RNAi	11	1	24.1364	0.278722	99.4712	14.2389
Cry16>V27368(Pk34A)	Pk34A	RNAi	16	1	25.0312	0.216356	170.341	9.67597
Cry16>BS34855(rl)	rl	RNAi	15	0.933333	24.1071	0.182914	75.152	14.1594
Cry16>THU0191(rl)	rl	RNAi	14	0.857143	24.625	0.152318	59.7866	10.2425
Cry16>THU1862(rl)	rl	RNAi	15	0.933333	25.4286	0.115515	129.257	14.001
Cry16>THU3530(rl)	rl	RNAi	14	0.928571	25.2692	0.201082	56.8986	9.66862
Cry16>THU5780(rl)	rl	RNAi	16	0.9375	25.5333	0.150132	90.9191	13.8079
Cry16>V35641(rl)	rl	RNAi	28	0.821429	24.5652	0.158127	62.7119	10.6958
Cry16>V43123(r)	rl	RNAi	33	0.636364	25.5238	0.235221	37.2914	8.41512
Cry16>V43124(rl)	rl	RNAi	13	1	24.5769	0.319486	72.3552	10.1567
Cry16>BS7012(Utor.overexpression)	tor	Over-expression	13	1	26.4231	0.576923	65.2992	7.68551
Cry16>BS7013(Utor.mutant)	tor	Over-expression	38	0.947368	27.0139	0.266135	71.1998	8.75466
Cry16>THU0137(tor)	tor	RNAi	22	0.954545	24.0952	0.156673	70.6638	9.7338
Cry16>THU1291(tor)	tor	RNAi	23	0.782609	24.3056	0.194444	46.3016	9.25617

## Sheet: tim
Genetic Cross	Target Gene	Transgene Type	n	%Rhythmicity	Period	SEM	Power	SEM
Tim>BS35629(Asator)	Asator	RNAi	14	1	24.2143	0.0863529	150.899	22.7761
Tim>BS41597(Asator)	Asator	RNAi	9	1	24.5	0.144338	138.431	23.9173
Tim>BS55902(Asator)	Asator	RNAi	14	1	24.25	0.0869192	215.25	17.6832
Tim>THO4353.N(Asator)	Asator	RNAi	16	1	23.5312	0.03125	134.987	12.436
Tim>V45120(Asator)	Asator	RNAi	23	1	24.413	0.0976613	149.769	10.3078
Tim>THU0063(ball)	ball	RNAi	16	1	23.625	0.0559017	168.172	6.48548
Tim>THU1933(ball)	ball	RNAi	15	1	23.6	0.0534522	164.476	9.31498
Tim>THU2271.N(ball)	ball	RNAi	13	0.923077	23.4583	0.0416667	115.4	16.2615
Tim>V108630(ball)	ball	RNAi	26	0.884615	24.3261	0.102386	58.9206	9.28931
Tim>V330338(ball)	ball	RNAi	14	1	24.1071	0.119276	86.9589	13.8371
Tim>108-773(U-bsk.mutant)	bsk	Over-expression	30	0.966667	23.5	0.0248146	199.349	11.6901
Tim>BS53310(bsk)	bsk	RNAi	11	1	24.5	0.0953463	153.407	9.81888
Tim>BS57035(bsk)	bsk	RNAi	13	1	24.5385	0.0888231	117.239	15.6711
Tim>BS59267(bsk)	bsk	Over-expression	16	1	23.7188	0.0786441	156.939	9.38922
Tim>BS9310(U-bsk.mutant)	bsk	Over-expression	8	1	24.1875	0.0914906	138.607	15.7102
Tim>BS9311(bsk)	bsk	Over-expression	35	0.971429	25.0588	0.0549051	99.5583	7.82067
Tim>THO2029.N(bsk)	bsk	RNAi	10	1	24.1	0.0666667	185.568	9.73288
Tim>THO4355.N(bsk)	bsk	RNAi	14	1	24.1071	0.0773633	173.514	5.27425
Tim>THU1170(bsk)	bsk	RNAi	15	1	23.5333	0.0590937	159.708	8.95653
Tim>THU1781(bsk)	bsk	RNAi	13	0.923077	23.8333	0.112367	80.0352	11.6389
Tim>THU1918(bsk)	bsk	RNAi	14	1	23.9286	0.0714286	138.235	8.27516
Tim>THU4518(bsk)	bsk	RNAi	16	1	24.25	0.0645497	136.889	9.19448
Tim>THU5767(bsk)	bsk	RNAi	14	1	24	0.0741249	131.121	11.3149
Tim>THU5386(CG12147)	CG12147	RNAi	13	1	23.7308	0.0915568	148.06	9.33508
Tim>V101875(CG12147)	CG12147	RNAi	15	0.866667	24.8846	0.227542	70.8827	16.2891
Tim>V31658(CG12147)	CG12147	RNAi	15	1	24.2333	0.0666667	141.632	7.61163
Tim>V31659(CG12147)	CG12147	RNAi	16	1	24.0625	0.100778	168.894	7.26293
Tim>THU0592(CG2577)	CG2577	RNAi	15	1	23.4667	0.0590937	166.982	12.3083
Tim>V105471(CG2577)	CG2577	RNAi	15	1	24.1333	0.0590937	104.689	8.74389
Tim>THU4376(CG7094)	CG7094	RNAi	16	0.9375	23.5	0	125.377	13.1298
Tim>V108273(CG7094)	CG7094	RNAi	45	1	25.0889	0.039851	156.006	9.20796
Tim>V27843(CG7094)	CG7094	RNAi	38	0.868421	25.3548	0.154143	53.1408	6.55222
Tim>BS57573(CG8878)	CG8878	RNAi	10	0.9	24.4444	0.100154	118.208	25.2474
Tim>THU0043(CG8878)	CG8878	RNAi	14	1	23.6786	0.0664472	150.56	6.46564
Tim>THO3698.N(CG8878)	CG8878	RNAi	16	1	23.5	0	160.798	12.2572
Tim>V28970(CG8878)	CG8878	RNAi	39	0.948718	24.9054	0.0468122	66.906	6.45263
Tim>BS62148(CG9962)	CG9962	RNAi	27	0.0740741	#DIV/0!	#DIV/0!	2.25463	1.69363
Tim>V36178(CG9962)	CG9962	RNAi	20	1	25	0.0512989	173.515	9.47162
Tim>V36473(CG9962)	CG9962	RNAi	15	0.933333	24.3571	0.062647	144.836	12.0163
Tim>BS55067(CkIα)	CkIα	RNAi	15	1	23.6667	0.0934353	90.0617	16.3752
Tim>THU0020(CkIα)	CkIα	RNAi	13	1	23.6923	0.0902003	155.992	5.41084
Tim>THU5314(CkIα)	CkIα	RNAi	lethal
Tim>THU5828(CkIα)	CkIα	RNAi	25	0.96	26	0.180579	54.8851	6.97964
Tim>V13664(CkIα)	CkIα	RNAi	lethal
Tim>THO2452.N(Dsor1)	Dsor1	RNAi	15	1	23.4333	0.0454257	115.352	17.5775
Tim>THU0085(Dsorl)	Dsor1	RNAi	16	1	23.2812	0.0640434	122.006	11.9941
Tim>THU0575(Dsor1)	Dsor1	RNAi	14	1	23.2857	0.0686264	158.137	15.9733
Tim>THU0677(Dsor1)	Dsor1	RNAi	28	1	23.0357	0.0509731	76.5909	8.44085
Tim>THU1111(Dsor1)	Dsor1	RNAi	15	1	23.1667	0.0629941	130.886	15.5012
Tim>THU5816(Dsor1)	Dsor1	RNAi	30	0.933333	25.5536	0.0826931	71.5713	7.83123
Tim>THU5893(Dsor1)	Dsor1	RNAi	30	0.566667	26.3235	0.171183	22.3828	4.17248
Tim>V107276(Dsor1)	Dsor1	RNAi	45	0.911111	25.7683	0.0973702	87.1699	6.906
Tim>V40025(Dsor1)	Dsor1	RNAi	16	1	24.8438	0.0598392	144.714	8.53239
Tim>V40026(dsor1)	Dsor1	RNAi	44	1	26.1477	0.0681598	148.547	8.00066
Tim>BS56939(Erk7)	Erk7	RNAi	6	1	23.5	0	121.156	15.6583
Tim>THU3537(Erk7)	Erk7	RNAi	14	1	23.6071	0.056902	171.346	11.0651
Tim>V109661(Erk7)	Erk7	RNAi	13	1	23.4615	0.0384615	156.989	15.5768
Tim>V13444(Erk7)	Erk7	RNAi	15	1	23.7667	0.0666667	175.175	11.0142
Tim>BS41764(gish.mutant)	gish	Over-expression	16	1	23.2812	0.0786441	160.388	7.42775
Tim>BS41766(gish)	gish	Over-expression	15	1	24.1333	0.0908514	149.505	9.658
Tim>BS41768(gish.mutant)	gish	Over-expression	15	0.866667	24.0385	0.105331	124.847	14.0504
Tim>THU0005(gish)	gish	RNAi	13	1	23.5	0	141.912	11.1611
Tim>THU1809(gish)	gish	RNAi	14	0.928571	24.1538	0.0874242	84.1459	14.3095
Tim>THU2907(gish)	gish	RNAi	14	0.928571	24.0385	0.0684428	86.2324	11.0745
Tim>V106826(gish)	gish	RNAi	42	0.380952	25.3438	0.15625	12.2007	2.45217
Tim>V26003(gish)	gish	RNAi	21	0.714286	24.2	0.106904	62.7748	13.3078
Tim>V107429(gskt)	gskt	RNAi	26	1	25	0.0480384	141.004	8.55857
Tim>V25640(gskt)	gskt	RNAi	37	0.945946	25.4571	0.0517404	153.134	11.3499
Tim>V25641(gskt)	gskt	RNAi	26	1	24.8654	0.0592108	148.112	8.13593
Tim>BS6406(hep-mutant)	hep	Over-expression	lethal
Tim>BS58780(U-hep.active)	hep	Over-expression	lethal
Tim>BS9306(U-hep.active)	hep	Over-expression	lethal
Tim>THU0079(hep)	hep	RNAi	15	1	24.0333	0.0333333	140.549	13.324
Tim>THU4047(hep)	hep	RNAi	16	1	24.0938	0.0679882	175.599	6.47645
Tim>V2968(hep)	hep	RNAi	15	1	23.8	0.0816497	161.333	11.5364
Tim>hep-RNAi_N	hep	RNAi	30	0.933333	24.375	0.087684	70.3734	7.85303
Tim>BS53866(lic)	lic	RNAi	15	0.933333	23.5	0	99.2861	12.4035
Tim>THU0021(lic)	lic	RNAi	15	1	23.5333	0.0590937	153.039	10.9481
Tim>THU5788(lic)	lic	RNAi	29	1	23.931	0.073294	138.308	7.28399
Tim>V20166(lic)	lic	RNAi	15	1	24	0.0845154	142.811	11.2956
Tim>THU0010(MKK4)	Mkk4	RNAi	15	1	23.4667	0.0333333	150.221	13.0494
Tim>THU5416(Mkk4)	Mkk4	RNAi	12	1	24.0833	0.135307	109.453	12.5055
Tim>V26928(Mkk4)	Mkk4	RNAi	23	0.956522	24.6136	0.0983182	112.229	10.7399
Tim>V26929(Mkk4)	Mkk4	RNAi	31	0.967742	25	0.0415227	146.941	9.1691
Tim>BS41945(nonC)	nonC	RNAi	16	0.9375	24.2	0.311677	67.8893	11.1239
Tim>THU0235(nonC)	nonC	RNAi	14	1	24	0.0907841	135.775	10.1683
Tim>V41990(nonC)	nonc	RNAi	2	1	23.75	0.25	157.096	27.9595
Tim>THU0115(p38a)	p38a	RNAi	16	1	23.5625	0.0426956	119.741	9.46598
Tim>THU2638(p38a)	p38a	RNAi	16	1	23.5	0.0456435	134.308	10.4177
Tim>THU3712(p38a)	p38a	RNAi	13	1	23.5	0.0566139	160.594	10.6374
Tim>V34238(p38a)	p38a	RNAi	16	1	23.5312	0.03125	72.1218	11.7793
Tim>V52277(p38a)	p38a	RNAi	15	1	24.3333	0.0934353	158.841	9.3604
Tim>V52278(p38a)	p38a	RNAi	12	1	24.125	0.0897176	144.291	13.1669
Tim>BS59005(p38b)	p38b	Over-expression	lethal
Tim>THU0123(p38b)	p38b	RNAi	16	1	23.5312	0.03125	169.282	12.6383
Tim>THU4065(p38b)	p38b	RNAi	14	1	23.8214	0.0664472	146.915	9.12933
Tim>V108099(p38b)	p38b	RNAi	26	0.730769	24.1053	0.11834	60.8873	9.71804
Tim>V330146(p38b)	p38b	RNAi	15	0.933333	23.6786	0.0664472	118.251	17.4446
Tim>BS64846(p38c)	p38c	RNAi	14	1	23.5714	0.0714286	151.398	13.2586
Tim>THO1813.N(p38c)	p38c	RNAi	15	1	23.5667	0.0454257	161.015	9.53352
Tim>V101146(Pk34A)	Pk34A	RNAi	40	0.975	25.1282	0.0967033	72.2761	7.44562
Tim>V27368(Pk34A)	Pk34A	RNAi	16	1	24.1875	0.0773924	134.86	8.41718
Tim>BS34855(rl)	rl	RNAi	46	0.934783	22.907	0.0416167	109.501	7.38922
Tim>THU0191(rl)	rl	RNAi	15	1	23.0667	0.0454257	117.795	7.4803
Tim>THU1862(rl)	rl	RNAi	15	1	23.5333	0.0590937	102.927	9.13727
Tim>THU3530(rl)	rl	RNAi	14	0.928571	23.0385	0.0684428	97.2096	11.3728
Tim>THU5780(rl)	rl	RNAi	21	1	23.2619	0.0558383	150.298	6.90765
Tim>V34855(rl)	rl	RNAi	46	0.934783	22.907	0.0416167	109.501	7.38922
Tim>V35641(rl)	rl	RNAi	13	0.923077	23.4167	0.0833333	137.461	17.5104
Tim>V43123(rl)	rl	RNAi	16	1	23.5	0	123.936	12.6701
Tim>V43124(rl)	rl	RNAi	15	1	23.5	0.0690066	110.296	10.5714
Tim>BS7012(tor.overexpression)	tor	Over-expression	15	1	25.7667	0.153271	164.857	9.64597
Tim>BS7013(tor.mutant)	tor	Over-expression	45	0.977778	25.6591	0.0775768	104.421	8.09727
Tim>THU0137(tor)	tor	RNAi	26	0.884615	23.6522	0.0732826	102.79	12.1603
Tim>THU1291(tor)	tor	RNAi	22	1	23.5	0	136.762	12.9027

## Sheet: mutant
Genotype	Strain number	Target Gene	n	%Rhythmicity	Period	SEM	Power	SEM
y1 w67c23; P{GSV6}GS15685	206-310	Asator	11	1	23.4545	0.0454545	118.948	9.39548
y1 w67c23; ry506; P{SUPor-P}AsatorKG05051	BL13625	Asator	30	0.366667	23.8636	0.39938	9.7732	2.89672
y1 w67c23; ry506; P{SUPor-P}AsatorKG03370	BL13505	Asator	7	1	24.1429	0.236902	65.3803	26.7079
AsatorKG05051iso	BL13625	Asator	30	0.6	24.1944	0.181402	28.4819	6.32331
AsatorMI03458	BL61705	Asator	30	0.766667	23.9565	0.323508	24.879	3.0703
y1 w*/w1118; Mi{MIC}ballMI14724/+	BL59723	ball	15	0.933333	23.6786	0.124114	75.721	12.675
Df(2L)J27, bskJ27/+	107-709	bsk	12	0.916667	23.6364	0.0704179	71.8187	15.0611
bsk1 cn1 bw1 sp1/+	106-832	bsk	16	1	23.5	0.0456435	102.738	11.6806
y* w*/w1118; P{neoFRT}40A P{FRT(whs)}G13 cn1 PBac{SAstopDsRed}LL00470 bw1/+	140-094	CG8878	16	0.9375	23.5667	0.082616	51.2927	6.01151
y1 w67c23; P{EPgy2}CG8878EY10775 Hen1EY10775	BL20213	CG8878	16	0.9375	24.2333	0.118187	83.4775	16.0227
y1 w* CkIα8B12 P{neoFRT}19A/+, P{ActGFP}JMR3; snaSco/+	BL63802	CkIα	12	0.916667	24.3636	0.0974891	72.2213	13.3765
w1118 P{EP}CkIαEP1555 EP1555EP1555	BL17009	CkIα	15	0.866667	23.5385	0.0684428	94.9547	14.6547
y1 w* Dsor1LH110 P{FRT(whs)}101/+	BL5545	Dsor1	14	1	24.1786	0.0664472	91.0565	7.07957
y1 wa Dsor1S-1221/+	BL8496	Dsor1	16	0.9375	24.0667	0.082616	107.102	16.4802
y1 w* Mi{MIC}Erk7MI05843	BL43776	Erk7	40	0.925	24.7838	0.087809	51.7189	5.13344
w*; P{GawB}gishNP3014	113-061	gish	15	0.866667	23.8077	0.0902003	56.9819	10.6096
ry506 P{PZ}gish04895/+	BL11790	gish	15	1	24.0333	0.0590937	155.599	15.6783
y1/w1118; ry506 P{SUPor-P}gishKG03891/+	BL13263	gish	15	1	23.9333	0.082616	133.321	11.7069
y1 w67c23; P{EPgy2}gishEY06451	BL19721	gish	44	0.818182	25.0417	0.0806103	89.4697	9.84156
gishEY06451iso	BL19721	gish	28	0.892857	23.84	0.0852447	71.0806	7.79513
y1 w* P{lacW}hepG0107 P{neoFRT}19A/+	111-740	hep	27	0.851852	24.913	0.264224	85.5922	13.3228
w* hepr75/+	BL6761	hep	15	0.933333	24.0357	0.110745	122.803	16.4924
hep1/+	BL58779	hep	15	1	23.7	0.0654654	97.9065	12.7548
y1 w* v1 hep699 P{FRT(whs)}101/+	BL58782	hep	15	0.933333	24.2857	0.101015	109.628	19.3821
hep1	BL58779	hep	28	0.964286	23.8333	0.065372	127.505	10.1858
hepG0107iso	111-740	hep	28	0.821429	24.2174	0.0879391	82.5923	11.8374
w67c23 P{lacW}licG0252/+	BL11880	lic	16	1	23.9688	0.0553163	173.284	12.9762
w1118; PBac{RB}Mkk4e01485/+	BL17956	Mkk4	13	0.769231	23.85	0.106719	81.1838	17.1106
y1 w*; Mi{MIC}Mkk4MI09831	BL53177	Mkk4	31	0.451613	23.7857	0.0863529	33.6103	6.09727
nonC1	BL42246	nonC	29	0.655172	23.8947	0.0903125	27.0069	3.12264
y1 w* nonCA P{neoFRT}19A/+	BL67123	nonC	25	0.92	24.1739	0.0867091	58.5814	7.00476
nonCG1076	BL26614	nonC	26	0.961538	24.06	0.116619	113.772	10.6961
w*; P{neoFRT}82B p38a1	BL8822	p38a	27	0.703704	26.9474	0.0361676	82.0897	12.7929
y1 w67c23/w1118; P{GSV6}p38bGS10799/+	202-837	p38b	14	1	23.2857	0.0686264	120.119	10.2968
y1 w67c23; P{SUPor-P}p38bKG01337	BL14364	p38b	12	0.833333	24.4	0.551765	47.1026	13.5679
y1 w67c23; ry506 P{SUPor-P}p38cKG05834	BL14126	p38c	11	1	23.5455	0.207305	127.606	25.9102
w*/W1118; p38c19B1/+	BL40967	p38c	15	1	23.8	0.0816497	186.231	12.0521
w*/W1118; p38c1A1/+	BL40970	p38c	13	1	23.7308	0.0719549	163.576	15.9125
rlSem/+	108-365	rl	15	1	23.5667	0.0454257	159.995	11.4996
rl1	105-883	rl	9	1	24.1111	0.200308	95.5681	15.3619
Df(2R)rl10a, lt1 rl10a cn1/+	106-058	rl	13	1	23.5	0	103.361	18.1333
control iso	BL5905		30	0.966667	23.5345	0.0424832	87.6862	8.72034
hep_control iso	BL5905		27	0.888889	23.6818	0.0619441	72.297	10.0881
W1118	W1118		28	0.928571	23.7308	0.0745797	73.5519	7.43005

## Sheet: control
Genetic Cross	Target Gene	Transgene Type	n	%Rhythmicity	Period	SEM	Power	SEM
W1118>BS35629(Asator)	Asator	RNAi	13	1	23.8846	0.100541	64.6612	11.2706
W1118>BS41597(Asator)	Asator	RNAi	16	1	23.625	0.0968246	57.3509	7.10146
W1118>BS55902(Asator)	Asator	RNAi	15	1	23.5667	0.107644	51.6251	7.58087
W1118>THO4353.N(Asator)	Asator	RNAi	12	0.916667	23.5909	0.0609837	104.357	15.7574
W1118>V45120(Asator)	Asator	RNAi	16	1	23.9375	0.0898494	96.3081	9.25519
W1118>THU0063(ball)	ball	RNAi	14	1	23.5	0.0907841	61.0066	9.0897
W1118>THU1933(ball)	ball	RNAi	15	0.733333	23.6364	0.0704179	36.6571	10.551
W1118>THO2271.N(ball)	ball	RNAi	12	1	23.75	0.0973124	61.6979	10.3543
W1118>V108630(ball)	ball	RNAi	29	1	23.5345	0.0344828	91.0674	9.01764
W1118>V330338(ball)	ball	RNAi	16	0.9375	23.6	0.0534522	83.9279	13.2879
W1118>108-773(U-bsk.mutant)	bsk	Over-expression	15	1	23.7	0.0816497	116.142	7.4529
W1118>BS34855(bsk)	bsk	RNAi	45	0.977778	23.5114	0.0198344	63.8459	6.38329
W1118>BS53310(bsk)	bsk	RNAi	16	1	23.5312	0.03125	98.9132	12.7275
W1118>BS57035(bsk)	bsk	RNAi	16	0.875	23.7143	0.0863529	70.1483	11.5201
W1118>BS59267(bsk)	bsk	Over-expression	31	1	23.5645	0.044853	64.3883	5.70062
W1118>BS9310(U-bsk.mutant)	bsk	Over-expression	16	1	23.9688	0.106739	122.725	16.2189
W1118>BS9311(bsk-RNAi)	bsk	Over-expression	30	1	24.0167	0.0507605	111.485	7.58517
W1118>THU1170(bsk)	bsk	RNAi	14	0.857143	24.25	0.664295	32.2771	7.15465
W1118>THU1781(bsk)	bsk	RNAi	44	0.931818	23.5854	0.0458738	50.1321	4.62449
W1118>THU1918(bsk)	bsk	RNAi	14	1	23.5	0.0741249	62.2633	8.42235
W1118>THO2029.N(bsk)	bsk	RNAi	16	0.8125	23.5769	0.0520772	63.0817	11.6934
W1118>THO4355.N(bsk)	bsk	RNAi	15	0.933333	23.6071	0.056902	82.4507	15.0804
W1118>THU4518(bsk)	bsk	RNAi	15	1	23.8	0.0654654	76.7765	9.97521
W1118>THU5767(bsk)	bsk	RNAi	16	0.875	23.4286	0.0485262	43.9794	7.70258
W1118>THU5386(CG12147)	CG12147	RNAi	15	0.933333	23.6786	0.0995476	68.0932	11.4633
W1118>V101875(CG12147)	CG12147	RNAi	48	1	23.5729	0.0420802	65.7998	5.12039
W1118>V31658(CG12147)	CG12147	RNAi	16	1	23.5312	0.03125	126.871	12.335
W1118>V31659(CG12147)	CG12147	RNAi	16	0.9375	23.7	0.0654654	107.595	14.5138
W1118>THU0592(CG2577)	CG2577	RNAi	13	1	23.5385	0.0384615	64.0604	10.2962
W1118>V105471(CG2577)	CG2577	RNAi	15	1	23.5333	0.0590937	95.3841	11.9832
W1118>THU4376(CG7094)	CG7094	RNAi	20	0.8	23.5	0.0615457	39.7386	7.73386
W1118>V108273(CG7094)	CG7094	RNAi	45	1	23.5889	0.039851	108.029	6.90518
W1118>V27843(CG7094)	CG7094	RNAi	43	0.953488	23.9024	0.063485	104.329	6.87578
W1118>BS57573(CG8878)	CG8878	RNAi	15	1	23.7667	0.0666667	95.2645	11.4588
W1118>THU0043(CG8878)	CG8878	RNAi	13	0.923077	23.4167	0.0833333	80.1834	13.1414
W1118>THO3698.N(CG8878)	CG8878	RNAi	16	0.875	23.8571	0.0970523	57.6479	8.78867
W1118>V28970(CG8878)	CG8878	RNAi	48	0.979167	23.8617	0.0497499	133.435	6.21898
W1118>BS62148(CG9962)	CG9962	RNAi	30	1	23.6167	0.0392702	93.5153	9.13063
W1118>V36178(CG9962)	CG9962	RNAi	45	0.955556	23.9302	0.0590188	112.776	6.99634
W1118>V36473(CG9962)	CG9962	RNAi	30	0.966667	23.5172	0.0302164	97.8287	12.7146
W1118>BS55067(CkIα)	CkIα	RNAi	30	1	23.5333	0.0475451	70.7416	5.49059
W1118>THU0020(CkIα)	CkIα	RNAi	16	1	23.5312	0.03125	140.64	12.9618
W1118>THU5314(CkIα)	CkIα	RNAi	72	0.986111	23.5493	0.0319628	75.8082	4.85769
W1118>THU5828(CkIα)	CkIα	RNAi	61	0.967213	23.5424	0.0250311	85.108	6.66061
W1118>V13664(CkIα)	CkIα	RNAi	59	0.983051	24.319	0.0858204	109.28	5.7541
W1118>THU0085(Dsorl)	Dsor1	RNAi	26	0.884615	23.3478	0.199888	69.2512	10.6267
W1118>THU0575(Dsor1)	Dsor1	RNAi	13	1	23.6154	0.060813	49.5798	12.0572
W1118>THU0677(Dsor1)	Dsor1	RNAi	44	0.954545	23.5	0.0381025	61.3475	5.20902
W1118>THU1111(Dsor1)	Dsor1	RNAi	14	1	23.5357	0.0357143	105.667	17.7931
W1118>THO2452.N(Dsor1)	Dsor1	RNAi	14	1	23.5714	0.0885962	99.1899	12.6188
W1118>THU5816(Dsor1)	Dsor1	RNAi	47	0.93617	23.4318	0.044789	63.7302	5.80123
W1118>THU5893(Dsor1)	Dsor1	RNAi	42	0.761905	23.7344	0.116623	43.4689	6.35248
W1118>V107276(Dsor1)	Dsor1	RNAi	48	0.895833	23.7093	0.0447478	64.2925	5.61362
W1118>V40025(Dsor1)	Dsor1	RNAi	16	1	23.6562	0.0598392	106.811	9.8619
W1118>V40026(Dsor1)	Dsor1	RNAi	47	1	23.9894	0.0515472	136.799	5.78671
W1118>BS56939(Erk7)	Erk7	RNAi	16	1	23.75	0.102062	88.6051	11.9651
W1118>THU3537(Erk7)	Erk7	RNAi	16	1	23.5	0	83.9994	9.59374
W1118>V109661(Erk7)	Erk7	RNAi	15	1	23.5	0	67.722	7.09025
W1118>V13444(Erk7)	Erk7	RNAi	15	1	23.5	0	116.391	7.55194
W1118>BS41764(U-gish.mutant)	gish	Over-expression	41	1	24.0488	0.0648753	66.0466	5.28773
W1118>BS41766(gish)	gish	Over-expression	43	0.930233	23.7625	0.0473242	53.3829	4.81545
W1118>BS41768(U-gish.mutant)	gish	Over-expression	15	1	24.1667	0.0934353	85.9893	7.52948
W1118>THU0005(gish)	gish	RNAi	30	0.966667	23.569	0.0325831	60.9085	4.88866
W1118>V106826(gish)	gish	RNAi	47	0.957447	23.5	0.0224733	88.6354	5.09609
W1118>V106826(gish)	gish	RNAi	47	0.957447	23.5	0.0224733	88.6354	5.09609
W1118>V26003(gish)	gish	RNAi	27	1	23.8148	0.0761809	95.8848	9.06896
W1118>THU0005(gish)	gish	RNAi	30	0.966667	23.569	0.0325831	60.9085	4.88866
W1118>THU1809(gish)	gish	RNAi	14	0.857143	23.5417	0.096498	36.1586	6.44563
W1118>THU2907(gish)	gish	RNAi	15	0.6	23.7778	0.237333	31.2595	10.8242
W1118>V107429(gskt)	gskt	RNAi	26	1	23.5962	0.0621365	100.275	9.99112
W1118>V25640(gskt)	gskt	RNAi	27	1	23.7407	0.0724538	124.915	7.62689
W1118>V25641(gskt)	gskt	RNAi	28	1	23.6429	0.056678	136.219	8.50754
W1118>108-771(U-hep.mutant)	hep	Over-expression	23	0.956522	23.6364	0.0672739	78.2647	8.6906
W1118>BS58780(U-hep.active)	hep	Over-expression	27	1	23.9815	0.0777235	91.1539	8.38916
W1118>BS6406(U-hep)	hep	Over-expression	29	1	23.5	0.0496292	81.3397	4.82922
W1118>BS9306(U-hep.active)	hep	Over-expression	60	0.916667	23.9909	0.0526901	70.5651	5.29614
W1118>THU0079(hep)	hep	RNAi	13	1	23.5	0.0566139	45.3752	5.8375
W1118>THU4047(hep)	hep	RNAi	15	1	23.5	0	70.2748	8.40627
W1118>V109277(hep)	hep	RNAi	15	0.866667	23.5769	0.0520772	62.7625	7.5929
W1118>V2968(hep)	hep	RNAi	16	1	23.9688	0.0850092	88.0619	10.5335
W1118>hep-RNAi_N	hep	RNAi	29	0.965517	23.6071	0.0471204	94.0407	9.35008
W1118>BS53866(lic)	lic	RNAi	16	0.9375	24.0333	0.0908514	62.6436	9.64774
W1118>THU0021(lic)	lic	RNAi	29	0.827586	23.5208	0.0561375	52.1085	8.7752
W1118>THU5788(lic)	lic	RNAi	32	1	23.5625	0.0625	74.2122	8.59419
W1118>THU5788(lic)	lic	RNAi	32	1	23.5625	0.0625	74.2122	8.59419
W1118>V20166(lic)	lic	RNAi	16	1	23.7188	0.0786441	86.6331	10.4269
W1118>THU0010(MKK4)	Mkk4	RNAi	15	0.866667	23.4231	0.0520772	46.3173	8.76197
W1118>THU5416(mkk4)	Mkk4	RNAi	15	1	23.5333	0.0333333	105.225	15.5571
W1118>V26928(mkk4)	Mkk4	RNAi	15	1	23.5333	0.0333333	107.66	15.4062
W1118>V26929(mkk4)	Mkk4	RNAi	45	0.955556	23.6977	0.0377214	115.583	7.74021
W1118>BS41945(nonC)	nonC	RNAi	16	0.9375	23.7	0.0816497	55.1891	6.50835
W1118>THU0235(nonC)	nonC	RNAi	16	0.875	23.5357	0.0634253	67.2963	12.7936
W1118>V41990(nonC)	nonc	RNAi	45	0.911111	23.9024	0.0785142	86.1361	6.80728
W1118>THU0115(p38a)	p38a	RNAi	16	0.9375	23.5	0.048795	60.2728	6.96552
W1118>THU2638(p38a)	p38a	RNAi	14	1	23.4643	0.0357143	68.0224	9.55933
W1118>THU3712(p38a)	p38a	RNAi	32	0.9375	23.4	0.0371391	91.859	8.87568
W1118>V34238(p38a)	p38a	RNAi	15	1	23.4667	0.0333333	109.173	12.1046
W1118>V52277(p38a)	p38a	RNAi	16	0.9375	24.1	0.11127	96.7682	11.7374
W1118>V52278(p38a)	p38a	RNAi	15	1	23.7333	0.082616	111.195	8.51818
W1118>BS59005(U-p38b.mutant)	p38b	Over-expression	16	1	24.0938	0.0818885	95.4964	11.5253
W1118>THU0123(p38b)	p38b	RNAi	28	0.785714	23.4773	0.0227273	62.7502	9.83031
W1118>THU4065(p38b)	p38b	RNAi	26	0.769231	23.375	0.0615052	32.9822	5.76914
W1118>V108099(p38b)	p38b	RNAi	40	0.95	23.4605	0.0346778	79.6435	6.23525
W1118>V330146(p38b)	p38b	RNAi	16	1	23.6875	0.0625	77.6813	9.7109
W1118>BS64846(p38c)	p38c	RNAi	15	1	23.8	0.0816497	61.5651	6.17607
W1118>THO1813.N(p38c)	p38c	RNAi	16	0.9375	23.6333	0.0766356	72.0353	8.76135
W1118>V101146(Pk34A)	Pk34A	RNAi	29	1	23.4828	0.0302164	82.6558	5.9541
W1118>V27368(Pk34A)	Pk34A	RNAi	16	1	23.6875	0.128087	143.777	8.94477
W1118>BS34855(rl)	rl	RNAi	45	0.977778	23.5114	0.0198344	63.8459	6.38329
W1118>THU0191(rl)	rl	RNAi	16	0.9375	23.6	0.0723747	86.0633	13.1342
W1118>THU1862(rl)	rl	RNAi	15	1	23.5667	0.082616	46.588	9.32158
W1118>THU3530(rl)	rl	RNAi	15	1	23.4333	0.082616	68.6549	7.95488
W1118>THU5780(rl)	rl	RNAi	16	0.8125	23.7308	0.121626	54.0756	9.34236
W1118>V35641(rl)	rl	RNAi	45	0.955556	23.8372	0.0616337	82.3761	6.62556
W1118>V43123(rl)	rl	RNAi	46	1	23.8913	0.0463995	88.7634	6.85475
W1118>V43124(rl)	rl	RNAi	15	0.933333	23.8571	0.122121	70.4442	9.64031
W1118>BS7012(tor.overexpression)	tor	Over-expression	16	1	23.5625	0.350223	71.3838	9.42369
W1118>BS7013(tor.mutant)	tor	Over-expression	35	1	23.4714	0.0199037	139.41	8.51405
W1118>THU0137(tor)	tor	RNAi	20	0.95	23.4737	0.0263158	76.0655	8.73413
W1118>THU1291(tor)	tor	RNAi	26	1	23.5385	0.14391	106.1	8.16192

## Sheet: control2
Genetic Cross	n	%Rhythmicity	Period	SEM	Power	SEM
Cry16>GD	50	1	25.18	0.079231	153.127	7.4272
Cry16>KK	74	1	24.8378	0.0861085	82.8146	5.64832
Cry16>Trip	43	0.976744	25.0119	0.0986083	111.521	8.22351
Cry16>W1118	44	0.977273	24.5349	0.115752	104.686	6.54496
Tim>GD	74	1	24.1892	0.0356132	180.715	5.83245
Tim>KK	61	1	23.6311	0.0403225	134.011	6.41599
Tim>Trip	52	1	23.5769	0.0318622	164.342	6.57127
Tim>W1118	28	1	24.25	0.239184	127.269	11.2963
W1118	28	0.928571	23.7308	0.0745797	73.5519	7.43005
YW	30	1	23.7	0.0514167	82.176	8.04351
W1118>YW	28	1	23.5714	0.0759172	88.5591	9.11711

## Sheet: p-value
Genotype	t.test_per	t.test_power
U-dcr/U-CG7094-RNAi1;cry16-G4/+	lethal
U-dcr/U-CG7094-RNAi2;cry16-G4/+	0.00249463	0.00116928
U-dcr/U-CG7094-RNAi3;cry16-G4/+	0.873278	4.94621e-18
U-dcr/U-CkIα-RNAi1;cry16-G4/+	0.0189481	1.13162e-23
U-dcr/+;cry16-G4/U-CkIα-RNAi2	1.58073e-15	6.80816e-06
U-dcr/+;cry16-G4/U-Dsor1-RNAi2	0.881258	3.87165e-18
U-dcr/U-Dsor1-RNAi3;cry16-G4/+	0.357234	7.30516e-08
U-dcr/U-gskt-RNAi1;cry16-G4/+	2.41063e-18	8.57596e-06
U-dcr/+;cry16-G4/U-gskt-RNAi2	1.85942e-13	0.00324663
tim-G4/U-CG7094-RNAi2;U-dcr2/+	3.96453e-44	9.65534e-05
tim-G4/U-CG7094-RNAi3;U-dcr2/+	4.59689e-09	3.58516e-22
tim-G4/+;U-dcr2/U-CkIα-RNAi1	lethal
tim-G4/+;U-dcr2/U-CkIα-RNAi2	9.50713e-13	3.83768e-15
tim-G4/U-CkIα-RNAi3;U-dcr2/+	lethal
tim-G4/+;U-dcr2/U-Dsor1-RNAi1	3.21925e-21	7.05397e-12
tim-G4/+;U-dcr2/U-Dsor1-RNAi2	1.33739e-11	7.11523e-23
tim-G4/U-Dsor1-RNAi3;U-dcr2/+	1.02378e-25	0.00330531
tim-G4/+;U-dcr2/U-Dsor1-RNAi4	4.97306e-39	0.104088
tim-G4/U-gskt-RNAi1;U-dcr2/+	5.90567e-40	9.91314e-05
tim-G4/+;U-dcr2/U-gskt-RNAi2	8.59994e-33	0.388727
U-dcr/U-bsk.GFP;cry16-G4/+	0.00525493	0.586059
U-dcr/+;cry16-G4/U-bsk.K53R	6.85687e-17	0.00590446
tim-G4/+;U-dcr2/U-bsk.K53R	3.7965e-10	0.113505
U-dcr/U-gish.RB.myc;cry16-G4/+	2.99293e-17	2.91505e-06
U-dcr/U-gish.KD.myc;cry16-G4/+	1.21002e-08	4.59796e-07
U-dcr/+;cry16-G4/U-hep.CA	0.000157167	9.92746e-14
U-dcr/;cry16-G4/U-hep.Act	0.00119872	6.20823e-19
tim-G4/+;U-dcr2/U-hep.CA	lethal
tim-G4/+;U-dcr2/U-Hep.Act	lethal
U-dcr/U-CkIα.HA;cry16-G4/+	0.00568473	7.78726e-15
w1118/hepG0107	0.0017351	0.805355
nonC1	0.00156707	1.5085e-07
gishEY06451	2.93565e-20	0.567864
AsatorKG05051	0.692758	3.95288e-10
