# Supplementary material for: Integrated omics in Drosophila uncover a circadian kinome
Source: Nat Commun. 2020 Jun 1;11:2710. doi: 10.1038/s41467-020-16514-z (PMC7264355; doi:10.1038/s41467-020-16514-z)
Supplement: Supplementary file 11 — Supplementary Data 8 [file 41467_2020_16514_MOESM11_ESM.xlsx]

## Sheet: Kinase-substrate
Supplementary Data 8. Detailed information regarding the signal web of global molecular oscillations regulated by 7 circadian kinases and 3 Group 1 kinases.
Phosphoprotein				Protein kinase
Ensembl id	UniPort ID	Gene name	p-site	Ensembl ID	UniPort ID	Gene name
FBpp0099478;FBpp0306709;FBpp0076500;FBpp0306710;FBpp0099480	O61735	Clk	N/A	FBpp0085105;FBpp0085104;FBpp0085106;FBpp0306615	O76324	dbt
FBpp0303550;FBpp0303551;FBpp0087531;FBpp0089303;FBpp0087532;FBpp0087530;FBpp0087529	P40791	Mef2	N/A	FBpp0080111	O61443	p38b
FBpp0312101;FBpp0081029	O77051	E2f2	S59	FBpp0085145	P83101	gskt
FBpp0312101;FBpp0081029	O77051	E2f2	S59	FBpp0307598;FBpp0080003	Q9VK45	Tor
FBpp0087197;FBpp0087198	P02836	en	S394	FBpp0073513;FBpp0311372;FBpp0309354;FBpp0311373;FBpp0289609;FBpp0073515	P54367	CkIalpha
FBpp0087197;FBpp0087198	P02836	en	S401	FBpp0073513;FBpp0311372;FBpp0309354;FBpp0311373;FBpp0289609;FBpp0073515	P54367	CkIalpha
FBpp0087197;FBpp0087198	P02836	en	S402	FBpp0073513;FBpp0311372;FBpp0309354;FBpp0311373;FBpp0289609;FBpp0073515	P54367	CkIalpha
FBpp0087197;FBpp0087198	P02836	en	S394	FBpp0309113;FBpp0071248	Q24324	Dsor1
FBpp0087498;FBpp0087499;FBpp0303456	P18289	Jra	S82	FBpp0073513;FBpp0311372;FBpp0309354;FBpp0311373;FBpp0289609;FBpp0073515	P54367	CkIalpha
FBpp0087498;FBpp0087499;FBpp0303456	P18289	Jra	S82	FBpp0085105;FBpp0085104;FBpp0085106;FBpp0306615	O76324	dbt
FBpp0087498;FBpp0087499;FBpp0303456	P18289	Jra	S198	FBpp0073513;FBpp0311372;FBpp0309354;FBpp0311373;FBpp0289609;FBpp0073515	P54367	CkIalpha
FBpp0087498;FBpp0087499;FBpp0303456	P18289	Jra	S198	FBpp0085105;FBpp0085104;FBpp0085106;FBpp0306615	O76324	dbt
FBpp0087498;FBpp0087499;FBpp0303456	P18289	Jra	S199	FBpp0073513;FBpp0311372;FBpp0309354;FBpp0311373;FBpp0289609;FBpp0073515	P54367	CkIalpha
FBpp0087498;FBpp0087499;FBpp0303456	P18289	Jra	S199	FBpp0085105;FBpp0085104;FBpp0085106;FBpp0306615	O76324	dbt
FBpp0087498;FBpp0087499;FBpp0303456	P18289	Jra	S82	FBpp0085145	P83101	gskt
FBpp0087498;FBpp0087499;FBpp0303456	P18289	Jra	T92	FBpp0085145	P83101	gskt
FBpp0087498;FBpp0087499;FBpp0303456	P18289	Jra	T107	FBpp0085145	P83101	gskt
FBpp0087498;FBpp0087499;FBpp0303456	P18289	Jra	S199	FBpp0085145	P83101	gskt
FBpp0087498;FBpp0087499;FBpp0303456	P18289	Jra	S82	FBpp0080111	O61443	p38b
FBpp0087498;FBpp0087499;FBpp0303456	P18289	Jra	S82	FBpp0076471;FBpp0076472;FBpp0076473;FBpp0076474;FBpp0076475;FBpp0076476;FBpp0305425	Q8IQ91	nmo
FBpp0087498;FBpp0087499;FBpp0303456	P18289	Jra	S82	FBpp0289799;FBpp0083965;FBpp0083966	O62618	p38a
FBpp0087498;FBpp0087499;FBpp0303456	P18289	Jra	T92	FBpp0080111	O61443	p38b
FBpp0087498;FBpp0087499;FBpp0303456	P18289	Jra	T92	FBpp0076471;FBpp0076472;FBpp0076473;FBpp0076474;FBpp0076475;FBpp0076476;FBpp0305425	Q8IQ91	nmo
FBpp0087498;FBpp0087499;FBpp0303456	P18289	Jra	T92	FBpp0289799;FBpp0083965;FBpp0083966	O62618	p38a
FBpp0087498;FBpp0087499;FBpp0303456	P18289	Jra	T107	FBpp0080111	O61443	p38b
FBpp0087498;FBpp0087499;FBpp0303456	P18289	Jra	T107	FBpp0076471;FBpp0076472;FBpp0076473;FBpp0076474;FBpp0076475;FBpp0076476;FBpp0305425	Q8IQ91	nmo
FBpp0087498;FBpp0087499;FBpp0303456	P18289	Jra	T107	FBpp0289799;FBpp0083965;FBpp0083966	O62618	p38a
FBpp0087498;FBpp0087499;FBpp0303456	P18289	Jra	S199	FBpp0080111	O61443	p38b
FBpp0087498;FBpp0087499;FBpp0303456	P18289	Jra	S199	FBpp0076471;FBpp0076472;FBpp0076473;FBpp0076474;FBpp0076475;FBpp0076476;FBpp0305425	Q8IQ91	nmo
FBpp0087498;FBpp0087499;FBpp0303456	P18289	Jra	S199	FBpp0289799;FBpp0083965;FBpp0083966	O62618	p38a
FBpp0087498;FBpp0087499;FBpp0303456	P18289	Jra	S82	FBpp0309113;FBpp0071248	Q24324	Dsor1
FBpp0087498;FBpp0087499;FBpp0303456	P18289	Jra	T107	FBpp0309113;FBpp0071248	Q24324	Dsor1
FBpp0087498;FBpp0087499;FBpp0303456	P18289	Jra	S82	FBpp0307598;FBpp0080003	Q9VK45	Tor
FBpp0087498;FBpp0087499;FBpp0303456	P18289	Jra	T92	FBpp0307598;FBpp0080003	Q9VK45	Tor
FBpp0087498;FBpp0087499;FBpp0303456	P18289	Jra	T107	FBpp0307598;FBpp0080003	Q9VK45	Tor
FBpp0087498;FBpp0087499;FBpp0303456	P18289	Jra	S199	FBpp0307598;FBpp0080003	Q9VK45	Tor
FBpp0072477	P18491	emc	S138	FBpp0307598;FBpp0080003	Q9VK45	Tor
FBpp0300417;FBpp0297298;FBpp0088245	P19538	ci	S852	FBpp0073513;FBpp0311372;FBpp0309354;FBpp0311373;FBpp0289609;FBpp0073515	P54367	CkIalpha
FBpp0300417;FBpp0297298;FBpp0088245	P19538	ci	S852	FBpp0085105;FBpp0085104;FBpp0085106;FBpp0306615	O76324	dbt
FBpp0300417;FBpp0297298;FBpp0088245	P19538	ci	S856	FBpp0073513;FBpp0311372;FBpp0309354;FBpp0311373;FBpp0289609;FBpp0073515	P54367	CkIalpha
FBpp0300417;FBpp0297298;FBpp0088245	P19538	ci	S856	FBpp0085105;FBpp0085104;FBpp0085106;FBpp0306615	O76324	dbt
FBpp0300417;FBpp0297298;FBpp0088245	P19538	ci	S199	FBpp0085145	P83101	gskt
FBpp0300417;FBpp0297298;FBpp0088245	P19538	ci	S852	FBpp0085145	P83101	gskt
FBpp0300417;FBpp0297298;FBpp0088245	P19538	ci	S884	FBpp0085145	P83101	gskt
FBpp0300417;FBpp0297298;FBpp0088245	P19538	ci	S888	FBpp0085145	P83101	gskt
FBpp0300417;FBpp0297298;FBpp0088245	P19538	ci	S199	FBpp0080111	O61443	p38b
FBpp0300417;FBpp0297298;FBpp0088245	P19538	ci	S199	FBpp0289799;FBpp0083965;FBpp0083966	O62618	p38a
FBpp0300417;FBpp0297298;FBpp0088245	P19538	ci	S884	FBpp0080111	O61443	p38b
FBpp0300417;FBpp0297298;FBpp0088245	P19538	ci	S884	FBpp0289799;FBpp0083965;FBpp0083966	O62618	p38a
FBpp0300417;FBpp0297298;FBpp0088245	P19538	ci	S199	FBpp0307598;FBpp0080003	Q9VK45	Tor
FBpp0300417;FBpp0297298;FBpp0088245	P19538	ci	S884	FBpp0307598;FBpp0080003	Q9VK45	Tor
FBpp0070332;FBpp0305937	P20153	usp	S35	FBpp0307598;FBpp0080003	Q9VK45	Tor
FBpp0070332;FBpp0305937	P20153	usp	S356	FBpp0307598;FBpp0080003	Q9VK45	Tor
FBpp0288515;FBpp0099941;FBpp0308309;FBpp0084844;FBpp0084846	P21525	kay	S515	FBpp0085145	P83101	gskt
FBpp0288515;FBpp0099941;FBpp0308309;FBpp0084844;FBpp0084846	P21525	kay	S548	FBpp0085145	P83101	gskt
FBpp0288515;FBpp0099941;FBpp0308309;FBpp0084844;FBpp0084846	P21525	kay	T744	FBpp0085145	P83101	gskt
FBpp0288515;FBpp0099941;FBpp0308309;FBpp0084844;FBpp0084846	P21525	kay	T746	FBpp0085145	P83101	gskt
FBpp0288515;FBpp0099941;FBpp0308309;FBpp0084844;FBpp0084846	P21525	kay	S548	FBpp0080111	O61443	p38b
FBpp0288515;FBpp0099941;FBpp0308309;FBpp0084844;FBpp0084846	P21525	kay	S548	FBpp0289799;FBpp0083965;FBpp0083966	O62618	p38a
FBpp0288515;FBpp0099941;FBpp0308309;FBpp0084844;FBpp0084846	P21525	kay	T744	FBpp0080111	O61443	p38b
FBpp0288515;FBpp0099941;FBpp0308309;FBpp0084844;FBpp0084846	P21525	kay	T744	FBpp0289799;FBpp0083965;FBpp0083966	O62618	p38a
FBpp0288515;FBpp0099941;FBpp0308309;FBpp0084844;FBpp0084846	P21525	kay	S269	FBpp0309113;FBpp0071248	Q24324	Dsor1
FBpp0288515;FBpp0099941;FBpp0308309;FBpp0084844;FBpp0084846	P21525	kay	S548	FBpp0307598;FBpp0080003	Q9VK45	Tor
FBpp0288515;FBpp0099941;FBpp0308309;FBpp0084844;FBpp0084846	P21525	kay	T744	FBpp0307598;FBpp0080003	Q9VK45	Tor
FBpp0303550;FBpp0303551;FBpp0087531;FBpp0089303;FBpp0087532;FBpp0087530;FBpp0087529	P40791	Mef2	S95	FBpp0311359;FBpp0311229;FBpp0070042;FBpp0070041;FBpp0110433;FBpp0311360;FBpp0070043	P08181	CkIIalpha
FBpp0303550;FBpp0303551;FBpp0087531;FBpp0089303;FBpp0087532;FBpp0087530;FBpp0087529	P40791	Mef2	S98	FBpp0311359;FBpp0311229;FBpp0070042;FBpp0070041;FBpp0110433;FBpp0311360;FBpp0070043	P08181	CkIIalpha
FBpp0077302;FBpp0304648	P42003	Mad	S453	FBpp0073513;FBpp0311372;FBpp0309354;FBpp0311373;FBpp0289609;FBpp0073515	P54367	CkIalpha
FBpp0077302;FBpp0304648	P42003	Mad	S455	FBpp0073513;FBpp0311372;FBpp0309354;FBpp0311373;FBpp0289609;FBpp0073515	P54367	CkIalpha
FBpp0077302;FBpp0304648	P42003	Mad	S25	FBpp0085145	P83101	gskt
FBpp0077302;FBpp0304648	P42003	Mad	S455	FBpp0085145	P83101	gskt
FBpp0077302;FBpp0304648	P42003	Mad	S25	FBpp0080111	O61443	p38b
FBpp0077302;FBpp0304648	P42003	Mad	S25	FBpp0289799;FBpp0083965;FBpp0083966	O62618	p38a
FBpp0077302;FBpp0304648	P42003	Mad	S25	FBpp0307598;FBpp0080003	Q9VK45	Tor
FBpp0088658;FBpp0088657;FBpp0088656;FBpp0306621	P51023	pnt	S299	FBpp0309113;FBpp0071248	Q24324	Dsor1
FBpp0297354;FBpp0082670;FBpp0307406;FBpp0307407;FBpp0082669;FBpp0100052	P52172	srp	S1162	FBpp0085145	P83101	gskt
FBpp0297354;FBpp0082670;FBpp0307406;FBpp0307407;FBpp0082669;FBpp0100052	P52172	srp	S1162	FBpp0080111	O61443	p38b
FBpp0297354;FBpp0082670;FBpp0307406;FBpp0307407;FBpp0082669;FBpp0100052	P52172	srp	S1162	FBpp0289799;FBpp0083965;FBpp0083966	O62618	p38a
FBpp0297354;FBpp0082670;FBpp0307406;FBpp0307407;FBpp0082669;FBpp0100052	P52172	srp	S613	FBpp0307598;FBpp0080003	Q9VK45	Tor
FBpp0297354;FBpp0082670;FBpp0307406;FBpp0307407;FBpp0082669;FBpp0100052	P52172	srp	S1162	FBpp0307598;FBpp0080003	Q9VK45	Tor
FBpp0082794;FBpp0082795;FBpp0082796;FBpp0082797;FBpp0082793;FBpp0089155	P83949;Q7JQ02	Ubx	S174	FBpp0076471;FBpp0076472;FBpp0076473;FBpp0076474;FBpp0076475;FBpp0076476;FBpp0305425	Q8IQ91	nmo
FBpp0306650;FBpp0088978;FBpp0306651;FBpp0306652;FBpp0306653;FBpp0088489;FBpp0088488;FBpp0088487;FBpp0306648;FBpp0306649;FBpp0099882	Q24151	Stat92E	S682	FBpp0085145	P83101	gskt
FBpp0306650;FBpp0088978;FBpp0306651;FBpp0306652;FBpp0306653;FBpp0088489;FBpp0088488;FBpp0088487;FBpp0306648;FBpp0306649;FBpp0099882	Q24151	Stat92E	S682	FBpp0080111	O61443	p38b
FBpp0306650;FBpp0088978;FBpp0306651;FBpp0306652;FBpp0306653;FBpp0088489;FBpp0088488;FBpp0088487;FBpp0306648;FBpp0306649;FBpp0099882	Q24151	Stat92E	S682	FBpp0289799;FBpp0083965;FBpp0083966	O62618	p38a
FBpp0306650;FBpp0088978;FBpp0306651;FBpp0306652;FBpp0306653;FBpp0088489;FBpp0088488;FBpp0088487;FBpp0306648;FBpp0306649;FBpp0099882	Q24151	Stat92E	S682	FBpp0307598;FBpp0080003	Q9VK45	Tor
FBpp0086853;FBpp0086854;FBpp0305354	Q24318	Dp	S398	FBpp0085105;FBpp0085104;FBpp0085106;FBpp0306615	O76324	dbt
FBpp0086853;FBpp0086854;FBpp0305354	Q24318	Dp	S57	FBpp0289799;FBpp0083965;FBpp0083966	O62618	p38a
FBpp0087305;FBpp0311726;FBpp0305280	Q8MR37	luna	T241	FBpp0085145	P83101	gskt
FBpp0087305;FBpp0311726;FBpp0305280	Q8MR37	luna	S248	FBpp0085145	P83101	gskt
FBpp0087305;FBpp0311726;FBpp0305280	Q8MR37	luna	T241	FBpp0080111	O61443	p38b
FBpp0087305;FBpp0311726;FBpp0305280	Q8MR37	luna	T241	FBpp0289799;FBpp0083965;FBpp0083966	O62618	p38a
FBpp0087305;FBpp0311726;FBpp0305280	Q8MR37	luna	S248	FBpp0080111	O61443	p38b
FBpp0087305;FBpp0311726;FBpp0305280	Q8MR37	luna	S248	FBpp0289799;FBpp0083965;FBpp0083966	O62618	p38a
FBpp0087305;FBpp0311726;FBpp0305280	Q8MR37	luna	T241	FBpp0307598;FBpp0080003	Q9VK45	Tor
FBpp0076447;FBpp0076448	Q8WS79	ERR	S53	FBpp0080111	O61443	p38b
FBpp0076447;FBpp0076448	Q8WS79	ERR	S53	FBpp0289799;FBpp0083965;FBpp0083966	O62618	p38a
FBpp0076447;FBpp0076448	Q8WS79	ERR	S57	FBpp0080111	O61443	p38b
FBpp0076447;FBpp0076448	Q8WS79	ERR	S57	FBpp0289799;FBpp0083965;FBpp0083966	O62618	p38a
FBpp0297134;FBpp0075759	Q95RE4	yps	S171	FBpp0080111	O61443	p38b
FBpp0297134;FBpp0075759	Q95RE4	yps	S171	FBpp0289799;FBpp0083965;FBpp0083966	O62618	p38a
FBpp0297134;FBpp0075759	Q95RE4	yps	S350	FBpp0080111	O61443	p38b
FBpp0297134;FBpp0075759	Q95RE4	yps	S350	FBpp0289799;FBpp0083965;FBpp0083966	O62618	p38a
FBpp0082672;FBpp0292352;FBpp0292353	Q9VF00	GATAe	S160	FBpp0085145	P83101	gskt
FBpp0082672;FBpp0292352;FBpp0292353	Q9VF00	GATAe	S164	FBpp0085145	P83101	gskt
FBpp0082672;FBpp0292352;FBpp0292353	Q9VF00	GATAe	S164	FBpp0080111	O61443	p38b
FBpp0082672;FBpp0292352;FBpp0292353	Q9VF00	GATAe	S164	FBpp0289799;FBpp0083965;FBpp0083966	O62618	p38a
FBpp0082672;FBpp0292352;FBpp0292353	Q9VF00	GATAe	S164	FBpp0307598;FBpp0080003	Q9VK45	Tor
FBpp0076232	Q9VSY9	Nf-YA	S353	FBpp0073513;FBpp0311372;FBpp0309354;FBpp0311373;FBpp0289609;FBpp0073515	P54367	CkIalpha
FBpp0076232	Q9VSY9	Nf-YA	S353	FBpp0085105;FBpp0085104;FBpp0085106;FBpp0306615	O76324	dbt
FBpp0076232	Q9VSY9	Nf-YA	S354	FBpp0080111	O61443	p38b
FBpp0076232	Q9VSY9	Nf-YA	S354	FBpp0289799;FBpp0083965;FBpp0083966	O62618	p38a
null	Q9VW37	SREBP	S76	FBpp0070453;FBpp0089161;FBpp0070452;FBpp0089160;FBpp0070454;FBpp0070451;FBpp0070450;FBpp0111741;FBpp0304139;FBpp0304141;FBpp0304140;FBpp0089159;FBpp0089158;FBpp0070449;FBpp0291395;FBpp0089162;FBpp0291178	P18431	sgg
null	Q9VW37	SREBP	S85	FBpp0070453;FBpp0089161;FBpp0070452;FBpp0089160;FBpp0070454;FBpp0070451;FBpp0070450;FBpp0111741;FBpp0304139;FBpp0304141;FBpp0304140;FBpp0089159;FBpp0089158;FBpp0070449;FBpp0291395;FBpp0089162;FBpp0291178	P18431	sgg
null	Q9VW37	SREBP	S89	FBpp0070453;FBpp0089161;FBpp0070452;FBpp0089160;FBpp0070454;FBpp0070451;FBpp0070450;FBpp0111741;FBpp0304139;FBpp0304141;FBpp0304140;FBpp0089159;FBpp0089158;FBpp0070449;FBpp0291395;FBpp0089162;FBpp0291178	P18431	sgg
FBpp0071501	Q9W2K8	Hmg-2	S167	FBpp0080111	O61443	p38b
FBpp0071501	Q9W2K8	Hmg-2	S167	FBpp0289799;FBpp0083965;FBpp0083966	O62618	p38a
FBpp0071501	Q9W2K8	Hmg-2	S23	FBpp0307598;FBpp0080003	Q9VK45	Tor
FBpp0071501	Q9W2K8	Hmg-2	S167	FBpp0307598;FBpp0080003	Q9VK45	Tor
FBpp0111859;FBpp0071036;FBpp0301970;FBpp0305405	Q9W3Q5	CHES-1-like	S383	FBpp0307598;FBpp0080003	Q9VK45	Tor
FBpp0111859;FBpp0071036;FBpp0301970;FBpp0305405	Q9W3Q5	CHES-1-like	T650	FBpp0307598;FBpp0080003	Q9VK45	Tor
FBpp0111859;FBpp0071036;FBpp0301970;FBpp0305405	Q9W3Q5	CHES-1-like	S871	FBpp0307598;FBpp0080003	Q9VK45	Tor
FBpp0099653;FBpp0070648	Q9W4J1	peb	S584	FBpp0073513;FBpp0311372;FBpp0309354;FBpp0311373;FBpp0289609;FBpp0073515	P54367	CkIalpha
FBpp0099653;FBpp0070648	Q9W4J1	peb	S584	FBpp0085105;FBpp0085104;FBpp0085106;FBpp0306615	O76324	dbt
FBpp0099653;FBpp0070648	Q9W4J1	peb	S584	FBpp0085145	P83101	gskt
FBpp0099653;FBpp0070648	Q9W4J1	peb	S584	FBpp0080111	O61443	p38b
FBpp0099653;FBpp0070648	Q9W4J1	peb	S584	FBpp0289799;FBpp0083965;FBpp0083966	O62618	p38a
FBpp0099653;FBpp0070648	Q9W4J1	peb	S584	FBpp0307598;FBpp0080003	Q9VK45	Tor
FBpp0303470;FBpp0089118;FBpp0087201;FBpp0087202;FBpp0087200;FBpp0303469	A0A0B4KFC0	shn	S554	FBpp0073513;FBpp0311372;FBpp0309354;FBpp0311373;FBpp0289609;FBpp0073515	P54367	CkIalpha
FBpp0303470;FBpp0089118;FBpp0087201;FBpp0087202;FBpp0087200;FBpp0303469	A0A0B4KFC0	shn	S554	FBpp0085105;FBpp0085104;FBpp0085106;FBpp0306615	O76324	dbt
FBpp0303470;FBpp0089118;FBpp0087201;FBpp0087202;FBpp0087200;FBpp0303469	A0A0B4KFC0	shn	S561	FBpp0073513;FBpp0311372;FBpp0309354;FBpp0311373;FBpp0289609;FBpp0073515	P54367	CkIalpha
FBpp0303470;FBpp0089118;FBpp0087201;FBpp0087202;FBpp0087200;FBpp0303469	A0A0B4KFC0	shn	S561	FBpp0085105;FBpp0085104;FBpp0085106;FBpp0306615	O76324	dbt
FBpp0303470;FBpp0089118;FBpp0087201;FBpp0087202;FBpp0087200;FBpp0303469	A0A0B4KFC0	shn	S563	FBpp0073513;FBpp0311372;FBpp0309354;FBpp0311373;FBpp0289609;FBpp0073515	P54367	CkIalpha
FBpp0303470;FBpp0089118;FBpp0087201;FBpp0087202;FBpp0087200;FBpp0303469	A0A0B4KFC0	shn	S563	FBpp0085105;FBpp0085104;FBpp0085106;FBpp0306615	O76324	dbt
FBpp0303470;FBpp0089118;FBpp0087201;FBpp0087202;FBpp0087200;FBpp0303469	A0A0B4KFC0	shn	S564	FBpp0073513;FBpp0311372;FBpp0309354;FBpp0311373;FBpp0289609;FBpp0073515	P54367	CkIalpha
FBpp0303470;FBpp0089118;FBpp0087201;FBpp0087202;FBpp0087200;FBpp0303469	A0A0B4KFC0	shn	S564	FBpp0085105;FBpp0085104;FBpp0085106;FBpp0306615	O76324	dbt
FBpp0303470;FBpp0089118;FBpp0087201;FBpp0087202;FBpp0087200;FBpp0303469	A0A0B4KFC0	shn	S1140	FBpp0073513;FBpp0311372;FBpp0309354;FBpp0311373;FBpp0289609;FBpp0073515	P54367	CkIalpha
FBpp0303470;FBpp0089118;FBpp0087201;FBpp0087202;FBpp0087200;FBpp0303469	A0A0B4KFC0	shn	S1140	FBpp0085105;FBpp0085104;FBpp0085106;FBpp0306615	O76324	dbt
FBpp0303470;FBpp0089118;FBpp0087201;FBpp0087202;FBpp0087200;FBpp0303469	A0A0B4KFC0	shn	T2172	FBpp0073513;FBpp0311372;FBpp0309354;FBpp0311373;FBpp0289609;FBpp0073515	P54367	CkIalpha
FBpp0303470;FBpp0089118;FBpp0087201;FBpp0087202;FBpp0087200;FBpp0303469	A0A0B4KFC0	shn	T2172	FBpp0085105;FBpp0085104;FBpp0085106;FBpp0306615	O76324	dbt
FBpp0303470;FBpp0089118;FBpp0087201;FBpp0087202;FBpp0087200;FBpp0303469	A0A0B4KFC0	shn	S561	FBpp0085145	P83101	gskt
FBpp0303470;FBpp0089118;FBpp0087201;FBpp0087202;FBpp0087200;FBpp0303469	A0A0B4KFC0	shn	S563	FBpp0085145	P83101	gskt
FBpp0303470;FBpp0089118;FBpp0087201;FBpp0087202;FBpp0087200;FBpp0303469	A0A0B4KFC0	shn	S1140	FBpp0085145	P83101	gskt
FBpp0303470;FBpp0089118;FBpp0087201;FBpp0087202;FBpp0087200;FBpp0303469	A0A0B4KFC0	shn	S1144	FBpp0085145	P83101	gskt
FBpp0303470;FBpp0089118;FBpp0087201;FBpp0087202;FBpp0087200;FBpp0303469	A0A0B4KFC0	shn	S1243	FBpp0085145	P83101	gskt
FBpp0303470;FBpp0089118;FBpp0087201;FBpp0087202;FBpp0087200;FBpp0303469	A0A0B4KFC0	shn	S2041	FBpp0085145	P83101	gskt
FBpp0303470;FBpp0089118;FBpp0087201;FBpp0087202;FBpp0087200;FBpp0303469	A0A0B4KFC0	shn	S2043	FBpp0085145	P83101	gskt
FBpp0303470;FBpp0089118;FBpp0087201;FBpp0087202;FBpp0087200;FBpp0303469	A0A0B4KFC0	shn	T2172	FBpp0085145	P83101	gskt
FBpp0303470;FBpp0089118;FBpp0087201;FBpp0087202;FBpp0087200;FBpp0303469	A0A0B4KFC0	shn	S2178	FBpp0085145	P83101	gskt
FBpp0303470;FBpp0089118;FBpp0087201;FBpp0087202;FBpp0087200;FBpp0303469	A0A0B4KFC0	shn	S1140	FBpp0080111	O61443	p38b
FBpp0303470;FBpp0089118;FBpp0087201;FBpp0087202;FBpp0087200;FBpp0303469	A0A0B4KFC0	shn	S1140	FBpp0289799;FBpp0083965;FBpp0083966	O62618	p38a
FBpp0303470;FBpp0089118;FBpp0087201;FBpp0087202;FBpp0087200;FBpp0303469	A0A0B4KFC0	shn	S1144	FBpp0080111	O61443	p38b
FBpp0303470;FBpp0089118;FBpp0087201;FBpp0087202;FBpp0087200;FBpp0303469	A0A0B4KFC0	shn	S1144	FBpp0289799;FBpp0083965;FBpp0083966	O62618	p38a
FBpp0303470;FBpp0089118;FBpp0087201;FBpp0087202;FBpp0087200;FBpp0303469	A0A0B4KFC0	shn	S1243	FBpp0080111	O61443	p38b
FBpp0303470;FBpp0089118;FBpp0087201;FBpp0087202;FBpp0087200;FBpp0303469	A0A0B4KFC0	shn	S1243	FBpp0289799;FBpp0083965;FBpp0083966	O62618	p38a
FBpp0303470;FBpp0089118;FBpp0087201;FBpp0087202;FBpp0087200;FBpp0303469	A0A0B4KFC0	shn	S1481	FBpp0080111	O61443	p38b
FBpp0303470;FBpp0089118;FBpp0087201;FBpp0087202;FBpp0087200;FBpp0303469	A0A0B4KFC0	shn	S1481	FBpp0289799;FBpp0083965;FBpp0083966	O62618	p38a
FBpp0303470;FBpp0089118;FBpp0087201;FBpp0087202;FBpp0087200;FBpp0303469	A0A0B4KFC0	shn	S1496	FBpp0080111	O61443	p38b
FBpp0303470;FBpp0089118;FBpp0087201;FBpp0087202;FBpp0087200;FBpp0303469	A0A0B4KFC0	shn	S1496	FBpp0289799;FBpp0083965;FBpp0083966	O62618	p38a
FBpp0303470;FBpp0089118;FBpp0087201;FBpp0087202;FBpp0087200;FBpp0303469	A0A0B4KFC0	shn	S2041	FBpp0080111	O61443	p38b
FBpp0303470;FBpp0089118;FBpp0087201;FBpp0087202;FBpp0087200;FBpp0303469	A0A0B4KFC0	shn	S2041	FBpp0289799;FBpp0083965;FBpp0083966	O62618	p38a
FBpp0303470;FBpp0089118;FBpp0087201;FBpp0087202;FBpp0087200;FBpp0303469	A0A0B4KFC0	shn	S2043	FBpp0080111	O61443	p38b
FBpp0303470;FBpp0089118;FBpp0087201;FBpp0087202;FBpp0087200;FBpp0303469	A0A0B4KFC0	shn	S2043	FBpp0289799;FBpp0083965;FBpp0083966	O62618	p38a
FBpp0303470;FBpp0089118;FBpp0087201;FBpp0087202;FBpp0087200;FBpp0303469	A0A0B4KFC0	shn	S2046	FBpp0080111	O61443	p38b
FBpp0303470;FBpp0089118;FBpp0087201;FBpp0087202;FBpp0087200;FBpp0303469	A0A0B4KFC0	shn	S2046	FBpp0289799;FBpp0083965;FBpp0083966	O62618	p38a
FBpp0303470;FBpp0089118;FBpp0087201;FBpp0087202;FBpp0087200;FBpp0303469	A0A0B4KFC0	shn	T2172	FBpp0080111	O61443	p38b
FBpp0303470;FBpp0089118;FBpp0087201;FBpp0087202;FBpp0087200;FBpp0303469	A0A0B4KFC0	shn	T2172	FBpp0289799;FBpp0083965;FBpp0083966	O62618	p38a
FBpp0303470;FBpp0089118;FBpp0087201;FBpp0087202;FBpp0087200;FBpp0303469	A0A0B4KFC0	shn	S2178	FBpp0080111	O61443	p38b
FBpp0303470;FBpp0089118;FBpp0087201;FBpp0087202;FBpp0087200;FBpp0303469	A0A0B4KFC0	shn	S2178	FBpp0289799;FBpp0083965;FBpp0083966	O62618	p38a
FBpp0303470;FBpp0089118;FBpp0087201;FBpp0087202;FBpp0087200;FBpp0303469	A0A0B4KFC0	shn	S554	FBpp0309113;FBpp0071248	Q24324	Dsor1
FBpp0303470;FBpp0089118;FBpp0087201;FBpp0087202;FBpp0087200;FBpp0303469	A0A0B4KFC0	shn	S2041	FBpp0309113;FBpp0071248	Q24324	Dsor1
FBpp0303470;FBpp0089118;FBpp0087201;FBpp0087202;FBpp0087200;FBpp0303469	A0A0B4KFC0	shn	T2172	FBpp0309113;FBpp0071248	Q24324	Dsor1
FBpp0303470;FBpp0089118;FBpp0087201;FBpp0087202;FBpp0087200;FBpp0303469	A0A0B4KFC0	shn	S1140	FBpp0307598;FBpp0080003	Q9VK45	Tor
FBpp0303470;FBpp0089118;FBpp0087201;FBpp0087202;FBpp0087200;FBpp0303469	A0A0B4KFC0	shn	S1144	FBpp0307598;FBpp0080003	Q9VK45	Tor
FBpp0303470;FBpp0089118;FBpp0087201;FBpp0087202;FBpp0087200;FBpp0303469	A0A0B4KFC0	shn	S1243	FBpp0307598;FBpp0080003	Q9VK45	Tor
FBpp0303470;FBpp0089118;FBpp0087201;FBpp0087202;FBpp0087200;FBpp0303469	A0A0B4KFC0	shn	S1496	FBpp0307598;FBpp0080003	Q9VK45	Tor
FBpp0303470;FBpp0089118;FBpp0087201;FBpp0087202;FBpp0087200;FBpp0303469	A0A0B4KFC0	shn	S2041	FBpp0307598;FBpp0080003	Q9VK45	Tor
FBpp0303470;FBpp0089118;FBpp0087201;FBpp0087202;FBpp0087200;FBpp0303469	A0A0B4KFC0	shn	S2043	FBpp0307598;FBpp0080003	Q9VK45	Tor
FBpp0303470;FBpp0089118;FBpp0087201;FBpp0087202;FBpp0087200;FBpp0303469	A0A0B4KFC0	shn	S2046	FBpp0307598;FBpp0080003	Q9VK45	Tor
FBpp0303470;FBpp0089118;FBpp0087201;FBpp0087202;FBpp0087200;FBpp0303469	A0A0B4KFC0	shn	T2172	FBpp0307598;FBpp0080003	Q9VK45	Tor
FBpp0303470;FBpp0089118;FBpp0087201;FBpp0087202;FBpp0087200;FBpp0303469	A0A0B4KFC0	shn	S2178	FBpp0307598;FBpp0080003	Q9VK45	Tor
FBpp0303408;FBpp0083950	A0A0B4KHC8	Spps	S544	FBpp0073513;FBpp0311372;FBpp0309354;FBpp0311373;FBpp0289609;FBpp0073515	P54367	CkIalpha
FBpp0303408;FBpp0083950	A0A0B4KHC8	Spps	S544	FBpp0085105;FBpp0085104;FBpp0085106;FBpp0306615	O76324	dbt
FBpp0303408;FBpp0083950	A0A0B4KHC8	Spps	S544	FBpp0085145	P83101	gskt
FBpp0303408;FBpp0083950	A0A0B4KHC8	Spps	S544	FBpp0080111	O61443	p38b
FBpp0303408;FBpp0083950	A0A0B4KHC8	Spps	S544	FBpp0289799;FBpp0083965;FBpp0083966	O62618	p38a
FBpp0303408;FBpp0083950	A0A0B4KHC8	Spps	S544	FBpp0307598;FBpp0080003	Q9VK45	Tor
FBpp0085442	A1Z6M0	Bap170	T783	FBpp0085145	P83101	gskt
FBpp0085442	A1Z6M0	Bap170	S1036	FBpp0085145	P83101	gskt
FBpp0085442	A1Z6M0	Bap170	S1040	FBpp0085145	P83101	gskt
FBpp0085442	A1Z6M0	Bap170	S1223	FBpp0085145	P83101	gskt
FBpp0085442	A1Z6M0	Bap170	S1370	FBpp0085145	P83101	gskt
FBpp0085442	A1Z6M0	Bap170	T783	FBpp0080111	O61443	p38b
FBpp0085442	A1Z6M0	Bap170	T783	FBpp0289799;FBpp0083965;FBpp0083966	O62618	p38a
FBpp0085442	A1Z6M0	Bap170	S1040	FBpp0080111	O61443	p38b
FBpp0085442	A1Z6M0	Bap170	S1040	FBpp0289799;FBpp0083965;FBpp0083966	O62618	p38a
FBpp0085442	A1Z6M0	Bap170	S1223	FBpp0080111	O61443	p38b
FBpp0085442	A1Z6M0	Bap170	S1223	FBpp0289799;FBpp0083965;FBpp0083966	O62618	p38a
FBpp0085442	A1Z6M0	Bap170	S1370	FBpp0080111	O61443	p38b
FBpp0085442	A1Z6M0	Bap170	S1370	FBpp0289799;FBpp0083965;FBpp0083966	O62618	p38a
FBpp0085442	A1Z6M0	Bap170	T783	FBpp0307598;FBpp0080003	Q9VK45	Tor
FBpp0085442	A1Z6M0	Bap170	S1040	FBpp0307598;FBpp0080003	Q9VK45	Tor
FBpp0085442	A1Z6M0	Bap170	S1223	FBpp0307598;FBpp0080003	Q9VK45	Tor
FBpp0085442	A1Z6M0	Bap170	S1370	FBpp0307598;FBpp0080003	Q9VK45	Tor
FBpp0298330;FBpp0298329;FBpp0298328;FBpp0298327	C3KGP2	Mitf	S630	FBpp0080111	O61443	p38b
FBpp0298330;FBpp0298329;FBpp0298328;FBpp0298327	C3KGP2	Mitf	S630	FBpp0289799;FBpp0083965;FBpp0083966	O62618	p38a
FBpp0298330;FBpp0298329;FBpp0298328;FBpp0298327	C3KGP2	Mitf	S630	FBpp0307598;FBpp0080003	Q9VK45	Tor
null	M9PF47	FoxK	S574	FBpp0073513;FBpp0311372;FBpp0309354;FBpp0311373;FBpp0289609;FBpp0073515	P54367	CkIalpha
null	M9PF47	FoxK	S577	FBpp0073513;FBpp0311372;FBpp0309354;FBpp0311373;FBpp0289609;FBpp0073515	P54367	CkIalpha
null	M9PF47	FoxK	S384	FBpp0307598;FBpp0080003	Q9VK45	Tor
null	M9PF47	FoxK	S397	FBpp0307598;FBpp0080003	Q9VK45	Tor
null	M9PF47	FoxK	S401	FBpp0307598;FBpp0080003	Q9VK45	Tor
null	M9PF47	FoxK	S415	FBpp0307598;FBpp0080003	Q9VK45	Tor
null	M9PF47	FoxK	S567	FBpp0307598;FBpp0080003	Q9VK45	Tor
null	M9PF47	FoxK	S574	FBpp0307598;FBpp0080003	Q9VK45	Tor
null	M9PF47	FoxK	S578	FBpp0307598;FBpp0080003	Q9VK45	Tor
null	M9PF47	FoxK	S591	FBpp0307598;FBpp0080003	Q9VK45	Tor
FBpp0303753;FBpp0271862;FBpp0071316;FBpp0301973	M9PJG1	Sp1	S62	FBpp0085145	P83101	gskt
FBpp0303753;FBpp0271862;FBpp0071316;FBpp0301973	M9PJG1	Sp1	S62	FBpp0080111	O61443	p38b
FBpp0303753;FBpp0271862;FBpp0071316;FBpp0301973	M9PJG1	Sp1	S62	FBpp0289799;FBpp0083965;FBpp0083966	O62618	p38a
FBpp0303753;FBpp0271862;FBpp0071316;FBpp0301973	M9PJG1	Sp1	S62	FBpp0307598;FBpp0080003	Q9VK45	Tor
FBpp0291813;FBpp0292619;FBpp0291810;FBpp0297589;FBpp0291806;FBpp0291807;FBpp0291808;FBpp0291809;FBpp0297588	A0A0B4JCZ0	CG42668	S851	FBpp0073513;FBpp0311372;FBpp0309354;FBpp0311373;FBpp0289609;FBpp0073515	P54367	CkIalpha
FBpp0291813;FBpp0292619;FBpp0291810;FBpp0297589;FBpp0291806;FBpp0291807;FBpp0291808;FBpp0291809;FBpp0297588	A0A0B4JCZ0	CG42668	S851	FBpp0085105;FBpp0085104;FBpp0085106;FBpp0306615	O76324	dbt
FBpp0293362;FBpp0293367;FBpp0293368;FBpp0293363;FBpp0293364;FBpp0305967;FBpp0305966;FBpp0293365;FBpp0293366	A0A0B4JDC9	Rbp	S998	FBpp0085145	P83101	gskt
FBpp0293362;FBpp0293367;FBpp0293368;FBpp0293363;FBpp0293364;FBpp0305967;FBpp0305966;FBpp0293365;FBpp0293366	A0A0B4JDC9	Rbp	S998	FBpp0070453;FBpp0089161;FBpp0070452;FBpp0089160;FBpp0070454;FBpp0070451;FBpp0070450;FBpp0111741;FBpp0304139;FBpp0304141;FBpp0304140;FBpp0089159;FBpp0089158;FBpp0070449;FBpp0291395;FBpp0089162;FBpp0291178	P18431	sgg
FBpp0293362;FBpp0293367;FBpp0293368;FBpp0293363;FBpp0293364;FBpp0305967;FBpp0305966;FBpp0293365;FBpp0293366	A0A0B4JDC9	Rbp	S998	FBpp0080111	O61443	p38b
FBpp0293362;FBpp0293367;FBpp0293368;FBpp0293363;FBpp0293364;FBpp0305967;FBpp0305966;FBpp0293365;FBpp0293366	A0A0B4JDC9	Rbp	S998	FBpp0076471;FBpp0076472;FBpp0076473;FBpp0076474;FBpp0076475;FBpp0076476;FBpp0305425	Q8IQ91	nmo
FBpp0293362;FBpp0293367;FBpp0293368;FBpp0293363;FBpp0293364;FBpp0305967;FBpp0305966;FBpp0293365;FBpp0293366	A0A0B4JDC9	Rbp	S998	FBpp0289799;FBpp0083965;FBpp0083966	O62618	p38a
FBpp0293362;FBpp0293367;FBpp0293368;FBpp0293363;FBpp0293364;FBpp0305967;FBpp0305966;FBpp0293365;FBpp0293366	A0A0B4JDC9	Rbp	S998	FBpp0307598;FBpp0080003	Q9VK45	Tor
FBpp0271939;FBpp0271938;FBpp0099569;FBpp0305848;FBpp0300804;FBpp0099567;FBpp0300805;FBpp0110232;FBpp0110233;FBpp0305847;FBpp0078460;FBpp0089229;FBpp0078453;FBpp0078455;FBpp0078454;FBpp0078457;FBpp0271942;FBpp0078456;FBpp0271941;FBpp0271940;FBpp0078459;FBpp0078458;FBpp0297633;FBpp0297634	A0A0B4K620	mtd	S664	FBpp0073513;FBpp0311372;FBpp0309354;FBpp0311373;FBpp0289609;FBpp0073515	P54367	CkIalpha
FBpp0271939;FBpp0271938;FBpp0099569;FBpp0305848;FBpp0300804;FBpp0099567;FBpp0300805;FBpp0110232;FBpp0110233;FBpp0305847;FBpp0078460;FBpp0089229;FBpp0078453;FBpp0078455;FBpp0078454;FBpp0078457;FBpp0271942;FBpp0078456;FBpp0271941;FBpp0271940;FBpp0078459;FBpp0078458;FBpp0297633;FBpp0297634	A0A0B4K620	mtd	S664	FBpp0085105;FBpp0085104;FBpp0085106;FBpp0306615	O76324	dbt
FBpp0271939;FBpp0271938;FBpp0099569;FBpp0305848;FBpp0300804;FBpp0099567;FBpp0300805;FBpp0110232;FBpp0110233;FBpp0305847;FBpp0078460;FBpp0089229;FBpp0078453;FBpp0078455;FBpp0078454;FBpp0078457;FBpp0271942;FBpp0078456;FBpp0271941;FBpp0271940;FBpp0078459;FBpp0078458;FBpp0297633;FBpp0297634	A0A0B4K620	mtd	S393	FBpp0085145	P83101	gskt
FBpp0271939;FBpp0271938;FBpp0099569;FBpp0305848;FBpp0300804;FBpp0099567;FBpp0300805;FBpp0110232;FBpp0110233;FBpp0305847;FBpp0078460;FBpp0089229;FBpp0078453;FBpp0078455;FBpp0078454;FBpp0078457;FBpp0271942;FBpp0078456;FBpp0271941;FBpp0271940;FBpp0078459;FBpp0078458;FBpp0297633;FBpp0297634	A0A0B4K620	mtd	S393	FBpp0070453;FBpp0089161;FBpp0070452;FBpp0089160;FBpp0070454;FBpp0070451;FBpp0070450;FBpp0111741;FBpp0304139;FBpp0304141;FBpp0304140;FBpp0089159;FBpp0089158;FBpp0070449;FBpp0291395;FBpp0089162;FBpp0291178	P18431	sgg
FBpp0271939;FBpp0271938;FBpp0099569;FBpp0305848;FBpp0300804;FBpp0099567;FBpp0300805;FBpp0110232;FBpp0110233;FBpp0305847;FBpp0078460;FBpp0089229;FBpp0078453;FBpp0078455;FBpp0078454;FBpp0078457;FBpp0271942;FBpp0078456;FBpp0271941;FBpp0271940;FBpp0078459;FBpp0078458;FBpp0297633;FBpp0297634	A0A0B4K620	mtd	S786	FBpp0085145	P83101	gskt
FBpp0271939;FBpp0271938;FBpp0099569;FBpp0305848;FBpp0300804;FBpp0099567;FBpp0300805;FBpp0110232;FBpp0110233;FBpp0305847;FBpp0078460;FBpp0089229;FBpp0078453;FBpp0078455;FBpp0078454;FBpp0078457;FBpp0271942;FBpp0078456;FBpp0271941;FBpp0271940;FBpp0078459;FBpp0078458;FBpp0297633;FBpp0297634	A0A0B4K620	mtd	S786	FBpp0070453;FBpp0089161;FBpp0070452;FBpp0089160;FBpp0070454;FBpp0070451;FBpp0070450;FBpp0111741;FBpp0304139;FBpp0304141;FBpp0304140;FBpp0089159;FBpp0089158;FBpp0070449;FBpp0291395;FBpp0089162;FBpp0291178	P18431	sgg
FBpp0271939;FBpp0271938;FBpp0099569;FBpp0305848;FBpp0300804;FBpp0099567;FBpp0300805;FBpp0110232;FBpp0110233;FBpp0305847;FBpp0078460;FBpp0089229;FBpp0078453;FBpp0078455;FBpp0078454;FBpp0078457;FBpp0271942;FBpp0078456;FBpp0271941;FBpp0271940;FBpp0078459;FBpp0078458;FBpp0297633;FBpp0297634	A0A0B4K620	mtd	S786	FBpp0080111	O61443	p38b
FBpp0271939;FBpp0271938;FBpp0099569;FBpp0305848;FBpp0300804;FBpp0099567;FBpp0300805;FBpp0110232;FBpp0110233;FBpp0305847;FBpp0078460;FBpp0089229;FBpp0078453;FBpp0078455;FBpp0078454;FBpp0078457;FBpp0271942;FBpp0078456;FBpp0271941;FBpp0271940;FBpp0078459;FBpp0078458;FBpp0297633;FBpp0297634	A0A0B4K620	mtd	S786	FBpp0076471;FBpp0076472;FBpp0076473;FBpp0076474;FBpp0076475;FBpp0076476;FBpp0305425	Q8IQ91	nmo
FBpp0271939;FBpp0271938;FBpp0099569;FBpp0305848;FBpp0300804;FBpp0099567;FBpp0300805;FBpp0110232;FBpp0110233;FBpp0305847;FBpp0078460;FBpp0089229;FBpp0078453;FBpp0078455;FBpp0078454;FBpp0078457;FBpp0271942;FBpp0078456;FBpp0271941;FBpp0271940;FBpp0078459;FBpp0078458;FBpp0297633;FBpp0297634	A0A0B4K620	mtd	S786	FBpp0289799;FBpp0083965;FBpp0083966	O62618	p38a
FBpp0271939;FBpp0271938;FBpp0099569;FBpp0305848;FBpp0300804;FBpp0099567;FBpp0300805;FBpp0110232;FBpp0110233;FBpp0305847;FBpp0078460;FBpp0089229;FBpp0078453;FBpp0078455;FBpp0078454;FBpp0078457;FBpp0271942;FBpp0078456;FBpp0271941;FBpp0271940;FBpp0078459;FBpp0078458;FBpp0297633;FBpp0297634	A0A0B4K620	mtd	S786	FBpp0309113;FBpp0071248	Q24324	Dsor1
FBpp0271939;FBpp0271938;FBpp0099569;FBpp0305848;FBpp0300804;FBpp0099567;FBpp0300805;FBpp0110232;FBpp0110233;FBpp0305847;FBpp0078460;FBpp0089229;FBpp0078453;FBpp0078455;FBpp0078454;FBpp0078457;FBpp0271942;FBpp0078456;FBpp0271941;FBpp0271940;FBpp0078459;FBpp0078458;FBpp0297633;FBpp0297634	A0A0B4K620	mtd	S393	FBpp0311359;FBpp0311229;FBpp0070042;FBpp0070041;FBpp0110433;FBpp0311360;FBpp0070043	P08181	CkIIalpha
FBpp0271939;FBpp0271938;FBpp0099569;FBpp0305848;FBpp0300804;FBpp0099567;FBpp0300805;FBpp0110232;FBpp0110233;FBpp0305847;FBpp0078460;FBpp0089229;FBpp0078453;FBpp0078455;FBpp0078454;FBpp0078457;FBpp0271942;FBpp0078456;FBpp0271941;FBpp0271940;FBpp0078459;FBpp0078458;FBpp0297633;FBpp0297634	A0A0B4K620	mtd	S664	FBpp0311359;FBpp0311229;FBpp0070042;FBpp0070041;FBpp0110433;FBpp0311360;FBpp0070043	P08181	CkIIalpha
FBpp0271939;FBpp0271938;FBpp0099569;FBpp0305848;FBpp0300804;FBpp0099567;FBpp0300805;FBpp0110232;FBpp0110233;FBpp0305847;FBpp0078460;FBpp0089229;FBpp0078453;FBpp0078455;FBpp0078454;FBpp0078457;FBpp0271942;FBpp0078456;FBpp0271941;FBpp0271940;FBpp0078459;FBpp0078458;FBpp0297633;FBpp0297634	A0A0B4K620	mtd	S786	FBpp0307598;FBpp0080003	Q9VK45	Tor
FBpp0084452;FBpp0300161	A0A0B4K6I6	CG31075	S424	FBpp0073513;FBpp0311372;FBpp0309354;FBpp0311373;FBpp0289609;FBpp0073515	P54367	CkIalpha
FBpp0084452;FBpp0300161	A0A0B4K6I6	CG31075	S424	FBpp0085105;FBpp0085104;FBpp0085106;FBpp0306615	O76324	dbt
FBpp0291757;FBpp0291756;FBpp0307552;FBpp0307553;FBpp0112393;FBpp0085024;FBpp0085023;FBpp0085025;FBpp0297626;FBpp0085020;FBpp0291320;FBpp0297624;FBpp0085022;FBpp0297625;FBpp0085021;FBpp0291322;FBpp0291321	A0A0B4K6N4	tmod	T86	FBpp0085145	P83101	gskt
FBpp0291757;FBpp0291756;FBpp0307552;FBpp0307553;FBpp0112393;FBpp0085024;FBpp0085023;FBpp0085025;FBpp0297626;FBpp0085020;FBpp0291320;FBpp0297624;FBpp0085022;FBpp0297625;FBpp0085021;FBpp0291322;FBpp0291321	A0A0B4K6N4	tmod	T86	FBpp0070453;FBpp0089161;FBpp0070452;FBpp0089160;FBpp0070454;FBpp0070451;FBpp0070450;FBpp0111741;FBpp0304139;FBpp0304141;FBpp0304140;FBpp0089159;FBpp0089158;FBpp0070449;FBpp0291395;FBpp0089162;FBpp0291178	P18431	sgg
FBpp0291757;FBpp0291756;FBpp0307552;FBpp0307553;FBpp0112393;FBpp0085024;FBpp0085023;FBpp0085025;FBpp0297626;FBpp0085020;FBpp0291320;FBpp0297624;FBpp0085022;FBpp0297625;FBpp0085021;FBpp0291322;FBpp0291321	A0A0B4K6N4	tmod	T86	FBpp0080111	O61443	p38b
FBpp0291757;FBpp0291756;FBpp0307552;FBpp0307553;FBpp0112393;FBpp0085024;FBpp0085023;FBpp0085025;FBpp0297626;FBpp0085020;FBpp0291320;FBpp0297624;FBpp0085022;FBpp0297625;FBpp0085021;FBpp0291322;FBpp0291321	A0A0B4K6N4	tmod	T86	FBpp0076471;FBpp0076472;FBpp0076473;FBpp0076474;FBpp0076475;FBpp0076476;FBpp0305425	Q8IQ91	nmo
FBpp0291757;FBpp0291756;FBpp0307552;FBpp0307553;FBpp0112393;FBpp0085024;FBpp0085023;FBpp0085025;FBpp0297626;FBpp0085020;FBpp0291320;FBpp0297624;FBpp0085022;FBpp0297625;FBpp0085021;FBpp0291322;FBpp0291321	A0A0B4K6N4	tmod	T86	FBpp0289799;FBpp0083965;FBpp0083966	O62618	p38a
FBpp0291757;FBpp0291756;FBpp0307552;FBpp0307553;FBpp0112393;FBpp0085024;FBpp0085023;FBpp0085025;FBpp0297626;FBpp0085020;FBpp0291320;FBpp0297624;FBpp0085022;FBpp0297625;FBpp0085021;FBpp0291322;FBpp0291321	A0A0B4K6N4	tmod	T86	FBpp0309113;FBpp0071248	Q24324	Dsor1
FBpp0291757;FBpp0291756;FBpp0307552;FBpp0307553;FBpp0112393;FBpp0085024;FBpp0085023;FBpp0085025;FBpp0297626;FBpp0085020;FBpp0291320;FBpp0297624;FBpp0085022;FBpp0297625;FBpp0085021;FBpp0291322;FBpp0291321	A0A0B4K6N4	tmod	T86	FBpp0307598;FBpp0080003	Q9VK45	Tor
FBpp0084188;FBpp0293235	A0A0B4K7J2	Nup358	T912	FBpp0085145	P83101	gskt
FBpp0084188;FBpp0293235	A0A0B4K7J2	Nup358	T912	FBpp0070453;FBpp0089161;FBpp0070452;FBpp0089160;FBpp0070454;FBpp0070451;FBpp0070450;FBpp0111741;FBpp0304139;FBpp0304141;FBpp0304140;FBpp0089159;FBpp0089158;FBpp0070449;FBpp0291395;FBpp0089162;FBpp0291178	P18431	sgg
FBpp0084188;FBpp0293235	A0A0B4K7J2	Nup358	T912	FBpp0080111	O61443	p38b
FBpp0084188;FBpp0293235	A0A0B4K7J2	Nup358	T912	FBpp0076471;FBpp0076472;FBpp0076473;FBpp0076474;FBpp0076475;FBpp0076476;FBpp0305425	Q8IQ91	nmo
FBpp0084188;FBpp0293235	A0A0B4K7J2	Nup358	T912	FBpp0289799;FBpp0083965;FBpp0083966	O62618	p38a
FBpp0084188;FBpp0293235	A0A0B4K7J2	Nup358	T912	FBpp0309113;FBpp0071248	Q24324	Dsor1
FBpp0084188;FBpp0293235	A0A0B4K7J2	Nup358	T912	FBpp0307598;FBpp0080003	Q9VK45	Tor
FBpp0307674;FBpp0289769;FBpp0289194;FBpp0289193;FBpp0293598;FBpp0293599;FBpp0293596;FBpp0293597;FBpp0289478	A0A0B4K7K9	brp	S32	FBpp0085145	P83101	gskt
FBpp0307674;FBpp0289769;FBpp0289194;FBpp0289193;FBpp0293598;FBpp0293599;FBpp0293596;FBpp0293597;FBpp0289478	A0A0B4K7K9	brp	S32	FBpp0070453;FBpp0089161;FBpp0070452;FBpp0089160;FBpp0070454;FBpp0070451;FBpp0070450;FBpp0111741;FBpp0304139;FBpp0304141;FBpp0304140;FBpp0089159;FBpp0089158;FBpp0070449;FBpp0291395;FBpp0089162;FBpp0291178	P18431	sgg
FBpp0307674;FBpp0289769;FBpp0289194;FBpp0289193;FBpp0293598;FBpp0293599;FBpp0293596;FBpp0293597;FBpp0289478	A0A0B4K7K9	brp	S32	FBpp0080111	O61443	p38b
FBpp0307674;FBpp0289769;FBpp0289194;FBpp0289193;FBpp0293598;FBpp0293599;FBpp0293596;FBpp0293597;FBpp0289478	A0A0B4K7K9	brp	S32	FBpp0076471;FBpp0076472;FBpp0076473;FBpp0076474;FBpp0076475;FBpp0076476;FBpp0305425	Q8IQ91	nmo
FBpp0307674;FBpp0289769;FBpp0289194;FBpp0289193;FBpp0293598;FBpp0293599;FBpp0293596;FBpp0293597;FBpp0289478	A0A0B4K7K9	brp	S32	FBpp0289799;FBpp0083965;FBpp0083966	O62618	p38a
FBpp0307674;FBpp0289769;FBpp0289194;FBpp0289193;FBpp0293598;FBpp0293599;FBpp0293596;FBpp0293597;FBpp0289478	A0A0B4K7K9	brp	S32	FBpp0307598;FBpp0080003	Q9VK45	Tor
FBpp0289107;FBpp0289106;FBpp0289108;FBpp0297629;FBpp0307677;FBpp0289103;FBpp0087429;FBpp0289104;FBpp0087427;FBpp0297630;FBpp0087428;FBpp0307675;FBpp0087436;FBpp0307676;FBpp0087434;FBpp0087435;FBpp0087432;FBpp0087433;FBpp0087430;FBpp0291177;FBpp0297627;FBpp0087431;FBpp0290354	A0A0B4K7L3	CAP	S1637	FBpp0073513;FBpp0311372;FBpp0309354;FBpp0311373;FBpp0289609;FBpp0073515	P54367	CkIalpha
FBpp0289107;FBpp0289106;FBpp0289108;FBpp0297629;FBpp0307677;FBpp0289103;FBpp0087429;FBpp0289104;FBpp0087427;FBpp0297630;FBpp0087428;FBpp0307675;FBpp0087436;FBpp0307676;FBpp0087434;FBpp0087435;FBpp0087432;FBpp0087433;FBpp0087430;FBpp0291177;FBpp0297627;FBpp0087431;FBpp0290354	A0A0B4K7L3	CAP	S1637	FBpp0085105;FBpp0085104;FBpp0085106;FBpp0306615	O76324	dbt
FBpp0289107;FBpp0289106;FBpp0289108;FBpp0297629;FBpp0307677;FBpp0289103;FBpp0087429;FBpp0289104;FBpp0087427;FBpp0297630;FBpp0087428;FBpp0307675;FBpp0087436;FBpp0307676;FBpp0087434;FBpp0087435;FBpp0087432;FBpp0087433;FBpp0087430;FBpp0291177;FBpp0297627;FBpp0087431;FBpp0290354	A0A0B4K7L3	CAP	S1068	FBpp0085145	P83101	gskt
FBpp0289107;FBpp0289106;FBpp0289108;FBpp0297629;FBpp0307677;FBpp0289103;FBpp0087429;FBpp0289104;FBpp0087427;FBpp0297630;FBpp0087428;FBpp0307675;FBpp0087436;FBpp0307676;FBpp0087434;FBpp0087435;FBpp0087432;FBpp0087433;FBpp0087430;FBpp0291177;FBpp0297627;FBpp0087431;FBpp0290354	A0A0B4K7L3	CAP	S1068	FBpp0070453;FBpp0089161;FBpp0070452;FBpp0089160;FBpp0070454;FBpp0070451;FBpp0070450;FBpp0111741;FBpp0304139;FBpp0304141;FBpp0304140;FBpp0089159;FBpp0089158;FBpp0070449;FBpp0291395;FBpp0089162;FBpp0291178	P18431	sgg
FBpp0289107;FBpp0289106;FBpp0289108;FBpp0297629;FBpp0307677;FBpp0289103;FBpp0087429;FBpp0289104;FBpp0087427;FBpp0297630;FBpp0087428;FBpp0307675;FBpp0087436;FBpp0307676;FBpp0087434;FBpp0087435;FBpp0087432;FBpp0087433;FBpp0087430;FBpp0291177;FBpp0297627;FBpp0087431;FBpp0290354	A0A0B4K7L3	CAP	S1068	FBpp0080111	O61443	p38b
FBpp0289107;FBpp0289106;FBpp0289108;FBpp0297629;FBpp0307677;FBpp0289103;FBpp0087429;FBpp0289104;FBpp0087427;FBpp0297630;FBpp0087428;FBpp0307675;FBpp0087436;FBpp0307676;FBpp0087434;FBpp0087435;FBpp0087432;FBpp0087433;FBpp0087430;FBpp0291177;FBpp0297627;FBpp0087431;FBpp0290354	A0A0B4K7L3	CAP	S1068	FBpp0076471;FBpp0076472;FBpp0076473;FBpp0076474;FBpp0076475;FBpp0076476;FBpp0305425	Q8IQ91	nmo
FBpp0289107;FBpp0289106;FBpp0289108;FBpp0297629;FBpp0307677;FBpp0289103;FBpp0087429;FBpp0289104;FBpp0087427;FBpp0297630;FBpp0087428;FBpp0307675;FBpp0087436;FBpp0307676;FBpp0087434;FBpp0087435;FBpp0087432;FBpp0087433;FBpp0087430;FBpp0291177;FBpp0297627;FBpp0087431;FBpp0290354	A0A0B4K7L3	CAP	S1068	FBpp0289799;FBpp0083965;FBpp0083966	O62618	p38a
FBpp0289107;FBpp0289106;FBpp0289108;FBpp0297629;FBpp0307677;FBpp0289103;FBpp0087429;FBpp0289104;FBpp0087427;FBpp0297630;FBpp0087428;FBpp0307675;FBpp0087436;FBpp0307676;FBpp0087434;FBpp0087435;FBpp0087432;FBpp0087433;FBpp0087430;FBpp0291177;FBpp0297627;FBpp0087431;FBpp0290354	A0A0B4K7L3	CAP	S1865	FBpp0311359;FBpp0311229;FBpp0070042;FBpp0070041;FBpp0110433;FBpp0311360;FBpp0070043	P08181	CkIIalpha
FBpp0289107;FBpp0289106;FBpp0289108;FBpp0297629;FBpp0307677;FBpp0289103;FBpp0087429;FBpp0289104;FBpp0087427;FBpp0297630;FBpp0087428;FBpp0307675;FBpp0087436;FBpp0307676;FBpp0087434;FBpp0087435;FBpp0087432;FBpp0087433;FBpp0087430;FBpp0291177;FBpp0297627;FBpp0087431;FBpp0290354	A0A0B4K7L3	CAP	S1068	FBpp0307598;FBpp0080003	Q9VK45	Tor
FBpp0293271;FBpp0083850	A0A0B4K7Q6	mbc	S1777	FBpp0085145	P83101	gskt
FBpp0293271;FBpp0083850	A0A0B4K7Q6	mbc	S1777	FBpp0070453;FBpp0089161;FBpp0070452;FBpp0089160;FBpp0070454;FBpp0070451;FBpp0070450;FBpp0111741;FBpp0304139;FBpp0304141;FBpp0304140;FBpp0089159;FBpp0089158;FBpp0070449;FBpp0291395;FBpp0089162;FBpp0291178	P18431	sgg
FBpp0293405;FBpp0293407	A0A0B4K7V4	CG43066	S676	FBpp0311359;FBpp0311229;FBpp0070042;FBpp0070041;FBpp0110433;FBpp0311360;FBpp0070043	P08181	CkIIalpha
FBpp0085865;FBpp0085866;FBpp0085863;FBpp0297592;FBpp0297591;FBpp0290372;FBpp0290371;FBpp0085869;FBpp0309317;FBpp0085868	A0A0B4K897	CG5174	T356	FBpp0073513;FBpp0311372;FBpp0309354;FBpp0311373;FBpp0289609;FBpp0073515	P54367	CkIalpha
FBpp0085865;FBpp0085866;FBpp0085863;FBpp0297592;FBpp0297591;FBpp0290372;FBpp0290371;FBpp0085869;FBpp0309317;FBpp0085868	A0A0B4K897	CG5174	T356	FBpp0085105;FBpp0085104;FBpp0085106;FBpp0306615	O76324	dbt
FBpp0085865;FBpp0085866;FBpp0085863;FBpp0297592;FBpp0297591;FBpp0290372;FBpp0290371;FBpp0085869;FBpp0309317;FBpp0085868	A0A0B4K897	CG5174	S362	FBpp0073513;FBpp0311372;FBpp0309354;FBpp0311373;FBpp0289609;FBpp0073515	P54367	CkIalpha
FBpp0085865;FBpp0085866;FBpp0085863;FBpp0297592;FBpp0297591;FBpp0290372;FBpp0290371;FBpp0085869;FBpp0309317;FBpp0085868	A0A0B4K897	CG5174	S362	FBpp0085105;FBpp0085104;FBpp0085106;FBpp0306615	O76324	dbt
FBpp0085865;FBpp0085866;FBpp0085863;FBpp0297592;FBpp0297591;FBpp0290372;FBpp0290371;FBpp0085869;FBpp0309317;FBpp0085868	A0A0B4K897	CG5174	S358	FBpp0085145	P83101	gskt
FBpp0085865;FBpp0085866;FBpp0085863;FBpp0297592;FBpp0297591;FBpp0290372;FBpp0290371;FBpp0085869;FBpp0309317;FBpp0085868	A0A0B4K897	CG5174	S358	FBpp0070453;FBpp0089161;FBpp0070452;FBpp0089160;FBpp0070454;FBpp0070451;FBpp0070450;FBpp0111741;FBpp0304139;FBpp0304141;FBpp0304140;FBpp0089159;FBpp0089158;FBpp0070449;FBpp0291395;FBpp0089162;FBpp0291178	P18431	sgg
FBpp0085865;FBpp0085866;FBpp0085863;FBpp0297592;FBpp0297591;FBpp0290372;FBpp0290371;FBpp0085869;FBpp0309317;FBpp0085868	A0A0B4K897	CG5174	S362	FBpp0085145	P83101	gskt
FBpp0085865;FBpp0085866;FBpp0085863;FBpp0297592;FBpp0297591;FBpp0290372;FBpp0290371;FBpp0085869;FBpp0309317;FBpp0085868	A0A0B4K897	CG5174	S362	FBpp0070453;FBpp0089161;FBpp0070452;FBpp0089160;FBpp0070454;FBpp0070451;FBpp0070450;FBpp0111741;FBpp0304139;FBpp0304141;FBpp0304140;FBpp0089159;FBpp0089158;FBpp0070449;FBpp0291395;FBpp0089162;FBpp0291178	P18431	sgg
FBpp0085865;FBpp0085866;FBpp0085863;FBpp0297592;FBpp0297591;FBpp0290372;FBpp0290371;FBpp0085869;FBpp0309317;FBpp0085868	A0A0B4K897	CG5174	S362	FBpp0080111	O61443	p38b
FBpp0085865;FBpp0085866;FBpp0085863;FBpp0297592;FBpp0297591;FBpp0290372;FBpp0290371;FBpp0085869;FBpp0309317;FBpp0085868	A0A0B4K897	CG5174	S362	FBpp0076471;FBpp0076472;FBpp0076473;FBpp0076474;FBpp0076475;FBpp0076476;FBpp0305425	Q8IQ91	nmo
FBpp0085865;FBpp0085866;FBpp0085863;FBpp0297592;FBpp0297591;FBpp0290372;FBpp0290371;FBpp0085869;FBpp0309317;FBpp0085868	A0A0B4K897	CG5174	S362	FBpp0289799;FBpp0083965;FBpp0083966	O62618	p38a
FBpp0085865;FBpp0085866;FBpp0085863;FBpp0297592;FBpp0297591;FBpp0290372;FBpp0290371;FBpp0085869;FBpp0309317;FBpp0085868	A0A0B4K897	CG5174	S362	FBpp0309113;FBpp0071248	Q24324	Dsor1
FBpp0085865;FBpp0085866;FBpp0085863;FBpp0297592;FBpp0297591;FBpp0290372;FBpp0290371;FBpp0085869;FBpp0309317;FBpp0085868	A0A0B4K897	CG5174	T356	FBpp0311359;FBpp0311229;FBpp0070042;FBpp0070041;FBpp0110433;FBpp0311360;FBpp0070043	P08181	CkIIalpha
FBpp0085865;FBpp0085866;FBpp0085863;FBpp0297592;FBpp0297591;FBpp0290372;FBpp0290371;FBpp0085869;FBpp0309317;FBpp0085868	A0A0B4K897	CG5174	S357	FBpp0311359;FBpp0311229;FBpp0070042;FBpp0070041;FBpp0110433;FBpp0311360;FBpp0070043	P08181	CkIIalpha
FBpp0085865;FBpp0085866;FBpp0085863;FBpp0297592;FBpp0297591;FBpp0290372;FBpp0290371;FBpp0085869;FBpp0309317;FBpp0085868	A0A0B4K897	CG5174	S358	FBpp0311359;FBpp0311229;FBpp0070042;FBpp0070041;FBpp0110433;FBpp0311360;FBpp0070043	P08181	CkIIalpha
FBpp0085865;FBpp0085866;FBpp0085863;FBpp0297592;FBpp0297591;FBpp0290372;FBpp0290371;FBpp0085869;FBpp0309317;FBpp0085868	A0A0B4K897	CG5174	S362	FBpp0311359;FBpp0311229;FBpp0070042;FBpp0070041;FBpp0110433;FBpp0311360;FBpp0070043	P08181	CkIIalpha
FBpp0085865;FBpp0085866;FBpp0085863;FBpp0297592;FBpp0297591;FBpp0290372;FBpp0290371;FBpp0085869;FBpp0309317;FBpp0085868	A0A0B4K897	CG5174	S362	FBpp0307598;FBpp0080003	Q9VK45	Tor
FBpp0087835;FBpp0271835;FBpp0271834;FBpp0271833;FBpp0303458	A0A0B4KF15	mtt	T1237	FBpp0085145	P83101	gskt
FBpp0087835;FBpp0271835;FBpp0271834;FBpp0271833;FBpp0303458	A0A0B4KF15	mtt	T1237	FBpp0070453;FBpp0089161;FBpp0070452;FBpp0089160;FBpp0070454;FBpp0070451;FBpp0070450;FBpp0111741;FBpp0304139;FBpp0304141;FBpp0304140;FBpp0089159;FBpp0089158;FBpp0070449;FBpp0291395;FBpp0089162;FBpp0291178	P18431	sgg
FBpp0291327;FBpp0071830;FBpp0291569;FBpp0290589;FBpp0291326;FBpp0290588;FBpp0290590;FBpp0303266;FBpp0303267;FBpp0290591	A0A0B4KFF9	jbug	S903	FBpp0073513;FBpp0311372;FBpp0309354;FBpp0311373;FBpp0289609;FBpp0073515	P54367	CkIalpha
FBpp0291327;FBpp0071830;FBpp0291569;FBpp0290589;FBpp0291326;FBpp0290588;FBpp0290590;FBpp0303266;FBpp0303267;FBpp0290591	A0A0B4KFF9	jbug	S903	FBpp0085105;FBpp0085104;FBpp0085106;FBpp0306615	O76324	dbt
FBpp0291327;FBpp0071830;FBpp0291569;FBpp0290589;FBpp0291326;FBpp0290588;FBpp0290590;FBpp0303266;FBpp0303267;FBpp0290591	A0A0B4KFF9	jbug	S659	FBpp0085145	P83101	gskt
FBpp0291327;FBpp0071830;FBpp0291569;FBpp0290589;FBpp0291326;FBpp0290588;FBpp0290590;FBpp0303266;FBpp0303267;FBpp0290591	A0A0B4KFF9	jbug	S659	FBpp0070453;FBpp0089161;FBpp0070452;FBpp0089160;FBpp0070454;FBpp0070451;FBpp0070450;FBpp0111741;FBpp0304139;FBpp0304141;FBpp0304140;FBpp0089159;FBpp0089158;FBpp0070449;FBpp0291395;FBpp0089162;FBpp0291178	P18431	sgg
FBpp0291327;FBpp0071830;FBpp0291569;FBpp0290589;FBpp0291326;FBpp0290588;FBpp0290590;FBpp0303266;FBpp0303267;FBpp0290591	A0A0B4KFF9	jbug	S903	FBpp0085145	P83101	gskt
FBpp0291327;FBpp0071830;FBpp0291569;FBpp0290589;FBpp0291326;FBpp0290588;FBpp0290590;FBpp0303266;FBpp0303267;FBpp0290591	A0A0B4KFF9	jbug	S903	FBpp0070453;FBpp0089161;FBpp0070452;FBpp0089160;FBpp0070454;FBpp0070451;FBpp0070450;FBpp0111741;FBpp0304139;FBpp0304141;FBpp0304140;FBpp0089159;FBpp0089158;FBpp0070449;FBpp0291395;FBpp0089162;FBpp0291178	P18431	sgg
FBpp0291327;FBpp0071830;FBpp0291569;FBpp0290589;FBpp0291326;FBpp0290588;FBpp0290590;FBpp0303266;FBpp0303267;FBpp0290591	A0A0B4KFF9	jbug	S659	FBpp0080111	O61443	p38b
FBpp0291327;FBpp0071830;FBpp0291569;FBpp0290589;FBpp0291326;FBpp0290588;FBpp0290590;FBpp0303266;FBpp0303267;FBpp0290591	A0A0B4KFF9	jbug	S659	FBpp0076471;FBpp0076472;FBpp0076473;FBpp0076474;FBpp0076475;FBpp0076476;FBpp0305425	Q8IQ91	nmo
FBpp0291327;FBpp0071830;FBpp0291569;FBpp0290589;FBpp0291326;FBpp0290588;FBpp0290590;FBpp0303266;FBpp0303267;FBpp0290591	A0A0B4KFF9	jbug	S659	FBpp0289799;FBpp0083965;FBpp0083966	O62618	p38a
FBpp0291327;FBpp0071830;FBpp0291569;FBpp0290589;FBpp0291326;FBpp0290588;FBpp0290590;FBpp0303266;FBpp0303267;FBpp0290591	A0A0B4KFF9	jbug	S903	FBpp0080111	O61443	p38b
FBpp0291327;FBpp0071830;FBpp0291569;FBpp0290589;FBpp0291326;FBpp0290588;FBpp0290590;FBpp0303266;FBpp0303267;FBpp0290591	A0A0B4KFF9	jbug	S903	FBpp0076471;FBpp0076472;FBpp0076473;FBpp0076474;FBpp0076475;FBpp0076476;FBpp0305425	Q8IQ91	nmo
FBpp0291327;FBpp0071830;FBpp0291569;FBpp0290589;FBpp0291326;FBpp0290588;FBpp0290590;FBpp0303266;FBpp0303267;FBpp0290591	A0A0B4KFF9	jbug	S903	FBpp0289799;FBpp0083965;FBpp0083966	O62618	p38a
FBpp0291327;FBpp0071830;FBpp0291569;FBpp0290589;FBpp0291326;FBpp0290588;FBpp0290590;FBpp0303266;FBpp0303267;FBpp0290591	A0A0B4KFF9	jbug	S903	FBpp0309113;FBpp0071248	Q24324	Dsor1
FBpp0291327;FBpp0071830;FBpp0291569;FBpp0290589;FBpp0291326;FBpp0290588;FBpp0290590;FBpp0303266;FBpp0303267;FBpp0290591	A0A0B4KFF9	jbug	S659	FBpp0307598;FBpp0080003	Q9VK45	Tor
FBpp0291327;FBpp0071830;FBpp0291569;FBpp0290589;FBpp0291326;FBpp0290588;FBpp0290590;FBpp0303266;FBpp0303267;FBpp0290591	A0A0B4KFF9	jbug	S903	FBpp0307598;FBpp0080003	Q9VK45	Tor
FBpp0302988;FBpp0302989;FBpp0312023;FBpp0302987;FBpp0086490	A0A0B4KFR5	Khc-73	S387	FBpp0085145	P83101	gskt
FBpp0302988;FBpp0302989;FBpp0312023;FBpp0302987;FBpp0086490	A0A0B4KFR5	Khc-73	S387	FBpp0070453;FBpp0089161;FBpp0070452;FBpp0089160;FBpp0070454;FBpp0070451;FBpp0070450;FBpp0111741;FBpp0304139;FBpp0304141;FBpp0304140;FBpp0089159;FBpp0089158;FBpp0070449;FBpp0291395;FBpp0089162;FBpp0291178	P18431	sgg
FBpp0302988;FBpp0302989;FBpp0312023;FBpp0302987;FBpp0086490	A0A0B4KFR5	Khc-73	S387	FBpp0080111	O61443	p38b
FBpp0302988;FBpp0302989;FBpp0312023;FBpp0302987;FBpp0086490	A0A0B4KFR5	Khc-73	S387	FBpp0076471;FBpp0076472;FBpp0076473;FBpp0076474;FBpp0076475;FBpp0076476;FBpp0305425	Q8IQ91	nmo
FBpp0302988;FBpp0302989;FBpp0312023;FBpp0302987;FBpp0086490	A0A0B4KFR5	Khc-73	S387	FBpp0289799;FBpp0083965;FBpp0083966	O62618	p38a
FBpp0302988;FBpp0302989;FBpp0312023;FBpp0302987;FBpp0086490	A0A0B4KFR5	Khc-73	S387	FBpp0307598;FBpp0080003	Q9VK45	Tor
FBpp0293628;FBpp0293629;FBpp0086358;FBpp0289802;FBpp0086359;FBpp0293627;FBpp0307715;FBpp0302595	A0A0B4KFS5	Asph	S22	FBpp0311359;FBpp0311229;FBpp0070042;FBpp0070041;FBpp0110433;FBpp0311360;FBpp0070043	P08181	CkIIalpha
FBpp0072039;FBpp0099644;FBpp0303450	A0A0B4KFZ4	TM4SF	S262	FBpp0085145	P83101	gskt
FBpp0072039;FBpp0099644;FBpp0303450	A0A0B4KFZ4	TM4SF	S262	FBpp0070453;FBpp0089161;FBpp0070452;FBpp0089160;FBpp0070454;FBpp0070451;FBpp0070450;FBpp0111741;FBpp0304139;FBpp0304141;FBpp0304140;FBpp0089159;FBpp0089158;FBpp0070449;FBpp0291395;FBpp0089162;FBpp0291178	P18431	sgg
FBpp0072039;FBpp0099644;FBpp0303450	A0A0B4KFZ4	TM4SF	S267	FBpp0085145	P83101	gskt
FBpp0072039;FBpp0099644;FBpp0303450	A0A0B4KFZ4	TM4SF	S267	FBpp0070453;FBpp0089161;FBpp0070452;FBpp0089160;FBpp0070454;FBpp0070451;FBpp0070450;FBpp0111741;FBpp0304139;FBpp0304141;FBpp0304140;FBpp0089159;FBpp0089158;FBpp0070449;FBpp0291395;FBpp0089162;FBpp0291178	P18431	sgg
FBpp0072039;FBpp0099644;FBpp0303450	A0A0B4KFZ4	TM4SF	S269	FBpp0085145	P83101	gskt
FBpp0072039;FBpp0099644;FBpp0303450	A0A0B4KFZ4	TM4SF	S269	FBpp0070453;FBpp0089161;FBpp0070452;FBpp0089160;FBpp0070454;FBpp0070451;FBpp0070450;FBpp0111741;FBpp0304139;FBpp0304141;FBpp0304140;FBpp0089159;FBpp0089158;FBpp0070449;FBpp0291395;FBpp0089162;FBpp0291178	P18431	sgg
FBpp0072039;FBpp0099644;FBpp0303450	A0A0B4KFZ4	TM4SF	S262	FBpp0080111	O61443	p38b
FBpp0072039;FBpp0099644;FBpp0303450	A0A0B4KFZ4	TM4SF	S262	FBpp0076471;FBpp0076472;FBpp0076473;FBpp0076474;FBpp0076475;FBpp0076476;FBpp0305425	Q8IQ91	nmo
FBpp0072039;FBpp0099644;FBpp0303450	A0A0B4KFZ4	TM4SF	S262	FBpp0289799;FBpp0083965;FBpp0083966	O62618	p38a
FBpp0072039;FBpp0099644;FBpp0303450	A0A0B4KFZ4	TM4SF	S267	FBpp0080111	O61443	p38b
FBpp0072039;FBpp0099644;FBpp0303450	A0A0B4KFZ4	TM4SF	S267	FBpp0076471;FBpp0076472;FBpp0076473;FBpp0076474;FBpp0076475;FBpp0076476;FBpp0305425	Q8IQ91	nmo
FBpp0072039;FBpp0099644;FBpp0303450	A0A0B4KFZ4	TM4SF	S267	FBpp0289799;FBpp0083965;FBpp0083966	O62618	p38a
FBpp0072039;FBpp0099644;FBpp0303450	A0A0B4KFZ4	TM4SF	S262	FBpp0307598;FBpp0080003	Q9VK45	Tor
FBpp0072039;FBpp0099644;FBpp0303450	A0A0B4KFZ4	TM4SF	S267	FBpp0307598;FBpp0080003	Q9VK45	Tor
FBpp0304073;FBpp0304072;FBpp0081717;FBpp0304071;FBpp0304070	A0A0B4KG50	Bruce	S4155	FBpp0085145	P83101	gskt
FBpp0304073;FBpp0304072;FBpp0081717;FBpp0304071;FBpp0304070	A0A0B4KG50	Bruce	S4155	FBpp0070453;FBpp0089161;FBpp0070452;FBpp0089160;FBpp0070454;FBpp0070451;FBpp0070450;FBpp0111741;FBpp0304139;FBpp0304141;FBpp0304140;FBpp0089159;FBpp0089158;FBpp0070449;FBpp0291395;FBpp0089162;FBpp0291178	P18431	sgg
FBpp0304073;FBpp0304072;FBpp0081717;FBpp0304071;FBpp0304070	A0A0B4KG50	Bruce	S4155	FBpp0080111	O61443	p38b
FBpp0304073;FBpp0304072;FBpp0081717;FBpp0304071;FBpp0304070	A0A0B4KG50	Bruce	S4155	FBpp0076471;FBpp0076472;FBpp0076473;FBpp0076474;FBpp0076475;FBpp0076476;FBpp0305425	Q8IQ91	nmo
FBpp0304073;FBpp0304072;FBpp0081717;FBpp0304071;FBpp0304070	A0A0B4KG50	Bruce	S4155	FBpp0289799;FBpp0083965;FBpp0083966	O62618	p38a
FBpp0304073;FBpp0304072;FBpp0081717;FBpp0304071;FBpp0304070	A0A0B4KG50	Bruce	S4155	FBpp0311359;FBpp0311229;FBpp0070042;FBpp0070041;FBpp0110433;FBpp0311360;FBpp0070043	P08181	CkIIalpha
FBpp0304073;FBpp0304072;FBpp0081717;FBpp0304071;FBpp0304070	A0A0B4KG50	Bruce	S4155	FBpp0307598;FBpp0080003	Q9VK45	Tor
FBpp0289844;FBpp0303076;FBpp0083320;FBpp0306699;FBpp0306700;FBpp0306701	A0A0B4KGE5	bon	S870	FBpp0073513;FBpp0311372;FBpp0309354;FBpp0311373;FBpp0289609;FBpp0073515	P54367	CkIalpha
FBpp0289844;FBpp0303076;FBpp0083320;FBpp0306699;FBpp0306700;FBpp0306701	A0A0B4KGE5	bon	S870	FBpp0085105;FBpp0085104;FBpp0085106;FBpp0306615	O76324	dbt
FBpp0289844;FBpp0303076;FBpp0083320;FBpp0306699;FBpp0306700;FBpp0306701	A0A0B4KGE5	bon	S870	FBpp0085145	P83101	gskt
FBpp0289844;FBpp0303076;FBpp0083320;FBpp0306699;FBpp0306700;FBpp0306701	A0A0B4KGE5	bon	S870	FBpp0070453;FBpp0089161;FBpp0070452;FBpp0089160;FBpp0070454;FBpp0070451;FBpp0070450;FBpp0111741;FBpp0304139;FBpp0304141;FBpp0304140;FBpp0089159;FBpp0089158;FBpp0070449;FBpp0291395;FBpp0089162;FBpp0291178	P18431	sgg
FBpp0289844;FBpp0303076;FBpp0083320;FBpp0306699;FBpp0306700;FBpp0306701	A0A0B4KGE5	bon	S870	FBpp0080111	O61443	p38b
FBpp0289844;FBpp0303076;FBpp0083320;FBpp0306699;FBpp0306700;FBpp0306701	A0A0B4KGE5	bon	S870	FBpp0076471;FBpp0076472;FBpp0076473;FBpp0076474;FBpp0076475;FBpp0076476;FBpp0305425	Q8IQ91	nmo
FBpp0289844;FBpp0303076;FBpp0083320;FBpp0306699;FBpp0306700;FBpp0306701	A0A0B4KGE5	bon	S870	FBpp0289799;FBpp0083965;FBpp0083966	O62618	p38a
FBpp0289844;FBpp0303076;FBpp0083320;FBpp0306699;FBpp0306700;FBpp0306701	A0A0B4KGE5	bon	S870	FBpp0309113;FBpp0071248	Q24324	Dsor1
FBpp0289844;FBpp0303076;FBpp0083320;FBpp0306699;FBpp0306700;FBpp0306701	A0A0B4KGE5	bon	S870	FBpp0307598;FBpp0080003	Q9VK45	Tor
FBpp0306774;FBpp0083373;FBpp0306775	A0A0B4KH28	Synd	S345	FBpp0307598;FBpp0080003	Q9VK45	Tor
FBpp0293608;FBpp0099737;FBpp0293609;FBpp0099736;FBpp0082718;FBpp0082719;FBpp0082715;FBpp0082716;FBpp0290519;FBpp0082717;FBpp0303074;FBpp0306673;FBpp0099738	A0A0B4KHL4	gish	S372	FBpp0085145	P83101	gskt
FBpp0293608;FBpp0099737;FBpp0293609;FBpp0099736;FBpp0082718;FBpp0082719;FBpp0082715;FBpp0082716;FBpp0290519;FBpp0082717;FBpp0303074;FBpp0306673;FBpp0099738	A0A0B4KHL4	gish	S372	FBpp0070453;FBpp0089161;FBpp0070452;FBpp0089160;FBpp0070454;FBpp0070451;FBpp0070450;FBpp0111741;FBpp0304139;FBpp0304141;FBpp0304140;FBpp0089159;FBpp0089158;FBpp0070449;FBpp0291395;FBpp0089162;FBpp0291178	P18431	sgg
FBpp0293608;FBpp0099737;FBpp0293609;FBpp0099736;FBpp0082718;FBpp0082719;FBpp0082715;FBpp0082716;FBpp0290519;FBpp0082717;FBpp0303074;FBpp0306673;FBpp0099738	A0A0B4KHL4	gish	S372	FBpp0080111	O61443	p38b
FBpp0293608;FBpp0099737;FBpp0293609;FBpp0099736;FBpp0082718;FBpp0082719;FBpp0082715;FBpp0082716;FBpp0290519;FBpp0082717;FBpp0303074;FBpp0306673;FBpp0099738	A0A0B4KHL4	gish	S372	FBpp0076471;FBpp0076472;FBpp0076473;FBpp0076474;FBpp0076475;FBpp0076476;FBpp0305425	Q8IQ91	nmo
FBpp0293608;FBpp0099737;FBpp0293609;FBpp0099736;FBpp0082718;FBpp0082719;FBpp0082715;FBpp0082716;FBpp0290519;FBpp0082717;FBpp0303074;FBpp0306673;FBpp0099738	A0A0B4KHL4	gish	S372	FBpp0289799;FBpp0083965;FBpp0083966	O62618	p38a
FBpp0293608;FBpp0099737;FBpp0293609;FBpp0099736;FBpp0082718;FBpp0082719;FBpp0082715;FBpp0082716;FBpp0290519;FBpp0082717;FBpp0303074;FBpp0306673;FBpp0099738	A0A0B4KHL4	gish	S372	FBpp0309113;FBpp0071248	Q24324	Dsor1
FBpp0293608;FBpp0099737;FBpp0293609;FBpp0099736;FBpp0082718;FBpp0082719;FBpp0082715;FBpp0082716;FBpp0290519;FBpp0082717;FBpp0303074;FBpp0306673;FBpp0099738	A0A0B4KHL4	gish	S372	FBpp0307598;FBpp0080003	Q9VK45	Tor
FBpp0083886;FBpp0083885;FBpp0112305;FBpp0303397;FBpp0112304;FBpp0290185;FBpp0293578	A0A0B4KHZ4	CG31140	S747	FBpp0073513;FBpp0311372;FBpp0309354;FBpp0311373;FBpp0289609;FBpp0073515	P54367	CkIalpha
FBpp0083886;FBpp0083885;FBpp0112305;FBpp0303397;FBpp0112304;FBpp0290185;FBpp0293578	A0A0B4KHZ4	CG31140	S747	FBpp0085105;FBpp0085104;FBpp0085106;FBpp0306615	O76324	dbt
FBpp0083886;FBpp0083885;FBpp0112305;FBpp0303397;FBpp0112304;FBpp0290185;FBpp0293578	A0A0B4KHZ4	CG31140	S748	FBpp0073513;FBpp0311372;FBpp0309354;FBpp0311373;FBpp0289609;FBpp0073515	P54367	CkIalpha
FBpp0083886;FBpp0083885;FBpp0112305;FBpp0303397;FBpp0112304;FBpp0290185;FBpp0293578	A0A0B4KHZ4	CG31140	S748	FBpp0085105;FBpp0085104;FBpp0085106;FBpp0306615	O76324	dbt
FBpp0083886;FBpp0083885;FBpp0112305;FBpp0303397;FBpp0112304;FBpp0290185;FBpp0293578	A0A0B4KHZ4	CG31140	S747	FBpp0311359;FBpp0311229;FBpp0070042;FBpp0070041;FBpp0110433;FBpp0311360;FBpp0070043	P08181	CkIIalpha
FBpp0083886;FBpp0083885;FBpp0112305;FBpp0303397;FBpp0112304;FBpp0290185;FBpp0293578	A0A0B4KHZ4	CG31140	S748	FBpp0311359;FBpp0311229;FBpp0070042;FBpp0070041;FBpp0110433;FBpp0311360;FBpp0070043	P08181	CkIIalpha
FBpp0301769;FBpp0085068;FBpp0085067;FBpp0302572;FBpp0085069;FBpp0301772;FBpp0301773;FBpp0085066;FBpp0301770;FBpp0301771	A0A0B4KI34	cindr	S465	FBpp0073513;FBpp0311372;FBpp0309354;FBpp0311373;FBpp0289609;FBpp0073515	P54367	CkIalpha
FBpp0301769;FBpp0085068;FBpp0085067;FBpp0302572;FBpp0085069;FBpp0301772;FBpp0301773;FBpp0085066;FBpp0301770;FBpp0301771	A0A0B4KI34	cindr	S465	FBpp0085105;FBpp0085104;FBpp0085106;FBpp0306615	O76324	dbt
FBpp0301769;FBpp0085068;FBpp0085067;FBpp0302572;FBpp0085069;FBpp0301772;FBpp0301773;FBpp0085066;FBpp0301770;FBpp0301771	A0A0B4KI34	cindr	S553	FBpp0085145	P83101	gskt
FBpp0301769;FBpp0085068;FBpp0085067;FBpp0302572;FBpp0085069;FBpp0301772;FBpp0301773;FBpp0085066;FBpp0301770;FBpp0301771	A0A0B4KI34	cindr	S553	FBpp0070453;FBpp0089161;FBpp0070452;FBpp0089160;FBpp0070454;FBpp0070451;FBpp0070450;FBpp0111741;FBpp0304139;FBpp0304141;FBpp0304140;FBpp0089159;FBpp0089158;FBpp0070449;FBpp0291395;FBpp0089162;FBpp0291178	P18431	sgg
FBpp0301769;FBpp0085068;FBpp0085067;FBpp0302572;FBpp0085069;FBpp0301772;FBpp0301773;FBpp0085066;FBpp0301770;FBpp0301771	A0A0B4KI34	cindr	S752	FBpp0085145	P83101	gskt
FBpp0301769;FBpp0085068;FBpp0085067;FBpp0302572;FBpp0085069;FBpp0301772;FBpp0301773;FBpp0085066;FBpp0301770;FBpp0301771	A0A0B4KI34	cindr	S752	FBpp0070453;FBpp0089161;FBpp0070452;FBpp0089160;FBpp0070454;FBpp0070451;FBpp0070450;FBpp0111741;FBpp0304139;FBpp0304141;FBpp0304140;FBpp0089159;FBpp0089158;FBpp0070449;FBpp0291395;FBpp0089162;FBpp0291178	P18431	sgg
FBpp0301769;FBpp0085068;FBpp0085067;FBpp0302572;FBpp0085069;FBpp0301772;FBpp0301773;FBpp0085066;FBpp0301770;FBpp0301771	A0A0B4KI34	cindr	S553	FBpp0080111	O61443	p38b
FBpp0301769;FBpp0085068;FBpp0085067;FBpp0302572;FBpp0085069;FBpp0301772;FBpp0301773;FBpp0085066;FBpp0301770;FBpp0301771	A0A0B4KI34	cindr	S553	FBpp0076471;FBpp0076472;FBpp0076473;FBpp0076474;FBpp0076475;FBpp0076476;FBpp0305425	Q8IQ91	nmo
FBpp0301769;FBpp0085068;FBpp0085067;FBpp0302572;FBpp0085069;FBpp0301772;FBpp0301773;FBpp0085066;FBpp0301770;FBpp0301771	A0A0B4KI34	cindr	S553	FBpp0289799;FBpp0083965;FBpp0083966	O62618	p38a
FBpp0301769;FBpp0085068;FBpp0085067;FBpp0302572;FBpp0085069;FBpp0301772;FBpp0301773;FBpp0085066;FBpp0301770;FBpp0301771	A0A0B4KI34	cindr	S752	FBpp0080111	O61443	p38b
FBpp0301769;FBpp0085068;FBpp0085067;FBpp0302572;FBpp0085069;FBpp0301772;FBpp0301773;FBpp0085066;FBpp0301770;FBpp0301771	A0A0B4KI34	cindr	S752	FBpp0076471;FBpp0076472;FBpp0076473;FBpp0076474;FBpp0076475;FBpp0076476;FBpp0305425	Q8IQ91	nmo
FBpp0301769;FBpp0085068;FBpp0085067;FBpp0302572;FBpp0085069;FBpp0301772;FBpp0301773;FBpp0085066;FBpp0301770;FBpp0301771	A0A0B4KI34	cindr	S752	FBpp0289799;FBpp0083965;FBpp0083966	O62618	p38a
FBpp0301769;FBpp0085068;FBpp0085067;FBpp0302572;FBpp0085069;FBpp0301772;FBpp0301773;FBpp0085066;FBpp0301770;FBpp0301771	A0A0B4KI34	cindr	S752	FBpp0309113;FBpp0071248	Q24324	Dsor1
FBpp0301769;FBpp0085068;FBpp0085067;FBpp0302572;FBpp0085069;FBpp0301772;FBpp0301773;FBpp0085066;FBpp0301770;FBpp0301771	A0A0B4KI34	cindr	S553	FBpp0307598;FBpp0080003	Q9VK45	Tor
FBpp0301769;FBpp0085068;FBpp0085067;FBpp0302572;FBpp0085069;FBpp0301772;FBpp0301773;FBpp0085066;FBpp0301770;FBpp0301771	A0A0B4KI34	cindr	S752	FBpp0307598;FBpp0080003	Q9VK45	Tor
FBpp0309964;FBpp0072047;FBpp0072048;FBpp0072045;FBpp0072046;FBpp0309966;FBpp0309965	A0A0B4LGD3	kcc	S32	FBpp0073513;FBpp0311372;FBpp0309354;FBpp0311373;FBpp0289609;FBpp0073515	P54367	CkIalpha
FBpp0309964;FBpp0072047;FBpp0072048;FBpp0072045;FBpp0072046;FBpp0309966;FBpp0309965	A0A0B4LGD3	kcc	S32	FBpp0085105;FBpp0085104;FBpp0085106;FBpp0306615	O76324	dbt
FBpp0309964;FBpp0072047;FBpp0072048;FBpp0072045;FBpp0072046;FBpp0309966;FBpp0309965	A0A0B4LGD3	kcc	T977	FBpp0073513;FBpp0311372;FBpp0309354;FBpp0311373;FBpp0289609;FBpp0073515	P54367	CkIalpha
FBpp0309964;FBpp0072047;FBpp0072048;FBpp0072045;FBpp0072046;FBpp0309966;FBpp0309965	A0A0B4LGD3	kcc	T977	FBpp0085105;FBpp0085104;FBpp0085106;FBpp0306615	O76324	dbt
FBpp0309964;FBpp0072047;FBpp0072048;FBpp0072045;FBpp0072046;FBpp0309966;FBpp0309965	A0A0B4LGD3	kcc	T977	FBpp0085145	P83101	gskt
FBpp0309964;FBpp0072047;FBpp0072048;FBpp0072045;FBpp0072046;FBpp0309966;FBpp0309965	A0A0B4LGD3	kcc	T977	FBpp0070453;FBpp0089161;FBpp0070452;FBpp0089160;FBpp0070454;FBpp0070451;FBpp0070450;FBpp0111741;FBpp0304139;FBpp0304141;FBpp0304140;FBpp0089159;FBpp0089158;FBpp0070449;FBpp0291395;FBpp0089162;FBpp0291178	P18431	sgg
FBpp0309964;FBpp0072047;FBpp0072048;FBpp0072045;FBpp0072046;FBpp0309966;FBpp0309965	A0A0B4LGD3	kcc	T977	FBpp0080111	O61443	p38b
FBpp0309964;FBpp0072047;FBpp0072048;FBpp0072045;FBpp0072046;FBpp0309966;FBpp0309965	A0A0B4LGD3	kcc	T977	FBpp0076471;FBpp0076472;FBpp0076473;FBpp0076474;FBpp0076475;FBpp0076476;FBpp0305425	Q8IQ91	nmo
FBpp0309964;FBpp0072047;FBpp0072048;FBpp0072045;FBpp0072046;FBpp0309966;FBpp0309965	A0A0B4LGD3	kcc	T977	FBpp0289799;FBpp0083965;FBpp0083966	O62618	p38a
FBpp0309964;FBpp0072047;FBpp0072048;FBpp0072045;FBpp0072046;FBpp0309966;FBpp0309965	A0A0B4LGD3	kcc	S32	FBpp0309113;FBpp0071248	Q24324	Dsor1
FBpp0309964;FBpp0072047;FBpp0072048;FBpp0072045;FBpp0072046;FBpp0309966;FBpp0309965	A0A0B4LGD3	kcc	T977	FBpp0309113;FBpp0071248	Q24324	Dsor1
FBpp0309964;FBpp0072047;FBpp0072048;FBpp0072045;FBpp0072046;FBpp0309966;FBpp0309965	A0A0B4LGD3	kcc	S32	FBpp0311359;FBpp0311229;FBpp0070042;FBpp0070041;FBpp0110433;FBpp0311360;FBpp0070043	P08181	CkIIalpha
FBpp0309964;FBpp0072047;FBpp0072048;FBpp0072045;FBpp0072046;FBpp0309966;FBpp0309965	A0A0B4LGD3	kcc	S966	FBpp0311359;FBpp0311229;FBpp0070042;FBpp0070041;FBpp0110433;FBpp0311360;FBpp0070043	P08181	CkIIalpha
FBpp0309964;FBpp0072047;FBpp0072048;FBpp0072045;FBpp0072046;FBpp0309966;FBpp0309965	A0A0B4LGD3	kcc	T977	FBpp0311359;FBpp0311229;FBpp0070042;FBpp0070041;FBpp0110433;FBpp0311360;FBpp0070043	P08181	CkIIalpha
FBpp0309964;FBpp0072047;FBpp0072048;FBpp0072045;FBpp0072046;FBpp0309966;FBpp0309965	A0A0B4LGD3	kcc	T977	FBpp0307598;FBpp0080003	Q9VK45	Tor
FBpp0292634;FBpp0311380;FBpp0311381;FBpp0292635;FBpp0304710;FBpp0311379	A0A0B4LH08	CG42795	S1390	FBpp0073513;FBpp0311372;FBpp0309354;FBpp0311373;FBpp0289609;FBpp0073515	P54367	CkIalpha
FBpp0292634;FBpp0311380;FBpp0311381;FBpp0292635;FBpp0304710;FBpp0311379	A0A0B4LH08	CG42795	S1390	FBpp0085105;FBpp0085104;FBpp0085106;FBpp0306615	O76324	dbt
FBpp0292634;FBpp0311380;FBpp0311381;FBpp0292635;FBpp0304710;FBpp0311379	A0A0B4LH08	CG42795	S1762	FBpp0073513;FBpp0311372;FBpp0309354;FBpp0311373;FBpp0289609;FBpp0073515	P54367	CkIalpha
FBpp0292634;FBpp0311380;FBpp0311381;FBpp0292635;FBpp0304710;FBpp0311379	A0A0B4LH08	CG42795	S1762	FBpp0085105;FBpp0085104;FBpp0085106;FBpp0306615	O76324	dbt
FBpp0292634;FBpp0311380;FBpp0311381;FBpp0292635;FBpp0304710;FBpp0311379	A0A0B4LH08	CG42795	S2079	FBpp0073513;FBpp0311372;FBpp0309354;FBpp0311373;FBpp0289609;FBpp0073515	P54367	CkIalpha
FBpp0292634;FBpp0311380;FBpp0311381;FBpp0292635;FBpp0304710;FBpp0311379	A0A0B4LH08	CG42795	S2079	FBpp0085105;FBpp0085104;FBpp0085106;FBpp0306615	O76324	dbt
FBpp0292634;FBpp0311380;FBpp0311381;FBpp0292635;FBpp0304710;FBpp0311379	A0A0B4LH08	CG42795	S2509	FBpp0073513;FBpp0311372;FBpp0309354;FBpp0311373;FBpp0289609;FBpp0073515	P54367	CkIalpha
FBpp0292634;FBpp0311380;FBpp0311381;FBpp0292635;FBpp0304710;FBpp0311379	A0A0B4LH08	CG42795	S2509	FBpp0085105;FBpp0085104;FBpp0085106;FBpp0306615	O76324	dbt
FBpp0292634;FBpp0311380;FBpp0311381;FBpp0292635;FBpp0304710;FBpp0311379	A0A0B4LH08	CG42795	S2539	FBpp0073513;FBpp0311372;FBpp0309354;FBpp0311373;FBpp0289609;FBpp0073515	P54367	CkIalpha
FBpp0292634;FBpp0311380;FBpp0311381;FBpp0292635;FBpp0304710;FBpp0311379	A0A0B4LH08	CG42795	S2539	FBpp0085105;FBpp0085104;FBpp0085106;FBpp0306615	O76324	dbt
FBpp0292634;FBpp0311380;FBpp0311381;FBpp0292635;FBpp0304710;FBpp0311379	A0A0B4LH08	CG42795	S1390	FBpp0085145	P83101	gskt
FBpp0292634;FBpp0311380;FBpp0311381;FBpp0292635;FBpp0304710;FBpp0311379	A0A0B4LH08	CG42795	S1390	FBpp0070453;FBpp0089161;FBpp0070452;FBpp0089160;FBpp0070454;FBpp0070451;FBpp0070450;FBpp0111741;FBpp0304139;FBpp0304141;FBpp0304140;FBpp0089159;FBpp0089158;FBpp0070449;FBpp0291395;FBpp0089162;FBpp0291178	P18431	sgg
FBpp0292634;FBpp0311380;FBpp0311381;FBpp0292635;FBpp0304710;FBpp0311379	A0A0B4LH08	CG42795	S2079	FBpp0085145	P83101	gskt
FBpp0292634;FBpp0311380;FBpp0311381;FBpp0292635;FBpp0304710;FBpp0311379	A0A0B4LH08	CG42795	S2079	FBpp0070453;FBpp0089161;FBpp0070452;FBpp0089160;FBpp0070454;FBpp0070451;FBpp0070450;FBpp0111741;FBpp0304139;FBpp0304141;FBpp0304140;FBpp0089159;FBpp0089158;FBpp0070449;FBpp0291395;FBpp0089162;FBpp0291178	P18431	sgg
FBpp0292634;FBpp0311380;FBpp0311381;FBpp0292635;FBpp0304710;FBpp0311379	A0A0B4LH08	CG42795	S2350	FBpp0085145	P83101	gskt
FBpp0292634;FBpp0311380;FBpp0311381;FBpp0292635;FBpp0304710;FBpp0311379	A0A0B4LH08	CG42795	S2350	FBpp0070453;FBpp0089161;FBpp0070452;FBpp0089160;FBpp0070454;FBpp0070451;FBpp0070450;FBpp0111741;FBpp0304139;FBpp0304141;FBpp0304140;FBpp0089159;FBpp0089158;FBpp0070449;FBpp0291395;FBpp0089162;FBpp0291178	P18431	sgg
FBpp0292634;FBpp0311380;FBpp0311381;FBpp0292635;FBpp0304710;FBpp0311379	A0A0B4LH08	CG42795	S2410	FBpp0085145	P83101	gskt
FBpp0292634;FBpp0311380;FBpp0311381;FBpp0292635;FBpp0304710;FBpp0311379	A0A0B4LH08	CG42795	S2410	FBpp0070453;FBpp0089161;FBpp0070452;FBpp0089160;FBpp0070454;FBpp0070451;FBpp0070450;FBpp0111741;FBpp0304139;FBpp0304141;FBpp0304140;FBpp0089159;FBpp0089158;FBpp0070449;FBpp0291395;FBpp0089162;FBpp0291178	P18431	sgg
FBpp0292634;FBpp0311380;FBpp0311381;FBpp0292635;FBpp0304710;FBpp0311379	A0A0B4LH08	CG42795	S2509	FBpp0085145	P83101	gskt
FBpp0292634;FBpp0311380;FBpp0311381;FBpp0292635;FBpp0304710;FBpp0311379	A0A0B4LH08	CG42795	S2509	FBpp0070453;FBpp0089161;FBpp0070452;FBpp0089160;FBpp0070454;FBpp0070451;FBpp0070450;FBpp0111741;FBpp0304139;FBpp0304141;FBpp0304140;FBpp0089159;FBpp0089158;FBpp0070449;FBpp0291395;FBpp0089162;FBpp0291178	P18431	sgg
FBpp0292634;FBpp0311380;FBpp0311381;FBpp0292635;FBpp0304710;FBpp0311379	A0A0B4LH08	CG42795	S2539	FBpp0085145	P83101	gskt
FBpp0292634;FBpp0311380;FBpp0311381;FBpp0292635;FBpp0304710;FBpp0311379	A0A0B4LH08	CG42795	S2539	FBpp0070453;FBpp0089161;FBpp0070452;FBpp0089160;FBpp0070454;FBpp0070451;FBpp0070450;FBpp0111741;FBpp0304139;FBpp0304141;FBpp0304140;FBpp0089159;FBpp0089158;FBpp0070449;FBpp0291395;FBpp0089162;FBpp0291178	P18431	sgg
FBpp0292634;FBpp0311380;FBpp0311381;FBpp0292635;FBpp0304710;FBpp0311379	A0A0B4LH08	CG42795	S2845	FBpp0085145	P83101	gskt
FBpp0292634;FBpp0311380;FBpp0311381;FBpp0292635;FBpp0304710;FBpp0311379	A0A0B4LH08	CG42795	S2845	FBpp0070453;FBpp0089161;FBpp0070452;FBpp0089160;FBpp0070454;FBpp0070451;FBpp0070450;FBpp0111741;FBpp0304139;FBpp0304141;FBpp0304140;FBpp0089159;FBpp0089158;FBpp0070449;FBpp0291395;FBpp0089162;FBpp0291178	P18431	sgg
FBpp0292634;FBpp0311380;FBpp0311381;FBpp0292635;FBpp0304710;FBpp0311379	A0A0B4LH08	CG42795	S3034	FBpp0085145	P83101	gskt
FBpp0292634;FBpp0311380;FBpp0311381;FBpp0292635;FBpp0304710;FBpp0311379	A0A0B4LH08	CG42795	S3034	FBpp0070453;FBpp0089161;FBpp0070452;FBpp0089160;FBpp0070454;FBpp0070451;FBpp0070450;FBpp0111741;FBpp0304139;FBpp0304141;FBpp0304140;FBpp0089159;FBpp0089158;FBpp0070449;FBpp0291395;FBpp0089162;FBpp0291178	P18431	sgg
FBpp0292634;FBpp0311380;FBpp0311381;FBpp0292635;FBpp0304710;FBpp0311379	A0A0B4LH08	CG42795	S1390	FBpp0080111	O61443	p38b
FBpp0292634;FBpp0311380;FBpp0311381;FBpp0292635;FBpp0304710;FBpp0311379	A0A0B4LH08	CG42795	S1390	FBpp0076471;FBpp0076472;FBpp0076473;FBpp0076474;FBpp0076475;FBpp0076476;FBpp0305425	Q8IQ91	nmo
FBpp0292634;FBpp0311380;FBpp0311381;FBpp0292635;FBpp0304710;FBpp0311379	A0A0B4LH08	CG42795	S1390	FBpp0289799;FBpp0083965;FBpp0083966	O62618	p38a
FBpp0292634;FBpp0311380;FBpp0311381;FBpp0292635;FBpp0304710;FBpp0311379	A0A0B4LH08	CG42795	S2079	FBpp0080111	O61443	p38b
FBpp0292634;FBpp0311380;FBpp0311381;FBpp0292635;FBpp0304710;FBpp0311379	A0A0B4LH08	CG42795	S2079	FBpp0076471;FBpp0076472;FBpp0076473;FBpp0076474;FBpp0076475;FBpp0076476;FBpp0305425	Q8IQ91	nmo
FBpp0292634;FBpp0311380;FBpp0311381;FBpp0292635;FBpp0304710;FBpp0311379	A0A0B4LH08	CG42795	S2079	FBpp0289799;FBpp0083965;FBpp0083966	O62618	p38a
FBpp0292634;FBpp0311380;FBpp0311381;FBpp0292635;FBpp0304710;FBpp0311379	A0A0B4LH08	CG42795	S2350	FBpp0080111	O61443	p38b
FBpp0292634;FBpp0311380;FBpp0311381;FBpp0292635;FBpp0304710;FBpp0311379	A0A0B4LH08	CG42795	S2350	FBpp0076471;FBpp0076472;FBpp0076473;FBpp0076474;FBpp0076475;FBpp0076476;FBpp0305425	Q8IQ91	nmo
FBpp0292634;FBpp0311380;FBpp0311381;FBpp0292635;FBpp0304710;FBpp0311379	A0A0B4LH08	CG42795	S2350	FBpp0289799;FBpp0083965;FBpp0083966	O62618	p38a
FBpp0292634;FBpp0311380;FBpp0311381;FBpp0292635;FBpp0304710;FBpp0311379	A0A0B4LH08	CG42795	S2410	FBpp0080111	O61443	p38b
FBpp0292634;FBpp0311380;FBpp0311381;FBpp0292635;FBpp0304710;FBpp0311379	A0A0B4LH08	CG42795	S2410	FBpp0076471;FBpp0076472;FBpp0076473;FBpp0076474;FBpp0076475;FBpp0076476;FBpp0305425	Q8IQ91	nmo
FBpp0292634;FBpp0311380;FBpp0311381;FBpp0292635;FBpp0304710;FBpp0311379	A0A0B4LH08	CG42795	S2410	FBpp0289799;FBpp0083965;FBpp0083966	O62618	p38a
FBpp0292634;FBpp0311380;FBpp0311381;FBpp0292635;FBpp0304710;FBpp0311379	A0A0B4LH08	CG42795	S2509	FBpp0080111	O61443	p38b
FBpp0292634;FBpp0311380;FBpp0311381;FBpp0292635;FBpp0304710;FBpp0311379	A0A0B4LH08	CG42795	S2509	FBpp0076471;FBpp0076472;FBpp0076473;FBpp0076474;FBpp0076475;FBpp0076476;FBpp0305425	Q8IQ91	nmo
FBpp0292634;FBpp0311380;FBpp0311381;FBpp0292635;FBpp0304710;FBpp0311379	A0A0B4LH08	CG42795	S2509	FBpp0289799;FBpp0083965;FBpp0083966	O62618	p38a
FBpp0292634;FBpp0311380;FBpp0311381;FBpp0292635;FBpp0304710;FBpp0311379	A0A0B4LH08	CG42795	S2539	FBpp0080111	O61443	p38b
FBpp0292634;FBpp0311380;FBpp0311381;FBpp0292635;FBpp0304710;FBpp0311379	A0A0B4LH08	CG42795	S2539	FBpp0076471;FBpp0076472;FBpp0076473;FBpp0076474;FBpp0076475;FBpp0076476;FBpp0305425	Q8IQ91	nmo
FBpp0292634;FBpp0311380;FBpp0311381;FBpp0292635;FBpp0304710;FBpp0311379	A0A0B4LH08	CG42795	S2539	FBpp0289799;FBpp0083965;FBpp0083966	O62618	p38a
FBpp0292634;FBpp0311380;FBpp0311381;FBpp0292635;FBpp0304710;FBpp0311379	A0A0B4LH08	CG42795	S2845	FBpp0080111	O61443	p38b
FBpp0292634;FBpp0311380;FBpp0311381;FBpp0292635;FBpp0304710;FBpp0311379	A0A0B4LH08	CG42795	S2845	FBpp0076471;FBpp0076472;FBpp0076473;FBpp0076474;FBpp0076475;FBpp0076476;FBpp0305425	Q8IQ91	nmo
FBpp0292634;FBpp0311380;FBpp0311381;FBpp0292635;FBpp0304710;FBpp0311379	A0A0B4LH08	CG42795	S2845	FBpp0289799;FBpp0083965;FBpp0083966	O62618	p38a
FBpp0292634;FBpp0311380;FBpp0311381;FBpp0292635;FBpp0304710;FBpp0311379	A0A0B4LH08	CG42795	S3034	FBpp0080111	O61443	p38b
FBpp0292634;FBpp0311380;FBpp0311381;FBpp0292635;FBpp0304710;FBpp0311379	A0A0B4LH08	CG42795	S3034	FBpp0076471;FBpp0076472;FBpp0076473;FBpp0076474;FBpp0076475;FBpp0076476;FBpp0305425	Q8IQ91	nmo
FBpp0292634;FBpp0311380;FBpp0311381;FBpp0292635;FBpp0304710;FBpp0311379	A0A0B4LH08	CG42795	S3034	FBpp0289799;FBpp0083965;FBpp0083966	O62618	p38a
FBpp0292634;FBpp0311380;FBpp0311381;FBpp0292635;FBpp0304710;FBpp0311379	A0A0B4LH08	CG42795	S2410	FBpp0309113;FBpp0071248	Q24324	Dsor1
FBpp0292634;FBpp0311380;FBpp0311381;FBpp0292635;FBpp0304710;FBpp0311379	A0A0B4LH08	CG42795	S2079	FBpp0311359;FBpp0311229;FBpp0070042;FBpp0070041;FBpp0110433;FBpp0311360;FBpp0070043	P08181	CkIIalpha
FBpp0292634;FBpp0311380;FBpp0311381;FBpp0292635;FBpp0304710;FBpp0311379	A0A0B4LH08	CG42795	S2509	FBpp0311359;FBpp0311229;FBpp0070042;FBpp0070041;FBpp0110433;FBpp0311360;FBpp0070043	P08181	CkIIalpha
FBpp0292634;FBpp0311380;FBpp0311381;FBpp0292635;FBpp0304710;FBpp0311379	A0A0B4LH08	CG42795	S2539	FBpp0311359;FBpp0311229;FBpp0070042;FBpp0070041;FBpp0110433;FBpp0311360;FBpp0070043	P08181	CkIIalpha
FBpp0292634;FBpp0311380;FBpp0311381;FBpp0292635;FBpp0304710;FBpp0311379	A0A0B4LH08	CG42795	S1390	FBpp0307598;FBpp0080003	Q9VK45	Tor
FBpp0292634;FBpp0311380;FBpp0311381;FBpp0292635;FBpp0304710;FBpp0311379	A0A0B4LH08	CG42795	S2079	FBpp0307598;FBpp0080003	Q9VK45	Tor
FBpp0292634;FBpp0311380;FBpp0311381;FBpp0292635;FBpp0304710;FBpp0311379	A0A0B4LH08	CG42795	S2350	FBpp0307598;FBpp0080003	Q9VK45	Tor
FBpp0292634;FBpp0311380;FBpp0311381;FBpp0292635;FBpp0304710;FBpp0311379	A0A0B4LH08	CG42795	S2410	FBpp0307598;FBpp0080003	Q9VK45	Tor
FBpp0292634;FBpp0311380;FBpp0311381;FBpp0292635;FBpp0304710;FBpp0311379	A0A0B4LH08	CG42795	S2509	FBpp0307598;FBpp0080003	Q9VK45	Tor
FBpp0292634;FBpp0311380;FBpp0311381;FBpp0292635;FBpp0304710;FBpp0311379	A0A0B4LH08	CG42795	S2539	FBpp0307598;FBpp0080003	Q9VK45	Tor
FBpp0292634;FBpp0311380;FBpp0311381;FBpp0292635;FBpp0304710;FBpp0311379	A0A0B4LH08	CG42795	S2845	FBpp0307598;FBpp0080003	Q9VK45	Tor
FBpp0292634;FBpp0311380;FBpp0311381;FBpp0292635;FBpp0304710;FBpp0311379	A0A0B4LH08	CG42795	S3034	FBpp0307598;FBpp0080003	Q9VK45	Tor
FBpp0307014;FBpp0084893;FBpp0308967	A0A0B4LHU7	dgt1	T21	FBpp0085145	P83101	gskt
FBpp0307014;FBpp0084893;FBpp0308967	A0A0B4LHU7	dgt1	T21	FBpp0070453;FBpp0089161;FBpp0070452;FBpp0089160;FBpp0070454;FBpp0070451;FBpp0070450;FBpp0111741;FBpp0304139;FBpp0304141;FBpp0304140;FBpp0089159;FBpp0089158;FBpp0070449;FBpp0291395;FBpp0089162;FBpp0291178	P18431	sgg
FBpp0307014;FBpp0084893;FBpp0308967	A0A0B4LHU7	dgt1	S164	FBpp0085145	P83101	gskt
FBpp0307014;FBpp0084893;FBpp0308967	A0A0B4LHU7	dgt1	S164	FBpp0070453;FBpp0089161;FBpp0070452;FBpp0089160;FBpp0070454;FBpp0070451;FBpp0070450;FBpp0111741;FBpp0304139;FBpp0304141;FBpp0304140;FBpp0089159;FBpp0089158;FBpp0070449;FBpp0291395;FBpp0089162;FBpp0291178	P18431	sgg
FBpp0307014;FBpp0084893;FBpp0308967	A0A0B4LHU7	dgt1	T21	FBpp0080111	O61443	p38b
FBpp0307014;FBpp0084893;FBpp0308967	A0A0B4LHU7	dgt1	T21	FBpp0076471;FBpp0076472;FBpp0076473;FBpp0076474;FBpp0076475;FBpp0076476;FBpp0305425	Q8IQ91	nmo
FBpp0307014;FBpp0084893;FBpp0308967	A0A0B4LHU7	dgt1	T21	FBpp0289799;FBpp0083965;FBpp0083966	O62618	p38a
FBpp0307014;FBpp0084893;FBpp0308967	A0A0B4LHU7	dgt1	S164	FBpp0080111	O61443	p38b
FBpp0307014;FBpp0084893;FBpp0308967	A0A0B4LHU7	dgt1	S164	FBpp0076471;FBpp0076472;FBpp0076473;FBpp0076474;FBpp0076475;FBpp0076476;FBpp0305425	Q8IQ91	nmo
FBpp0307014;FBpp0084893;FBpp0308967	A0A0B4LHU7	dgt1	S164	FBpp0289799;FBpp0083965;FBpp0083966	O62618	p38a
FBpp0307014;FBpp0084893;FBpp0308967	A0A0B4LHU7	dgt1	S164	FBpp0309113;FBpp0071248	Q24324	Dsor1
FBpp0307014;FBpp0084893;FBpp0308967	A0A0B4LHU7	dgt1	T21	FBpp0307598;FBpp0080003	Q9VK45	Tor
FBpp0307014;FBpp0084893;FBpp0308967	A0A0B4LHU7	dgt1	S164	FBpp0307598;FBpp0080003	Q9VK45	Tor
FBpp0307851;FBpp0300518;FBpp0289705;FBpp0289704;FBpp0289707;FBpp0289706;FBpp0302795;FBpp0302796;FBpp0289708;FBpp0302794;FBpp0088066;FBpp0089176	A0A0C4DHC8	Aldh-III	S500	FBpp0085145	P83101	gskt
FBpp0307851;FBpp0300518;FBpp0289705;FBpp0289704;FBpp0289707;FBpp0289706;FBpp0302795;FBpp0302796;FBpp0289708;FBpp0302794;FBpp0088066;FBpp0089176	A0A0C4DHC8	Aldh-III	S500	FBpp0070453;FBpp0089161;FBpp0070452;FBpp0089160;FBpp0070454;FBpp0070451;FBpp0070450;FBpp0111741;FBpp0304139;FBpp0304141;FBpp0304140;FBpp0089159;FBpp0089158;FBpp0070449;FBpp0291395;FBpp0089162;FBpp0291178	P18431	sgg
FBpp0307851;FBpp0300518;FBpp0289705;FBpp0289704;FBpp0289707;FBpp0289706;FBpp0302795;FBpp0302796;FBpp0289708;FBpp0302794;FBpp0088066;FBpp0089176	A0A0C4DHC8	Aldh-III	S500	FBpp0080111	O61443	p38b
FBpp0307851;FBpp0300518;FBpp0289705;FBpp0289704;FBpp0289707;FBpp0289706;FBpp0302795;FBpp0302796;FBpp0289708;FBpp0302794;FBpp0088066;FBpp0089176	A0A0C4DHC8	Aldh-III	S500	FBpp0076471;FBpp0076472;FBpp0076473;FBpp0076474;FBpp0076475;FBpp0076476;FBpp0305425	Q8IQ91	nmo
FBpp0307851;FBpp0300518;FBpp0289705;FBpp0289704;FBpp0289707;FBpp0289706;FBpp0302795;FBpp0302796;FBpp0289708;FBpp0302794;FBpp0088066;FBpp0089176	A0A0C4DHC8	Aldh-III	S500	FBpp0289799;FBpp0083965;FBpp0083966	O62618	p38a
FBpp0307851;FBpp0300518;FBpp0289705;FBpp0289704;FBpp0289707;FBpp0289706;FBpp0302795;FBpp0302796;FBpp0289708;FBpp0302794;FBpp0088066;FBpp0089176	A0A0C4DHC8	Aldh-III	S500	FBpp0307598;FBpp0080003	Q9VK45	Tor
FBpp0312363	A0A0S0WGX2	CG45782	S320	FBpp0311359;FBpp0311229;FBpp0070042;FBpp0070041;FBpp0110433;FBpp0311360;FBpp0070043	P08181	CkIIalpha
FBpp0312363	A0A0S0WGX2	CG45782	S323	FBpp0311359;FBpp0311229;FBpp0070042;FBpp0070041;FBpp0110433;FBpp0311360;FBpp0070043	P08181	CkIIalpha
FBpp0303594;FBpp0303595;FBpp0312397	A0A0S0X6R3	CG42265	S974	FBpp0073513;FBpp0311372;FBpp0309354;FBpp0311373;FBpp0289609;FBpp0073515	P54367	CkIalpha
FBpp0303594;FBpp0303595;FBpp0312397	A0A0S0X6R3	CG42265	S974	FBpp0085105;FBpp0085104;FBpp0085106;FBpp0306615	O76324	dbt
FBpp0303594;FBpp0303595;FBpp0312397	A0A0S0X6R3	CG42265	S571	FBpp0085145	P83101	gskt
FBpp0303594;FBpp0303595;FBpp0312397	A0A0S0X6R3	CG42265	S571	FBpp0070453;FBpp0089161;FBpp0070452;FBpp0089160;FBpp0070454;FBpp0070451;FBpp0070450;FBpp0111741;FBpp0304139;FBpp0304141;FBpp0304140;FBpp0089159;FBpp0089158;FBpp0070449;FBpp0291395;FBpp0089162;FBpp0291178	P18431	sgg
FBpp0303594;FBpp0303595;FBpp0312397	A0A0S0X6R3	CG42265	T588	FBpp0085145	P83101	gskt
FBpp0303594;FBpp0303595;FBpp0312397	A0A0S0X6R3	CG42265	T588	FBpp0070453;FBpp0089161;FBpp0070452;FBpp0089160;FBpp0070454;FBpp0070451;FBpp0070450;FBpp0111741;FBpp0304139;FBpp0304141;FBpp0304140;FBpp0089159;FBpp0089158;FBpp0070449;FBpp0291395;FBpp0089162;FBpp0291178	P18431	sgg
FBpp0303594;FBpp0303595;FBpp0312397	A0A0S0X6R3	CG42265	S571	FBpp0080111	O61443	p38b
FBpp0303594;FBpp0303595;FBpp0312397	A0A0S0X6R3	CG42265	S571	FBpp0076471;FBpp0076472;FBpp0076473;FBpp0076474;FBpp0076475;FBpp0076476;FBpp0305425	Q8IQ91	nmo
FBpp0303594;FBpp0303595;FBpp0312397	A0A0S0X6R3	CG42265	S571	FBpp0289799;FBpp0083965;FBpp0083966	O62618	p38a
FBpp0303594;FBpp0303595;FBpp0312397	A0A0S0X6R3	CG42265	T588	FBpp0080111	O61443	p38b
FBpp0303594;FBpp0303595;FBpp0312397	A0A0S0X6R3	CG42265	T588	FBpp0076471;FBpp0076472;FBpp0076473;FBpp0076474;FBpp0076475;FBpp0076476;FBpp0305425	Q8IQ91	nmo
FBpp0303594;FBpp0303595;FBpp0312397	A0A0S0X6R3	CG42265	T588	FBpp0289799;FBpp0083965;FBpp0083966	O62618	p38a
FBpp0303594;FBpp0303595;FBpp0312397	A0A0S0X6R3	CG42265	S974	FBpp0311359;FBpp0311229;FBpp0070042;FBpp0070041;FBpp0110433;FBpp0311360;FBpp0070043	P08181	CkIIalpha
FBpp0303594;FBpp0303595;FBpp0312397	A0A0S0X6R3	CG42265	S571	FBpp0307598;FBpp0080003	Q9VK45	Tor
FBpp0303594;FBpp0303595;FBpp0312397	A0A0S0X6R3	CG42265	T588	FBpp0307598;FBpp0080003	Q9VK45	Tor
FBpp0111548;FBpp0302889;FBpp0302890;FBpp0302891	A1Z6P8	Epac	S970	FBpp0085145	P83101	gskt
FBpp0111548;FBpp0302889;FBpp0302890;FBpp0302891	A1Z6P8	Epac	S970	FBpp0070453;FBpp0089161;FBpp0070452;FBpp0089160;FBpp0070454;FBpp0070451;FBpp0070450;FBpp0111741;FBpp0304139;FBpp0304141;FBpp0304140;FBpp0089159;FBpp0089158;FBpp0070449;FBpp0291395;FBpp0089162;FBpp0291178	P18431	sgg
FBpp0111548;FBpp0302889;FBpp0302890;FBpp0302891	A1Z6P8	Epac	S970	FBpp0080111	O61443	p38b
FBpp0111548;FBpp0302889;FBpp0302890;FBpp0302891	A1Z6P8	Epac	S970	FBpp0076471;FBpp0076472;FBpp0076473;FBpp0076474;FBpp0076475;FBpp0076476;FBpp0305425	Q8IQ91	nmo
FBpp0111548;FBpp0302889;FBpp0302890;FBpp0302891	A1Z6P8	Epac	S970	FBpp0289799;FBpp0083965;FBpp0083966	O62618	p38a
FBpp0111548;FBpp0302889;FBpp0302890;FBpp0302891	A1Z6P8	Epac	S970	FBpp0307598;FBpp0080003	Q9VK45	Tor
FBpp0085498	A1Z6R7	CG30158	S218	FBpp0080111	O61443	p38b
FBpp0085498	A1Z6R7	CG30158	S218	FBpp0076471;FBpp0076472;FBpp0076473;FBpp0076474;FBpp0076475;FBpp0076476;FBpp0305425	Q8IQ91	nmo
FBpp0085498	A1Z6R7	CG30158	S218	FBpp0289799;FBpp0083965;FBpp0083966	O62618	p38a
FBpp0085498	A1Z6R7	CG30158	S202	FBpp0309113;FBpp0071248	Q24324	Dsor1
FBpp0085498	A1Z6R7	CG30158	S218	FBpp0307598;FBpp0080003	Q9VK45	Tor
FBpp0087997	A1Z729	CG2064	S186	FBpp0073513;FBpp0311372;FBpp0309354;FBpp0311373;FBpp0289609;FBpp0073515	P54367	CkIalpha
FBpp0087997	A1Z729	CG2064	S186	FBpp0085105;FBpp0085104;FBpp0085106;FBpp0306615	O76324	dbt
FBpp0308268;FBpp0111966;FBpp0308269;FBpp0308270;FBpp0087948;FBpp0087947	A1Z784	ACC	S1334	FBpp0080111	O61443	p38b
FBpp0308268;FBpp0111966;FBpp0308269;FBpp0308270;FBpp0087948;FBpp0087947	A1Z784	ACC	S1334	FBpp0076471;FBpp0076472;FBpp0076473;FBpp0076474;FBpp0076475;FBpp0076476;FBpp0305425	Q8IQ91	nmo
FBpp0308268;FBpp0111966;FBpp0308269;FBpp0308270;FBpp0087948;FBpp0087947	A1Z784	ACC	S1334	FBpp0289799;FBpp0083965;FBpp0083966	O62618	p38a
FBpp0308268;FBpp0111966;FBpp0308269;FBpp0308270;FBpp0087948;FBpp0087947	A1Z784	ACC	S1334	FBpp0307598;FBpp0080003	Q9VK45	Tor
FBpp0300526;FBpp0111810;FBpp0290726;FBpp0291759;FBpp0308403;FBpp0308400;FBpp0308399;FBpp0308402;FBpp0308401;FBpp0297540;FBpp0087685;FBpp0087686;FBpp0087683;FBpp0291760;FBpp0087684;FBpp0087682	A1Z7T0	Pkn	T723	FBpp0085145	P83101	gskt
FBpp0300526;FBpp0111810;FBpp0290726;FBpp0291759;FBpp0308403;FBpp0308400;FBpp0308399;FBpp0308402;FBpp0308401;FBpp0297540;FBpp0087685;FBpp0087686;FBpp0087683;FBpp0291760;FBpp0087684;FBpp0087682	A1Z7T0	Pkn	T723	FBpp0070453;FBpp0089161;FBpp0070452;FBpp0089160;FBpp0070454;FBpp0070451;FBpp0070450;FBpp0111741;FBpp0304139;FBpp0304141;FBpp0304140;FBpp0089159;FBpp0089158;FBpp0070449;FBpp0291395;FBpp0089162;FBpp0291178	P18431	sgg
FBpp0300526;FBpp0111810;FBpp0290726;FBpp0291759;FBpp0308403;FBpp0308400;FBpp0308399;FBpp0308402;FBpp0308401;FBpp0297540;FBpp0087685;FBpp0087686;FBpp0087683;FBpp0291760;FBpp0087684;FBpp0087682	A1Z7T0	Pkn	T723	FBpp0080111	O61443	p38b
FBpp0300526;FBpp0111810;FBpp0290726;FBpp0291759;FBpp0308403;FBpp0308400;FBpp0308399;FBpp0308402;FBpp0308401;FBpp0297540;FBpp0087685;FBpp0087686;FBpp0087683;FBpp0291760;FBpp0087684;FBpp0087682	A1Z7T0	Pkn	T723	FBpp0076471;FBpp0076472;FBpp0076473;FBpp0076474;FBpp0076475;FBpp0076476;FBpp0305425	Q8IQ91	nmo
FBpp0300526;FBpp0111810;FBpp0290726;FBpp0291759;FBpp0308403;FBpp0308400;FBpp0308399;FBpp0308402;FBpp0308401;FBpp0297540;FBpp0087685;FBpp0087686;FBpp0087683;FBpp0291760;FBpp0087684;FBpp0087682	A1Z7T0	Pkn	T723	FBpp0289799;FBpp0083965;FBpp0083966	O62618	p38a
FBpp0300526;FBpp0111810;FBpp0290726;FBpp0291759;FBpp0308403;FBpp0308400;FBpp0308399;FBpp0308402;FBpp0308401;FBpp0297540;FBpp0087685;FBpp0087686;FBpp0087683;FBpp0291760;FBpp0087684;FBpp0087682	A1Z7T0	Pkn	T723	FBpp0307598;FBpp0080003	Q9VK45	Tor
FBpp0087496;FBpp0296933;FBpp0087497;FBpp0087495	A1Z847	CG2269	S599	FBpp0073513;FBpp0311372;FBpp0309354;FBpp0311373;FBpp0289609;FBpp0073515	P54367	CkIalpha
FBpp0087496;FBpp0296933;FBpp0087497;FBpp0087495	A1Z847	CG2269	S599	FBpp0085105;FBpp0085104;FBpp0085106;FBpp0306615	O76324	dbt
FBpp0087496;FBpp0296933;FBpp0087497;FBpp0087495	A1Z847	CG2269	S599	FBpp0080111	O61443	p38b
FBpp0087496;FBpp0296933;FBpp0087497;FBpp0087495	A1Z847	CG2269	S599	FBpp0076471;FBpp0076472;FBpp0076473;FBpp0076474;FBpp0076475;FBpp0076476;FBpp0305425	Q8IQ91	nmo
FBpp0087496;FBpp0296933;FBpp0087497;FBpp0087495	A1Z847	CG2269	S599	FBpp0289799;FBpp0083965;FBpp0083966	O62618	p38a
FBpp0087496;FBpp0296933;FBpp0087497;FBpp0087495	A1Z847	CG2269	S599	FBpp0311359;FBpp0311229;FBpp0070042;FBpp0070041;FBpp0110433;FBpp0311360;FBpp0070043	P08181	CkIIalpha
FBpp0086764	A1Z9I0	CG6357	S148	FBpp0073513;FBpp0311372;FBpp0309354;FBpp0311373;FBpp0289609;FBpp0073515	P54367	CkIalpha
FBpp0086764	A1Z9I0	CG6357	S148	FBpp0085105;FBpp0085104;FBpp0085106;FBpp0306615	O76324	dbt
FBpp0086764	A1Z9I0	CG6357	S148	FBpp0311359;FBpp0311229;FBpp0070042;FBpp0070041;FBpp0110433;FBpp0311360;FBpp0070043	P08181	CkIIalpha
FBpp0271734;FBpp0290808;FBpp0290807;FBpp0290806;FBpp0086747;FBpp0293392;FBpp0086745;FBpp0086746;FBpp0293393;FBpp0086743;FBpp0086744;FBpp0086742;FBpp0293390;FBpp0293391;FBpp0293389;FBpp0271733;FBpp0291176;FBpp0271732;FBpp0271731;FBpp0271730;FBpp0293387;FBpp0293388	A1Z9J3	shot	S131	FBpp0073513;FBpp0311372;FBpp0309354;FBpp0311373;FBpp0289609;FBpp0073515	P54367	CkIalpha
FBpp0271734;FBpp0290808;FBpp0290807;FBpp0290806;FBpp0086747;FBpp0293392;FBpp0086745;FBpp0086746;FBpp0293393;FBpp0086743;FBpp0086744;FBpp0086742;FBpp0293390;FBpp0293391;FBpp0293389;FBpp0271733;FBpp0291176;FBpp0271732;FBpp0271731;FBpp0271730;FBpp0293387;FBpp0293388	A1Z9J3	shot	S131	FBpp0085105;FBpp0085104;FBpp0085106;FBpp0306615	O76324	dbt
FBpp0271734;FBpp0290808;FBpp0290807;FBpp0290806;FBpp0086747;FBpp0293392;FBpp0086745;FBpp0086746;FBpp0293393;FBpp0086743;FBpp0086744;FBpp0086742;FBpp0293390;FBpp0293391;FBpp0293389;FBpp0271733;FBpp0291176;FBpp0271732;FBpp0271731;FBpp0271730;FBpp0293387;FBpp0293388	A1Z9J3	shot	S6608	FBpp0073513;FBpp0311372;FBpp0309354;FBpp0311373;FBpp0289609;FBpp0073515	P54367	CkIalpha
FBpp0271734;FBpp0290808;FBpp0290807;FBpp0290806;FBpp0086747;FBpp0293392;FBpp0086745;FBpp0086746;FBpp0293393;FBpp0086743;FBpp0086744;FBpp0086742;FBpp0293390;FBpp0293391;FBpp0293389;FBpp0271733;FBpp0291176;FBpp0271732;FBpp0271731;FBpp0271730;FBpp0293387;FBpp0293388	A1Z9J3	shot	S6608	FBpp0085105;FBpp0085104;FBpp0085106;FBpp0306615	O76324	dbt
FBpp0271734;FBpp0290808;FBpp0290807;FBpp0290806;FBpp0086747;FBpp0293392;FBpp0086745;FBpp0086746;FBpp0293393;FBpp0086743;FBpp0086744;FBpp0086742;FBpp0293390;FBpp0293391;FBpp0293389;FBpp0271733;FBpp0291176;FBpp0271732;FBpp0271731;FBpp0271730;FBpp0293387;FBpp0293388	A1Z9J3	shot	T8285	FBpp0085145	P83101	gskt
FBpp0271734;FBpp0290808;FBpp0290807;FBpp0290806;FBpp0086747;FBpp0293392;FBpp0086745;FBpp0086746;FBpp0293393;FBpp0086743;FBpp0086744;FBpp0086742;FBpp0293390;FBpp0293391;FBpp0293389;FBpp0271733;FBpp0291176;FBpp0271732;FBpp0271731;FBpp0271730;FBpp0293387;FBpp0293388	A1Z9J3	shot	T8285	FBpp0070453;FBpp0089161;FBpp0070452;FBpp0089160;FBpp0070454;FBpp0070451;FBpp0070450;FBpp0111741;FBpp0304139;FBpp0304141;FBpp0304140;FBpp0089159;FBpp0089158;FBpp0070449;FBpp0291395;FBpp0089162;FBpp0291178	P18431	sgg
FBpp0271734;FBpp0290808;FBpp0290807;FBpp0290806;FBpp0086747;FBpp0293392;FBpp0086745;FBpp0086746;FBpp0293393;FBpp0086743;FBpp0086744;FBpp0086742;FBpp0293390;FBpp0293391;FBpp0293389;FBpp0271733;FBpp0291176;FBpp0271732;FBpp0271731;FBpp0271730;FBpp0293387;FBpp0293388	A1Z9J3	shot	T8290	FBpp0085145	P83101	gskt
FBpp0271734;FBpp0290808;FBpp0290807;FBpp0290806;FBpp0086747;FBpp0293392;FBpp0086745;FBpp0086746;FBpp0293393;FBpp0086743;FBpp0086744;FBpp0086742;FBpp0293390;FBpp0293391;FBpp0293389;FBpp0271733;FBpp0291176;FBpp0271732;FBpp0271731;FBpp0271730;FBpp0293387;FBpp0293388	A1Z9J3	shot	T8290	FBpp0070453;FBpp0089161;FBpp0070452;FBpp0089160;FBpp0070454;FBpp0070451;FBpp0070450;FBpp0111741;FBpp0304139;FBpp0304141;FBpp0304140;FBpp0089159;FBpp0089158;FBpp0070449;FBpp0291395;FBpp0089162;FBpp0291178	P18431	sgg
FBpp0271734;FBpp0290808;FBpp0290807;FBpp0290806;FBpp0086747;FBpp0293392;FBpp0086745;FBpp0086746;FBpp0293393;FBpp0086743;FBpp0086744;FBpp0086742;FBpp0293390;FBpp0293391;FBpp0293389;FBpp0271733;FBpp0291176;FBpp0271732;FBpp0271731;FBpp0271730;FBpp0293387;FBpp0293388	A1Z9J3	shot	T8285	FBpp0080111	O61443	p38b
FBpp0271734;FBpp0290808;FBpp0290807;FBpp0290806;FBpp0086747;FBpp0293392;FBpp0086745;FBpp0086746;FBpp0293393;FBpp0086743;FBpp0086744;FBpp0086742;FBpp0293390;FBpp0293391;FBpp0293389;FBpp0271733;FBpp0291176;FBpp0271732;FBpp0271731;FBpp0271730;FBpp0293387;FBpp0293388	A1Z9J3	shot	T8285	FBpp0076471;FBpp0076472;FBpp0076473;FBpp0076474;FBpp0076475;FBpp0076476;FBpp0305425	Q8IQ91	nmo
FBpp0271734;FBpp0290808;FBpp0290807;FBpp0290806;FBpp0086747;FBpp0293392;FBpp0086745;FBpp0086746;FBpp0293393;FBpp0086743;FBpp0086744;FBpp0086742;FBpp0293390;FBpp0293391;FBpp0293389;FBpp0271733;FBpp0291176;FBpp0271732;FBpp0271731;FBpp0271730;FBpp0293387;FBpp0293388	A1Z9J3	shot	T8285	FBpp0289799;FBpp0083965;FBpp0083966	O62618	p38a
FBpp0271734;FBpp0290808;FBpp0290807;FBpp0290806;FBpp0086747;FBpp0293392;FBpp0086745;FBpp0086746;FBpp0293393;FBpp0086743;FBpp0086744;FBpp0086742;FBpp0293390;FBpp0293391;FBpp0293389;FBpp0271733;FBpp0291176;FBpp0271732;FBpp0271731;FBpp0271730;FBpp0293387;FBpp0293388	A1Z9J3	shot	T8290	FBpp0080111	O61443	p38b
FBpp0271734;FBpp0290808;FBpp0290807;FBpp0290806;FBpp0086747;FBpp0293392;FBpp0086745;FBpp0086746;FBpp0293393;FBpp0086743;FBpp0086744;FBpp0086742;FBpp0293390;FBpp0293391;FBpp0293389;FBpp0271733;FBpp0291176;FBpp0271732;FBpp0271731;FBpp0271730;FBpp0293387;FBpp0293388	A1Z9J3	shot	T8290	FBpp0076471;FBpp0076472;FBpp0076473;FBpp0076474;FBpp0076475;FBpp0076476;FBpp0305425	Q8IQ91	nmo
FBpp0271734;FBpp0290808;FBpp0290807;FBpp0290806;FBpp0086747;FBpp0293392;FBpp0086745;FBpp0086746;FBpp0293393;FBpp0086743;FBpp0086744;FBpp0086742;FBpp0293390;FBpp0293391;FBpp0293389;FBpp0271733;FBpp0291176;FBpp0271732;FBpp0271731;FBpp0271730;FBpp0293387;FBpp0293388	A1Z9J3	shot	T8290	FBpp0289799;FBpp0083965;FBpp0083966	O62618	p38a
FBpp0271734;FBpp0290808;FBpp0290807;FBpp0290806;FBpp0086747;FBpp0293392;FBpp0086745;FBpp0086746;FBpp0293393;FBpp0086743;FBpp0086744;FBpp0086742;FBpp0293390;FBpp0293391;FBpp0293389;FBpp0271733;FBpp0291176;FBpp0271732;FBpp0271731;FBpp0271730;FBpp0293387;FBpp0293388	A1Z9J3	shot	T8285	FBpp0309113;FBpp0071248	Q24324	Dsor1
FBpp0271734;FBpp0290808;FBpp0290807;FBpp0290806;FBpp0086747;FBpp0293392;FBpp0086745;FBpp0086746;FBpp0293393;FBpp0086743;FBpp0086744;FBpp0086742;FBpp0293390;FBpp0293391;FBpp0293389;FBpp0271733;FBpp0291176;FBpp0271732;FBpp0271731;FBpp0271730;FBpp0293387;FBpp0293388	A1Z9J3	shot	T8285	FBpp0307598;FBpp0080003	Q9VK45	Tor
FBpp0271734;FBpp0290808;FBpp0290807;FBpp0290806;FBpp0086747;FBpp0293392;FBpp0086745;FBpp0086746;FBpp0293393;FBpp0086743;FBpp0086744;FBpp0086742;FBpp0293390;FBpp0293391;FBpp0293389;FBpp0271733;FBpp0291176;FBpp0271732;FBpp0271731;FBpp0271730;FBpp0293387;FBpp0293388	A1Z9J3	shot	T8290	FBpp0307598;FBpp0080003	Q9VK45	Tor
FBpp0086659	A1Z9M5	CG30069	S404	FBpp0073513;FBpp0311372;FBpp0309354;FBpp0311373;FBpp0289609;FBpp0073515	P54367	CkIalpha
FBpp0086659	A1Z9M5	CG30069	S404	FBpp0085105;FBpp0085104;FBpp0085106;FBpp0306615	O76324	dbt
FBpp0086617;FBpp0311633	A1Z9R1	CG17386	T179	FBpp0085145	P83101	gskt
FBpp0086617;FBpp0311633	A1Z9R1	CG17386	T179	FBpp0070453;FBpp0089161;FBpp0070452;FBpp0089160;FBpp0070454;FBpp0070451;FBpp0070450;FBpp0111741;FBpp0304139;FBpp0304141;FBpp0304140;FBpp0089159;FBpp0089158;FBpp0070449;FBpp0291395;FBpp0089162;FBpp0291178	P18431	sgg
FBpp0086617;FBpp0311633	A1Z9R1	CG17386	T179	FBpp0080111	O61443	p38b
FBpp0086617;FBpp0311633	A1Z9R1	CG17386	T179	FBpp0076471;FBpp0076472;FBpp0076473;FBpp0076474;FBpp0076475;FBpp0076476;FBpp0305425	Q8IQ91	nmo
FBpp0086617;FBpp0311633	A1Z9R1	CG17386	T179	FBpp0289799;FBpp0083965;FBpp0083966	O62618	p38a
FBpp0086617;FBpp0311633	A1Z9R1	CG17386	T179	FBpp0309113;FBpp0071248	Q24324	Dsor1
FBpp0086617;FBpp0311633	A1Z9R1	CG17386	T179	FBpp0307598;FBpp0080003	Q9VK45	Tor
FBpp0099801;FBpp0302946;FBpp0099800;FBpp0302947;FBpp0302944;FBpp0302945;FBpp0290528;FBpp0302948;FBpp0302949;FBpp0302950;FBpp0301784;FBpp0302943;FBpp0110340;FBpp0301785;FBpp0301786;FBpp0309588;FBpp0086449;FBpp0291373	A1ZA47	Zasp52	S1561	FBpp0085145	P83101	gskt
FBpp0099801;FBpp0302946;FBpp0099800;FBpp0302947;FBpp0302944;FBpp0302945;FBpp0290528;FBpp0302948;FBpp0302949;FBpp0302950;FBpp0301784;FBpp0302943;FBpp0110340;FBpp0301785;FBpp0301786;FBpp0309588;FBpp0086449;FBpp0291373	A1ZA47	Zasp52	S1561	FBpp0070453;FBpp0089161;FBpp0070452;FBpp0089160;FBpp0070454;FBpp0070451;FBpp0070450;FBpp0111741;FBpp0304139;FBpp0304141;FBpp0304140;FBpp0089159;FBpp0089158;FBpp0070449;FBpp0291395;FBpp0089162;FBpp0291178	P18431	sgg
FBpp0099801;FBpp0302946;FBpp0099800;FBpp0302947;FBpp0302944;FBpp0302945;FBpp0290528;FBpp0302948;FBpp0302949;FBpp0302950;FBpp0301784;FBpp0302943;FBpp0110340;FBpp0301785;FBpp0301786;FBpp0309588;FBpp0086449;FBpp0291373	A1ZA47	Zasp52	S1561	FBpp0080111	O61443	p38b
FBpp0099801;FBpp0302946;FBpp0099800;FBpp0302947;FBpp0302944;FBpp0302945;FBpp0290528;FBpp0302948;FBpp0302949;FBpp0302950;FBpp0301784;FBpp0302943;FBpp0110340;FBpp0301785;FBpp0301786;FBpp0309588;FBpp0086449;FBpp0291373	A1ZA47	Zasp52	S1561	FBpp0076471;FBpp0076472;FBpp0076473;FBpp0076474;FBpp0076475;FBpp0076476;FBpp0305425	Q8IQ91	nmo
FBpp0099801;FBpp0302946;FBpp0099800;FBpp0302947;FBpp0302944;FBpp0302945;FBpp0290528;FBpp0302948;FBpp0302949;FBpp0302950;FBpp0301784;FBpp0302943;FBpp0110340;FBpp0301785;FBpp0301786;FBpp0309588;FBpp0086449;FBpp0291373	A1ZA47	Zasp52	S1561	FBpp0289799;FBpp0083965;FBpp0083966	O62618	p38a
FBpp0099801;FBpp0302946;FBpp0099800;FBpp0302947;FBpp0302944;FBpp0302945;FBpp0290528;FBpp0302948;FBpp0302949;FBpp0302950;FBpp0301784;FBpp0302943;FBpp0110340;FBpp0301785;FBpp0301786;FBpp0309588;FBpp0086449;FBpp0291373	A1ZA47	Zasp52	S1561	FBpp0307598;FBpp0080003	Q9VK45	Tor
FBpp0086227;FBpp0303038;FBpp0112002;FBpp0112000;FBpp0312423;FBpp0293221;FBpp0112001;FBpp0293222	A1ZAJ2	unc-104	S401	FBpp0085145	P83101	gskt
FBpp0086227;FBpp0303038;FBpp0112002;FBpp0112000;FBpp0312423;FBpp0293221;FBpp0112001;FBpp0293222	A1ZAJ2	unc-104	S401	FBpp0070453;FBpp0089161;FBpp0070452;FBpp0089160;FBpp0070454;FBpp0070451;FBpp0070450;FBpp0111741;FBpp0304139;FBpp0304141;FBpp0304140;FBpp0089159;FBpp0089158;FBpp0070449;FBpp0291395;FBpp0089162;FBpp0291178	P18431	sgg
FBpp0086227;FBpp0303038;FBpp0112002;FBpp0112000;FBpp0312423;FBpp0293221;FBpp0112001;FBpp0293222	A1ZAJ2	unc-104	S1317	FBpp0085145	P83101	gskt
FBpp0086227;FBpp0303038;FBpp0112002;FBpp0112000;FBpp0312423;FBpp0293221;FBpp0112001;FBpp0293222	A1ZAJ2	unc-104	S1317	FBpp0070453;FBpp0089161;FBpp0070452;FBpp0089160;FBpp0070454;FBpp0070451;FBpp0070450;FBpp0111741;FBpp0304139;FBpp0304141;FBpp0304140;FBpp0089159;FBpp0089158;FBpp0070449;FBpp0291395;FBpp0089162;FBpp0291178	P18431	sgg
FBpp0086227;FBpp0303038;FBpp0112002;FBpp0112000;FBpp0312423;FBpp0293221;FBpp0112001;FBpp0293222	A1ZAJ2	unc-104	S401	FBpp0080111	O61443	p38b
FBpp0086227;FBpp0303038;FBpp0112002;FBpp0112000;FBpp0312423;FBpp0293221;FBpp0112001;FBpp0293222	A1ZAJ2	unc-104	S401	FBpp0076471;FBpp0076472;FBpp0076473;FBpp0076474;FBpp0076475;FBpp0076476;FBpp0305425	Q8IQ91	nmo
FBpp0086227;FBpp0303038;FBpp0112002;FBpp0112000;FBpp0312423;FBpp0293221;FBpp0112001;FBpp0293222	A1ZAJ2	unc-104	S401	FBpp0289799;FBpp0083965;FBpp0083966	O62618	p38a
FBpp0086227;FBpp0303038;FBpp0112002;FBpp0112000;FBpp0312423;FBpp0293221;FBpp0112001;FBpp0293222	A1ZAJ2	unc-104	S1317	FBpp0080111	O61443	p38b
FBpp0086227;FBpp0303038;FBpp0112002;FBpp0112000;FBpp0312423;FBpp0293221;FBpp0112001;FBpp0293222	A1ZAJ2	unc-104	S1317	FBpp0076471;FBpp0076472;FBpp0076473;FBpp0076474;FBpp0076475;FBpp0076476;FBpp0305425	Q8IQ91	nmo
FBpp0086227;FBpp0303038;FBpp0112002;FBpp0112000;FBpp0312423;FBpp0293221;FBpp0112001;FBpp0293222	A1ZAJ2	unc-104	S1317	FBpp0289799;FBpp0083965;FBpp0083966	O62618	p38a
FBpp0086227;FBpp0303038;FBpp0112002;FBpp0112000;FBpp0312423;FBpp0293221;FBpp0112001;FBpp0293222	A1ZAJ2	unc-104	S401	FBpp0309113;FBpp0071248	Q24324	Dsor1
FBpp0086227;FBpp0303038;FBpp0112002;FBpp0112000;FBpp0312423;FBpp0293221;FBpp0112001;FBpp0293222	A1ZAJ2	unc-104	S1317	FBpp0309113;FBpp0071248	Q24324	Dsor1
FBpp0086227;FBpp0303038;FBpp0112002;FBpp0112000;FBpp0312423;FBpp0293221;FBpp0112001;FBpp0293222	A1ZAJ2	unc-104	S401	FBpp0307598;FBpp0080003	Q9VK45	Tor
FBpp0086227;FBpp0303038;FBpp0112002;FBpp0112000;FBpp0312423;FBpp0293221;FBpp0112001;FBpp0293222	A1ZAJ2	unc-104	S1317	FBpp0307598;FBpp0080003	Q9VK45	Tor
FBpp0309117;FBpp0086125;FBpp0086123;FBpp0086124;FBpp0293620	A1ZAN6	RhoGEF2	S801	FBpp0085145	P83101	gskt
FBpp0309117;FBpp0086125;FBpp0086123;FBpp0086124;FBpp0293620	A1ZAN6	RhoGEF2	S801	FBpp0070453;FBpp0089161;FBpp0070452;FBpp0089160;FBpp0070454;FBpp0070451;FBpp0070450;FBpp0111741;FBpp0304139;FBpp0304141;FBpp0304140;FBpp0089159;FBpp0089158;FBpp0070449;FBpp0291395;FBpp0089162;FBpp0291178	P18431	sgg
FBpp0309117;FBpp0086125;FBpp0086123;FBpp0086124;FBpp0293620	A1ZAN6	RhoGEF2	S801	FBpp0080111	O61443	p38b
FBpp0309117;FBpp0086125;FBpp0086123;FBpp0086124;FBpp0293620	A1ZAN6	RhoGEF2	S801	FBpp0076471;FBpp0076472;FBpp0076473;FBpp0076474;FBpp0076475;FBpp0076476;FBpp0305425	Q8IQ91	nmo
FBpp0309117;FBpp0086125;FBpp0086123;FBpp0086124;FBpp0293620	A1ZAN6	RhoGEF2	S801	FBpp0289799;FBpp0083965;FBpp0083966	O62618	p38a
FBpp0309117;FBpp0086125;FBpp0086123;FBpp0086124;FBpp0293620	A1ZAN6	RhoGEF2	S801	FBpp0307598;FBpp0080003	Q9VK45	Tor
FBpp0086128;FBpp0309118	A1ZAP1	CG9646	S324	FBpp0309113;FBpp0071248	Q24324	Dsor1
FBpp0271955;FBpp0271954;FBpp0304556;FBpp0304555;FBpp0304554;FBpp0304553;FBpp0289830;FBpp0086105;FBpp0086106;FBpp0304552;FBpp0086104;FBpp0304551;FBpp0304550	A1ZAU8	Patronin	S1203	FBpp0085145	P83101	gskt
FBpp0271955;FBpp0271954;FBpp0304556;FBpp0304555;FBpp0304554;FBpp0304553;FBpp0289830;FBpp0086105;FBpp0086106;FBpp0304552;FBpp0086104;FBpp0304551;FBpp0304550	A1ZAU8	Patronin	S1203	FBpp0070453;FBpp0089161;FBpp0070452;FBpp0089160;FBpp0070454;FBpp0070451;FBpp0070450;FBpp0111741;FBpp0304139;FBpp0304141;FBpp0304140;FBpp0089159;FBpp0089158;FBpp0070449;FBpp0291395;FBpp0089162;FBpp0291178	P18431	sgg
FBpp0271955;FBpp0271954;FBpp0304556;FBpp0304555;FBpp0304554;FBpp0304553;FBpp0289830;FBpp0086105;FBpp0086106;FBpp0304552;FBpp0086104;FBpp0304551;FBpp0304550	A1ZAU8	Patronin	S1203	FBpp0080111	O61443	p38b
FBpp0271955;FBpp0271954;FBpp0304556;FBpp0304555;FBpp0304554;FBpp0304553;FBpp0289830;FBpp0086105;FBpp0086106;FBpp0304552;FBpp0086104;FBpp0304551;FBpp0304550	A1ZAU8	Patronin	S1203	FBpp0076471;FBpp0076472;FBpp0076473;FBpp0076474;FBpp0076475;FBpp0076476;FBpp0305425	Q8IQ91	nmo
FBpp0271955;FBpp0271954;FBpp0304556;FBpp0304555;FBpp0304554;FBpp0304553;FBpp0289830;FBpp0086105;FBpp0086106;FBpp0304552;FBpp0086104;FBpp0304551;FBpp0304550	A1ZAU8	Patronin	S1203	FBpp0289799;FBpp0083965;FBpp0083966	O62618	p38a
FBpp0271955;FBpp0271954;FBpp0304556;FBpp0304555;FBpp0304554;FBpp0304553;FBpp0289830;FBpp0086105;FBpp0086106;FBpp0304552;FBpp0086104;FBpp0304551;FBpp0304550	A1ZAU8	Patronin	S1203	FBpp0309113;FBpp0071248	Q24324	Dsor1
FBpp0271955;FBpp0271954;FBpp0304556;FBpp0304555;FBpp0304554;FBpp0304553;FBpp0289830;FBpp0086105;FBpp0086106;FBpp0304552;FBpp0086104;FBpp0304551;FBpp0304550	A1ZAU8	Patronin	S1203	FBpp0307598;FBpp0080003	Q9VK45	Tor
FBpp0085810;FBpp0303087	A1ZBE8	CG15099	S523	FBpp0080111	O61443	p38b
FBpp0085810;FBpp0303087	A1ZBE8	CG15099	S523	FBpp0076471;FBpp0076472;FBpp0076473;FBpp0076474;FBpp0076475;FBpp0076476;FBpp0305425	Q8IQ91	nmo
FBpp0085810;FBpp0303087	A1ZBE8	CG15099	S523	FBpp0289799;FBpp0083965;FBpp0083966	O62618	p38a
FBpp0085810;FBpp0303087	A1ZBE8	CG15099	S523	FBpp0307598;FBpp0080003	Q9VK45	Tor
FBpp0113119;FBpp0309079;FBpp0086170;FBpp0113120	A4UZL3	Ehbp1	S870	FBpp0311359;FBpp0311229;FBpp0070042;FBpp0070041;FBpp0110433;FBpp0311360;FBpp0070043	P08181	CkIIalpha
FBpp0304311	A8DY43	CG43795	S1217	FBpp0080111	O61443	p38b
FBpp0304311	A8DY43	CG43795	S1217	FBpp0076471;FBpp0076472;FBpp0076473;FBpp0076474;FBpp0076475;FBpp0076476;FBpp0305425	Q8IQ91	nmo
FBpp0304311	A8DY43	CG43795	S1217	FBpp0289799;FBpp0083965;FBpp0083966	O62618	p38a
FBpp0304311	A8DY43	CG43795	S1217	FBpp0307598;FBpp0080003	Q9VK45	Tor
FBpp0304272;FBpp0304271;FBpp0087337;FBpp0297485;FBpp0087338;FBpp0112268;FBpp0112269	A8DY97	CG30015	S1194	FBpp0085145	P83101	gskt
FBpp0304272;FBpp0304271;FBpp0087337;FBpp0297485;FBpp0087338;FBpp0112268;FBpp0112269	A8DY97	CG30015	S1194	FBpp0070453;FBpp0089161;FBpp0070452;FBpp0089160;FBpp0070454;FBpp0070451;FBpp0070450;FBpp0111741;FBpp0304139;FBpp0304141;FBpp0304140;FBpp0089159;FBpp0089158;FBpp0070449;FBpp0291395;FBpp0089162;FBpp0291178	P18431	sgg
FBpp0304272;FBpp0304271;FBpp0087337;FBpp0297485;FBpp0087338;FBpp0112268;FBpp0112269	A8DY97	CG30015	S1194	FBpp0080111	O61443	p38b
FBpp0304272;FBpp0304271;FBpp0087337;FBpp0297485;FBpp0087338;FBpp0112268;FBpp0112269	A8DY97	CG30015	S1194	FBpp0076471;FBpp0076472;FBpp0076473;FBpp0076474;FBpp0076475;FBpp0076476;FBpp0305425	Q8IQ91	nmo
FBpp0304272;FBpp0304271;FBpp0087337;FBpp0297485;FBpp0087338;FBpp0112268;FBpp0112269	A8DY97	CG30015	S1194	FBpp0289799;FBpp0083965;FBpp0083966	O62618	p38a
FBpp0304272;FBpp0304271;FBpp0087337;FBpp0297485;FBpp0087338;FBpp0112268;FBpp0112269	A8DY97	CG30015	S1194	FBpp0311359;FBpp0311229;FBpp0070042;FBpp0070041;FBpp0110433;FBpp0311360;FBpp0070043	P08181	CkIIalpha
FBpp0304272;FBpp0304271;FBpp0087337;FBpp0297485;FBpp0087338;FBpp0112268;FBpp0112269	A8DY97	CG30015	S1194	FBpp0307598;FBpp0080003	Q9VK45	Tor
FBpp0309951;FBpp0309950;FBpp0309952;FBpp0309948;FBpp0309949;FBpp0112375	A8DYP0	Unc-89	S498	FBpp0085145	P83101	gskt
FBpp0309951;FBpp0309950;FBpp0309952;FBpp0309948;FBpp0309949;FBpp0112375	A8DYP0	Unc-89	S498	FBpp0070453;FBpp0089161;FBpp0070452;FBpp0089160;FBpp0070454;FBpp0070451;FBpp0070450;FBpp0111741;FBpp0304139;FBpp0304141;FBpp0304140;FBpp0089159;FBpp0089158;FBpp0070449;FBpp0291395;FBpp0089162;FBpp0291178	P18431	sgg
FBpp0309951;FBpp0309950;FBpp0309952;FBpp0309948;FBpp0309949;FBpp0112375	A8DYP0	Unc-89	S575	FBpp0085145	P83101	gskt
FBpp0309951;FBpp0309950;FBpp0309952;FBpp0309948;FBpp0309949;FBpp0112375	A8DYP0	Unc-89	S575	FBpp0070453;FBpp0089161;FBpp0070452;FBpp0089160;FBpp0070454;FBpp0070451;FBpp0070450;FBpp0111741;FBpp0304139;FBpp0304141;FBpp0304140;FBpp0089159;FBpp0089158;FBpp0070449;FBpp0291395;FBpp0089162;FBpp0291178	P18431	sgg
FBpp0309951;FBpp0309950;FBpp0309952;FBpp0309948;FBpp0309949;FBpp0112375	A8DYP0	Unc-89	S498	FBpp0080111	O61443	p38b
FBpp0309951;FBpp0309950;FBpp0309952;FBpp0309948;FBpp0309949;FBpp0112375	A8DYP0	Unc-89	S498	FBpp0076471;FBpp0076472;FBpp0076473;FBpp0076474;FBpp0076475;FBpp0076476;FBpp0305425	Q8IQ91	nmo
FBpp0309951;FBpp0309950;FBpp0309952;FBpp0309948;FBpp0309949;FBpp0112375	A8DYP0	Unc-89	S498	FBpp0289799;FBpp0083965;FBpp0083966	O62618	p38a
FBpp0309951;FBpp0309950;FBpp0309952;FBpp0309948;FBpp0309949;FBpp0112375	A8DYP0	Unc-89	S575	FBpp0080111	O61443	p38b
FBpp0309951;FBpp0309950;FBpp0309952;FBpp0309948;FBpp0309949;FBpp0112375	A8DYP0	Unc-89	S575	FBpp0076471;FBpp0076472;FBpp0076473;FBpp0076474;FBpp0076475;FBpp0076476;FBpp0305425	Q8IQ91	nmo
FBpp0309951;FBpp0309950;FBpp0309952;FBpp0309948;FBpp0309949;FBpp0112375	A8DYP0	Unc-89	S575	FBpp0289799;FBpp0083965;FBpp0083966	O62618	p38a
FBpp0309951;FBpp0309950;FBpp0309952;FBpp0309948;FBpp0309949;FBpp0112375	A8DYP0	Unc-89	S498	FBpp0307598;FBpp0080003	Q9VK45	Tor
FBpp0309951;FBpp0309950;FBpp0309952;FBpp0309948;FBpp0309949;FBpp0112375	A8DYP0	Unc-89	S575	FBpp0307598;FBpp0080003	Q9VK45	Tor
FBpp0306870;FBpp0306871;FBpp0306872;FBpp0306873;FBpp0306874	A8DYW8	RapGAP1	S135	FBpp0085145	P83101	gskt
FBpp0306870;FBpp0306871;FBpp0306872;FBpp0306873;FBpp0306874	A8DYW8	RapGAP1	S135	FBpp0070453;FBpp0089161;FBpp0070452;FBpp0089160;FBpp0070454;FBpp0070451;FBpp0070450;FBpp0111741;FBpp0304139;FBpp0304141;FBpp0304140;FBpp0089159;FBpp0089158;FBpp0070449;FBpp0291395;FBpp0089162;FBpp0291178	P18431	sgg
FBpp0306870;FBpp0306871;FBpp0306872;FBpp0306873;FBpp0306874	A8DYW8	RapGAP1	S135	FBpp0080111	O61443	p38b
FBpp0306870;FBpp0306871;FBpp0306872;FBpp0306873;FBpp0306874	A8DYW8	RapGAP1	S135	FBpp0076471;FBpp0076472;FBpp0076473;FBpp0076474;FBpp0076475;FBpp0076476;FBpp0305425	Q8IQ91	nmo
FBpp0306870;FBpp0306871;FBpp0306872;FBpp0306873;FBpp0306874	A8DYW8	RapGAP1	S135	FBpp0289799;FBpp0083965;FBpp0083966	O62618	p38a
FBpp0306870;FBpp0306871;FBpp0306872;FBpp0306873;FBpp0306874	A8DYW8	RapGAP1	S135	FBpp0307598;FBpp0080003	Q9VK45	Tor
FBpp0302757;FBpp0073125;FBpp0311658;FBpp0073123;FBpp0073124;FBpp0073121;FBpp0073122;FBpp0112048;FBpp0302755;FBpp0302756;FBpp0302753;FBpp0302754	A8JNK1	ens	S364	FBpp0085145	P83101	gskt
FBpp0302757;FBpp0073125;FBpp0311658;FBpp0073123;FBpp0073124;FBpp0073121;FBpp0073122;FBpp0112048;FBpp0302755;FBpp0302756;FBpp0302753;FBpp0302754	A8JNK1	ens	S364	FBpp0070453;FBpp0089161;FBpp0070452;FBpp0089160;FBpp0070454;FBpp0070451;FBpp0070450;FBpp0111741;FBpp0304139;FBpp0304141;FBpp0304140;FBpp0089159;FBpp0089158;FBpp0070449;FBpp0291395;FBpp0089162;FBpp0291178	P18431	sgg
FBpp0302757;FBpp0073125;FBpp0311658;FBpp0073123;FBpp0073124;FBpp0073121;FBpp0073122;FBpp0112048;FBpp0302755;FBpp0302756;FBpp0302753;FBpp0302754	A8JNK1	ens	S441	FBpp0085145	P83101	gskt
FBpp0302757;FBpp0073125;FBpp0311658;FBpp0073123;FBpp0073124;FBpp0073121;FBpp0073122;FBpp0112048;FBpp0302755;FBpp0302756;FBpp0302753;FBpp0302754	A8JNK1	ens	S441	FBpp0070453;FBpp0089161;FBpp0070452;FBpp0089160;FBpp0070454;FBpp0070451;FBpp0070450;FBpp0111741;FBpp0304139;FBpp0304141;FBpp0304140;FBpp0089159;FBpp0089158;FBpp0070449;FBpp0291395;FBpp0089162;FBpp0291178	P18431	sgg
FBpp0307780;FBpp0307781;FBpp0307778;FBpp0307779	A8JQT5	Cdep	S4143	FBpp0073513;FBpp0311372;FBpp0309354;FBpp0311373;FBpp0289609;FBpp0073515	P54367	CkIalpha
FBpp0307780;FBpp0307781;FBpp0307778;FBpp0307779	A8JQT5	Cdep	S4143	FBpp0085105;FBpp0085104;FBpp0085106;FBpp0306615	O76324	dbt
FBpp0307780;FBpp0307781;FBpp0307778;FBpp0307779	A8JQT5	Cdep	S4271	FBpp0073513;FBpp0311372;FBpp0309354;FBpp0311373;FBpp0289609;FBpp0073515	P54367	CkIalpha
FBpp0307780;FBpp0307781;FBpp0307778;FBpp0307779	A8JQT5	Cdep	S4271	FBpp0085105;FBpp0085104;FBpp0085106;FBpp0306615	O76324	dbt
FBpp0307780;FBpp0307781;FBpp0307778;FBpp0307779	A8JQT5	Cdep	T60	FBpp0085145	P83101	gskt
FBpp0307780;FBpp0307781;FBpp0307778;FBpp0307779	A8JQT5	Cdep	T60	FBpp0070453;FBpp0089161;FBpp0070452;FBpp0089160;FBpp0070454;FBpp0070451;FBpp0070450;FBpp0111741;FBpp0304139;FBpp0304141;FBpp0304140;FBpp0089159;FBpp0089158;FBpp0070449;FBpp0291395;FBpp0089162;FBpp0291178	P18431	sgg
FBpp0307780;FBpp0307781;FBpp0307778;FBpp0307779	A8JQT5	Cdep	S1548	FBpp0085145	P83101	gskt
FBpp0307780;FBpp0307781;FBpp0307778;FBpp0307779	A8JQT5	Cdep	S1548	FBpp0070453;FBpp0089161;FBpp0070452;FBpp0089160;FBpp0070454;FBpp0070451;FBpp0070450;FBpp0111741;FBpp0304139;FBpp0304141;FBpp0304140;FBpp0089159;FBpp0089158;FBpp0070449;FBpp0291395;FBpp0089162;FBpp0291178	P18431	sgg
FBpp0307780;FBpp0307781;FBpp0307778;FBpp0307779	A8JQT5	Cdep	T60	FBpp0080111	O61443	p38b
FBpp0307780;FBpp0307781;FBpp0307778;FBpp0307779	A8JQT5	Cdep	T60	FBpp0076471;FBpp0076472;FBpp0076473;FBpp0076474;FBpp0076475;FBpp0076476;FBpp0305425	Q8IQ91	nmo
FBpp0307780;FBpp0307781;FBpp0307778;FBpp0307779	A8JQT5	Cdep	T60	FBpp0289799;FBpp0083965;FBpp0083966	O62618	p38a
FBpp0307780;FBpp0307781;FBpp0307778;FBpp0307779	A8JQT5	Cdep	S4143	FBpp0309113;FBpp0071248	Q24324	Dsor1
FBpp0307780;FBpp0307781;FBpp0307778;FBpp0307779	A8JQT5	Cdep	S4271	FBpp0309113;FBpp0071248	Q24324	Dsor1
FBpp0307780;FBpp0307781;FBpp0307778;FBpp0307779	A8JQT5	Cdep	S1548	FBpp0311359;FBpp0311229;FBpp0070042;FBpp0070041;FBpp0110433;FBpp0311360;FBpp0070043	P08181	CkIIalpha
FBpp0307780;FBpp0307781;FBpp0307778;FBpp0307779	A8JQT5	Cdep	S4271	FBpp0311359;FBpp0311229;FBpp0070042;FBpp0070041;FBpp0110433;FBpp0311360;FBpp0070043	P08181	CkIIalpha
FBpp0307780;FBpp0307781;FBpp0307778;FBpp0307779	A8JQT5	Cdep	T60	FBpp0307598;FBpp0080003	Q9VK45	Tor
FBpp0081267;FBpp0290051;FBpp0290050;FBpp0112114;FBpp0305963;FBpp0112115;FBpp0305962;FBpp0305961	A8JQV3	CG17816	S471	FBpp0085145	P83101	gskt
FBpp0081267;FBpp0290051;FBpp0290050;FBpp0112114;FBpp0305963;FBpp0112115;FBpp0305962;FBpp0305961	A8JQV3	CG17816	S471	FBpp0070453;FBpp0089161;FBpp0070452;FBpp0089160;FBpp0070454;FBpp0070451;FBpp0070450;FBpp0111741;FBpp0304139;FBpp0304141;FBpp0304140;FBpp0089159;FBpp0089158;FBpp0070449;FBpp0291395;FBpp0089162;FBpp0291178	P18431	sgg
FBpp0081267;FBpp0290051;FBpp0290050;FBpp0112114;FBpp0305963;FBpp0112115;FBpp0305962;FBpp0305961	A8JQV3	CG17816	S779	FBpp0085145	P83101	gskt
FBpp0081267;FBpp0290051;FBpp0290050;FBpp0112114;FBpp0305963;FBpp0112115;FBpp0305962;FBpp0305961	A8JQV3	CG17816	S779	FBpp0070453;FBpp0089161;FBpp0070452;FBpp0089160;FBpp0070454;FBpp0070451;FBpp0070450;FBpp0111741;FBpp0304139;FBpp0304141;FBpp0304140;FBpp0089159;FBpp0089158;FBpp0070449;FBpp0291395;FBpp0089162;FBpp0291178	P18431	sgg
FBpp0081267;FBpp0290051;FBpp0290050;FBpp0112114;FBpp0305963;FBpp0112115;FBpp0305962;FBpp0305961	A8JQV3	CG17816	S841	FBpp0085145	P83101	gskt
FBpp0081267;FBpp0290051;FBpp0290050;FBpp0112114;FBpp0305963;FBpp0112115;FBpp0305962;FBpp0305961	A8JQV3	CG17816	S841	FBpp0070453;FBpp0089161;FBpp0070452;FBpp0089160;FBpp0070454;FBpp0070451;FBpp0070450;FBpp0111741;FBpp0304139;FBpp0304141;FBpp0304140;FBpp0089159;FBpp0089158;FBpp0070449;FBpp0291395;FBpp0089162;FBpp0291178	P18431	sgg
FBpp0081267;FBpp0290051;FBpp0290050;FBpp0112114;FBpp0305963;FBpp0112115;FBpp0305962;FBpp0305961	A8JQV3	CG17816	S471	FBpp0080111	O61443	p38b
FBpp0081267;FBpp0290051;FBpp0290050;FBpp0112114;FBpp0305963;FBpp0112115;FBpp0305962;FBpp0305961	A8JQV3	CG17816	S471	FBpp0076471;FBpp0076472;FBpp0076473;FBpp0076474;FBpp0076475;FBpp0076476;FBpp0305425	Q8IQ91	nmo
FBpp0081267;FBpp0290051;FBpp0290050;FBpp0112114;FBpp0305963;FBpp0112115;FBpp0305962;FBpp0305961	A8JQV3	CG17816	S471	FBpp0289799;FBpp0083965;FBpp0083966	O62618	p38a
FBpp0081267;FBpp0290051;FBpp0290050;FBpp0112114;FBpp0305963;FBpp0112115;FBpp0305962;FBpp0305961	A8JQV3	CG17816	S779	FBpp0080111	O61443	p38b
FBpp0081267;FBpp0290051;FBpp0290050;FBpp0112114;FBpp0305963;FBpp0112115;FBpp0305962;FBpp0305961	A8JQV3	CG17816	S779	FBpp0076471;FBpp0076472;FBpp0076473;FBpp0076474;FBpp0076475;FBpp0076476;FBpp0305425	Q8IQ91	nmo
FBpp0081267;FBpp0290051;FBpp0290050;FBpp0112114;FBpp0305963;FBpp0112115;FBpp0305962;FBpp0305961	A8JQV3	CG17816	S779	FBpp0289799;FBpp0083965;FBpp0083966	O62618	p38a
FBpp0081267;FBpp0290051;FBpp0290050;FBpp0112114;FBpp0305963;FBpp0112115;FBpp0305962;FBpp0305961	A8JQV3	CG17816	S471	FBpp0309113;FBpp0071248	Q24324	Dsor1
FBpp0081267;FBpp0290051;FBpp0290050;FBpp0112114;FBpp0305963;FBpp0112115;FBpp0305962;FBpp0305961	A8JQV3	CG17816	S841	FBpp0311359;FBpp0311229;FBpp0070042;FBpp0070041;FBpp0110433;FBpp0311360;FBpp0070043	P08181	CkIIalpha
FBpp0081267;FBpp0290051;FBpp0290050;FBpp0112114;FBpp0305963;FBpp0112115;FBpp0305962;FBpp0305961	A8JQV3	CG17816	S471	FBpp0307598;FBpp0080003	Q9VK45	Tor
FBpp0081267;FBpp0290051;FBpp0290050;FBpp0112114;FBpp0305963;FBpp0112115;FBpp0305962;FBpp0305961	A8JQV3	CG17816	S779	FBpp0307598;FBpp0080003	Q9VK45	Tor
FBpp0306272;FBpp0306273;FBpp0112135;FBpp0081984	A8JQY2	CG12213	S453	FBpp0311359;FBpp0311229;FBpp0070042;FBpp0070041;FBpp0110433;FBpp0311360;FBpp0070043	P08181	CkIIalpha
FBpp0111868;FBpp0308818;FBpp0308817;FBpp0070866	A8JUZ7	CG15894	S1151	FBpp0073513;FBpp0311372;FBpp0309354;FBpp0311373;FBpp0289609;FBpp0073515	P54367	CkIalpha
FBpp0111868;FBpp0308818;FBpp0308817;FBpp0070866	A8JUZ7	CG15894	S1151	FBpp0085105;FBpp0085104;FBpp0085106;FBpp0306615	O76324	dbt
FBpp0111868;FBpp0308818;FBpp0308817;FBpp0070866	A8JUZ7	CG15894	S339	FBpp0085145	P83101	gskt
FBpp0111868;FBpp0308818;FBpp0308817;FBpp0070866	A8JUZ7	CG15894	S339	FBpp0070453;FBpp0089161;FBpp0070452;FBpp0089160;FBpp0070454;FBpp0070451;FBpp0070450;FBpp0111741;FBpp0304139;FBpp0304141;FBpp0304140;FBpp0089159;FBpp0089158;FBpp0070449;FBpp0291395;FBpp0089162;FBpp0291178	P18431	sgg
FBpp0111868;FBpp0308818;FBpp0308817;FBpp0070866	A8JUZ7	CG15894	S612	FBpp0085145	P83101	gskt
FBpp0111868;FBpp0308818;FBpp0308817;FBpp0070866	A8JUZ7	CG15894	S612	FBpp0070453;FBpp0089161;FBpp0070452;FBpp0089160;FBpp0070454;FBpp0070451;FBpp0070450;FBpp0111741;FBpp0304139;FBpp0304141;FBpp0304140;FBpp0089159;FBpp0089158;FBpp0070449;FBpp0291395;FBpp0089162;FBpp0291178	P18431	sgg
FBpp0111868;FBpp0308818;FBpp0308817;FBpp0070866	A8JUZ7	CG15894	T668	FBpp0085145	P83101	gskt
FBpp0111868;FBpp0308818;FBpp0308817;FBpp0070866	A8JUZ7	CG15894	T668	FBpp0070453;FBpp0089161;FBpp0070452;FBpp0089160;FBpp0070454;FBpp0070451;FBpp0070450;FBpp0111741;FBpp0304139;FBpp0304141;FBpp0304140;FBpp0089159;FBpp0089158;FBpp0070449;FBpp0291395;FBpp0089162;FBpp0291178	P18431	sgg
FBpp0111868;FBpp0308818;FBpp0308817;FBpp0070866	A8JUZ7	CG15894	T668	FBpp0080111	O61443	p38b
FBpp0111868;FBpp0308818;FBpp0308817;FBpp0070866	A8JUZ7	CG15894	T668	FBpp0076471;FBpp0076472;FBpp0076473;FBpp0076474;FBpp0076475;FBpp0076476;FBpp0305425	Q8IQ91	nmo
FBpp0111868;FBpp0308818;FBpp0308817;FBpp0070866	A8JUZ7	CG15894	T668	FBpp0289799;FBpp0083965;FBpp0083966	O62618	p38a
FBpp0111868;FBpp0308818;FBpp0308817;FBpp0070866	A8JUZ7	CG15894	T668	FBpp0309113;FBpp0071248	Q24324	Dsor1
FBpp0111868;FBpp0308818;FBpp0308817;FBpp0070866	A8JUZ7	CG15894	T668	FBpp0307598;FBpp0080003	Q9VK45	Tor
FBpp0288977;FBpp0288976;FBpp0288978;FBpp0310090	B7YZQ3	prom	S1067	FBpp0073513;FBpp0311372;FBpp0309354;FBpp0311373;FBpp0289609;FBpp0073515	P54367	CkIalpha
FBpp0288977;FBpp0288976;FBpp0288978;FBpp0310090	B7YZQ3	prom	S1067	FBpp0085105;FBpp0085104;FBpp0085106;FBpp0306615	O76324	dbt
FBpp0288977;FBpp0288976;FBpp0288978;FBpp0310090	B7YZQ3	prom	S1099	FBpp0073513;FBpp0311372;FBpp0309354;FBpp0311373;FBpp0289609;FBpp0073515	P54367	CkIalpha
FBpp0288977;FBpp0288976;FBpp0288978;FBpp0310090	B7YZQ3	prom	S1099	FBpp0085105;FBpp0085104;FBpp0085106;FBpp0306615	O76324	dbt
FBpp0288977;FBpp0288976;FBpp0288978;FBpp0310090	B7YZQ3	prom	T973	FBpp0085145	P83101	gskt
FBpp0288977;FBpp0288976;FBpp0288978;FBpp0310090	B7YZQ3	prom	T973	FBpp0070453;FBpp0089161;FBpp0070452;FBpp0089160;FBpp0070454;FBpp0070451;FBpp0070450;FBpp0111741;FBpp0304139;FBpp0304141;FBpp0304140;FBpp0089159;FBpp0089158;FBpp0070449;FBpp0291395;FBpp0089162;FBpp0291178	P18431	sgg
FBpp0288977;FBpp0288976;FBpp0288978;FBpp0310090	B7YZQ3	prom	T973	FBpp0080111	O61443	p38b
FBpp0288977;FBpp0288976;FBpp0288978;FBpp0310090	B7YZQ3	prom	T973	FBpp0076471;FBpp0076472;FBpp0076473;FBpp0076474;FBpp0076475;FBpp0076476;FBpp0305425	Q8IQ91	nmo
FBpp0288977;FBpp0288976;FBpp0288978;FBpp0310090	B7YZQ3	prom	T973	FBpp0289799;FBpp0083965;FBpp0083966	O62618	p38a
FBpp0288977;FBpp0288976;FBpp0288978;FBpp0310090	B7YZQ3	prom	T973	FBpp0309113;FBpp0071248	Q24324	Dsor1
FBpp0288977;FBpp0288976;FBpp0288978;FBpp0310090	B7YZQ3	prom	T973	FBpp0307598;FBpp0080003	Q9VK45	Tor
FBpp0288977;FBpp0288976;FBpp0288978;FBpp0310090	B7YZQ3	prom	S1067	FBpp0307598;FBpp0080003	Q9VK45	Tor
FBpp0309812;FBpp0080669;FBpp0309813	B7YZX2	Irk3	S23	FBpp0085145	P83101	gskt
FBpp0309812;FBpp0080669;FBpp0309813	B7YZX2	Irk3	S23	FBpp0070453;FBpp0089161;FBpp0070452;FBpp0089160;FBpp0070454;FBpp0070451;FBpp0070450;FBpp0111741;FBpp0304139;FBpp0304141;FBpp0304140;FBpp0089159;FBpp0089158;FBpp0070449;FBpp0291395;FBpp0089162;FBpp0291178	P18431	sgg
FBpp0289190;FBpp0297157;FBpp0306288;FBpp0306289;FBpp0306290;FBpp0289187;FBpp0080996;FBpp0289186;FBpp0289189;FBpp0080995;FBpp0289188;FBpp0297158	B7YZY2	Nhe2	T998	FBpp0085145	P83101	gskt
FBpp0289190;FBpp0297157;FBpp0306288;FBpp0306289;FBpp0306290;FBpp0289187;FBpp0080996;FBpp0289186;FBpp0289189;FBpp0080995;FBpp0289188;FBpp0297158	B7YZY2	Nhe2	T998	FBpp0070453;FBpp0089161;FBpp0070452;FBpp0089160;FBpp0070454;FBpp0070451;FBpp0070450;FBpp0111741;FBpp0304139;FBpp0304141;FBpp0304140;FBpp0089159;FBpp0089158;FBpp0070449;FBpp0291395;FBpp0089162;FBpp0291178	P18431	sgg
FBpp0289190;FBpp0297157;FBpp0306288;FBpp0306289;FBpp0306290;FBpp0289187;FBpp0080996;FBpp0289186;FBpp0289189;FBpp0080995;FBpp0289188;FBpp0297158	B7YZY2	Nhe2	T1000	FBpp0085145	P83101	gskt
FBpp0289190;FBpp0297157;FBpp0306288;FBpp0306289;FBpp0306290;FBpp0289187;FBpp0080996;FBpp0289186;FBpp0289189;FBpp0080995;FBpp0289188;FBpp0297158	B7YZY2	Nhe2	T1000	FBpp0070453;FBpp0089161;FBpp0070452;FBpp0089160;FBpp0070454;FBpp0070451;FBpp0070450;FBpp0111741;FBpp0304139;FBpp0304141;FBpp0304140;FBpp0089159;FBpp0089158;FBpp0070449;FBpp0291395;FBpp0089162;FBpp0291178	P18431	sgg
FBpp0289190;FBpp0297157;FBpp0306288;FBpp0306289;FBpp0306290;FBpp0289187;FBpp0080996;FBpp0289186;FBpp0289189;FBpp0080995;FBpp0289188;FBpp0297158	B7YZY2	Nhe2	T998	FBpp0080111	O61443	p38b
FBpp0289190;FBpp0297157;FBpp0306288;FBpp0306289;FBpp0306290;FBpp0289187;FBpp0080996;FBpp0289186;FBpp0289189;FBpp0080995;FBpp0289188;FBpp0297158	B7YZY2	Nhe2	T998	FBpp0076471;FBpp0076472;FBpp0076473;FBpp0076474;FBpp0076475;FBpp0076476;FBpp0305425	Q8IQ91	nmo
FBpp0289190;FBpp0297157;FBpp0306288;FBpp0306289;FBpp0306290;FBpp0289187;FBpp0080996;FBpp0289186;FBpp0289189;FBpp0080995;FBpp0289188;FBpp0297158	B7YZY2	Nhe2	T998	FBpp0289799;FBpp0083965;FBpp0083966	O62618	p38a
FBpp0289190;FBpp0297157;FBpp0306288;FBpp0306289;FBpp0306290;FBpp0289187;FBpp0080996;FBpp0289186;FBpp0289189;FBpp0080995;FBpp0289188;FBpp0297158	B7YZY2	Nhe2	T998	FBpp0309113;FBpp0071248	Q24324	Dsor1
FBpp0289190;FBpp0297157;FBpp0306288;FBpp0306289;FBpp0306290;FBpp0289187;FBpp0080996;FBpp0289186;FBpp0289189;FBpp0080995;FBpp0289188;FBpp0297158	B7YZY2	Nhe2	T998	FBpp0307598;FBpp0080003	Q9VK45	Tor
FBpp0310815;FBpp0310814;FBpp0310813;FBpp0310812	C0HK92	CG45076	S95	FBpp0073513;FBpp0311372;FBpp0309354;FBpp0311373;FBpp0289609;FBpp0073515	P54367	CkIalpha
FBpp0310815;FBpp0310814;FBpp0310813;FBpp0310812	C0HK92	CG45076	S95	FBpp0085105;FBpp0085104;FBpp0085106;FBpp0306615	O76324	dbt
FBpp0310815;FBpp0310814;FBpp0310813;FBpp0310812	C0HK92	CG45076	S533	FBpp0073513;FBpp0311372;FBpp0309354;FBpp0311373;FBpp0289609;FBpp0073515	P54367	CkIalpha
FBpp0310815;FBpp0310814;FBpp0310813;FBpp0310812	C0HK92	CG45076	S533	FBpp0085105;FBpp0085104;FBpp0085106;FBpp0306615	O76324	dbt
FBpp0310815;FBpp0310814;FBpp0310813;FBpp0310812	C0HK92	CG45076	S95	FBpp0085145	P83101	gskt
FBpp0310815;FBpp0310814;FBpp0310813;FBpp0310812	C0HK92	CG45076	S95	FBpp0070453;FBpp0089161;FBpp0070452;FBpp0089160;FBpp0070454;FBpp0070451;FBpp0070450;FBpp0111741;FBpp0304139;FBpp0304141;FBpp0304140;FBpp0089159;FBpp0089158;FBpp0070449;FBpp0291395;FBpp0089162;FBpp0291178	P18431	sgg
FBpp0310815;FBpp0310814;FBpp0310813;FBpp0310812	C0HK92	CG45076	S160	FBpp0085145	P83101	gskt
FBpp0310815;FBpp0310814;FBpp0310813;FBpp0310812	C0HK92	CG45076	S160	FBpp0070453;FBpp0089161;FBpp0070452;FBpp0089160;FBpp0070454;FBpp0070451;FBpp0070450;FBpp0111741;FBpp0304139;FBpp0304141;FBpp0304140;FBpp0089159;FBpp0089158;FBpp0070449;FBpp0291395;FBpp0089162;FBpp0291178	P18431	sgg
FBpp0310815;FBpp0310814;FBpp0310813;FBpp0310812	C0HK92	CG45076	S95	FBpp0080111	O61443	p38b
FBpp0310815;FBpp0310814;FBpp0310813;FBpp0310812	C0HK92	CG45076	S95	FBpp0076471;FBpp0076472;FBpp0076473;FBpp0076474;FBpp0076475;FBpp0076476;FBpp0305425	Q8IQ91	nmo
FBpp0310815;FBpp0310814;FBpp0310813;FBpp0310812	C0HK92	CG45076	S95	FBpp0289799;FBpp0083965;FBpp0083966	O62618	p38a
FBpp0310815;FBpp0310814;FBpp0310813;FBpp0310812	C0HK92	CG45076	S160	FBpp0080111	O61443	p38b
FBpp0310815;FBpp0310814;FBpp0310813;FBpp0310812	C0HK92	CG45076	S160	FBpp0076471;FBpp0076472;FBpp0076473;FBpp0076474;FBpp0076475;FBpp0076476;FBpp0305425	Q8IQ91	nmo
FBpp0310815;FBpp0310814;FBpp0310813;FBpp0310812	C0HK92	CG45076	S160	FBpp0289799;FBpp0083965;FBpp0083966	O62618	p38a
FBpp0310815;FBpp0310814;FBpp0310813;FBpp0310812	C0HK92	CG45076	S95	FBpp0309113;FBpp0071248	Q24324	Dsor1
FBpp0310815;FBpp0310814;FBpp0310813;FBpp0310812	C0HK92	CG45076	S533	FBpp0311359;FBpp0311229;FBpp0070042;FBpp0070041;FBpp0110433;FBpp0311360;FBpp0070043	P08181	CkIIalpha
FBpp0310815;FBpp0310814;FBpp0310813;FBpp0310812	C0HK92	CG45076	S95	FBpp0307598;FBpp0080003	Q9VK45	Tor
FBpp0310815;FBpp0310814;FBpp0310813;FBpp0310812	C0HK92	CG45076	S160	FBpp0307598;FBpp0080003	Q9VK45	Tor
FBpp0070575	C4NYP8	HIP	S80	FBpp0073513;FBpp0311372;FBpp0309354;FBpp0311373;FBpp0289609;FBpp0073515	P54367	CkIalpha
FBpp0070575	C4NYP8	HIP	S80	FBpp0085105;FBpp0085104;FBpp0085106;FBpp0306615	O76324	dbt
FBpp0070575	C4NYP8	HIP	S80	FBpp0311359;FBpp0311229;FBpp0070042;FBpp0070041;FBpp0110433;FBpp0311360;FBpp0070043	P08181	CkIIalpha
FBpp0070575	C4NYP8	HIP	S80	FBpp0307598;FBpp0080003	Q9VK45	Tor
FBpp0306552;FBpp0306553;FBpp0088734;FBpp0311242;FBpp0290554	D1YSG0	bt	S888	FBpp0073513;FBpp0311372;FBpp0309354;FBpp0311373;FBpp0289609;FBpp0073515	P54367	CkIalpha
FBpp0306552;FBpp0306553;FBpp0088734;FBpp0311242;FBpp0290554	D1YSG0	bt	S888	FBpp0085105;FBpp0085104;FBpp0085106;FBpp0306615	O76324	dbt
FBpp0306552;FBpp0306553;FBpp0088734;FBpp0311242;FBpp0290554	D1YSG0	bt	S1031	FBpp0073513;FBpp0311372;FBpp0309354;FBpp0311373;FBpp0289609;FBpp0073515	P54367	CkIalpha
FBpp0306552;FBpp0306553;FBpp0088734;FBpp0311242;FBpp0290554	D1YSG0	bt	S1031	FBpp0085105;FBpp0085104;FBpp0085106;FBpp0306615	O76324	dbt
FBpp0306552;FBpp0306553;FBpp0088734;FBpp0311242;FBpp0290554	D1YSG0	bt	S1032	FBpp0073513;FBpp0311372;FBpp0309354;FBpp0311373;FBpp0289609;FBpp0073515	P54367	CkIalpha
FBpp0306552;FBpp0306553;FBpp0088734;FBpp0311242;FBpp0290554	D1YSG0	bt	S1032	FBpp0085105;FBpp0085104;FBpp0085106;FBpp0306615	O76324	dbt
FBpp0306552;FBpp0306553;FBpp0088734;FBpp0311242;FBpp0290554	D1YSG0	bt	S1045	FBpp0073513;FBpp0311372;FBpp0309354;FBpp0311373;FBpp0289609;FBpp0073515	P54367	CkIalpha
FBpp0306552;FBpp0306553;FBpp0088734;FBpp0311242;FBpp0290554	D1YSG0	bt	S1045	FBpp0085105;FBpp0085104;FBpp0085106;FBpp0306615	O76324	dbt
FBpp0306552;FBpp0306553;FBpp0088734;FBpp0311242;FBpp0290554	D1YSG0	bt	S1416	FBpp0085145	P83101	gskt
FBpp0306552;FBpp0306553;FBpp0088734;FBpp0311242;FBpp0290554	D1YSG0	bt	S1416	FBpp0070453;FBpp0089161;FBpp0070452;FBpp0089160;FBpp0070454;FBpp0070451;FBpp0070450;FBpp0111741;FBpp0304139;FBpp0304141;FBpp0304140;FBpp0089159;FBpp0089158;FBpp0070449;FBpp0291395;FBpp0089162;FBpp0291178	P18431	sgg
FBpp0306552;FBpp0306553;FBpp0088734;FBpp0311242;FBpp0290554	D1YSG0	bt	S1416	FBpp0080111	O61443	p38b
FBpp0306552;FBpp0306553;FBpp0088734;FBpp0311242;FBpp0290554	D1YSG0	bt	S1416	FBpp0076471;FBpp0076472;FBpp0076473;FBpp0076474;FBpp0076475;FBpp0076476;FBpp0305425	Q8IQ91	nmo
FBpp0306552;FBpp0306553;FBpp0088734;FBpp0311242;FBpp0290554	D1YSG0	bt	S1416	FBpp0289799;FBpp0083965;FBpp0083966	O62618	p38a
FBpp0306552;FBpp0306553;FBpp0088734;FBpp0311242;FBpp0290554	D1YSG0	bt	T5156	FBpp0309113;FBpp0071248	Q24324	Dsor1
FBpp0306552;FBpp0306553;FBpp0088734;FBpp0311242;FBpp0290554	D1YSG0	bt	S888	FBpp0311359;FBpp0311229;FBpp0070042;FBpp0070041;FBpp0110433;FBpp0311360;FBpp0070043	P08181	CkIIalpha
FBpp0306552;FBpp0306553;FBpp0088734;FBpp0311242;FBpp0290554	D1YSG0	bt	S998	FBpp0311359;FBpp0311229;FBpp0070042;FBpp0070041;FBpp0110433;FBpp0311360;FBpp0070043	P08181	CkIIalpha
FBpp0306552;FBpp0306553;FBpp0088734;FBpp0311242;FBpp0290554	D1YSG0	bt	S1031	FBpp0311359;FBpp0311229;FBpp0070042;FBpp0070041;FBpp0110433;FBpp0311360;FBpp0070043	P08181	CkIIalpha
FBpp0306552;FBpp0306553;FBpp0088734;FBpp0311242;FBpp0290554	D1YSG0	bt	S1032	FBpp0311359;FBpp0311229;FBpp0070042;FBpp0070041;FBpp0110433;FBpp0311360;FBpp0070043	P08181	CkIIalpha
FBpp0306552;FBpp0306553;FBpp0088734;FBpp0311242;FBpp0290554	D1YSG0	bt	S1045	FBpp0307598;FBpp0080003	Q9VK45	Tor
FBpp0080969;FBpp0080971;FBpp0291173;FBpp0303287;FBpp0080970;FBpp0080975;FBpp0080974;FBpp0303288;FBpp0080973;FBpp0303289;FBpp0080972;FBpp0080976	D3DML7	sky	S409	FBpp0080111	O61443	p38b
FBpp0080969;FBpp0080971;FBpp0291173;FBpp0303287;FBpp0080970;FBpp0080975;FBpp0080974;FBpp0303288;FBpp0080973;FBpp0303289;FBpp0080972;FBpp0080976	D3DML7	sky	S409	FBpp0076471;FBpp0076472;FBpp0076473;FBpp0076474;FBpp0076475;FBpp0076476;FBpp0305425	Q8IQ91	nmo
FBpp0080969;FBpp0080971;FBpp0291173;FBpp0303287;FBpp0080970;FBpp0080975;FBpp0080974;FBpp0303288;FBpp0080973;FBpp0303289;FBpp0080972;FBpp0080976	D3DML7	sky	S409	FBpp0289799;FBpp0083965;FBpp0083966	O62618	p38a
FBpp0080969;FBpp0080971;FBpp0291173;FBpp0303287;FBpp0080970;FBpp0080975;FBpp0080974;FBpp0303288;FBpp0080973;FBpp0303289;FBpp0080972;FBpp0080976	D3DML7	sky	S409	FBpp0307598;FBpp0080003	Q9VK45	Tor
FBpp0291768;FBpp0291331;FBpp0291330;FBpp0306804;FBpp0077701	E1JHR0	drongo	S128	FBpp0085145	P83101	gskt
FBpp0291768;FBpp0291331;FBpp0291330;FBpp0306804;FBpp0077701	E1JHR0	drongo	S128	FBpp0070453;FBpp0089161;FBpp0070452;FBpp0089160;FBpp0070454;FBpp0070451;FBpp0070450;FBpp0111741;FBpp0304139;FBpp0304141;FBpp0304140;FBpp0089159;FBpp0089158;FBpp0070449;FBpp0291395;FBpp0089162;FBpp0291178	P18431	sgg
FBpp0291768;FBpp0291331;FBpp0291330;FBpp0306804;FBpp0077701	E1JHR0	drongo	S128	FBpp0080111	O61443	p38b
FBpp0291768;FBpp0291331;FBpp0291330;FBpp0306804;FBpp0077701	E1JHR0	drongo	S128	FBpp0076471;FBpp0076472;FBpp0076473;FBpp0076474;FBpp0076475;FBpp0076476;FBpp0305425	Q8IQ91	nmo
FBpp0291768;FBpp0291331;FBpp0291330;FBpp0306804;FBpp0077701	E1JHR0	drongo	S128	FBpp0289799;FBpp0083965;FBpp0083966	O62618	p38a
FBpp0291768;FBpp0291331;FBpp0291330;FBpp0306804;FBpp0077701	E1JHR0	drongo	S128	FBpp0307598;FBpp0080003	Q9VK45	Tor
FBpp0078680;FBpp0290755;FBpp0290754;FBpp0290753;FBpp0078675;FBpp0078674;FBpp0078677;FBpp0078676;FBpp0304686;FBpp0078679;FBpp0078678	E1JHT6	Rtnl1	S235	FBpp0073513;FBpp0311372;FBpp0309354;FBpp0311373;FBpp0289609;FBpp0073515	P54367	CkIalpha
FBpp0078680;FBpp0290755;FBpp0290754;FBpp0290753;FBpp0078675;FBpp0078674;FBpp0078677;FBpp0078676;FBpp0304686;FBpp0078679;FBpp0078678	E1JHT6	Rtnl1	S235	FBpp0085105;FBpp0085104;FBpp0085106;FBpp0306615	O76324	dbt
FBpp0078680;FBpp0290755;FBpp0290754;FBpp0290753;FBpp0078675;FBpp0078674;FBpp0078677;FBpp0078676;FBpp0304686;FBpp0078679;FBpp0078678	E1JHT6	Rtnl1	S263	FBpp0073513;FBpp0311372;FBpp0309354;FBpp0311373;FBpp0289609;FBpp0073515	P54367	CkIalpha
FBpp0078680;FBpp0290755;FBpp0290754;FBpp0290753;FBpp0078675;FBpp0078674;FBpp0078677;FBpp0078676;FBpp0304686;FBpp0078679;FBpp0078678	E1JHT6	Rtnl1	S263	FBpp0085105;FBpp0085104;FBpp0085106;FBpp0306615	O76324	dbt
FBpp0078680;FBpp0290755;FBpp0290754;FBpp0290753;FBpp0078675;FBpp0078674;FBpp0078677;FBpp0078676;FBpp0304686;FBpp0078679;FBpp0078678	E1JHT6	Rtnl1	S235	FBpp0085145	P83101	gskt
FBpp0078680;FBpp0290755;FBpp0290754;FBpp0290753;FBpp0078675;FBpp0078674;FBpp0078677;FBpp0078676;FBpp0304686;FBpp0078679;FBpp0078678	E1JHT6	Rtnl1	S235	FBpp0070453;FBpp0089161;FBpp0070452;FBpp0089160;FBpp0070454;FBpp0070451;FBpp0070450;FBpp0111741;FBpp0304139;FBpp0304141;FBpp0304140;FBpp0089159;FBpp0089158;FBpp0070449;FBpp0291395;FBpp0089162;FBpp0291178	P18431	sgg
FBpp0078680;FBpp0290755;FBpp0290754;FBpp0290753;FBpp0078675;FBpp0078674;FBpp0078677;FBpp0078676;FBpp0304686;FBpp0078679;FBpp0078678	E1JHT6	Rtnl1	S235	FBpp0080111	O61443	p38b
FBpp0078680;FBpp0290755;FBpp0290754;FBpp0290753;FBpp0078675;FBpp0078674;FBpp0078677;FBpp0078676;FBpp0304686;FBpp0078679;FBpp0078678	E1JHT6	Rtnl1	S235	FBpp0076471;FBpp0076472;FBpp0076473;FBpp0076474;FBpp0076475;FBpp0076476;FBpp0305425	Q8IQ91	nmo
FBpp0078680;FBpp0290755;FBpp0290754;FBpp0290753;FBpp0078675;FBpp0078674;FBpp0078677;FBpp0078676;FBpp0304686;FBpp0078679;FBpp0078678	E1JHT6	Rtnl1	S235	FBpp0289799;FBpp0083965;FBpp0083966	O62618	p38a
FBpp0078680;FBpp0290755;FBpp0290754;FBpp0290753;FBpp0078675;FBpp0078674;FBpp0078677;FBpp0078676;FBpp0304686;FBpp0078679;FBpp0078678	E1JHT6	Rtnl1	S263	FBpp0309113;FBpp0071248	Q24324	Dsor1
FBpp0078680;FBpp0290755;FBpp0290754;FBpp0290753;FBpp0078675;FBpp0078674;FBpp0078677;FBpp0078676;FBpp0304686;FBpp0078679;FBpp0078678	E1JHT6	Rtnl1	S235	FBpp0311359;FBpp0311229;FBpp0070042;FBpp0070041;FBpp0110433;FBpp0311360;FBpp0070043	P08181	CkIIalpha
FBpp0078680;FBpp0290755;FBpp0290754;FBpp0290753;FBpp0078675;FBpp0078674;FBpp0078677;FBpp0078676;FBpp0304686;FBpp0078679;FBpp0078678	E1JHT6	Rtnl1	S263	FBpp0311359;FBpp0311229;FBpp0070042;FBpp0070041;FBpp0110433;FBpp0311360;FBpp0070043	P08181	CkIIalpha
FBpp0078680;FBpp0290755;FBpp0290754;FBpp0290753;FBpp0078675;FBpp0078674;FBpp0078677;FBpp0078676;FBpp0304686;FBpp0078679;FBpp0078678	E1JHT6	Rtnl1	S235	FBpp0307598;FBpp0080003	Q9VK45	Tor
FBpp0078680;FBpp0290755;FBpp0290754;FBpp0290753;FBpp0078675;FBpp0078674;FBpp0078677;FBpp0078676;FBpp0304686;FBpp0078679;FBpp0078678	E1JHT6	Rtnl1	S388	FBpp0307598;FBpp0080003	Q9VK45	Tor
FBpp0310682;FBpp0081570;FBpp0310681;FBpp0310680;FBpp0289792;FBpp0289791;FBpp0312325;FBpp0308669	E1JIH3	Unc-115a	S175	FBpp0085145	P83101	gskt
FBpp0310682;FBpp0081570;FBpp0310681;FBpp0310680;FBpp0289792;FBpp0289791;FBpp0312325;FBpp0308669	E1JIH3	Unc-115a	S175	FBpp0070453;FBpp0089161;FBpp0070452;FBpp0089160;FBpp0070454;FBpp0070451;FBpp0070450;FBpp0111741;FBpp0304139;FBpp0304141;FBpp0304140;FBpp0089159;FBpp0089158;FBpp0070449;FBpp0291395;FBpp0089162;FBpp0291178	P18431	sgg
FBpp0310682;FBpp0081570;FBpp0310681;FBpp0310680;FBpp0289792;FBpp0289791;FBpp0312325;FBpp0308669	E1JIH3	Unc-115a	S182	FBpp0085145	P83101	gskt
FBpp0310682;FBpp0081570;FBpp0310681;FBpp0310680;FBpp0289792;FBpp0289791;FBpp0312325;FBpp0308669	E1JIH3	Unc-115a	S182	FBpp0070453;FBpp0089161;FBpp0070452;FBpp0089160;FBpp0070454;FBpp0070451;FBpp0070450;FBpp0111741;FBpp0304139;FBpp0304141;FBpp0304140;FBpp0089159;FBpp0089158;FBpp0070449;FBpp0291395;FBpp0089162;FBpp0291178	P18431	sgg
FBpp0310682;FBpp0081570;FBpp0310681;FBpp0310680;FBpp0289792;FBpp0289791;FBpp0312325;FBpp0308669	E1JIH3	Unc-115a	S175	FBpp0080111	O61443	p38b
FBpp0310682;FBpp0081570;FBpp0310681;FBpp0310680;FBpp0289792;FBpp0289791;FBpp0312325;FBpp0308669	E1JIH3	Unc-115a	S175	FBpp0076471;FBpp0076472;FBpp0076473;FBpp0076474;FBpp0076475;FBpp0076476;FBpp0305425	Q8IQ91	nmo
FBpp0310682;FBpp0081570;FBpp0310681;FBpp0310680;FBpp0289792;FBpp0289791;FBpp0312325;FBpp0308669	E1JIH3	Unc-115a	S175	FBpp0289799;FBpp0083965;FBpp0083966	O62618	p38a
FBpp0310682;FBpp0081570;FBpp0310681;FBpp0310680;FBpp0289792;FBpp0289791;FBpp0312325;FBpp0308669	E1JIH3	Unc-115a	S182	FBpp0080111	O61443	p38b
FBpp0310682;FBpp0081570;FBpp0310681;FBpp0310680;FBpp0289792;FBpp0289791;FBpp0312325;FBpp0308669	E1JIH3	Unc-115a	S182	FBpp0076471;FBpp0076472;FBpp0076473;FBpp0076474;FBpp0076475;FBpp0076476;FBpp0305425	Q8IQ91	nmo
FBpp0310682;FBpp0081570;FBpp0310681;FBpp0310680;FBpp0289792;FBpp0289791;FBpp0312325;FBpp0308669	E1JIH3	Unc-115a	S182	FBpp0289799;FBpp0083965;FBpp0083966	O62618	p38a
FBpp0310682;FBpp0081570;FBpp0310681;FBpp0310680;FBpp0289792;FBpp0289791;FBpp0312325;FBpp0308669	E1JIH3	Unc-115a	S717	FBpp0309113;FBpp0071248	Q24324	Dsor1
FBpp0310682;FBpp0081570;FBpp0310681;FBpp0310680;FBpp0289792;FBpp0289791;FBpp0312325;FBpp0308669	E1JIH3	Unc-115a	S728	FBpp0311359;FBpp0311229;FBpp0070042;FBpp0070041;FBpp0110433;FBpp0311360;FBpp0070043	P08181	CkIIalpha
FBpp0310682;FBpp0081570;FBpp0310681;FBpp0310680;FBpp0289792;FBpp0289791;FBpp0312325;FBpp0308669	E1JIH3	Unc-115a	S175	FBpp0307598;FBpp0080003	Q9VK45	Tor
FBpp0310682;FBpp0081570;FBpp0310681;FBpp0310680;FBpp0289792;FBpp0289791;FBpp0312325;FBpp0308669	E1JIH3	Unc-115a	S182	FBpp0307598;FBpp0080003	Q9VK45	Tor
FBpp0112307;FBpp0112308;FBpp0291397;FBpp0306626;FBpp0306627	E1JIT7	Efa6	S1130	FBpp0085145	P83101	gskt
FBpp0112307;FBpp0112308;FBpp0291397;FBpp0306626;FBpp0306627	E1JIT7	Efa6	S1130	FBpp0070453;FBpp0089161;FBpp0070452;FBpp0089160;FBpp0070454;FBpp0070451;FBpp0070450;FBpp0111741;FBpp0304139;FBpp0304141;FBpp0304140;FBpp0089159;FBpp0089158;FBpp0070449;FBpp0291395;FBpp0089162;FBpp0291178	P18431	sgg
FBpp0301968;FBpp0307670;FBpp0307671;FBpp0301969;FBpp0289693;FBpp0289692	E1JJE6	CG42492	T258	FBpp0085145	P83101	gskt
FBpp0301968;FBpp0307670;FBpp0307671;FBpp0301969;FBpp0289693;FBpp0289692	E1JJE6	CG42492	T258	FBpp0070453;FBpp0089161;FBpp0070452;FBpp0089160;FBpp0070454;FBpp0070451;FBpp0070450;FBpp0111741;FBpp0304139;FBpp0304141;FBpp0304140;FBpp0089159;FBpp0089158;FBpp0070449;FBpp0291395;FBpp0089162;FBpp0291178	P18431	sgg
FBpp0301968;FBpp0307670;FBpp0307671;FBpp0301969;FBpp0289693;FBpp0289692	E1JJE6	CG42492	T258	FBpp0080111	O61443	p38b
FBpp0301968;FBpp0307670;FBpp0307671;FBpp0301969;FBpp0289693;FBpp0289692	E1JJE6	CG42492	T258	FBpp0076471;FBpp0076472;FBpp0076473;FBpp0076474;FBpp0076475;FBpp0076476;FBpp0305425	Q8IQ91	nmo
FBpp0301968;FBpp0307670;FBpp0307671;FBpp0301969;FBpp0289693;FBpp0289692	E1JJE6	CG42492	T258	FBpp0289799;FBpp0083965;FBpp0083966	O62618	p38a
FBpp0301968;FBpp0307670;FBpp0307671;FBpp0301969;FBpp0289693;FBpp0289692	E1JJE6	CG42492	T258	FBpp0309113;FBpp0071248	Q24324	Dsor1
FBpp0301968;FBpp0307670;FBpp0307671;FBpp0301969;FBpp0289693;FBpp0289692	E1JJE6	CG42492	T258	FBpp0307598;FBpp0080003	Q9VK45	Tor
FBpp0074553;FBpp0291292	E1JJR3	pcm	S396	FBpp0073513;FBpp0311372;FBpp0309354;FBpp0311373;FBpp0289609;FBpp0073515	P54367	CkIalpha
FBpp0074553;FBpp0291292	E1JJR3	pcm	S396	FBpp0085105;FBpp0085104;FBpp0085106;FBpp0306615	O76324	dbt
FBpp0074553;FBpp0291292	E1JJR3	pcm	S396	FBpp0311359;FBpp0311229;FBpp0070042;FBpp0070041;FBpp0110433;FBpp0311360;FBpp0070043	P08181	CkIIalpha
FBpp0300538;FBpp0300537;FBpp0300539;FBpp0111740;FBpp0110333;FBpp0099784;FBpp0300540;FBpp0305869;FBpp0088916;FBpp0088913;FBpp0088912;FBpp0309128;FBpp0309127;FBpp0305870	E2QD98	sdt	S1472	FBpp0085145	P83101	gskt
FBpp0300538;FBpp0300537;FBpp0300539;FBpp0111740;FBpp0110333;FBpp0099784;FBpp0300540;FBpp0305869;FBpp0088916;FBpp0088913;FBpp0088912;FBpp0309128;FBpp0309127;FBpp0305870	E2QD98	sdt	S1472	FBpp0070453;FBpp0089161;FBpp0070452;FBpp0089160;FBpp0070454;FBpp0070451;FBpp0070450;FBpp0111741;FBpp0304139;FBpp0304141;FBpp0304140;FBpp0089159;FBpp0089158;FBpp0070449;FBpp0291395;FBpp0089162;FBpp0291178	P18431	sgg
FBpp0300538;FBpp0300537;FBpp0300539;FBpp0111740;FBpp0110333;FBpp0099784;FBpp0300540;FBpp0305869;FBpp0088916;FBpp0088913;FBpp0088912;FBpp0309128;FBpp0309127;FBpp0305870	E2QD98	sdt	S1472	FBpp0080111	O61443	p38b
FBpp0300538;FBpp0300537;FBpp0300539;FBpp0111740;FBpp0110333;FBpp0099784;FBpp0300540;FBpp0305869;FBpp0088916;FBpp0088913;FBpp0088912;FBpp0309128;FBpp0309127;FBpp0305870	E2QD98	sdt	S1472	FBpp0076471;FBpp0076472;FBpp0076473;FBpp0076474;FBpp0076475;FBpp0076476;FBpp0305425	Q8IQ91	nmo
FBpp0300538;FBpp0300537;FBpp0300539;FBpp0111740;FBpp0110333;FBpp0099784;FBpp0300540;FBpp0305869;FBpp0088916;FBpp0088913;FBpp0088912;FBpp0309128;FBpp0309127;FBpp0305870	E2QD98	sdt	S1472	FBpp0289799;FBpp0083965;FBpp0083966	O62618	p38a
FBpp0300538;FBpp0300537;FBpp0300539;FBpp0111740;FBpp0110333;FBpp0099784;FBpp0300540;FBpp0305869;FBpp0088916;FBpp0088913;FBpp0088912;FBpp0309128;FBpp0309127;FBpp0305870	E2QD98	sdt	S1302	FBpp0307598;FBpp0080003	Q9VK45	Tor
FBpp0300538;FBpp0300537;FBpp0300539;FBpp0111740;FBpp0110333;FBpp0099784;FBpp0300540;FBpp0305869;FBpp0088916;FBpp0088913;FBpp0088912;FBpp0309128;FBpp0309127;FBpp0305870	E2QD98	sdt	S1472	FBpp0307598;FBpp0080003	Q9VK45	Tor
FBpp0292447;FBpp0292448;FBpp0292449;FBpp0304677;FBpp0304676;FBpp0292445;FBpp0292446;FBpp0292450;FBpp0292451;FBpp0304679;FBpp0304678	M9MRJ4	Msp300	T10713	FBpp0073513;FBpp0311372;FBpp0309354;FBpp0311373;FBpp0289609;FBpp0073515	P54367	CkIalpha
FBpp0292447;FBpp0292448;FBpp0292449;FBpp0304677;FBpp0304676;FBpp0292445;FBpp0292446;FBpp0292450;FBpp0292451;FBpp0304679;FBpp0304678	M9MRJ4	Msp300	T10713	FBpp0085105;FBpp0085104;FBpp0085106;FBpp0306615	O76324	dbt
FBpp0292447;FBpp0292448;FBpp0292449;FBpp0304677;FBpp0304676;FBpp0292445;FBpp0292446;FBpp0292450;FBpp0292451;FBpp0304679;FBpp0304678	M9MRJ4	Msp300	S12976	FBpp0073513;FBpp0311372;FBpp0309354;FBpp0311373;FBpp0289609;FBpp0073515	P54367	CkIalpha
FBpp0292447;FBpp0292448;FBpp0292449;FBpp0304677;FBpp0304676;FBpp0292445;FBpp0292446;FBpp0292450;FBpp0292451;FBpp0304679;FBpp0304678	M9MRJ4	Msp300	S12976	FBpp0085105;FBpp0085104;FBpp0085106;FBpp0306615	O76324	dbt
FBpp0292447;FBpp0292448;FBpp0292449;FBpp0304677;FBpp0304676;FBpp0292445;FBpp0292446;FBpp0292450;FBpp0292451;FBpp0304679;FBpp0304678	M9MRJ4	Msp300	T10874	FBpp0085145	P83101	gskt
FBpp0292447;FBpp0292448;FBpp0292449;FBpp0304677;FBpp0304676;FBpp0292445;FBpp0292446;FBpp0292450;FBpp0292451;FBpp0304679;FBpp0304678	M9MRJ4	Msp300	T10874	FBpp0070453;FBpp0089161;FBpp0070452;FBpp0089160;FBpp0070454;FBpp0070451;FBpp0070450;FBpp0111741;FBpp0304139;FBpp0304141;FBpp0304140;FBpp0089159;FBpp0089158;FBpp0070449;FBpp0291395;FBpp0089162;FBpp0291178	P18431	sgg
FBpp0292447;FBpp0292448;FBpp0292449;FBpp0304677;FBpp0304676;FBpp0292445;FBpp0292446;FBpp0292450;FBpp0292451;FBpp0304679;FBpp0304678	M9MRJ4	Msp300	T10874	FBpp0080111	O61443	p38b
FBpp0292447;FBpp0292448;FBpp0292449;FBpp0304677;FBpp0304676;FBpp0292445;FBpp0292446;FBpp0292450;FBpp0292451;FBpp0304679;FBpp0304678	M9MRJ4	Msp300	T10874	FBpp0076471;FBpp0076472;FBpp0076473;FBpp0076474;FBpp0076475;FBpp0076476;FBpp0305425	Q8IQ91	nmo
FBpp0292447;FBpp0292448;FBpp0292449;FBpp0304677;FBpp0304676;FBpp0292445;FBpp0292446;FBpp0292450;FBpp0292451;FBpp0304679;FBpp0304678	M9MRJ4	Msp300	T10874	FBpp0289799;FBpp0083965;FBpp0083966	O62618	p38a
FBpp0292447;FBpp0292448;FBpp0292449;FBpp0304677;FBpp0304676;FBpp0292445;FBpp0292446;FBpp0292450;FBpp0292451;FBpp0304679;FBpp0304678	M9MRJ4	Msp300	T10713	FBpp0311359;FBpp0311229;FBpp0070042;FBpp0070041;FBpp0110433;FBpp0311360;FBpp0070043	P08181	CkIIalpha
FBpp0292447;FBpp0292448;FBpp0292449;FBpp0304677;FBpp0304676;FBpp0292445;FBpp0292446;FBpp0292450;FBpp0292451;FBpp0304679;FBpp0304678	M9MRJ4	Msp300	T10874	FBpp0307598;FBpp0080003	Q9VK45	Tor
FBpp0298312;FBpp0298311;FBpp0298310;FBpp0298313	M9MRV7	CG43367	S1328	FBpp0085145	P83101	gskt
FBpp0298312;FBpp0298311;FBpp0298310;FBpp0298313	M9MRV7	CG43367	S1328	FBpp0070453;FBpp0089161;FBpp0070452;FBpp0089160;FBpp0070454;FBpp0070451;FBpp0070450;FBpp0111741;FBpp0304139;FBpp0304141;FBpp0304140;FBpp0089159;FBpp0089158;FBpp0070449;FBpp0291395;FBpp0089162;FBpp0291178	P18431	sgg
FBpp0298312;FBpp0298311;FBpp0298310;FBpp0298313	M9MRV7	CG43367	S1328	FBpp0307598;FBpp0080003	Q9VK45	Tor
FBpp0292238;FBpp0292239;FBpp0310630;FBpp0292240;FBpp0306185;FBpp0306186;FBpp0306187;FBpp0292234;FBpp0310629;FBpp0310628;FBpp0292236;FBpp0292237;FBpp0292230;FBpp0292241;FBpp0292242;FBpp0292231;FBpp0292243;FBpp0292232;FBpp0292244;FBpp0292233	M9MRX4	Ank2	S1519	FBpp0073513;FBpp0311372;FBpp0309354;FBpp0311373;FBpp0289609;FBpp0073515	P54367	CkIalpha
FBpp0292238;FBpp0292239;FBpp0310630;FBpp0292240;FBpp0306185;FBpp0306186;FBpp0306187;FBpp0292234;FBpp0310629;FBpp0310628;FBpp0292236;FBpp0292237;FBpp0292230;FBpp0292241;FBpp0292242;FBpp0292231;FBpp0292243;FBpp0292232;FBpp0292244;FBpp0292233	M9MRX4	Ank2	S1519	FBpp0085105;FBpp0085104;FBpp0085106;FBpp0306615	O76324	dbt
FBpp0292238;FBpp0292239;FBpp0310630;FBpp0292240;FBpp0306185;FBpp0306186;FBpp0306187;FBpp0292234;FBpp0310629;FBpp0310628;FBpp0292236;FBpp0292237;FBpp0292230;FBpp0292241;FBpp0292242;FBpp0292231;FBpp0292243;FBpp0292232;FBpp0292244;FBpp0292233	M9MRX4	Ank2	S1552	FBpp0073513;FBpp0311372;FBpp0309354;FBpp0311373;FBpp0289609;FBpp0073515	P54367	CkIalpha
FBpp0292238;FBpp0292239;FBpp0310630;FBpp0292240;FBpp0306185;FBpp0306186;FBpp0306187;FBpp0292234;FBpp0310629;FBpp0310628;FBpp0292236;FBpp0292237;FBpp0292230;FBpp0292241;FBpp0292242;FBpp0292231;FBpp0292243;FBpp0292232;FBpp0292244;FBpp0292233	M9MRX4	Ank2	S1552	FBpp0085105;FBpp0085104;FBpp0085106;FBpp0306615	O76324	dbt
FBpp0292238;FBpp0292239;FBpp0310630;FBpp0292240;FBpp0306185;FBpp0306186;FBpp0306187;FBpp0292234;FBpp0310629;FBpp0310628;FBpp0292236;FBpp0292237;FBpp0292230;FBpp0292241;FBpp0292242;FBpp0292231;FBpp0292243;FBpp0292232;FBpp0292244;FBpp0292233	M9MRX4	Ank2	S1554	FBpp0073513;FBpp0311372;FBpp0309354;FBpp0311373;FBpp0289609;FBpp0073515	P54367	CkIalpha
FBpp0292238;FBpp0292239;FBpp0310630;FBpp0292240;FBpp0306185;FBpp0306186;FBpp0306187;FBpp0292234;FBpp0310629;FBpp0310628;FBpp0292236;FBpp0292237;FBpp0292230;FBpp0292241;FBpp0292242;FBpp0292231;FBpp0292243;FBpp0292232;FBpp0292244;FBpp0292233	M9MRX4	Ank2	S1554	FBpp0085105;FBpp0085104;FBpp0085106;FBpp0306615	O76324	dbt
FBpp0292238;FBpp0292239;FBpp0310630;FBpp0292240;FBpp0306185;FBpp0306186;FBpp0306187;FBpp0292234;FBpp0310629;FBpp0310628;FBpp0292236;FBpp0292237;FBpp0292230;FBpp0292241;FBpp0292242;FBpp0292231;FBpp0292243;FBpp0292232;FBpp0292244;FBpp0292233	M9MRX4	Ank2	S2986	FBpp0073513;FBpp0311372;FBpp0309354;FBpp0311373;FBpp0289609;FBpp0073515	P54367	CkIalpha
FBpp0292238;FBpp0292239;FBpp0310630;FBpp0292240;FBpp0306185;FBpp0306186;FBpp0306187;FBpp0292234;FBpp0310629;FBpp0310628;FBpp0292236;FBpp0292237;FBpp0292230;FBpp0292241;FBpp0292242;FBpp0292231;FBpp0292243;FBpp0292232;FBpp0292244;FBpp0292233	M9MRX4	Ank2	S2986	FBpp0085105;FBpp0085104;FBpp0085106;FBpp0306615	O76324	dbt
FBpp0292238;FBpp0292239;FBpp0310630;FBpp0292240;FBpp0306185;FBpp0306186;FBpp0306187;FBpp0292234;FBpp0310629;FBpp0310628;FBpp0292236;FBpp0292237;FBpp0292230;FBpp0292241;FBpp0292242;FBpp0292231;FBpp0292243;FBpp0292232;FBpp0292244;FBpp0292233	M9MRX4	Ank2	S5812	FBpp0073513;FBpp0311372;FBpp0309354;FBpp0311373;FBpp0289609;FBpp0073515	P54367	CkIalpha
FBpp0292238;FBpp0292239;FBpp0310630;FBpp0292240;FBpp0306185;FBpp0306186;FBpp0306187;FBpp0292234;FBpp0310629;FBpp0310628;FBpp0292236;FBpp0292237;FBpp0292230;FBpp0292241;FBpp0292242;FBpp0292231;FBpp0292243;FBpp0292232;FBpp0292244;FBpp0292233	M9MRX4	Ank2	S5812	FBpp0085105;FBpp0085104;FBpp0085106;FBpp0306615	O76324	dbt
FBpp0292238;FBpp0292239;FBpp0310630;FBpp0292240;FBpp0306185;FBpp0306186;FBpp0306187;FBpp0292234;FBpp0310629;FBpp0310628;FBpp0292236;FBpp0292237;FBpp0292230;FBpp0292241;FBpp0292242;FBpp0292231;FBpp0292243;FBpp0292232;FBpp0292244;FBpp0292233	M9MRX4	Ank2	S12129	FBpp0073513;FBpp0311372;FBpp0309354;FBpp0311373;FBpp0289609;FBpp0073515	P54367	CkIalpha
FBpp0292238;FBpp0292239;FBpp0310630;FBpp0292240;FBpp0306185;FBpp0306186;FBpp0306187;FBpp0292234;FBpp0310629;FBpp0310628;FBpp0292236;FBpp0292237;FBpp0292230;FBpp0292241;FBpp0292242;FBpp0292231;FBpp0292243;FBpp0292232;FBpp0292244;FBpp0292233	M9MRX4	Ank2	S12129	FBpp0085105;FBpp0085104;FBpp0085106;FBpp0306615	O76324	dbt
FBpp0292238;FBpp0292239;FBpp0310630;FBpp0292240;FBpp0306185;FBpp0306186;FBpp0306187;FBpp0292234;FBpp0310629;FBpp0310628;FBpp0292236;FBpp0292237;FBpp0292230;FBpp0292241;FBpp0292242;FBpp0292231;FBpp0292243;FBpp0292232;FBpp0292244;FBpp0292233	M9MRX4	Ank2	S13400	FBpp0073513;FBpp0311372;FBpp0309354;FBpp0311373;FBpp0289609;FBpp0073515	P54367	CkIalpha
FBpp0292238;FBpp0292239;FBpp0310630;FBpp0292240;FBpp0306185;FBpp0306186;FBpp0306187;FBpp0292234;FBpp0310629;FBpp0310628;FBpp0292236;FBpp0292237;FBpp0292230;FBpp0292241;FBpp0292242;FBpp0292231;FBpp0292243;FBpp0292232;FBpp0292244;FBpp0292233	M9MRX4	Ank2	S13400	FBpp0085105;FBpp0085104;FBpp0085106;FBpp0306615	O76324	dbt
FBpp0292238;FBpp0292239;FBpp0310630;FBpp0292240;FBpp0306185;FBpp0306186;FBpp0306187;FBpp0292234;FBpp0310629;FBpp0310628;FBpp0292236;FBpp0292237;FBpp0292230;FBpp0292241;FBpp0292242;FBpp0292231;FBpp0292243;FBpp0292232;FBpp0292244;FBpp0292233	M9MRX4	Ank2	S3223	FBpp0085145	P83101	gskt
FBpp0292238;FBpp0292239;FBpp0310630;FBpp0292240;FBpp0306185;FBpp0306186;FBpp0306187;FBpp0292234;FBpp0310629;FBpp0310628;FBpp0292236;FBpp0292237;FBpp0292230;FBpp0292241;FBpp0292242;FBpp0292231;FBpp0292243;FBpp0292232;FBpp0292244;FBpp0292233	M9MRX4	Ank2	S3223	FBpp0070453;FBpp0089161;FBpp0070452;FBpp0089160;FBpp0070454;FBpp0070451;FBpp0070450;FBpp0111741;FBpp0304139;FBpp0304141;FBpp0304140;FBpp0089159;FBpp0089158;FBpp0070449;FBpp0291395;FBpp0089162;FBpp0291178	P18431	sgg
FBpp0292238;FBpp0292239;FBpp0310630;FBpp0292240;FBpp0306185;FBpp0306186;FBpp0306187;FBpp0292234;FBpp0310629;FBpp0310628;FBpp0292236;FBpp0292237;FBpp0292230;FBpp0292241;FBpp0292242;FBpp0292231;FBpp0292243;FBpp0292232;FBpp0292244;FBpp0292233	M9MRX4	Ank2	T3225	FBpp0085145	P83101	gskt
FBpp0292238;FBpp0292239;FBpp0310630;FBpp0292240;FBpp0306185;FBpp0306186;FBpp0306187;FBpp0292234;FBpp0310629;FBpp0310628;FBpp0292236;FBpp0292237;FBpp0292230;FBpp0292241;FBpp0292242;FBpp0292231;FBpp0292243;FBpp0292232;FBpp0292244;FBpp0292233	M9MRX4	Ank2	T3225	FBpp0070453;FBpp0089161;FBpp0070452;FBpp0089160;FBpp0070454;FBpp0070451;FBpp0070450;FBpp0111741;FBpp0304139;FBpp0304141;FBpp0304140;FBpp0089159;FBpp0089158;FBpp0070449;FBpp0291395;FBpp0089162;FBpp0291178	P18431	sgg
FBpp0292238;FBpp0292239;FBpp0310630;FBpp0292240;FBpp0306185;FBpp0306186;FBpp0306187;FBpp0292234;FBpp0310629;FBpp0310628;FBpp0292236;FBpp0292237;FBpp0292230;FBpp0292241;FBpp0292242;FBpp0292231;FBpp0292243;FBpp0292232;FBpp0292244;FBpp0292233	M9MRX4	Ank2	S5812	FBpp0085145	P83101	gskt
FBpp0292238;FBpp0292239;FBpp0310630;FBpp0292240;FBpp0306185;FBpp0306186;FBpp0306187;FBpp0292234;FBpp0310629;FBpp0310628;FBpp0292236;FBpp0292237;FBpp0292230;FBpp0292241;FBpp0292242;FBpp0292231;FBpp0292243;FBpp0292232;FBpp0292244;FBpp0292233	M9MRX4	Ank2	S5812	FBpp0070453;FBpp0089161;FBpp0070452;FBpp0089160;FBpp0070454;FBpp0070451;FBpp0070450;FBpp0111741;FBpp0304139;FBpp0304141;FBpp0304140;FBpp0089159;FBpp0089158;FBpp0070449;FBpp0291395;FBpp0089162;FBpp0291178	P18431	sgg
FBpp0292238;FBpp0292239;FBpp0310630;FBpp0292240;FBpp0306185;FBpp0306186;FBpp0306187;FBpp0292234;FBpp0310629;FBpp0310628;FBpp0292236;FBpp0292237;FBpp0292230;FBpp0292241;FBpp0292242;FBpp0292231;FBpp0292243;FBpp0292232;FBpp0292244;FBpp0292233	M9MRX4	Ank2	S11562	FBpp0085145	P83101	gskt
FBpp0292238;FBpp0292239;FBpp0310630;FBpp0292240;FBpp0306185;FBpp0306186;FBpp0306187;FBpp0292234;FBpp0310629;FBpp0310628;FBpp0292236;FBpp0292237;FBpp0292230;FBpp0292241;FBpp0292242;FBpp0292231;FBpp0292243;FBpp0292232;FBpp0292244;FBpp0292233	M9MRX4	Ank2	S11562	FBpp0070453;FBpp0089161;FBpp0070452;FBpp0089160;FBpp0070454;FBpp0070451;FBpp0070450;FBpp0111741;FBpp0304139;FBpp0304141;FBpp0304140;FBpp0089159;FBpp0089158;FBpp0070449;FBpp0291395;FBpp0089162;FBpp0291178	P18431	sgg
FBpp0292238;FBpp0292239;FBpp0310630;FBpp0292240;FBpp0306185;FBpp0306186;FBpp0306187;FBpp0292234;FBpp0310629;FBpp0310628;FBpp0292236;FBpp0292237;FBpp0292230;FBpp0292241;FBpp0292242;FBpp0292231;FBpp0292243;FBpp0292232;FBpp0292244;FBpp0292233	M9MRX4	Ank2	T3225	FBpp0080111	O61443	p38b
FBpp0292238;FBpp0292239;FBpp0310630;FBpp0292240;FBpp0306185;FBpp0306186;FBpp0306187;FBpp0292234;FBpp0310629;FBpp0310628;FBpp0292236;FBpp0292237;FBpp0292230;FBpp0292241;FBpp0292242;FBpp0292231;FBpp0292243;FBpp0292232;FBpp0292244;FBpp0292233	M9MRX4	Ank2	T3225	FBpp0076471;FBpp0076472;FBpp0076473;FBpp0076474;FBpp0076475;FBpp0076476;FBpp0305425	Q8IQ91	nmo
FBpp0292238;FBpp0292239;FBpp0310630;FBpp0292240;FBpp0306185;FBpp0306186;FBpp0306187;FBpp0292234;FBpp0310629;FBpp0310628;FBpp0292236;FBpp0292237;FBpp0292230;FBpp0292241;FBpp0292242;FBpp0292231;FBpp0292243;FBpp0292232;FBpp0292244;FBpp0292233	M9MRX4	Ank2	T3225	FBpp0289799;FBpp0083965;FBpp0083966	O62618	p38a
FBpp0292238;FBpp0292239;FBpp0310630;FBpp0292240;FBpp0306185;FBpp0306186;FBpp0306187;FBpp0292234;FBpp0310629;FBpp0310628;FBpp0292236;FBpp0292237;FBpp0292230;FBpp0292241;FBpp0292242;FBpp0292231;FBpp0292243;FBpp0292232;FBpp0292244;FBpp0292233	M9MRX4	Ank2	S5812	FBpp0080111	O61443	p38b
FBpp0292238;FBpp0292239;FBpp0310630;FBpp0292240;FBpp0306185;FBpp0306186;FBpp0306187;FBpp0292234;FBpp0310629;FBpp0310628;FBpp0292236;FBpp0292237;FBpp0292230;FBpp0292241;FBpp0292242;FBpp0292231;FBpp0292243;FBpp0292232;FBpp0292244;FBpp0292233	M9MRX4	Ank2	S5812	FBpp0076471;FBpp0076472;FBpp0076473;FBpp0076474;FBpp0076475;FBpp0076476;FBpp0305425	Q8IQ91	nmo
FBpp0292238;FBpp0292239;FBpp0310630;FBpp0292240;FBpp0306185;FBpp0306186;FBpp0306187;FBpp0292234;FBpp0310629;FBpp0310628;FBpp0292236;FBpp0292237;FBpp0292230;FBpp0292241;FBpp0292242;FBpp0292231;FBpp0292243;FBpp0292232;FBpp0292244;FBpp0292233	M9MRX4	Ank2	S5812	FBpp0289799;FBpp0083965;FBpp0083966	O62618	p38a
FBpp0292238;FBpp0292239;FBpp0310630;FBpp0292240;FBpp0306185;FBpp0306186;FBpp0306187;FBpp0292234;FBpp0310629;FBpp0310628;FBpp0292236;FBpp0292237;FBpp0292230;FBpp0292241;FBpp0292242;FBpp0292231;FBpp0292243;FBpp0292232;FBpp0292244;FBpp0292233	M9MRX4	Ank2	S11562	FBpp0080111	O61443	p38b
FBpp0292238;FBpp0292239;FBpp0310630;FBpp0292240;FBpp0306185;FBpp0306186;FBpp0306187;FBpp0292234;FBpp0310629;FBpp0310628;FBpp0292236;FBpp0292237;FBpp0292230;FBpp0292241;FBpp0292242;FBpp0292231;FBpp0292243;FBpp0292232;FBpp0292244;FBpp0292233	M9MRX4	Ank2	S11562	FBpp0076471;FBpp0076472;FBpp0076473;FBpp0076474;FBpp0076475;FBpp0076476;FBpp0305425	Q8IQ91	nmo
FBpp0292238;FBpp0292239;FBpp0310630;FBpp0292240;FBpp0306185;FBpp0306186;FBpp0306187;FBpp0292234;FBpp0310629;FBpp0310628;FBpp0292236;FBpp0292237;FBpp0292230;FBpp0292241;FBpp0292242;FBpp0292231;FBpp0292243;FBpp0292232;FBpp0292244;FBpp0292233	M9MRX4	Ank2	S11562	FBpp0289799;FBpp0083965;FBpp0083966	O62618	p38a
FBpp0292238;FBpp0292239;FBpp0310630;FBpp0292240;FBpp0306185;FBpp0306186;FBpp0306187;FBpp0292234;FBpp0310629;FBpp0310628;FBpp0292236;FBpp0292237;FBpp0292230;FBpp0292241;FBpp0292242;FBpp0292231;FBpp0292243;FBpp0292232;FBpp0292244;FBpp0292233	M9MRX4	Ank2	S1519	FBpp0311359;FBpp0311229;FBpp0070042;FBpp0070041;FBpp0110433;FBpp0311360;FBpp0070043	P08181	CkIIalpha
FBpp0292238;FBpp0292239;FBpp0310630;FBpp0292240;FBpp0306185;FBpp0306186;FBpp0306187;FBpp0292234;FBpp0310629;FBpp0310628;FBpp0292236;FBpp0292237;FBpp0292230;FBpp0292241;FBpp0292242;FBpp0292231;FBpp0292243;FBpp0292232;FBpp0292244;FBpp0292233	M9MRX4	Ank2	S1552	FBpp0311359;FBpp0311229;FBpp0070042;FBpp0070041;FBpp0110433;FBpp0311360;FBpp0070043	P08181	CkIIalpha
FBpp0292238;FBpp0292239;FBpp0310630;FBpp0292240;FBpp0306185;FBpp0306186;FBpp0306187;FBpp0292234;FBpp0310629;FBpp0310628;FBpp0292236;FBpp0292237;FBpp0292230;FBpp0292241;FBpp0292242;FBpp0292231;FBpp0292243;FBpp0292232;FBpp0292244;FBpp0292233	M9MRX4	Ank2	S1554	FBpp0311359;FBpp0311229;FBpp0070042;FBpp0070041;FBpp0110433;FBpp0311360;FBpp0070043	P08181	CkIIalpha
FBpp0292238;FBpp0292239;FBpp0310630;FBpp0292240;FBpp0306185;FBpp0306186;FBpp0306187;FBpp0292234;FBpp0310629;FBpp0310628;FBpp0292236;FBpp0292237;FBpp0292230;FBpp0292241;FBpp0292242;FBpp0292231;FBpp0292243;FBpp0292232;FBpp0292244;FBpp0292233	M9MRX4	Ank2	S2986	FBpp0311359;FBpp0311229;FBpp0070042;FBpp0070041;FBpp0110433;FBpp0311360;FBpp0070043	P08181	CkIIalpha
FBpp0292238;FBpp0292239;FBpp0310630;FBpp0292240;FBpp0306185;FBpp0306186;FBpp0306187;FBpp0292234;FBpp0310629;FBpp0310628;FBpp0292236;FBpp0292237;FBpp0292230;FBpp0292241;FBpp0292242;FBpp0292231;FBpp0292243;FBpp0292232;FBpp0292244;FBpp0292233	M9MRX4	Ank2	S5812	FBpp0311359;FBpp0311229;FBpp0070042;FBpp0070041;FBpp0110433;FBpp0311360;FBpp0070043	P08181	CkIIalpha
FBpp0292238;FBpp0292239;FBpp0310630;FBpp0292240;FBpp0306185;FBpp0306186;FBpp0306187;FBpp0292234;FBpp0310629;FBpp0310628;FBpp0292236;FBpp0292237;FBpp0292230;FBpp0292241;FBpp0292242;FBpp0292231;FBpp0292243;FBpp0292232;FBpp0292244;FBpp0292233	M9MRX4	Ank2	S12129	FBpp0311359;FBpp0311229;FBpp0070042;FBpp0070041;FBpp0110433;FBpp0311360;FBpp0070043	P08181	CkIIalpha
FBpp0292238;FBpp0292239;FBpp0310630;FBpp0292240;FBpp0306185;FBpp0306186;FBpp0306187;FBpp0292234;FBpp0310629;FBpp0310628;FBpp0292236;FBpp0292237;FBpp0292230;FBpp0292241;FBpp0292242;FBpp0292231;FBpp0292243;FBpp0292232;FBpp0292244;FBpp0292233	M9MRX4	Ank2	S13400	FBpp0311359;FBpp0311229;FBpp0070042;FBpp0070041;FBpp0110433;FBpp0311360;FBpp0070043	P08181	CkIIalpha
FBpp0292238;FBpp0292239;FBpp0310630;FBpp0292240;FBpp0306185;FBpp0306186;FBpp0306187;FBpp0292234;FBpp0310629;FBpp0310628;FBpp0292236;FBpp0292237;FBpp0292230;FBpp0292241;FBpp0292242;FBpp0292231;FBpp0292243;FBpp0292232;FBpp0292244;FBpp0292233	M9MRX4	Ank2	T3225	FBpp0307598;FBpp0080003	Q9VK45	Tor
FBpp0292238;FBpp0292239;FBpp0310630;FBpp0292240;FBpp0306185;FBpp0306186;FBpp0306187;FBpp0292234;FBpp0310629;FBpp0310628;FBpp0292236;FBpp0292237;FBpp0292230;FBpp0292241;FBpp0292242;FBpp0292231;FBpp0292243;FBpp0292232;FBpp0292244;FBpp0292233	M9MRX4	Ank2	S5812	FBpp0307598;FBpp0080003	Q9VK45	Tor
FBpp0292238;FBpp0292239;FBpp0310630;FBpp0292240;FBpp0306185;FBpp0306186;FBpp0306187;FBpp0292234;FBpp0310629;FBpp0310628;FBpp0292236;FBpp0292237;FBpp0292230;FBpp0292241;FBpp0292242;FBpp0292231;FBpp0292243;FBpp0292232;FBpp0292244;FBpp0292233	M9MRX4	Ank2	S11562	FBpp0307598;FBpp0080003	Q9VK45	Tor
FBpp0305300;FBpp0290491;FBpp0305299;FBpp0081031;FBpp0081032;FBpp0297159	M9ND00	Dap160	S176	FBpp0073513;FBpp0311372;FBpp0309354;FBpp0311373;FBpp0289609;FBpp0073515	P54367	CkIalpha
FBpp0305300;FBpp0290491;FBpp0305299;FBpp0081031;FBpp0081032;FBpp0297159	M9ND00	Dap160	S176	FBpp0085105;FBpp0085104;FBpp0085106;FBpp0306615	O76324	dbt
FBpp0305300;FBpp0290491;FBpp0305299;FBpp0081031;FBpp0081032;FBpp0297159	M9ND00	Dap160	S293	FBpp0085145	P83101	gskt
FBpp0305300;FBpp0290491;FBpp0305299;FBpp0081031;FBpp0081032;FBpp0297159	M9ND00	Dap160	S293	FBpp0070453;FBpp0089161;FBpp0070452;FBpp0089160;FBpp0070454;FBpp0070451;FBpp0070450;FBpp0111741;FBpp0304139;FBpp0304141;FBpp0304140;FBpp0089159;FBpp0089158;FBpp0070449;FBpp0291395;FBpp0089162;FBpp0291178	P18431	sgg
FBpp0311304;FBpp0075103;FBpp0075100;FBpp0297082;FBpp0297083;FBpp0305786;FBpp0305785	M9NFH8	CG9674	T523	FBpp0085145	P83101	gskt
FBpp0311304;FBpp0075103;FBpp0075100;FBpp0297082;FBpp0297083;FBpp0305786;FBpp0305785	M9NFH8	CG9674	T523	FBpp0070453;FBpp0089161;FBpp0070452;FBpp0089160;FBpp0070454;FBpp0070451;FBpp0070450;FBpp0111741;FBpp0304139;FBpp0304141;FBpp0304140;FBpp0089159;FBpp0089158;FBpp0070449;FBpp0291395;FBpp0089162;FBpp0291178	P18431	sgg
FBpp0311304;FBpp0075103;FBpp0075100;FBpp0297082;FBpp0297083;FBpp0305786;FBpp0305785	M9NFH8	CG9674	T523	FBpp0080111	O61443	p38b
FBpp0311304;FBpp0075103;FBpp0075100;FBpp0297082;FBpp0297083;FBpp0305786;FBpp0305785	M9NFH8	CG9674	T523	FBpp0076471;FBpp0076472;FBpp0076473;FBpp0076474;FBpp0076475;FBpp0076476;FBpp0305425	Q8IQ91	nmo
FBpp0311304;FBpp0075103;FBpp0075100;FBpp0297082;FBpp0297083;FBpp0305786;FBpp0305785	M9NFH8	CG9674	T523	FBpp0289799;FBpp0083965;FBpp0083966	O62618	p38a
FBpp0311304;FBpp0075103;FBpp0075100;FBpp0297082;FBpp0297083;FBpp0305786;FBpp0305785	M9NFH8	CG9674	T523	FBpp0309113;FBpp0071248	Q24324	Dsor1
FBpp0311304;FBpp0075103;FBpp0075100;FBpp0297082;FBpp0297083;FBpp0305786;FBpp0305785	M9NFH8	CG9674	T523	FBpp0307598;FBpp0080003	Q9VK45	Tor
FBpp0293349;FBpp0305324;FBpp0305323;FBpp0309526;FBpp0293350;FBpp0293351;FBpp0305322;FBpp0293347;FBpp0293348;FBpp0293352;FBpp0293353;FBpp0293354;FBpp0293355	M9NFP8	CG43078	T1564	FBpp0080111	O61443	p38b
FBpp0293349;FBpp0305324;FBpp0305323;FBpp0309526;FBpp0293350;FBpp0293351;FBpp0305322;FBpp0293347;FBpp0293348;FBpp0293352;FBpp0293353;FBpp0293354;FBpp0293355	M9NFP8	CG43078	T1564	FBpp0076471;FBpp0076472;FBpp0076473;FBpp0076474;FBpp0076475;FBpp0076476;FBpp0305425	Q8IQ91	nmo
FBpp0293349;FBpp0305324;FBpp0305323;FBpp0309526;FBpp0293350;FBpp0293351;FBpp0305322;FBpp0293347;FBpp0293348;FBpp0293352;FBpp0293353;FBpp0293354;FBpp0293355	M9NFP8	CG43078	T1564	FBpp0289799;FBpp0083965;FBpp0083966	O62618	p38a
FBpp0293349;FBpp0305324;FBpp0305323;FBpp0309526;FBpp0293350;FBpp0293351;FBpp0305322;FBpp0293347;FBpp0293348;FBpp0293352;FBpp0293353;FBpp0293354;FBpp0293355	M9NFP8	CG43078	T1564	FBpp0307598;FBpp0080003	Q9VK45	Tor
FBpp0304429;FBpp0304430;FBpp0304424;FBpp0304428;FBpp0304427;FBpp0304426;FBpp0304425	M9PBJ1	zormin	S1804	FBpp0073513;FBpp0311372;FBpp0309354;FBpp0311373;FBpp0289609;FBpp0073515	P54367	CkIalpha
FBpp0304429;FBpp0304430;FBpp0304424;FBpp0304428;FBpp0304427;FBpp0304426;FBpp0304425	M9PBJ1	zormin	S1804	FBpp0085105;FBpp0085104;FBpp0085106;FBpp0306615	O76324	dbt
FBpp0304429;FBpp0304430;FBpp0304424;FBpp0304428;FBpp0304427;FBpp0304426;FBpp0304425	M9PBJ1	zormin	S1913	FBpp0073513;FBpp0311372;FBpp0309354;FBpp0311373;FBpp0289609;FBpp0073515	P54367	CkIalpha
FBpp0304429;FBpp0304430;FBpp0304424;FBpp0304428;FBpp0304427;FBpp0304426;FBpp0304425	M9PBJ1	zormin	S1913	FBpp0085105;FBpp0085104;FBpp0085106;FBpp0306615	O76324	dbt
FBpp0304429;FBpp0304430;FBpp0304424;FBpp0304428;FBpp0304427;FBpp0304426;FBpp0304425	M9PBJ1	zormin	S1914	FBpp0073513;FBpp0311372;FBpp0309354;FBpp0311373;FBpp0289609;FBpp0073515	P54367	CkIalpha
FBpp0304429;FBpp0304430;FBpp0304424;FBpp0304428;FBpp0304427;FBpp0304426;FBpp0304425	M9PBJ1	zormin	S1914	FBpp0085105;FBpp0085104;FBpp0085106;FBpp0306615	O76324	dbt
FBpp0304429;FBpp0304430;FBpp0304424;FBpp0304428;FBpp0304427;FBpp0304426;FBpp0304425	M9PBJ1	zormin	S2649	FBpp0085145	P83101	gskt
FBpp0304429;FBpp0304430;FBpp0304424;FBpp0304428;FBpp0304427;FBpp0304426;FBpp0304425	M9PBJ1	zormin	S2649	FBpp0070453;FBpp0089161;FBpp0070452;FBpp0089160;FBpp0070454;FBpp0070451;FBpp0070450;FBpp0111741;FBpp0304139;FBpp0304141;FBpp0304140;FBpp0089159;FBpp0089158;FBpp0070449;FBpp0291395;FBpp0089162;FBpp0291178	P18431	sgg
FBpp0304429;FBpp0304430;FBpp0304424;FBpp0304428;FBpp0304427;FBpp0304426;FBpp0304425	M9PBJ1	zormin	T2691	FBpp0085145	P83101	gskt
FBpp0304429;FBpp0304430;FBpp0304424;FBpp0304428;FBpp0304427;FBpp0304426;FBpp0304425	M9PBJ1	zormin	T2691	FBpp0070453;FBpp0089161;FBpp0070452;FBpp0089160;FBpp0070454;FBpp0070451;FBpp0070450;FBpp0111741;FBpp0304139;FBpp0304141;FBpp0304140;FBpp0089159;FBpp0089158;FBpp0070449;FBpp0291395;FBpp0089162;FBpp0291178	P18431	sgg
FBpp0304429;FBpp0304430;FBpp0304424;FBpp0304428;FBpp0304427;FBpp0304426;FBpp0304425	M9PBJ1	zormin	S3379	FBpp0085145	P83101	gskt
FBpp0304429;FBpp0304430;FBpp0304424;FBpp0304428;FBpp0304427;FBpp0304426;FBpp0304425	M9PBJ1	zormin	S3379	FBpp0070453;FBpp0089161;FBpp0070452;FBpp0089160;FBpp0070454;FBpp0070451;FBpp0070450;FBpp0111741;FBpp0304139;FBpp0304141;FBpp0304140;FBpp0089159;FBpp0089158;FBpp0070449;FBpp0291395;FBpp0089162;FBpp0291178	P18431	sgg
FBpp0304429;FBpp0304430;FBpp0304424;FBpp0304428;FBpp0304427;FBpp0304426;FBpp0304425	M9PBJ1	zormin	S2649	FBpp0080111	O61443	p38b
FBpp0304429;FBpp0304430;FBpp0304424;FBpp0304428;FBpp0304427;FBpp0304426;FBpp0304425	M9PBJ1	zormin	S2649	FBpp0076471;FBpp0076472;FBpp0076473;FBpp0076474;FBpp0076475;FBpp0076476;FBpp0305425	Q8IQ91	nmo
FBpp0304429;FBpp0304430;FBpp0304424;FBpp0304428;FBpp0304427;FBpp0304426;FBpp0304425	M9PBJ1	zormin	S2649	FBpp0289799;FBpp0083965;FBpp0083966	O62618	p38a
FBpp0304429;FBpp0304430;FBpp0304424;FBpp0304428;FBpp0304427;FBpp0304426;FBpp0304425	M9PBJ1	zormin	T2691	FBpp0080111	O61443	p38b
FBpp0304429;FBpp0304430;FBpp0304424;FBpp0304428;FBpp0304427;FBpp0304426;FBpp0304425	M9PBJ1	zormin	T2691	FBpp0076471;FBpp0076472;FBpp0076473;FBpp0076474;FBpp0076475;FBpp0076476;FBpp0305425	Q8IQ91	nmo
FBpp0304429;FBpp0304430;FBpp0304424;FBpp0304428;FBpp0304427;FBpp0304426;FBpp0304425	M9PBJ1	zormin	T2691	FBpp0289799;FBpp0083965;FBpp0083966	O62618	p38a
FBpp0304429;FBpp0304430;FBpp0304424;FBpp0304428;FBpp0304427;FBpp0304426;FBpp0304425	M9PBJ1	zormin	S3257	FBpp0080111	O61443	p38b
FBpp0304429;FBpp0304430;FBpp0304424;FBpp0304428;FBpp0304427;FBpp0304426;FBpp0304425	M9PBJ1	zormin	S3257	FBpp0076471;FBpp0076472;FBpp0076473;FBpp0076474;FBpp0076475;FBpp0076476;FBpp0305425	Q8IQ91	nmo
FBpp0304429;FBpp0304430;FBpp0304424;FBpp0304428;FBpp0304427;FBpp0304426;FBpp0304425	M9PBJ1	zormin	S3257	FBpp0289799;FBpp0083965;FBpp0083966	O62618	p38a
FBpp0304429;FBpp0304430;FBpp0304424;FBpp0304428;FBpp0304427;FBpp0304426;FBpp0304425	M9PBJ1	zormin	S3379	FBpp0080111	O61443	p38b
FBpp0304429;FBpp0304430;FBpp0304424;FBpp0304428;FBpp0304427;FBpp0304426;FBpp0304425	M9PBJ1	zormin	S3379	FBpp0076471;FBpp0076472;FBpp0076473;FBpp0076474;FBpp0076475;FBpp0076476;FBpp0305425	Q8IQ91	nmo
FBpp0304429;FBpp0304430;FBpp0304424;FBpp0304428;FBpp0304427;FBpp0304426;FBpp0304425	M9PBJ1	zormin	S3379	FBpp0289799;FBpp0083965;FBpp0083966	O62618	p38a
FBpp0304429;FBpp0304430;FBpp0304424;FBpp0304428;FBpp0304427;FBpp0304426;FBpp0304425	M9PBJ1	zormin	S1804	FBpp0309113;FBpp0071248	Q24324	Dsor1
FBpp0304429;FBpp0304430;FBpp0304424;FBpp0304428;FBpp0304427;FBpp0304426;FBpp0304425	M9PBJ1	zormin	S2675	FBpp0309113;FBpp0071248	Q24324	Dsor1
FBpp0304429;FBpp0304430;FBpp0304424;FBpp0304428;FBpp0304427;FBpp0304426;FBpp0304425	M9PBJ1	zormin	S3257	FBpp0309113;FBpp0071248	Q24324	Dsor1
FBpp0304429;FBpp0304430;FBpp0304424;FBpp0304428;FBpp0304427;FBpp0304426;FBpp0304425	M9PBJ1	zormin	S2675	FBpp0311359;FBpp0311229;FBpp0070042;FBpp0070041;FBpp0110433;FBpp0311360;FBpp0070043	P08181	CkIIalpha
FBpp0304429;FBpp0304430;FBpp0304424;FBpp0304428;FBpp0304427;FBpp0304426;FBpp0304425	M9PBJ1	zormin	S3379	FBpp0311359;FBpp0311229;FBpp0070042;FBpp0070041;FBpp0110433;FBpp0311360;FBpp0070043	P08181	CkIIalpha
FBpp0304429;FBpp0304430;FBpp0304424;FBpp0304428;FBpp0304427;FBpp0304426;FBpp0304425	M9PBJ1	zormin	S2649	FBpp0307598;FBpp0080003	Q9VK45	Tor
FBpp0304429;FBpp0304430;FBpp0304424;FBpp0304428;FBpp0304427;FBpp0304426;FBpp0304425	M9PBJ1	zormin	T2691	FBpp0307598;FBpp0080003	Q9VK45	Tor
FBpp0304429;FBpp0304430;FBpp0304424;FBpp0304428;FBpp0304427;FBpp0304426;FBpp0304425	M9PBJ1	zormin	S3257	FBpp0307598;FBpp0080003	Q9VK45	Tor
FBpp0302847;FBpp0302848;FBpp0302849;FBpp0302850;FBpp0302851;FBpp0303256;FBpp0302852	M9PC26	CG43707	S1190	FBpp0073513;FBpp0311372;FBpp0309354;FBpp0311373;FBpp0289609;FBpp0073515	P54367	CkIalpha
FBpp0302847;FBpp0302848;FBpp0302849;FBpp0302850;FBpp0302851;FBpp0303256;FBpp0302852	M9PC26	CG43707	S1190	FBpp0085105;FBpp0085104;FBpp0085106;FBpp0306615	O76324	dbt
FBpp0302847;FBpp0302848;FBpp0302849;FBpp0302850;FBpp0302851;FBpp0303256;FBpp0302852	M9PC26	CG43707	S1190	FBpp0080111	O61443	p38b
FBpp0302847;FBpp0302848;FBpp0302849;FBpp0302850;FBpp0302851;FBpp0303256;FBpp0302852	M9PC26	CG43707	S1190	FBpp0076471;FBpp0076472;FBpp0076473;FBpp0076474;FBpp0076475;FBpp0076476;FBpp0305425	Q8IQ91	nmo
FBpp0302847;FBpp0302848;FBpp0302849;FBpp0302850;FBpp0302851;FBpp0303256;FBpp0302852	M9PC26	CG43707	S1190	FBpp0289799;FBpp0083965;FBpp0083966	O62618	p38a
FBpp0302847;FBpp0302848;FBpp0302849;FBpp0302850;FBpp0302851;FBpp0303256;FBpp0302852	M9PC26	CG43707	S1190	FBpp0311359;FBpp0311229;FBpp0070042;FBpp0070041;FBpp0110433;FBpp0311360;FBpp0070043	P08181	CkIIalpha
FBpp0302847;FBpp0302848;FBpp0302849;FBpp0302850;FBpp0302851;FBpp0303256;FBpp0302852	M9PC26	CG43707	S1190	FBpp0307598;FBpp0080003	Q9VK45	Tor
FBpp0078930;FBpp0078931;FBpp0302975;FBpp0302973;FBpp0302974	M9PCD4	Liprin-alpha	S692	FBpp0085145	P83101	gskt
FBpp0078930;FBpp0078931;FBpp0302975;FBpp0302973;FBpp0302974	M9PCD4	Liprin-alpha	S692	FBpp0070453;FBpp0089161;FBpp0070452;FBpp0089160;FBpp0070454;FBpp0070451;FBpp0070450;FBpp0111741;FBpp0304139;FBpp0304141;FBpp0304140;FBpp0089159;FBpp0089158;FBpp0070449;FBpp0291395;FBpp0089162;FBpp0291178	P18431	sgg
FBpp0078930;FBpp0078931;FBpp0302975;FBpp0302973;FBpp0302974	M9PCD4	Liprin-alpha	S692	FBpp0080111	O61443	p38b
FBpp0078930;FBpp0078931;FBpp0302975;FBpp0302973;FBpp0302974	M9PCD4	Liprin-alpha	S692	FBpp0076471;FBpp0076472;FBpp0076473;FBpp0076474;FBpp0076475;FBpp0076476;FBpp0305425	Q8IQ91	nmo
FBpp0078930;FBpp0078931;FBpp0302975;FBpp0302973;FBpp0302974	M9PCD4	Liprin-alpha	S692	FBpp0289799;FBpp0083965;FBpp0083966	O62618	p38a
FBpp0078930;FBpp0078931;FBpp0302975;FBpp0302973;FBpp0302974	M9PCD4	Liprin-alpha	S692	FBpp0307598;FBpp0080003	Q9VK45	Tor
FBpp0112958;FBpp0303596;FBpp0070853	M9PDV2	Tsp5D	S267	FBpp0073513;FBpp0311372;FBpp0309354;FBpp0311373;FBpp0289609;FBpp0073515	P54367	CkIalpha
FBpp0112958;FBpp0303596;FBpp0070853	M9PDV2	Tsp5D	S267	FBpp0085105;FBpp0085104;FBpp0085106;FBpp0306615	O76324	dbt
FBpp0112958;FBpp0303596;FBpp0070853	M9PDV2	Tsp5D	S269	FBpp0085145	P83101	gskt
FBpp0112958;FBpp0303596;FBpp0070853	M9PDV2	Tsp5D	S269	FBpp0070453;FBpp0089161;FBpp0070452;FBpp0089160;FBpp0070454;FBpp0070451;FBpp0070450;FBpp0111741;FBpp0304139;FBpp0304141;FBpp0304140;FBpp0089159;FBpp0089158;FBpp0070449;FBpp0291395;FBpp0089162;FBpp0291178	P18431	sgg
FBpp0112958;FBpp0303596;FBpp0070853	M9PDV2	Tsp5D	S269	FBpp0080111	O61443	p38b
FBpp0112958;FBpp0303596;FBpp0070853	M9PDV2	Tsp5D	S269	FBpp0076471;FBpp0076472;FBpp0076473;FBpp0076474;FBpp0076475;FBpp0076476;FBpp0305425	Q8IQ91	nmo
FBpp0112958;FBpp0303596;FBpp0070853	M9PDV2	Tsp5D	S269	FBpp0289799;FBpp0083965;FBpp0083966	O62618	p38a
FBpp0112958;FBpp0303596;FBpp0070853	M9PDV2	Tsp5D	S269	FBpp0307598;FBpp0080003	Q9VK45	Tor
FBpp0111616;FBpp0300436;FBpp0111615;FBpp0292304;FBpp0290539;FBpp0290538;FBpp0307655;FBpp0307656;FBpp0307657;FBpp0307658;FBpp0307651;FBpp0307652;FBpp0307653;FBpp0307654;FBpp0307650;FBpp0311298;FBpp0292303;FBpp0311299;FBpp0311300;FBpp0111618;FBpp0111619	M9PDW8	CG34417	S1190	FBpp0073513;FBpp0311372;FBpp0309354;FBpp0311373;FBpp0289609;FBpp0073515	P54367	CkIalpha
FBpp0111616;FBpp0300436;FBpp0111615;FBpp0292304;FBpp0290539;FBpp0290538;FBpp0307655;FBpp0307656;FBpp0307657;FBpp0307658;FBpp0307651;FBpp0307652;FBpp0307653;FBpp0307654;FBpp0307650;FBpp0311298;FBpp0292303;FBpp0311299;FBpp0311300;FBpp0111618;FBpp0111619	M9PDW8	CG34417	S1190	FBpp0085105;FBpp0085104;FBpp0085106;FBpp0306615	O76324	dbt
FBpp0111616;FBpp0300436;FBpp0111615;FBpp0292304;FBpp0290539;FBpp0290538;FBpp0307655;FBpp0307656;FBpp0307657;FBpp0307658;FBpp0307651;FBpp0307652;FBpp0307653;FBpp0307654;FBpp0307650;FBpp0311298;FBpp0292303;FBpp0311299;FBpp0311300;FBpp0111618;FBpp0111619	M9PDW8	CG34417	S1643	FBpp0073513;FBpp0311372;FBpp0309354;FBpp0311373;FBpp0289609;FBpp0073515	P54367	CkIalpha
FBpp0111616;FBpp0300436;FBpp0111615;FBpp0292304;FBpp0290539;FBpp0290538;FBpp0307655;FBpp0307656;FBpp0307657;FBpp0307658;FBpp0307651;FBpp0307652;FBpp0307653;FBpp0307654;FBpp0307650;FBpp0311298;FBpp0292303;FBpp0311299;FBpp0311300;FBpp0111618;FBpp0111619	M9PDW8	CG34417	S1643	FBpp0085105;FBpp0085104;FBpp0085106;FBpp0306615	O76324	dbt
FBpp0111616;FBpp0300436;FBpp0111615;FBpp0292304;FBpp0290539;FBpp0290538;FBpp0307655;FBpp0307656;FBpp0307657;FBpp0307658;FBpp0307651;FBpp0307652;FBpp0307653;FBpp0307654;FBpp0307650;FBpp0311298;FBpp0292303;FBpp0311299;FBpp0311300;FBpp0111618;FBpp0111619	M9PDW8	CG34417	S2257	FBpp0073513;FBpp0311372;FBpp0309354;FBpp0311373;FBpp0289609;FBpp0073515	P54367	CkIalpha
FBpp0111616;FBpp0300436;FBpp0111615;FBpp0292304;FBpp0290539;FBpp0290538;FBpp0307655;FBpp0307656;FBpp0307657;FBpp0307658;FBpp0307651;FBpp0307652;FBpp0307653;FBpp0307654;FBpp0307650;FBpp0311298;FBpp0292303;FBpp0311299;FBpp0311300;FBpp0111618;FBpp0111619	M9PDW8	CG34417	S2257	FBpp0085105;FBpp0085104;FBpp0085106;FBpp0306615	O76324	dbt
FBpp0111616;FBpp0300436;FBpp0111615;FBpp0292304;FBpp0290539;FBpp0290538;FBpp0307655;FBpp0307656;FBpp0307657;FBpp0307658;FBpp0307651;FBpp0307652;FBpp0307653;FBpp0307654;FBpp0307650;FBpp0311298;FBpp0292303;FBpp0311299;FBpp0311300;FBpp0111618;FBpp0111619	M9PDW8	CG34417	S2264	FBpp0073513;FBpp0311372;FBpp0309354;FBpp0311373;FBpp0289609;FBpp0073515	P54367	CkIalpha
FBpp0111616;FBpp0300436;FBpp0111615;FBpp0292304;FBpp0290539;FBpp0290538;FBpp0307655;FBpp0307656;FBpp0307657;FBpp0307658;FBpp0307651;FBpp0307652;FBpp0307653;FBpp0307654;FBpp0307650;FBpp0311298;FBpp0292303;FBpp0311299;FBpp0311300;FBpp0111618;FBpp0111619	M9PDW8	CG34417	S2264	FBpp0085105;FBpp0085104;FBpp0085106;FBpp0306615	O76324	dbt
FBpp0111616;FBpp0300436;FBpp0111615;FBpp0292304;FBpp0290539;FBpp0290538;FBpp0307655;FBpp0307656;FBpp0307657;FBpp0307658;FBpp0307651;FBpp0307652;FBpp0307653;FBpp0307654;FBpp0307650;FBpp0311298;FBpp0292303;FBpp0311299;FBpp0311300;FBpp0111618;FBpp0111619	M9PDW8	CG34417	S3477	FBpp0073513;FBpp0311372;FBpp0309354;FBpp0311373;FBpp0289609;FBpp0073515	P54367	CkIalpha
FBpp0111616;FBpp0300436;FBpp0111615;FBpp0292304;FBpp0290539;FBpp0290538;FBpp0307655;FBpp0307656;FBpp0307657;FBpp0307658;FBpp0307651;FBpp0307652;FBpp0307653;FBpp0307654;FBpp0307650;FBpp0311298;FBpp0292303;FBpp0311299;FBpp0311300;FBpp0111618;FBpp0111619	M9PDW8	CG34417	S3477	FBpp0085105;FBpp0085104;FBpp0085106;FBpp0306615	O76324	dbt
FBpp0111616;FBpp0300436;FBpp0111615;FBpp0292304;FBpp0290539;FBpp0290538;FBpp0307655;FBpp0307656;FBpp0307657;FBpp0307658;FBpp0307651;FBpp0307652;FBpp0307653;FBpp0307654;FBpp0307650;FBpp0311298;FBpp0292303;FBpp0311299;FBpp0311300;FBpp0111618;FBpp0111619	M9PDW8	CG34417	S3659	FBpp0073513;FBpp0311372;FBpp0309354;FBpp0311373;FBpp0289609;FBpp0073515	P54367	CkIalpha
FBpp0111616;FBpp0300436;FBpp0111615;FBpp0292304;FBpp0290539;FBpp0290538;FBpp0307655;FBpp0307656;FBpp0307657;FBpp0307658;FBpp0307651;FBpp0307652;FBpp0307653;FBpp0307654;FBpp0307650;FBpp0311298;FBpp0292303;FBpp0311299;FBpp0311300;FBpp0111618;FBpp0111619	M9PDW8	CG34417	S3659	FBpp0085105;FBpp0085104;FBpp0085106;FBpp0306615	O76324	dbt
FBpp0111616;FBpp0300436;FBpp0111615;FBpp0292304;FBpp0290539;FBpp0290538;FBpp0307655;FBpp0307656;FBpp0307657;FBpp0307658;FBpp0307651;FBpp0307652;FBpp0307653;FBpp0307654;FBpp0307650;FBpp0311298;FBpp0292303;FBpp0311299;FBpp0311300;FBpp0111618;FBpp0111619	M9PDW8	CG34417	T489	FBpp0085145	P83101	gskt
FBpp0111616;FBpp0300436;FBpp0111615;FBpp0292304;FBpp0290539;FBpp0290538;FBpp0307655;FBpp0307656;FBpp0307657;FBpp0307658;FBpp0307651;FBpp0307652;FBpp0307653;FBpp0307654;FBpp0307650;FBpp0311298;FBpp0292303;FBpp0311299;FBpp0311300;FBpp0111618;FBpp0111619	M9PDW8	CG34417	T489	FBpp0070453;FBpp0089161;FBpp0070452;FBpp0089160;FBpp0070454;FBpp0070451;FBpp0070450;FBpp0111741;FBpp0304139;FBpp0304141;FBpp0304140;FBpp0089159;FBpp0089158;FBpp0070449;FBpp0291395;FBpp0089162;FBpp0291178	P18431	sgg
FBpp0111616;FBpp0300436;FBpp0111615;FBpp0292304;FBpp0290539;FBpp0290538;FBpp0307655;FBpp0307656;FBpp0307657;FBpp0307658;FBpp0307651;FBpp0307652;FBpp0307653;FBpp0307654;FBpp0307650;FBpp0311298;FBpp0292303;FBpp0311299;FBpp0311300;FBpp0111618;FBpp0111619	M9PDW8	CG34417	S677	FBpp0085145	P83101	gskt
FBpp0111616;FBpp0300436;FBpp0111615;FBpp0292304;FBpp0290539;FBpp0290538;FBpp0307655;FBpp0307656;FBpp0307657;FBpp0307658;FBpp0307651;FBpp0307652;FBpp0307653;FBpp0307654;FBpp0307650;FBpp0311298;FBpp0292303;FBpp0311299;FBpp0311300;FBpp0111618;FBpp0111619	M9PDW8	CG34417	S677	FBpp0070453;FBpp0089161;FBpp0070452;FBpp0089160;FBpp0070454;FBpp0070451;FBpp0070450;FBpp0111741;FBpp0304139;FBpp0304141;FBpp0304140;FBpp0089159;FBpp0089158;FBpp0070449;FBpp0291395;FBpp0089162;FBpp0291178	P18431	sgg
FBpp0111616;FBpp0300436;FBpp0111615;FBpp0292304;FBpp0290539;FBpp0290538;FBpp0307655;FBpp0307656;FBpp0307657;FBpp0307658;FBpp0307651;FBpp0307652;FBpp0307653;FBpp0307654;FBpp0307650;FBpp0311298;FBpp0292303;FBpp0311299;FBpp0311300;FBpp0111618;FBpp0111619	M9PDW8	CG34417	S814	FBpp0085145	P83101	gskt
FBpp0111616;FBpp0300436;FBpp0111615;FBpp0292304;FBpp0290539;FBpp0290538;FBpp0307655;FBpp0307656;FBpp0307657;FBpp0307658;FBpp0307651;FBpp0307652;FBpp0307653;FBpp0307654;FBpp0307650;FBpp0311298;FBpp0292303;FBpp0311299;FBpp0311300;FBpp0111618;FBpp0111619	M9PDW8	CG34417	S814	FBpp0070453;FBpp0089161;FBpp0070452;FBpp0089160;FBpp0070454;FBpp0070451;FBpp0070450;FBpp0111741;FBpp0304139;FBpp0304141;FBpp0304140;FBpp0089159;FBpp0089158;FBpp0070449;FBpp0291395;FBpp0089162;FBpp0291178	P18431	sgg
FBpp0111616;FBpp0300436;FBpp0111615;FBpp0292304;FBpp0290539;FBpp0290538;FBpp0307655;FBpp0307656;FBpp0307657;FBpp0307658;FBpp0307651;FBpp0307652;FBpp0307653;FBpp0307654;FBpp0307650;FBpp0311298;FBpp0292303;FBpp0311299;FBpp0311300;FBpp0111618;FBpp0111619	M9PDW8	CG34417	S1063	FBpp0085145	P83101	gskt
FBpp0111616;FBpp0300436;FBpp0111615;FBpp0292304;FBpp0290539;FBpp0290538;FBpp0307655;FBpp0307656;FBpp0307657;FBpp0307658;FBpp0307651;FBpp0307652;FBpp0307653;FBpp0307654;FBpp0307650;FBpp0311298;FBpp0292303;FBpp0311299;FBpp0311300;FBpp0111618;FBpp0111619	M9PDW8	CG34417	S1063	FBpp0070453;FBpp0089161;FBpp0070452;FBpp0089160;FBpp0070454;FBpp0070451;FBpp0070450;FBpp0111741;FBpp0304139;FBpp0304141;FBpp0304140;FBpp0089159;FBpp0089158;FBpp0070449;FBpp0291395;FBpp0089162;FBpp0291178	P18431	sgg
FBpp0111616;FBpp0300436;FBpp0111615;FBpp0292304;FBpp0290539;FBpp0290538;FBpp0307655;FBpp0307656;FBpp0307657;FBpp0307658;FBpp0307651;FBpp0307652;FBpp0307653;FBpp0307654;FBpp0307650;FBpp0311298;FBpp0292303;FBpp0311299;FBpp0311300;FBpp0111618;FBpp0111619	M9PDW8	CG34417	S1411	FBpp0085145	P83101	gskt
FBpp0111616;FBpp0300436;FBpp0111615;FBpp0292304;FBpp0290539;FBpp0290538;FBpp0307655;FBpp0307656;FBpp0307657;FBpp0307658;FBpp0307651;FBpp0307652;FBpp0307653;FBpp0307654;FBpp0307650;FBpp0311298;FBpp0292303;FBpp0311299;FBpp0311300;FBpp0111618;FBpp0111619	M9PDW8	CG34417	S1411	FBpp0070453;FBpp0089161;FBpp0070452;FBpp0089160;FBpp0070454;FBpp0070451;FBpp0070450;FBpp0111741;FBpp0304139;FBpp0304141;FBpp0304140;FBpp0089159;FBpp0089158;FBpp0070449;FBpp0291395;FBpp0089162;FBpp0291178	P18431	sgg
FBpp0111616;FBpp0300436;FBpp0111615;FBpp0292304;FBpp0290539;FBpp0290538;FBpp0307655;FBpp0307656;FBpp0307657;FBpp0307658;FBpp0307651;FBpp0307652;FBpp0307653;FBpp0307654;FBpp0307650;FBpp0311298;FBpp0292303;FBpp0311299;FBpp0311300;FBpp0111618;FBpp0111619	M9PDW8	CG34417	T1554	FBpp0085145	P83101	gskt
FBpp0111616;FBpp0300436;FBpp0111615;FBpp0292304;FBpp0290539;FBpp0290538;FBpp0307655;FBpp0307656;FBpp0307657;FBpp0307658;FBpp0307651;FBpp0307652;FBpp0307653;FBpp0307654;FBpp0307650;FBpp0311298;FBpp0292303;FBpp0311299;FBpp0311300;FBpp0111618;FBpp0111619	M9PDW8	CG34417	T1554	FBpp0070453;FBpp0089161;FBpp0070452;FBpp0089160;FBpp0070454;FBpp0070451;FBpp0070450;FBpp0111741;FBpp0304139;FBpp0304141;FBpp0304140;FBpp0089159;FBpp0089158;FBpp0070449;FBpp0291395;FBpp0089162;FBpp0291178	P18431	sgg
FBpp0111616;FBpp0300436;FBpp0111615;FBpp0292304;FBpp0290539;FBpp0290538;FBpp0307655;FBpp0307656;FBpp0307657;FBpp0307658;FBpp0307651;FBpp0307652;FBpp0307653;FBpp0307654;FBpp0307650;FBpp0311298;FBpp0292303;FBpp0311299;FBpp0311300;FBpp0111618;FBpp0111619	M9PDW8	CG34417	S1556	FBpp0085145	P83101	gskt
FBpp0111616;FBpp0300436;FBpp0111615;FBpp0292304;FBpp0290539;FBpp0290538;FBpp0307655;FBpp0307656;FBpp0307657;FBpp0307658;FBpp0307651;FBpp0307652;FBpp0307653;FBpp0307654;FBpp0307650;FBpp0311298;FBpp0292303;FBpp0311299;FBpp0311300;FBpp0111618;FBpp0111619	M9PDW8	CG34417	S1556	FBpp0070453;FBpp0089161;FBpp0070452;FBpp0089160;FBpp0070454;FBpp0070451;FBpp0070450;FBpp0111741;FBpp0304139;FBpp0304141;FBpp0304140;FBpp0089159;FBpp0089158;FBpp0070449;FBpp0291395;FBpp0089162;FBpp0291178	P18431	sgg
FBpp0111616;FBpp0300436;FBpp0111615;FBpp0292304;FBpp0290539;FBpp0290538;FBpp0307655;FBpp0307656;FBpp0307657;FBpp0307658;FBpp0307651;FBpp0307652;FBpp0307653;FBpp0307654;FBpp0307650;FBpp0311298;FBpp0292303;FBpp0311299;FBpp0311300;FBpp0111618;FBpp0111619	M9PDW8	CG34417	S2731	FBpp0085145	P83101	gskt
FBpp0111616;FBpp0300436;FBpp0111615;FBpp0292304;FBpp0290539;FBpp0290538;FBpp0307655;FBpp0307656;FBpp0307657;FBpp0307658;FBpp0307651;FBpp0307652;FBpp0307653;FBpp0307654;FBpp0307650;FBpp0311298;FBpp0292303;FBpp0311299;FBpp0311300;FBpp0111618;FBpp0111619	M9PDW8	CG34417	S2731	FBpp0070453;FBpp0089161;FBpp0070452;FBpp0089160;FBpp0070454;FBpp0070451;FBpp0070450;FBpp0111741;FBpp0304139;FBpp0304141;FBpp0304140;FBpp0089159;FBpp0089158;FBpp0070449;FBpp0291395;FBpp0089162;FBpp0291178	P18431	sgg
FBpp0111616;FBpp0300436;FBpp0111615;FBpp0292304;FBpp0290539;FBpp0290538;FBpp0307655;FBpp0307656;FBpp0307657;FBpp0307658;FBpp0307651;FBpp0307652;FBpp0307653;FBpp0307654;FBpp0307650;FBpp0311298;FBpp0292303;FBpp0311299;FBpp0311300;FBpp0111618;FBpp0111619	M9PDW8	CG34417	S3477	FBpp0085145	P83101	gskt
FBpp0111616;FBpp0300436;FBpp0111615;FBpp0292304;FBpp0290539;FBpp0290538;FBpp0307655;FBpp0307656;FBpp0307657;FBpp0307658;FBpp0307651;FBpp0307652;FBpp0307653;FBpp0307654;FBpp0307650;FBpp0311298;FBpp0292303;FBpp0311299;FBpp0311300;FBpp0111618;FBpp0111619	M9PDW8	CG34417	S3477	FBpp0070453;FBpp0089161;FBpp0070452;FBpp0089160;FBpp0070454;FBpp0070451;FBpp0070450;FBpp0111741;FBpp0304139;FBpp0304141;FBpp0304140;FBpp0089159;FBpp0089158;FBpp0070449;FBpp0291395;FBpp0089162;FBpp0291178	P18431	sgg
FBpp0111616;FBpp0300436;FBpp0111615;FBpp0292304;FBpp0290539;FBpp0290538;FBpp0307655;FBpp0307656;FBpp0307657;FBpp0307658;FBpp0307651;FBpp0307652;FBpp0307653;FBpp0307654;FBpp0307650;FBpp0311298;FBpp0292303;FBpp0311299;FBpp0311300;FBpp0111618;FBpp0111619	M9PDW8	CG34417	T489	FBpp0080111	O61443	p38b
FBpp0111616;FBpp0300436;FBpp0111615;FBpp0292304;FBpp0290539;FBpp0290538;FBpp0307655;FBpp0307656;FBpp0307657;FBpp0307658;FBpp0307651;FBpp0307652;FBpp0307653;FBpp0307654;FBpp0307650;FBpp0311298;FBpp0292303;FBpp0311299;FBpp0311300;FBpp0111618;FBpp0111619	M9PDW8	CG34417	T489	FBpp0076471;FBpp0076472;FBpp0076473;FBpp0076474;FBpp0076475;FBpp0076476;FBpp0305425	Q8IQ91	nmo
FBpp0111616;FBpp0300436;FBpp0111615;FBpp0292304;FBpp0290539;FBpp0290538;FBpp0307655;FBpp0307656;FBpp0307657;FBpp0307658;FBpp0307651;FBpp0307652;FBpp0307653;FBpp0307654;FBpp0307650;FBpp0311298;FBpp0292303;FBpp0311299;FBpp0311300;FBpp0111618;FBpp0111619	M9PDW8	CG34417	T489	FBpp0289799;FBpp0083965;FBpp0083966	O62618	p38a
FBpp0111616;FBpp0300436;FBpp0111615;FBpp0292304;FBpp0290539;FBpp0290538;FBpp0307655;FBpp0307656;FBpp0307657;FBpp0307658;FBpp0307651;FBpp0307652;FBpp0307653;FBpp0307654;FBpp0307650;FBpp0311298;FBpp0292303;FBpp0311299;FBpp0311300;FBpp0111618;FBpp0111619	M9PDW8	CG34417	S677	FBpp0080111	O61443	p38b
FBpp0111616;FBpp0300436;FBpp0111615;FBpp0292304;FBpp0290539;FBpp0290538;FBpp0307655;FBpp0307656;FBpp0307657;FBpp0307658;FBpp0307651;FBpp0307652;FBpp0307653;FBpp0307654;FBpp0307650;FBpp0311298;FBpp0292303;FBpp0311299;FBpp0311300;FBpp0111618;FBpp0111619	M9PDW8	CG34417	S677	FBpp0076471;FBpp0076472;FBpp0076473;FBpp0076474;FBpp0076475;FBpp0076476;FBpp0305425	Q8IQ91	nmo
FBpp0111616;FBpp0300436;FBpp0111615;FBpp0292304;FBpp0290539;FBpp0290538;FBpp0307655;FBpp0307656;FBpp0307657;FBpp0307658;FBpp0307651;FBpp0307652;FBpp0307653;FBpp0307654;FBpp0307650;FBpp0311298;FBpp0292303;FBpp0311299;FBpp0311300;FBpp0111618;FBpp0111619	M9PDW8	CG34417	S677	FBpp0289799;FBpp0083965;FBpp0083966	O62618	p38a
FBpp0111616;FBpp0300436;FBpp0111615;FBpp0292304;FBpp0290539;FBpp0290538;FBpp0307655;FBpp0307656;FBpp0307657;FBpp0307658;FBpp0307651;FBpp0307652;FBpp0307653;FBpp0307654;FBpp0307650;FBpp0311298;FBpp0292303;FBpp0311299;FBpp0311300;FBpp0111618;FBpp0111619	M9PDW8	CG34417	S814	FBpp0080111	O61443	p38b
FBpp0111616;FBpp0300436;FBpp0111615;FBpp0292304;FBpp0290539;FBpp0290538;FBpp0307655;FBpp0307656;FBpp0307657;FBpp0307658;FBpp0307651;FBpp0307652;FBpp0307653;FBpp0307654;FBpp0307650;FBpp0311298;FBpp0292303;FBpp0311299;FBpp0311300;FBpp0111618;FBpp0111619	M9PDW8	CG34417	S814	FBpp0076471;FBpp0076472;FBpp0076473;FBpp0076474;FBpp0076475;FBpp0076476;FBpp0305425	Q8IQ91	nmo
FBpp0111616;FBpp0300436;FBpp0111615;FBpp0292304;FBpp0290539;FBpp0290538;FBpp0307655;FBpp0307656;FBpp0307657;FBpp0307658;FBpp0307651;FBpp0307652;FBpp0307653;FBpp0307654;FBpp0307650;FBpp0311298;FBpp0292303;FBpp0311299;FBpp0311300;FBpp0111618;FBpp0111619	M9PDW8	CG34417	S814	FBpp0289799;FBpp0083965;FBpp0083966	O62618	p38a
FBpp0111616;FBpp0300436;FBpp0111615;FBpp0292304;FBpp0290539;FBpp0290538;FBpp0307655;FBpp0307656;FBpp0307657;FBpp0307658;FBpp0307651;FBpp0307652;FBpp0307653;FBpp0307654;FBpp0307650;FBpp0311298;FBpp0292303;FBpp0311299;FBpp0311300;FBpp0111618;FBpp0111619	M9PDW8	CG34417	S1063	FBpp0080111	O61443	p38b
FBpp0111616;FBpp0300436;FBpp0111615;FBpp0292304;FBpp0290539;FBpp0290538;FBpp0307655;FBpp0307656;FBpp0307657;FBpp0307658;FBpp0307651;FBpp0307652;FBpp0307653;FBpp0307654;FBpp0307650;FBpp0311298;FBpp0292303;FBpp0311299;FBpp0311300;FBpp0111618;FBpp0111619	M9PDW8	CG34417	S1063	FBpp0076471;FBpp0076472;FBpp0076473;FBpp0076474;FBpp0076475;FBpp0076476;FBpp0305425	Q8IQ91	nmo
FBpp0111616;FBpp0300436;FBpp0111615;FBpp0292304;FBpp0290539;FBpp0290538;FBpp0307655;FBpp0307656;FBpp0307657;FBpp0307658;FBpp0307651;FBpp0307652;FBpp0307653;FBpp0307654;FBpp0307650;FBpp0311298;FBpp0292303;FBpp0311299;FBpp0311300;FBpp0111618;FBpp0111619	M9PDW8	CG34417	S1063	FBpp0289799;FBpp0083965;FBpp0083966	O62618	p38a
FBpp0111616;FBpp0300436;FBpp0111615;FBpp0292304;FBpp0290539;FBpp0290538;FBpp0307655;FBpp0307656;FBpp0307657;FBpp0307658;FBpp0307651;FBpp0307652;FBpp0307653;FBpp0307654;FBpp0307650;FBpp0311298;FBpp0292303;FBpp0311299;FBpp0311300;FBpp0111618;FBpp0111619	M9PDW8	CG34417	S1190	FBpp0080111	O61443	p38b
FBpp0111616;FBpp0300436;FBpp0111615;FBpp0292304;FBpp0290539;FBpp0290538;FBpp0307655;FBpp0307656;FBpp0307657;FBpp0307658;FBpp0307651;FBpp0307652;FBpp0307653;FBpp0307654;FBpp0307650;FBpp0311298;FBpp0292303;FBpp0311299;FBpp0311300;FBpp0111618;FBpp0111619	M9PDW8	CG34417	S1190	FBpp0076471;FBpp0076472;FBpp0076473;FBpp0076474;FBpp0076475;FBpp0076476;FBpp0305425	Q8IQ91	nmo
FBpp0111616;FBpp0300436;FBpp0111615;FBpp0292304;FBpp0290539;FBpp0290538;FBpp0307655;FBpp0307656;FBpp0307657;FBpp0307658;FBpp0307651;FBpp0307652;FBpp0307653;FBpp0307654;FBpp0307650;FBpp0311298;FBpp0292303;FBpp0311299;FBpp0311300;FBpp0111618;FBpp0111619	M9PDW8	CG34417	S1190	FBpp0289799;FBpp0083965;FBpp0083966	O62618	p38a
FBpp0111616;FBpp0300436;FBpp0111615;FBpp0292304;FBpp0290539;FBpp0290538;FBpp0307655;FBpp0307656;FBpp0307657;FBpp0307658;FBpp0307651;FBpp0307652;FBpp0307653;FBpp0307654;FBpp0307650;FBpp0311298;FBpp0292303;FBpp0311299;FBpp0311300;FBpp0111618;FBpp0111619	M9PDW8	CG34417	S1411	FBpp0080111	O61443	p38b
FBpp0111616;FBpp0300436;FBpp0111615;FBpp0292304;FBpp0290539;FBpp0290538;FBpp0307655;FBpp0307656;FBpp0307657;FBpp0307658;FBpp0307651;FBpp0307652;FBpp0307653;FBpp0307654;FBpp0307650;FBpp0311298;FBpp0292303;FBpp0311299;FBpp0311300;FBpp0111618;FBpp0111619	M9PDW8	CG34417	S1411	FBpp0076471;FBpp0076472;FBpp0076473;FBpp0076474;FBpp0076475;FBpp0076476;FBpp0305425	Q8IQ91	nmo
FBpp0111616;FBpp0300436;FBpp0111615;FBpp0292304;FBpp0290539;FBpp0290538;FBpp0307655;FBpp0307656;FBpp0307657;FBpp0307658;FBpp0307651;FBpp0307652;FBpp0307653;FBpp0307654;FBpp0307650;FBpp0311298;FBpp0292303;FBpp0311299;FBpp0311300;FBpp0111618;FBpp0111619	M9PDW8	CG34417	S1411	FBpp0289799;FBpp0083965;FBpp0083966	O62618	p38a
FBpp0111616;FBpp0300436;FBpp0111615;FBpp0292304;FBpp0290539;FBpp0290538;FBpp0307655;FBpp0307656;FBpp0307657;FBpp0307658;FBpp0307651;FBpp0307652;FBpp0307653;FBpp0307654;FBpp0307650;FBpp0311298;FBpp0292303;FBpp0311299;FBpp0311300;FBpp0111618;FBpp0111619	M9PDW8	CG34417	T1554	FBpp0080111	O61443	p38b
FBpp0111616;FBpp0300436;FBpp0111615;FBpp0292304;FBpp0290539;FBpp0290538;FBpp0307655;FBpp0307656;FBpp0307657;FBpp0307658;FBpp0307651;FBpp0307652;FBpp0307653;FBpp0307654;FBpp0307650;FBpp0311298;FBpp0292303;FBpp0311299;FBpp0311300;FBpp0111618;FBpp0111619	M9PDW8	CG34417	T1554	FBpp0076471;FBpp0076472;FBpp0076473;FBpp0076474;FBpp0076475;FBpp0076476;FBpp0305425	Q8IQ91	nmo
FBpp0111616;FBpp0300436;FBpp0111615;FBpp0292304;FBpp0290539;FBpp0290538;FBpp0307655;FBpp0307656;FBpp0307657;FBpp0307658;FBpp0307651;FBpp0307652;FBpp0307653;FBpp0307654;FBpp0307650;FBpp0311298;FBpp0292303;FBpp0311299;FBpp0311300;FBpp0111618;FBpp0111619	M9PDW8	CG34417	T1554	FBpp0289799;FBpp0083965;FBpp0083966	O62618	p38a
FBpp0111616;FBpp0300436;FBpp0111615;FBpp0292304;FBpp0290539;FBpp0290538;FBpp0307655;FBpp0307656;FBpp0307657;FBpp0307658;FBpp0307651;FBpp0307652;FBpp0307653;FBpp0307654;FBpp0307650;FBpp0311298;FBpp0292303;FBpp0311299;FBpp0311300;FBpp0111618;FBpp0111619	M9PDW8	CG34417	S1556	FBpp0080111	O61443	p38b
FBpp0111616;FBpp0300436;FBpp0111615;FBpp0292304;FBpp0290539;FBpp0290538;FBpp0307655;FBpp0307656;FBpp0307657;FBpp0307658;FBpp0307651;FBpp0307652;FBpp0307653;FBpp0307654;FBpp0307650;FBpp0311298;FBpp0292303;FBpp0311299;FBpp0311300;FBpp0111618;FBpp0111619	M9PDW8	CG34417	S1556	FBpp0076471;FBpp0076472;FBpp0076473;FBpp0076474;FBpp0076475;FBpp0076476;FBpp0305425	Q8IQ91	nmo
FBpp0111616;FBpp0300436;FBpp0111615;FBpp0292304;FBpp0290539;FBpp0290538;FBpp0307655;FBpp0307656;FBpp0307657;FBpp0307658;FBpp0307651;FBpp0307652;FBpp0307653;FBpp0307654;FBpp0307650;FBpp0311298;FBpp0292303;FBpp0311299;FBpp0311300;FBpp0111618;FBpp0111619	M9PDW8	CG34417	S1556	FBpp0289799;FBpp0083965;FBpp0083966	O62618	p38a
FBpp0111616;FBpp0300436;FBpp0111615;FBpp0292304;FBpp0290539;FBpp0290538;FBpp0307655;FBpp0307656;FBpp0307657;FBpp0307658;FBpp0307651;FBpp0307652;FBpp0307653;FBpp0307654;FBpp0307650;FBpp0311298;FBpp0292303;FBpp0311299;FBpp0311300;FBpp0111618;FBpp0111619	M9PDW8	CG34417	S2264	FBpp0080111	O61443	p38b
FBpp0111616;FBpp0300436;FBpp0111615;FBpp0292304;FBpp0290539;FBpp0290538;FBpp0307655;FBpp0307656;FBpp0307657;FBpp0307658;FBpp0307651;FBpp0307652;FBpp0307653;FBpp0307654;FBpp0307650;FBpp0311298;FBpp0292303;FBpp0311299;FBpp0311300;FBpp0111618;FBpp0111619	M9PDW8	CG34417	S2264	FBpp0076471;FBpp0076472;FBpp0076473;FBpp0076474;FBpp0076475;FBpp0076476;FBpp0305425	Q8IQ91	nmo
FBpp0111616;FBpp0300436;FBpp0111615;FBpp0292304;FBpp0290539;FBpp0290538;FBpp0307655;FBpp0307656;FBpp0307657;FBpp0307658;FBpp0307651;FBpp0307652;FBpp0307653;FBpp0307654;FBpp0307650;FBpp0311298;FBpp0292303;FBpp0311299;FBpp0311300;FBpp0111618;FBpp0111619	M9PDW8	CG34417	S2264	FBpp0289799;FBpp0083965;FBpp0083966	O62618	p38a
FBpp0111616;FBpp0300436;FBpp0111615;FBpp0292304;FBpp0290539;FBpp0290538;FBpp0307655;FBpp0307656;FBpp0307657;FBpp0307658;FBpp0307651;FBpp0307652;FBpp0307653;FBpp0307654;FBpp0307650;FBpp0311298;FBpp0292303;FBpp0311299;FBpp0311300;FBpp0111618;FBpp0111619	M9PDW8	CG34417	S2731	FBpp0080111	O61443	p38b
FBpp0111616;FBpp0300436;FBpp0111615;FBpp0292304;FBpp0290539;FBpp0290538;FBpp0307655;FBpp0307656;FBpp0307657;FBpp0307658;FBpp0307651;FBpp0307652;FBpp0307653;FBpp0307654;FBpp0307650;FBpp0311298;FBpp0292303;FBpp0311299;FBpp0311300;FBpp0111618;FBpp0111619	M9PDW8	CG34417	S2731	FBpp0076471;FBpp0076472;FBpp0076473;FBpp0076474;FBpp0076475;FBpp0076476;FBpp0305425	Q8IQ91	nmo
FBpp0111616;FBpp0300436;FBpp0111615;FBpp0292304;FBpp0290539;FBpp0290538;FBpp0307655;FBpp0307656;FBpp0307657;FBpp0307658;FBpp0307651;FBpp0307652;FBpp0307653;FBpp0307654;FBpp0307650;FBpp0311298;FBpp0292303;FBpp0311299;FBpp0311300;FBpp0111618;FBpp0111619	M9PDW8	CG34417	S2731	FBpp0289799;FBpp0083965;FBpp0083966	O62618	p38a
FBpp0111616;FBpp0300436;FBpp0111615;FBpp0292304;FBpp0290539;FBpp0290538;FBpp0307655;FBpp0307656;FBpp0307657;FBpp0307658;FBpp0307651;FBpp0307652;FBpp0307653;FBpp0307654;FBpp0307650;FBpp0311298;FBpp0292303;FBpp0311299;FBpp0311300;FBpp0111618;FBpp0111619	M9PDW8	CG34417	S3477	FBpp0080111	O61443	p38b
FBpp0111616;FBpp0300436;FBpp0111615;FBpp0292304;FBpp0290539;FBpp0290538;FBpp0307655;FBpp0307656;FBpp0307657;FBpp0307658;FBpp0307651;FBpp0307652;FBpp0307653;FBpp0307654;FBpp0307650;FBpp0311298;FBpp0292303;FBpp0311299;FBpp0311300;FBpp0111618;FBpp0111619	M9PDW8	CG34417	S3477	FBpp0076471;FBpp0076472;FBpp0076473;FBpp0076474;FBpp0076475;FBpp0076476;FBpp0305425	Q8IQ91	nmo
FBpp0111616;FBpp0300436;FBpp0111615;FBpp0292304;FBpp0290539;FBpp0290538;FBpp0307655;FBpp0307656;FBpp0307657;FBpp0307658;FBpp0307651;FBpp0307652;FBpp0307653;FBpp0307654;FBpp0307650;FBpp0311298;FBpp0292303;FBpp0311299;FBpp0311300;FBpp0111618;FBpp0111619	M9PDW8	CG34417	S3477	FBpp0289799;FBpp0083965;FBpp0083966	O62618	p38a
FBpp0111616;FBpp0300436;FBpp0111615;FBpp0292304;FBpp0290539;FBpp0290538;FBpp0307655;FBpp0307656;FBpp0307657;FBpp0307658;FBpp0307651;FBpp0307652;FBpp0307653;FBpp0307654;FBpp0307650;FBpp0311298;FBpp0292303;FBpp0311299;FBpp0311300;FBpp0111618;FBpp0111619	M9PDW8	CG34417	S1643	FBpp0309113;FBpp0071248	Q24324	Dsor1
FBpp0111616;FBpp0300436;FBpp0111615;FBpp0292304;FBpp0290539;FBpp0290538;FBpp0307655;FBpp0307656;FBpp0307657;FBpp0307658;FBpp0307651;FBpp0307652;FBpp0307653;FBpp0307654;FBpp0307650;FBpp0311298;FBpp0292303;FBpp0311299;FBpp0311300;FBpp0111618;FBpp0111619	M9PDW8	CG34417	S1190	FBpp0311359;FBpp0311229;FBpp0070042;FBpp0070041;FBpp0110433;FBpp0311360;FBpp0070043	P08181	CkIIalpha
FBpp0111616;FBpp0300436;FBpp0111615;FBpp0292304;FBpp0290539;FBpp0290538;FBpp0307655;FBpp0307656;FBpp0307657;FBpp0307658;FBpp0307651;FBpp0307652;FBpp0307653;FBpp0307654;FBpp0307650;FBpp0311298;FBpp0292303;FBpp0311299;FBpp0311300;FBpp0111618;FBpp0111619	M9PDW8	CG34417	S2257	FBpp0311359;FBpp0311229;FBpp0070042;FBpp0070041;FBpp0110433;FBpp0311360;FBpp0070043	P08181	CkIIalpha
FBpp0111616;FBpp0300436;FBpp0111615;FBpp0292304;FBpp0290539;FBpp0290538;FBpp0307655;FBpp0307656;FBpp0307657;FBpp0307658;FBpp0307651;FBpp0307652;FBpp0307653;FBpp0307654;FBpp0307650;FBpp0311298;FBpp0292303;FBpp0311299;FBpp0311300;FBpp0111618;FBpp0111619	M9PDW8	CG34417	S2264	FBpp0311359;FBpp0311229;FBpp0070042;FBpp0070041;FBpp0110433;FBpp0311360;FBpp0070043	P08181	CkIIalpha
FBpp0111616;FBpp0300436;FBpp0111615;FBpp0292304;FBpp0290539;FBpp0290538;FBpp0307655;FBpp0307656;FBpp0307657;FBpp0307658;FBpp0307651;FBpp0307652;FBpp0307653;FBpp0307654;FBpp0307650;FBpp0311298;FBpp0292303;FBpp0311299;FBpp0311300;FBpp0111618;FBpp0111619	M9PDW8	CG34417	S3477	FBpp0311359;FBpp0311229;FBpp0070042;FBpp0070041;FBpp0110433;FBpp0311360;FBpp0070043	P08181	CkIIalpha
FBpp0111616;FBpp0300436;FBpp0111615;FBpp0292304;FBpp0290539;FBpp0290538;FBpp0307655;FBpp0307656;FBpp0307657;FBpp0307658;FBpp0307651;FBpp0307652;FBpp0307653;FBpp0307654;FBpp0307650;FBpp0311298;FBpp0292303;FBpp0311299;FBpp0311300;FBpp0111618;FBpp0111619	M9PDW8	CG34417	S3659	FBpp0311359;FBpp0311229;FBpp0070042;FBpp0070041;FBpp0110433;FBpp0311360;FBpp0070043	P08181	CkIIalpha
FBpp0111616;FBpp0300436;FBpp0111615;FBpp0292304;FBpp0290539;FBpp0290538;FBpp0307655;FBpp0307656;FBpp0307657;FBpp0307658;FBpp0307651;FBpp0307652;FBpp0307653;FBpp0307654;FBpp0307650;FBpp0311298;FBpp0292303;FBpp0311299;FBpp0311300;FBpp0111618;FBpp0111619	M9PDW8	CG34417	S3661	FBpp0311359;FBpp0311229;FBpp0070042;FBpp0070041;FBpp0110433;FBpp0311360;FBpp0070043	P08181	CkIIalpha
FBpp0111616;FBpp0300436;FBpp0111615;FBpp0292304;FBpp0290539;FBpp0290538;FBpp0307655;FBpp0307656;FBpp0307657;FBpp0307658;FBpp0307651;FBpp0307652;FBpp0307653;FBpp0307654;FBpp0307650;FBpp0311298;FBpp0292303;FBpp0311299;FBpp0311300;FBpp0111618;FBpp0111619	M9PDW8	CG34417	T489	FBpp0307598;FBpp0080003	Q9VK45	Tor
FBpp0111616;FBpp0300436;FBpp0111615;FBpp0292304;FBpp0290539;FBpp0290538;FBpp0307655;FBpp0307656;FBpp0307657;FBpp0307658;FBpp0307651;FBpp0307652;FBpp0307653;FBpp0307654;FBpp0307650;FBpp0311298;FBpp0292303;FBpp0311299;FBpp0311300;FBpp0111618;FBpp0111619	M9PDW8	CG34417	S677	FBpp0307598;FBpp0080003	Q9VK45	Tor
FBpp0111616;FBpp0300436;FBpp0111615;FBpp0292304;FBpp0290539;FBpp0290538;FBpp0307655;FBpp0307656;FBpp0307657;FBpp0307658;FBpp0307651;FBpp0307652;FBpp0307653;FBpp0307654;FBpp0307650;FBpp0311298;FBpp0292303;FBpp0311299;FBpp0311300;FBpp0111618;FBpp0111619	M9PDW8	CG34417	S814	FBpp0307598;FBpp0080003	Q9VK45	Tor
FBpp0111616;FBpp0300436;FBpp0111615;FBpp0292304;FBpp0290539;FBpp0290538;FBpp0307655;FBpp0307656;FBpp0307657;FBpp0307658;FBpp0307651;FBpp0307652;FBpp0307653;FBpp0307654;FBpp0307650;FBpp0311298;FBpp0292303;FBpp0311299;FBpp0311300;FBpp0111618;FBpp0111619	M9PDW8	CG34417	S1063	FBpp0307598;FBpp0080003	Q9VK45	Tor
FBpp0111616;FBpp0300436;FBpp0111615;FBpp0292304;FBpp0290539;FBpp0290538;FBpp0307655;FBpp0307656;FBpp0307657;FBpp0307658;FBpp0307651;FBpp0307652;FBpp0307653;FBpp0307654;FBpp0307650;FBpp0311298;FBpp0292303;FBpp0311299;FBpp0311300;FBpp0111618;FBpp0111619	M9PDW8	CG34417	S1190	FBpp0307598;FBpp0080003	Q9VK45	Tor
FBpp0111616;FBpp0300436;FBpp0111615;FBpp0292304;FBpp0290539;FBpp0290538;FBpp0307655;FBpp0307656;FBpp0307657;FBpp0307658;FBpp0307651;FBpp0307652;FBpp0307653;FBpp0307654;FBpp0307650;FBpp0311298;FBpp0292303;FBpp0311299;FBpp0311300;FBpp0111618;FBpp0111619	M9PDW8	CG34417	S1411	FBpp0307598;FBpp0080003	Q9VK45	Tor
FBpp0111616;FBpp0300436;FBpp0111615;FBpp0292304;FBpp0290539;FBpp0290538;FBpp0307655;FBpp0307656;FBpp0307657;FBpp0307658;FBpp0307651;FBpp0307652;FBpp0307653;FBpp0307654;FBpp0307650;FBpp0311298;FBpp0292303;FBpp0311299;FBpp0311300;FBpp0111618;FBpp0111619	M9PDW8	CG34417	T1554	FBpp0307598;FBpp0080003	Q9VK45	Tor
FBpp0111616;FBpp0300436;FBpp0111615;FBpp0292304;FBpp0290539;FBpp0290538;FBpp0307655;FBpp0307656;FBpp0307657;FBpp0307658;FBpp0307651;FBpp0307652;FBpp0307653;FBpp0307654;FBpp0307650;FBpp0311298;FBpp0292303;FBpp0311299;FBpp0311300;FBpp0111618;FBpp0111619	M9PDW8	CG34417	S1556	FBpp0307598;FBpp0080003	Q9VK45	Tor
FBpp0111616;FBpp0300436;FBpp0111615;FBpp0292304;FBpp0290539;FBpp0290538;FBpp0307655;FBpp0307656;FBpp0307657;FBpp0307658;FBpp0307651;FBpp0307652;FBpp0307653;FBpp0307654;FBpp0307650;FBpp0311298;FBpp0292303;FBpp0311299;FBpp0311300;FBpp0111618;FBpp0111619	M9PDW8	CG34417	S1643	FBpp0307598;FBpp0080003	Q9VK45	Tor
FBpp0111616;FBpp0300436;FBpp0111615;FBpp0292304;FBpp0290539;FBpp0290538;FBpp0307655;FBpp0307656;FBpp0307657;FBpp0307658;FBpp0307651;FBpp0307652;FBpp0307653;FBpp0307654;FBpp0307650;FBpp0311298;FBpp0292303;FBpp0311299;FBpp0311300;FBpp0111618;FBpp0111619	M9PDW8	CG34417	S2257	FBpp0307598;FBpp0080003	Q9VK45	Tor
FBpp0111616;FBpp0300436;FBpp0111615;FBpp0292304;FBpp0290539;FBpp0290538;FBpp0307655;FBpp0307656;FBpp0307657;FBpp0307658;FBpp0307651;FBpp0307652;FBpp0307653;FBpp0307654;FBpp0307650;FBpp0311298;FBpp0292303;FBpp0311299;FBpp0311300;FBpp0111618;FBpp0111619	M9PDW8	CG34417	S2264	FBpp0307598;FBpp0080003	Q9VK45	Tor
FBpp0111616;FBpp0300436;FBpp0111615;FBpp0292304;FBpp0290539;FBpp0290538;FBpp0307655;FBpp0307656;FBpp0307657;FBpp0307658;FBpp0307651;FBpp0307652;FBpp0307653;FBpp0307654;FBpp0307650;FBpp0311298;FBpp0292303;FBpp0311299;FBpp0311300;FBpp0111618;FBpp0111619	M9PDW8	CG34417	S2731	FBpp0307598;FBpp0080003	Q9VK45	Tor
FBpp0111616;FBpp0300436;FBpp0111615;FBpp0292304;FBpp0290539;FBpp0290538;FBpp0307655;FBpp0307656;FBpp0307657;FBpp0307658;FBpp0307651;FBpp0307652;FBpp0307653;FBpp0307654;FBpp0307650;FBpp0311298;FBpp0292303;FBpp0311299;FBpp0311300;FBpp0111618;FBpp0111619	M9PDW8	CG34417	S3477	FBpp0307598;FBpp0080003	Q9VK45	Tor
FBpp0072993;FBpp0072994;FBpp0291754;FBpp0110225;FBpp0072991;FBpp0072992;FBpp0110224;FBpp0072990;FBpp0110221;FBpp0110220;FBpp0110223;FBpp0303101;FBpp0110222;FBpp0291160	M9PE01	Eip63E	S125	FBpp0311359;FBpp0311229;FBpp0070042;FBpp0070041;FBpp0110433;FBpp0311360;FBpp0070043	P08181	CkIIalpha
FBpp0305807;FBpp0305806;FBpp0305805;FBpp0305804	M9PE32	Fife	S402	FBpp0073513;FBpp0311372;FBpp0309354;FBpp0311373;FBpp0289609;FBpp0073515	P54367	CkIalpha
FBpp0305807;FBpp0305806;FBpp0305805;FBpp0305804	M9PE32	Fife	S402	FBpp0085105;FBpp0085104;FBpp0085106;FBpp0306615	O76324	dbt
FBpp0305807;FBpp0305806;FBpp0305805;FBpp0305804	M9PE32	Fife	S402	FBpp0085145	P83101	gskt
FBpp0305807;FBpp0305806;FBpp0305805;FBpp0305804	M9PE32	Fife	S402	FBpp0070453;FBpp0089161;FBpp0070452;FBpp0089160;FBpp0070454;FBpp0070451;FBpp0070450;FBpp0111741;FBpp0304139;FBpp0304141;FBpp0304140;FBpp0089159;FBpp0089158;FBpp0070449;FBpp0291395;FBpp0089162;FBpp0291178	P18431	sgg
FBpp0305807;FBpp0305806;FBpp0305805;FBpp0305804	M9PE32	Fife	S365	FBpp0080111	O61443	p38b
FBpp0305807;FBpp0305806;FBpp0305805;FBpp0305804	M9PE32	Fife	S365	FBpp0076471;FBpp0076472;FBpp0076473;FBpp0076474;FBpp0076475;FBpp0076476;FBpp0305425	Q8IQ91	nmo
FBpp0305807;FBpp0305806;FBpp0305805;FBpp0305804	M9PE32	Fife	S365	FBpp0289799;FBpp0083965;FBpp0083966	O62618	p38a
FBpp0305807;FBpp0305806;FBpp0305805;FBpp0305804	M9PE32	Fife	S402	FBpp0080111	O61443	p38b
FBpp0305807;FBpp0305806;FBpp0305805;FBpp0305804	M9PE32	Fife	S402	FBpp0076471;FBpp0076472;FBpp0076473;FBpp0076474;FBpp0076475;FBpp0076476;FBpp0305425	Q8IQ91	nmo
FBpp0305807;FBpp0305806;FBpp0305805;FBpp0305804	M9PE32	Fife	S402	FBpp0289799;FBpp0083965;FBpp0083966	O62618	p38a
FBpp0305807;FBpp0305806;FBpp0305805;FBpp0305804	M9PE32	Fife	S402	FBpp0309113;FBpp0071248	Q24324	Dsor1
FBpp0305807;FBpp0305806;FBpp0305805;FBpp0305804	M9PE32	Fife	S402	FBpp0311359;FBpp0311229;FBpp0070042;FBpp0070041;FBpp0110433;FBpp0311360;FBpp0070043	P08181	CkIIalpha
FBpp0305807;FBpp0305806;FBpp0305805;FBpp0305804	M9PE32	Fife	S365	FBpp0307598;FBpp0080003	Q9VK45	Tor
FBpp0305807;FBpp0305806;FBpp0305805;FBpp0305804	M9PE32	Fife	S402	FBpp0307598;FBpp0080003	Q9VK45	Tor
FBpp0307811	M9PEG1	CG44195	S532	FBpp0073513;FBpp0311372;FBpp0309354;FBpp0311373;FBpp0289609;FBpp0073515	P54367	CkIalpha
FBpp0307811	M9PEG1	CG44195	S532	FBpp0085105;FBpp0085104;FBpp0085106;FBpp0306615	O76324	dbt
FBpp0307811	M9PEG1	CG44195	S377	FBpp0307598;FBpp0080003	Q9VK45	Tor
FBpp0072919;FBpp0072918;FBpp0303136;FBpp0303137;FBpp0072922;FBpp0072920;FBpp0072921	M9PEG6	ZnT63C	S393	FBpp0085145	P83101	gskt
FBpp0072919;FBpp0072918;FBpp0303136;FBpp0303137;FBpp0072922;FBpp0072920;FBpp0072921	M9PEG6	ZnT63C	S393	FBpp0070453;FBpp0089161;FBpp0070452;FBpp0089160;FBpp0070454;FBpp0070451;FBpp0070450;FBpp0111741;FBpp0304139;FBpp0304141;FBpp0304140;FBpp0089159;FBpp0089158;FBpp0070449;FBpp0291395;FBpp0089162;FBpp0291178	P18431	sgg
FBpp0072919;FBpp0072918;FBpp0303136;FBpp0303137;FBpp0072922;FBpp0072920;FBpp0072921	M9PEG6	ZnT63C	S393	FBpp0080111	O61443	p38b
FBpp0072919;FBpp0072918;FBpp0303136;FBpp0303137;FBpp0072922;FBpp0072920;FBpp0072921	M9PEG6	ZnT63C	S393	FBpp0076471;FBpp0076472;FBpp0076473;FBpp0076474;FBpp0076475;FBpp0076476;FBpp0305425	Q8IQ91	nmo
FBpp0072919;FBpp0072918;FBpp0303136;FBpp0303137;FBpp0072922;FBpp0072920;FBpp0072921	M9PEG6	ZnT63C	S393	FBpp0289799;FBpp0083965;FBpp0083966	O62618	p38a
FBpp0072919;FBpp0072918;FBpp0303136;FBpp0303137;FBpp0072922;FBpp0072920;FBpp0072921	M9PEG6	ZnT63C	S393	FBpp0309113;FBpp0071248	Q24324	Dsor1
FBpp0072919;FBpp0072918;FBpp0303136;FBpp0303137;FBpp0072922;FBpp0072920;FBpp0072921	M9PEG6	ZnT63C	S393	FBpp0307598;FBpp0080003	Q9VK45	Tor
FBpp0302704;FBpp0302705;FBpp0302702;FBpp0302703;FBpp0302706;FBpp0302700;FBpp0302701	M9PEU1	CG43693	S143	FBpp0073513;FBpp0311372;FBpp0309354;FBpp0311373;FBpp0289609;FBpp0073515	P54367	CkIalpha
FBpp0302704;FBpp0302705;FBpp0302702;FBpp0302703;FBpp0302706;FBpp0302700;FBpp0302701	M9PEU1	CG43693	S143	FBpp0085105;FBpp0085104;FBpp0085106;FBpp0306615	O76324	dbt
FBpp0302704;FBpp0302705;FBpp0302702;FBpp0302703;FBpp0302706;FBpp0302700;FBpp0302701	M9PEU1	CG43693	S143	FBpp0311359;FBpp0311229;FBpp0070042;FBpp0070041;FBpp0110433;FBpp0311360;FBpp0070043	P08181	CkIIalpha
FBpp0303440;FBpp0303444;FBpp0303445;FBpp0303442;FBpp0303443;FBpp0305235;FBpp0303446	M9PF56	dysc	T1095	FBpp0085145	P83101	gskt
FBpp0303440;FBpp0303444;FBpp0303445;FBpp0303442;FBpp0303443;FBpp0305235;FBpp0303446	M9PF56	dysc	T1095	FBpp0070453;FBpp0089161;FBpp0070452;FBpp0089160;FBpp0070454;FBpp0070451;FBpp0070450;FBpp0111741;FBpp0304139;FBpp0304141;FBpp0304140;FBpp0089159;FBpp0089158;FBpp0070449;FBpp0291395;FBpp0089162;FBpp0291178	P18431	sgg
FBpp0303440;FBpp0303444;FBpp0303445;FBpp0303442;FBpp0303443;FBpp0305235;FBpp0303446	M9PF56	dysc	T1139	FBpp0085145	P83101	gskt
FBpp0303440;FBpp0303444;FBpp0303445;FBpp0303442;FBpp0303443;FBpp0305235;FBpp0303446	M9PF56	dysc	T1139	FBpp0070453;FBpp0089161;FBpp0070452;FBpp0089160;FBpp0070454;FBpp0070451;FBpp0070450;FBpp0111741;FBpp0304139;FBpp0304141;FBpp0304140;FBpp0089159;FBpp0089158;FBpp0070449;FBpp0291395;FBpp0089162;FBpp0291178	P18431	sgg
FBpp0303440;FBpp0303444;FBpp0303445;FBpp0303442;FBpp0303443;FBpp0305235;FBpp0303446	M9PF56	dysc	T1095	FBpp0080111	O61443	p38b
FBpp0303440;FBpp0303444;FBpp0303445;FBpp0303442;FBpp0303443;FBpp0305235;FBpp0303446	M9PF56	dysc	T1095	FBpp0076471;FBpp0076472;FBpp0076473;FBpp0076474;FBpp0076475;FBpp0076476;FBpp0305425	Q8IQ91	nmo
FBpp0303440;FBpp0303444;FBpp0303445;FBpp0303442;FBpp0303443;FBpp0305235;FBpp0303446	M9PF56	dysc	T1095	FBpp0289799;FBpp0083965;FBpp0083966	O62618	p38a
FBpp0303440;FBpp0303444;FBpp0303445;FBpp0303442;FBpp0303443;FBpp0305235;FBpp0303446	M9PF56	dysc	T1139	FBpp0080111	O61443	p38b
FBpp0303440;FBpp0303444;FBpp0303445;FBpp0303442;FBpp0303443;FBpp0305235;FBpp0303446	M9PF56	dysc	T1139	FBpp0076471;FBpp0076472;FBpp0076473;FBpp0076474;FBpp0076475;FBpp0076476;FBpp0305425	Q8IQ91	nmo
FBpp0303440;FBpp0303444;FBpp0303445;FBpp0303442;FBpp0303443;FBpp0305235;FBpp0303446	M9PF56	dysc	T1139	FBpp0289799;FBpp0083965;FBpp0083966	O62618	p38a
FBpp0303440;FBpp0303444;FBpp0303445;FBpp0303442;FBpp0303443;FBpp0305235;FBpp0303446	M9PF56	dysc	T1095	FBpp0309113;FBpp0071248	Q24324	Dsor1
FBpp0303440;FBpp0303444;FBpp0303445;FBpp0303442;FBpp0303443;FBpp0305235;FBpp0303446	M9PF56	dysc	T1095	FBpp0307598;FBpp0080003	Q9VK45	Tor
FBpp0303440;FBpp0303444;FBpp0303445;FBpp0303442;FBpp0303443;FBpp0305235;FBpp0303446	M9PF56	dysc	T1139	FBpp0307598;FBpp0080003	Q9VK45	Tor
FBpp0294020;FBpp0303170;FBpp0294021;FBpp0075152;FBpp0075151	M9PFR6	mbf1	S184	FBpp0073513;FBpp0311372;FBpp0309354;FBpp0311373;FBpp0289609;FBpp0073515	P54367	CkIalpha
FBpp0294020;FBpp0303170;FBpp0294021;FBpp0075152;FBpp0075151	M9PFR6	mbf1	S184	FBpp0085105;FBpp0085104;FBpp0085106;FBpp0306615	O76324	dbt
FBpp0312392;FBpp0312393;FBpp0312394	M9PGC5	Wnk	S246	FBpp0073513;FBpp0311372;FBpp0309354;FBpp0311373;FBpp0289609;FBpp0073515	P54367	CkIalpha
FBpp0312392;FBpp0312393;FBpp0312394	M9PGC5	Wnk	S246	FBpp0085105;FBpp0085104;FBpp0085106;FBpp0306615	O76324	dbt
FBpp0312392;FBpp0312393;FBpp0312394	M9PGC5	Wnk	S246	FBpp0311359;FBpp0311229;FBpp0070042;FBpp0070041;FBpp0110433;FBpp0311360;FBpp0070043	P08181	CkIIalpha
FBpp0312392;FBpp0312393;FBpp0312394	M9PGC5	Wnk	S246	FBpp0307598;FBpp0080003	Q9VK45	Tor
FBpp0305662;FBpp0309300;FBpp0305661;FBpp0305660;FBpp0071238	M9PH32	mei-P26	S532	FBpp0080111	O61443	p38b
FBpp0305662;FBpp0309300;FBpp0305661;FBpp0305660;FBpp0071238	M9PH32	mei-P26	S532	FBpp0076471;FBpp0076472;FBpp0076473;FBpp0076474;FBpp0076475;FBpp0076476;FBpp0305425	Q8IQ91	nmo
FBpp0305662;FBpp0309300;FBpp0305661;FBpp0305660;FBpp0071238	M9PH32	mei-P26	S532	FBpp0289799;FBpp0083965;FBpp0083966	O62618	p38a
FBpp0305662;FBpp0309300;FBpp0305661;FBpp0305660;FBpp0071238	M9PH32	mei-P26	S532	FBpp0307598;FBpp0080003	Q9VK45	Tor
FBpp0306540;FBpp0306541;FBpp0073372;FBpp0306539;FBpp0073371	M9PHA0	bif	S380	FBpp0073513;FBpp0311372;FBpp0309354;FBpp0311373;FBpp0289609;FBpp0073515	P54367	CkIalpha
FBpp0306540;FBpp0306541;FBpp0073372;FBpp0306539;FBpp0073371	M9PHA0	bif	S380	FBpp0085105;FBpp0085104;FBpp0085106;FBpp0306615	O76324	dbt
FBpp0306540;FBpp0306541;FBpp0073372;FBpp0306539;FBpp0073371	M9PHA0	bif	S283	FBpp0085145	P83101	gskt
FBpp0306540;FBpp0306541;FBpp0073372;FBpp0306539;FBpp0073371	M9PHA0	bif	S283	FBpp0070453;FBpp0089161;FBpp0070452;FBpp0089160;FBpp0070454;FBpp0070451;FBpp0070450;FBpp0111741;FBpp0304139;FBpp0304141;FBpp0304140;FBpp0089159;FBpp0089158;FBpp0070449;FBpp0291395;FBpp0089162;FBpp0291178	P18431	sgg
FBpp0306540;FBpp0306541;FBpp0073372;FBpp0306539;FBpp0073371	M9PHA0	bif	S283	FBpp0080111	O61443	p38b
FBpp0306540;FBpp0306541;FBpp0073372;FBpp0306539;FBpp0073371	M9PHA0	bif	S283	FBpp0076471;FBpp0076472;FBpp0076473;FBpp0076474;FBpp0076475;FBpp0076476;FBpp0305425	Q8IQ91	nmo
FBpp0306540;FBpp0306541;FBpp0073372;FBpp0306539;FBpp0073371	M9PHA0	bif	S283	FBpp0289799;FBpp0083965;FBpp0083966	O62618	p38a
FBpp0306540;FBpp0306541;FBpp0073372;FBpp0306539;FBpp0073371	M9PHA0	bif	S283	FBpp0309113;FBpp0071248	Q24324	Dsor1
FBpp0306540;FBpp0306541;FBpp0073372;FBpp0306539;FBpp0073371	M9PHA0	bif	S380	FBpp0311359;FBpp0311229;FBpp0070042;FBpp0070041;FBpp0110433;FBpp0311360;FBpp0070043	P08181	CkIIalpha
FBpp0306540;FBpp0306541;FBpp0073372;FBpp0306539;FBpp0073371	M9PHA0	bif	S283	FBpp0307598;FBpp0080003	Q9VK45	Tor
FBpp0289228;FBpp0289227;FBpp0301998;FBpp0301999;FBpp0301997;FBpp0289226	M9PHV4	CG42354	S63	FBpp0073513;FBpp0311372;FBpp0309354;FBpp0311373;FBpp0289609;FBpp0073515	P54367	CkIalpha
FBpp0289228;FBpp0289227;FBpp0301998;FBpp0301999;FBpp0301997;FBpp0289226	M9PHV4	CG42354	S63	FBpp0085105;FBpp0085104;FBpp0085106;FBpp0306615	O76324	dbt
FBpp0079187;FBpp0303680;FBpp0311572;FBpp0303679	O18640	Rack1	S277	FBpp0085145	P83101	gskt
FBpp0079187;FBpp0303680;FBpp0311572;FBpp0303679	O18640	Rack1	S277	FBpp0070453;FBpp0089161;FBpp0070452;FBpp0089160;FBpp0070454;FBpp0070451;FBpp0070450;FBpp0111741;FBpp0304139;FBpp0304141;FBpp0304140;FBpp0089159;FBpp0089158;FBpp0070449;FBpp0291395;FBpp0089162;FBpp0291178	P18431	sgg
FBpp0079187;FBpp0303680;FBpp0311572;FBpp0303679	O18640	Rack1	S277	FBpp0080111	O61443	p38b
FBpp0079187;FBpp0303680;FBpp0311572;FBpp0303679	O18640	Rack1	S277	FBpp0076471;FBpp0076472;FBpp0076473;FBpp0076474;FBpp0076475;FBpp0076476;FBpp0305425	Q8IQ91	nmo
FBpp0079187;FBpp0303680;FBpp0311572;FBpp0303679	O18640	Rack1	S277	FBpp0289799;FBpp0083965;FBpp0083966	O62618	p38a
FBpp0079187;FBpp0303680;FBpp0311572;FBpp0303679	O18640	Rack1	S277	FBpp0307598;FBpp0080003	Q9VK45	Tor
FBpp0309623;FBpp0309622;FBpp0070404	O46037	Vinc	T774	FBpp0080111	O61443	p38b
FBpp0309623;FBpp0309622;FBpp0070404	O46037	Vinc	T774	FBpp0076471;FBpp0076472;FBpp0076473;FBpp0076474;FBpp0076475;FBpp0076476;FBpp0305425	Q8IQ91	nmo
FBpp0309623;FBpp0309622;FBpp0070404	O46037	Vinc	T774	FBpp0289799;FBpp0083965;FBpp0083966	O62618	p38a
FBpp0309623;FBpp0309622;FBpp0070404	O46037	Vinc	T774	FBpp0311359;FBpp0311229;FBpp0070042;FBpp0070041;FBpp0110433;FBpp0311360;FBpp0070043	P08181	CkIIalpha
FBpp0309623;FBpp0309622;FBpp0070404	O46037	Vinc	T774	FBpp0307598;FBpp0080003	Q9VK45	Tor
FBpp0081378;FBpp0289672;FBpp0306434	O61444	Mkk4	S424	FBpp0073513;FBpp0311372;FBpp0309354;FBpp0311373;FBpp0289609;FBpp0073515	P54367	CkIalpha
FBpp0081378;FBpp0289672;FBpp0306434	O61444	Mkk4	S424	FBpp0085105;FBpp0085104;FBpp0085106;FBpp0306615	O76324	dbt
FBpp0081378;FBpp0289672;FBpp0306434	O61444	Mkk4	S424	FBpp0085145	P83101	gskt
FBpp0081378;FBpp0289672;FBpp0306434	O61444	Mkk4	S424	FBpp0070453;FBpp0089161;FBpp0070452;FBpp0089160;FBpp0070454;FBpp0070451;FBpp0070450;FBpp0111741;FBpp0304139;FBpp0304141;FBpp0304140;FBpp0089159;FBpp0089158;FBpp0070449;FBpp0291395;FBpp0089162;FBpp0291178	P18431	sgg
FBpp0081378;FBpp0289672;FBpp0306434	O61444	Mkk4	S424	FBpp0080111	O61443	p38b
FBpp0081378;FBpp0289672;FBpp0306434	O61444	Mkk4	S424	FBpp0076471;FBpp0076472;FBpp0076473;FBpp0076474;FBpp0076475;FBpp0076476;FBpp0305425	Q8IQ91	nmo
FBpp0081378;FBpp0289672;FBpp0306434	O61444	Mkk4	S424	FBpp0289799;FBpp0083965;FBpp0083966	O62618	p38a
FBpp0081378;FBpp0289672;FBpp0306434	O61444	Mkk4	S424	FBpp0309113;FBpp0071248	Q24324	Dsor1
FBpp0081378;FBpp0289672;FBpp0306434	O61444	Mkk4	S424	FBpp0311359;FBpp0311229;FBpp0070042;FBpp0070041;FBpp0110433;FBpp0311360;FBpp0070043	P08181	CkIIalpha
FBpp0074688;FBpp0304462;FBpp0099808;FBpp0291256	O97159	Mi-2	S79	FBpp0073513;FBpp0311372;FBpp0309354;FBpp0311373;FBpp0289609;FBpp0073515	P54367	CkIalpha
FBpp0074688;FBpp0304462;FBpp0099808;FBpp0291256	O97159	Mi-2	S79	FBpp0085105;FBpp0085104;FBpp0085106;FBpp0306615	O76324	dbt
FBpp0074688;FBpp0304462;FBpp0099808;FBpp0291256	O97159	Mi-2	S83	FBpp0073513;FBpp0311372;FBpp0309354;FBpp0311373;FBpp0289609;FBpp0073515	P54367	CkIalpha
FBpp0074688;FBpp0304462;FBpp0099808;FBpp0291256	O97159	Mi-2	S83	FBpp0085105;FBpp0085104;FBpp0085106;FBpp0306615	O76324	dbt
FBpp0074688;FBpp0304462;FBpp0099808;FBpp0291256	O97159	Mi-2	T702	FBpp0085145	P83101	gskt
FBpp0074688;FBpp0304462;FBpp0099808;FBpp0291256	O97159	Mi-2	T702	FBpp0070453;FBpp0089161;FBpp0070452;FBpp0089160;FBpp0070454;FBpp0070451;FBpp0070450;FBpp0111741;FBpp0304139;FBpp0304141;FBpp0304140;FBpp0089159;FBpp0089158;FBpp0070449;FBpp0291395;FBpp0089162;FBpp0291178	P18431	sgg
FBpp0074688;FBpp0304462;FBpp0099808;FBpp0291256	O97159	Mi-2	T702	FBpp0080111	O61443	p38b
FBpp0074688;FBpp0304462;FBpp0099808;FBpp0291256	O97159	Mi-2	T702	FBpp0076471;FBpp0076472;FBpp0076473;FBpp0076474;FBpp0076475;FBpp0076476;FBpp0305425	Q8IQ91	nmo
FBpp0074688;FBpp0304462;FBpp0099808;FBpp0291256	O97159	Mi-2	T702	FBpp0289799;FBpp0083965;FBpp0083966	O62618	p38a
FBpp0074688;FBpp0304462;FBpp0099808;FBpp0291256	O97159	Mi-2	S79	FBpp0311359;FBpp0311229;FBpp0070042;FBpp0070041;FBpp0110433;FBpp0311360;FBpp0070043	P08181	CkIIalpha
FBpp0074688;FBpp0304462;FBpp0099808;FBpp0291256	O97159	Mi-2	S83	FBpp0311359;FBpp0311229;FBpp0070042;FBpp0070041;FBpp0110433;FBpp0311360;FBpp0070043	P08181	CkIIalpha
FBpp0074688;FBpp0304462;FBpp0099808;FBpp0291256	O97159	Mi-2	T702	FBpp0307598;FBpp0080003	Q9VK45	Tor
FBpp0111702;FBpp0075116;FBpp0303165;FBpp0303166;FBpp0303163;FBpp0303164;FBpp0303169;FBpp0303167;FBpp0303168;FBpp0311523	P00522	Abl	S990	FBpp0309113;FBpp0071248	Q24324	Dsor1
FBpp0305095;FBpp0072904	P02828	Hsp83	S219	FBpp0073513;FBpp0311372;FBpp0309354;FBpp0311373;FBpp0289609;FBpp0073515	P54367	CkIalpha
FBpp0305095;FBpp0072904	P02828	Hsp83	S219	FBpp0085105;FBpp0085104;FBpp0085106;FBpp0306615	O76324	dbt
FBpp0305095;FBpp0072904	P02828	Hsp83	S219	FBpp0311359;FBpp0311229;FBpp0070042;FBpp0070041;FBpp0110433;FBpp0311360;FBpp0070043	P08181	CkIIalpha
FBpp0073156;FBpp0073155	P04755	nAChRbeta1	S438	FBpp0073513;FBpp0311372;FBpp0309354;FBpp0311373;FBpp0289609;FBpp0073515	P54367	CkIalpha
FBpp0073156;FBpp0073155	P04755	nAChRbeta1	S438	FBpp0085105;FBpp0085104;FBpp0085106;FBpp0306615	O76324	dbt
FBpp0073156;FBpp0073155	P04755	nAChRbeta1	S438	FBpp0085145	P83101	gskt
FBpp0073156;FBpp0073155	P04755	nAChRbeta1	S438	FBpp0070453;FBpp0089161;FBpp0070452;FBpp0089160;FBpp0070454;FBpp0070451;FBpp0070450;FBpp0111741;FBpp0304139;FBpp0304141;FBpp0304140;FBpp0089159;FBpp0089158;FBpp0070449;FBpp0291395;FBpp0089162;FBpp0291178	P18431	sgg
FBpp0073156;FBpp0073155	P04755	nAChRbeta1	S438	FBpp0311359;FBpp0311229;FBpp0070042;FBpp0070041;FBpp0110433;FBpp0311360;FBpp0070043	P08181	CkIIalpha
FBpp0293606;FBpp0293607;FBpp0111731;FBpp0086198;FBpp0086197;FBpp0304291	P05130	Pkc53E	T650	FBpp0085145	P83101	gskt
FBpp0293606;FBpp0293607;FBpp0111731;FBpp0086198;FBpp0086197;FBpp0304291	P05130	Pkc53E	T650	FBpp0070453;FBpp0089161;FBpp0070452;FBpp0089160;FBpp0070454;FBpp0070451;FBpp0070450;FBpp0111741;FBpp0304139;FBpp0304141;FBpp0304140;FBpp0089159;FBpp0089158;FBpp0070449;FBpp0291395;FBpp0089162;FBpp0291178	P18431	sgg
FBpp0293606;FBpp0293607;FBpp0111731;FBpp0086198;FBpp0086197;FBpp0304291	P05130	Pkc53E	T650	FBpp0080111	O61443	p38b
FBpp0293606;FBpp0293607;FBpp0111731;FBpp0086198;FBpp0086197;FBpp0304291	P05130	Pkc53E	T650	FBpp0076471;FBpp0076472;FBpp0076473;FBpp0076474;FBpp0076475;FBpp0076476;FBpp0305425	Q8IQ91	nmo
FBpp0293606;FBpp0293607;FBpp0111731;FBpp0086198;FBpp0086197;FBpp0304291	P05130	Pkc53E	T650	FBpp0289799;FBpp0083965;FBpp0083966	O62618	p38a
FBpp0293606;FBpp0293607;FBpp0111731;FBpp0086198;FBpp0086197;FBpp0304291	P05130	Pkc53E	T650	FBpp0309113;FBpp0071248	Q24324	Dsor1
FBpp0293606;FBpp0293607;FBpp0111731;FBpp0086198;FBpp0086197;FBpp0304291	P05130	Pkc53E	T650	FBpp0307598;FBpp0080003	Q9VK45	Tor
FBpp0079252;FBpp0079251	P05205	Su(var)205	S15	FBpp0073513;FBpp0311372;FBpp0309354;FBpp0311373;FBpp0289609;FBpp0073515	P54367	CkIalpha
FBpp0079252;FBpp0079251	P05205	Su(var)205	S15	FBpp0085105;FBpp0085104;FBpp0085106;FBpp0306615	O76324	dbt
FBpp0079252;FBpp0079251	P05205	Su(var)205	S15	FBpp0311359;FBpp0311229;FBpp0070042;FBpp0070041;FBpp0110433;FBpp0311360;FBpp0070043	P08181	CkIIalpha
FBpp0298829;FBpp0298828;FBpp0298827;FBpp0080458;FBpp0080457;FBpp0080456;FBpp0080455;FBpp0080459;FBpp0080460;FBpp0291041;FBpp0080454;FBpp0080453;FBpp0080464;FBpp0080452;FBpp0080463;FBpp0080462;FBpp0291043;FBpp0291042;FBpp0312323;FBpp0298831;FBpp0298830	P05661	Mhc	S1280	FBpp0073513;FBpp0311372;FBpp0309354;FBpp0311373;FBpp0289609;FBpp0073515	P54367	CkIalpha
FBpp0298829;FBpp0298828;FBpp0298827;FBpp0080458;FBpp0080457;FBpp0080456;FBpp0080455;FBpp0080459;FBpp0080460;FBpp0291041;FBpp0080454;FBpp0080453;FBpp0080464;FBpp0080452;FBpp0080463;FBpp0080462;FBpp0291043;FBpp0291042;FBpp0312323;FBpp0298831;FBpp0298830	P05661	Mhc	S1280	FBpp0085105;FBpp0085104;FBpp0085106;FBpp0306615	O76324	dbt
FBpp0298829;FBpp0298828;FBpp0298827;FBpp0080458;FBpp0080457;FBpp0080456;FBpp0080455;FBpp0080459;FBpp0080460;FBpp0291041;FBpp0080454;FBpp0080453;FBpp0080464;FBpp0080452;FBpp0080463;FBpp0080462;FBpp0291043;FBpp0291042;FBpp0312323;FBpp0298831;FBpp0298830	P05661	Mhc	S1280	FBpp0311359;FBpp0311229;FBpp0070042;FBpp0070041;FBpp0110433;FBpp0311360;FBpp0070043	P08181	CkIIalpha
FBpp0083266	P06002	ninaE	S362	FBpp0073513;FBpp0311372;FBpp0309354;FBpp0311373;FBpp0289609;FBpp0073515	P54367	CkIalpha
FBpp0083266	P06002	ninaE	S362	FBpp0085105;FBpp0085104;FBpp0085106;FBpp0306615	O76324	dbt
FBpp0083266	P06002	ninaE	S362	FBpp0085145	P83101	gskt
FBpp0083266	P06002	ninaE	S362	FBpp0070453;FBpp0089161;FBpp0070452;FBpp0089160;FBpp0070454;FBpp0070451;FBpp0070450;FBpp0111741;FBpp0304139;FBpp0304141;FBpp0304140;FBpp0089159;FBpp0089158;FBpp0070449;FBpp0291395;FBpp0089162;FBpp0291178	P18431	sgg
FBpp0083266	P06002	ninaE	S362	FBpp0080111	O61443	p38b
FBpp0083266	P06002	ninaE	S362	FBpp0076471;FBpp0076472;FBpp0076473;FBpp0076474;FBpp0076475;FBpp0076476;FBpp0305425	Q8IQ91	nmo
FBpp0083266	P06002	ninaE	S362	FBpp0289799;FBpp0083965;FBpp0083966	O62618	p38a
FBpp0083266	P06002	ninaE	S362	FBpp0311359;FBpp0311229;FBpp0070042;FBpp0070041;FBpp0110433;FBpp0311360;FBpp0070043	P08181	CkIIalpha
FBpp0088977;FBpp0088397	P07668	Cha	S572	FBpp0073513;FBpp0311372;FBpp0309354;FBpp0311373;FBpp0289609;FBpp0073515	P54367	CkIalpha
FBpp0088977;FBpp0088397	P07668	Cha	S572	FBpp0085105;FBpp0085104;FBpp0085106;FBpp0306615	O76324	dbt
FBpp0088977;FBpp0088397	P07668	Cha	S572	FBpp0311359;FBpp0311229;FBpp0070042;FBpp0070041;FBpp0110433;FBpp0311360;FBpp0070043	P08181	CkIIalpha
FBpp0077716;FBpp0304265	P08570	RpLP1	S102	FBpp0073513;FBpp0311372;FBpp0309354;FBpp0311373;FBpp0289609;FBpp0073515	P54367	CkIalpha
FBpp0077716;FBpp0304265	P08570	RpLP1	S102	FBpp0085105;FBpp0085104;FBpp0085106;FBpp0306615	O76324	dbt
FBpp0077716;FBpp0304265	P08570	RpLP1	S102	FBpp0311359;FBpp0311229;FBpp0070042;FBpp0070041;FBpp0110433;FBpp0311360;FBpp0070043	P08181	CkIIalpha
FBpp0312110;FBpp0297901;FBpp0297902;FBpp0078733	P08928	Lam	S25	FBpp0085145	P83101	gskt
FBpp0312110;FBpp0297901;FBpp0297902;FBpp0078733	P08928	Lam	S25	FBpp0070453;FBpp0089161;FBpp0070452;FBpp0089160;FBpp0070454;FBpp0070451;FBpp0070450;FBpp0111741;FBpp0304139;FBpp0304141;FBpp0304140;FBpp0089159;FBpp0089158;FBpp0070449;FBpp0291395;FBpp0089162;FBpp0291178	P18431	sgg
FBpp0312110;FBpp0297901;FBpp0297902;FBpp0078733	P08928	Lam	S25	FBpp0080111	O61443	p38b
FBpp0312110;FBpp0297901;FBpp0297902;FBpp0078733	P08928	Lam	S25	FBpp0076471;FBpp0076472;FBpp0076473;FBpp0076474;FBpp0076475;FBpp0076476;FBpp0305425	Q8IQ91	nmo
FBpp0312110;FBpp0297901;FBpp0297902;FBpp0078733	P08928	Lam	S25	FBpp0289799;FBpp0083965;FBpp0083966	O62618	p38a
FBpp0110307;FBpp0293268;FBpp0306945;FBpp0083987	P10040	crb	S2120	FBpp0085145	P83101	gskt
FBpp0110307;FBpp0293268;FBpp0306945;FBpp0083987	P10040	crb	S2120	FBpp0070453;FBpp0089161;FBpp0070452;FBpp0089160;FBpp0070454;FBpp0070451;FBpp0070450;FBpp0111741;FBpp0304139;FBpp0304141;FBpp0304140;FBpp0089159;FBpp0089158;FBpp0070449;FBpp0291395;FBpp0089162;FBpp0291178	P18431	sgg
FBpp0110307;FBpp0293268;FBpp0306945;FBpp0083987	P10040	crb	S2120	FBpp0080111	O61443	p38b
FBpp0110307;FBpp0293268;FBpp0306945;FBpp0083987	P10040	crb	S2120	FBpp0076471;FBpp0076472;FBpp0076473;FBpp0076474;FBpp0076475;FBpp0076476;FBpp0305425	Q8IQ91	nmo
FBpp0110307;FBpp0293268;FBpp0306945;FBpp0083987	P10040	crb	S2120	FBpp0289799;FBpp0083965;FBpp0083966	O62618	p38a
FBpp0110307;FBpp0293268;FBpp0306945;FBpp0083987	P10040	crb	S2120	FBpp0307598;FBpp0080003	Q9VK45	Tor
FBpp0311729;FBpp0072304	P10379	uzip	S442	FBpp0073513;FBpp0311372;FBpp0309354;FBpp0311373;FBpp0289609;FBpp0073515	P54367	CkIalpha
FBpp0311729;FBpp0072304	P10379	uzip	S442	FBpp0085105;FBpp0085104;FBpp0085106;FBpp0306615	O76324	dbt
FBpp0311729;FBpp0072304	P10379	uzip	S442	FBpp0311359;FBpp0311229;FBpp0070042;FBpp0070041;FBpp0110433;FBpp0311360;FBpp0070043	P08181	CkIIalpha
FBpp0079065;FBpp0079064;FBpp0306863;FBpp0306864	P10676	ninaC	S1461	FBpp0085145	P83101	gskt
FBpp0079065;FBpp0079064;FBpp0306863;FBpp0306864	P10676	ninaC	S1461	FBpp0070453;FBpp0089161;FBpp0070452;FBpp0089160;FBpp0070454;FBpp0070451;FBpp0070450;FBpp0111741;FBpp0304139;FBpp0304141;FBpp0304140;FBpp0089159;FBpp0089158;FBpp0070449;FBpp0291395;FBpp0089162;FBpp0291178	P18431	sgg
FBpp0079065;FBpp0079064;FBpp0306863;FBpp0306864	P10676	ninaC	S1461	FBpp0080111	O61443	p38b
FBpp0079065;FBpp0079064;FBpp0306863;FBpp0306864	P10676	ninaC	S1461	FBpp0076471;FBpp0076472;FBpp0076473;FBpp0076474;FBpp0076475;FBpp0076476;FBpp0305425	Q8IQ91	nmo
FBpp0079065;FBpp0079064;FBpp0306863;FBpp0306864	P10676	ninaC	S1461	FBpp0289799;FBpp0083965;FBpp0083966	O62618	p38a
FBpp0079065;FBpp0079064;FBpp0306863;FBpp0306864	P10676	ninaC	S1461	FBpp0309113;FBpp0071248	Q24324	Dsor1
FBpp0079065;FBpp0079064;FBpp0306863;FBpp0306864	P10676	ninaC	S1461	FBpp0307598;FBpp0080003	Q9VK45	Tor
FBpp0307982;FBpp0082516;FBpp0082517;FBpp0082518;FBpp0082519;FBpp0082514;FBpp0082515	P11147	Hsc70-4	S511	FBpp0073513;FBpp0311372;FBpp0309354;FBpp0311373;FBpp0289609;FBpp0073515	P54367	CkIalpha
FBpp0307982;FBpp0082516;FBpp0082517;FBpp0082518;FBpp0082519;FBpp0082514;FBpp0082515	P11147	Hsc70-4	S511	FBpp0085105;FBpp0085104;FBpp0085106;FBpp0306615	O76324	dbt
FBpp0307982;FBpp0082516;FBpp0082517;FBpp0082518;FBpp0082519;FBpp0082514;FBpp0082515	P11147	Hsc70-4	S511	FBpp0309113;FBpp0071248	Q24324	Dsor1
FBpp0307982;FBpp0082516;FBpp0082517;FBpp0082518;FBpp0082519;FBpp0082514;FBpp0082515	P11147	Hsc70-4	S511	FBpp0311359;FBpp0311229;FBpp0070042;FBpp0070041;FBpp0110433;FBpp0311360;FBpp0070043	P08181	CkIIalpha
FBpp0310201;FBpp0079538	P12881	Prosalpha6	S257	FBpp0073513;FBpp0311372;FBpp0309354;FBpp0311373;FBpp0289609;FBpp0073515	P54367	CkIalpha
FBpp0310201;FBpp0079538	P12881	Prosalpha6	S257	FBpp0085105;FBpp0085104;FBpp0085106;FBpp0306615	O76324	dbt
FBpp0310201;FBpp0079538	P12881	Prosalpha6	S257	FBpp0085145	P83101	gskt
FBpp0310201;FBpp0079538	P12881	Prosalpha6	S257	FBpp0070453;FBpp0089161;FBpp0070452;FBpp0089160;FBpp0070454;FBpp0070451;FBpp0070450;FBpp0111741;FBpp0304139;FBpp0304141;FBpp0304140;FBpp0089159;FBpp0089158;FBpp0070449;FBpp0291395;FBpp0089162;FBpp0291178	P18431	sgg
FBpp0310201;FBpp0079538	P12881	Prosalpha6	S257	FBpp0080111	O61443	p38b
FBpp0310201;FBpp0079538	P12881	Prosalpha6	S257	FBpp0076471;FBpp0076472;FBpp0076473;FBpp0076474;FBpp0076475;FBpp0076476;FBpp0305425	Q8IQ91	nmo
FBpp0310201;FBpp0079538	P12881	Prosalpha6	S257	FBpp0289799;FBpp0083965;FBpp0083966	O62618	p38a
FBpp0310201;FBpp0079538	P12881	Prosalpha6	S257	FBpp0311359;FBpp0311229;FBpp0070042;FBpp0070041;FBpp0110433;FBpp0311360;FBpp0070043	P08181	CkIIalpha
FBpp0310201;FBpp0079538	P12881	Prosalpha6	S257	FBpp0307598;FBpp0080003	Q9VK45	Tor
FBpp0075498	P13496	Gl	S568	FBpp0073513;FBpp0311372;FBpp0309354;FBpp0311373;FBpp0289609;FBpp0073515	P54367	CkIalpha
FBpp0075498	P13496	Gl	S568	FBpp0085105;FBpp0085104;FBpp0085106;FBpp0306615	O76324	dbt
FBpp0075498	P13496	Gl	S375	FBpp0085145	P83101	gskt
FBpp0075498	P13496	Gl	S375	FBpp0070453;FBpp0089161;FBpp0070452;FBpp0089160;FBpp0070454;FBpp0070451;FBpp0070450;FBpp0111741;FBpp0304139;FBpp0304141;FBpp0304140;FBpp0089159;FBpp0089158;FBpp0070449;FBpp0291395;FBpp0089162;FBpp0291178	P18431	sgg
FBpp0075498	P13496	Gl	S375	FBpp0080111	O61443	p38b
FBpp0075498	P13496	Gl	S375	FBpp0076471;FBpp0076472;FBpp0076473;FBpp0076474;FBpp0076475;FBpp0076476;FBpp0305425	Q8IQ91	nmo
FBpp0075498	P13496	Gl	S375	FBpp0289799;FBpp0083965;FBpp0083966	O62618	p38a
FBpp0075498	P13496	Gl	S568	FBpp0311359;FBpp0311229;FBpp0070042;FBpp0070041;FBpp0110433;FBpp0311360;FBpp0070043	P08181	CkIIalpha
FBpp0075498	P13496	Gl	S375	FBpp0307598;FBpp0080003	Q9VK45	Tor
FBpp0289428;FBpp0088504;FBpp0088503;FBpp0088502;FBpp0088501;FBpp0088984;FBpp0088983;FBpp0088982;FBpp0088981;FBpp0305517;FBpp0305516	P13607	Atpalpha	S671	FBpp0080111	O61443	p38b
FBpp0289428;FBpp0088504;FBpp0088503;FBpp0088502;FBpp0088501;FBpp0088984;FBpp0088983;FBpp0088982;FBpp0088981;FBpp0305517;FBpp0305516	P13607	Atpalpha	S671	FBpp0076471;FBpp0076472;FBpp0076473;FBpp0076474;FBpp0076475;FBpp0076476;FBpp0305425	Q8IQ91	nmo
FBpp0289428;FBpp0088504;FBpp0088503;FBpp0088502;FBpp0088501;FBpp0088984;FBpp0088983;FBpp0088982;FBpp0088981;FBpp0305517;FBpp0305516	P13607	Atpalpha	S671	FBpp0289799;FBpp0083965;FBpp0083966	O62618	p38a
FBpp0289428;FBpp0088504;FBpp0088503;FBpp0088502;FBpp0088501;FBpp0088984;FBpp0088983;FBpp0088982;FBpp0088981;FBpp0305517;FBpp0305516	P13607	Atpalpha	S671	FBpp0307598;FBpp0080003	Q9VK45	Tor
FBpp0290731;FBpp0084728;FBpp0308295;FBpp0308294	P13678	Pkc98E	T602	FBpp0085145	P83101	gskt
FBpp0290731;FBpp0084728;FBpp0308295;FBpp0308294	P13678	Pkc98E	T602	FBpp0070453;FBpp0089161;FBpp0070452;FBpp0089160;FBpp0070454;FBpp0070451;FBpp0070450;FBpp0111741;FBpp0304139;FBpp0304141;FBpp0304140;FBpp0089159;FBpp0089158;FBpp0070449;FBpp0291395;FBpp0089162;FBpp0291178	P18431	sgg
FBpp0290731;FBpp0084728;FBpp0308295;FBpp0308294	P13678	Pkc98E	T602	FBpp0080111	O61443	p38b
FBpp0290731;FBpp0084728;FBpp0308295;FBpp0308294	P13678	Pkc98E	T602	FBpp0076471;FBpp0076472;FBpp0076473;FBpp0076474;FBpp0076475;FBpp0076476;FBpp0305425	Q8IQ91	nmo
FBpp0290731;FBpp0084728;FBpp0308295;FBpp0308294	P13678	Pkc98E	T602	FBpp0289799;FBpp0083965;FBpp0083966	O62618	p38a
FBpp0290731;FBpp0084728;FBpp0308295;FBpp0308294	P13678	Pkc98E	T602	FBpp0307598;FBpp0080003	Q9VK45	Tor
FBpp0304598;FBpp0080825	P15348	Top2	S1284	FBpp0311359;FBpp0311229;FBpp0070042;FBpp0070041;FBpp0110433;FBpp0311360;FBpp0070043	P08181	CkIIalpha
FBpp0084337;FBpp0084336;FBpp0089115;FBpp0308932;FBpp0084339;FBpp0084338;FBpp0307986;FBpp0293584;FBpp0292077;FBpp0292078	P16371	gro	S207	FBpp0085145	P83101	gskt
FBpp0084337;FBpp0084336;FBpp0089115;FBpp0308932;FBpp0084339;FBpp0084338;FBpp0307986;FBpp0293584;FBpp0292077;FBpp0292078	P16371	gro	S207	FBpp0070453;FBpp0089161;FBpp0070452;FBpp0089160;FBpp0070454;FBpp0070451;FBpp0070450;FBpp0111741;FBpp0304139;FBpp0304141;FBpp0304140;FBpp0089159;FBpp0089158;FBpp0070449;FBpp0291395;FBpp0089162;FBpp0291178	P18431	sgg
FBpp0084337;FBpp0084336;FBpp0089115;FBpp0308932;FBpp0084339;FBpp0084338;FBpp0307986;FBpp0293584;FBpp0292077;FBpp0292078	P16371	gro	S218	FBpp0085145	P83101	gskt
FBpp0084337;FBpp0084336;FBpp0089115;FBpp0308932;FBpp0084339;FBpp0084338;FBpp0307986;FBpp0293584;FBpp0292077;FBpp0292078	P16371	gro	S218	FBpp0070453;FBpp0089161;FBpp0070452;FBpp0089160;FBpp0070454;FBpp0070451;FBpp0070450;FBpp0111741;FBpp0304139;FBpp0304141;FBpp0304140;FBpp0089159;FBpp0089158;FBpp0070449;FBpp0291395;FBpp0089162;FBpp0291178	P18431	sgg
FBpp0084337;FBpp0084336;FBpp0089115;FBpp0308932;FBpp0084339;FBpp0084338;FBpp0307986;FBpp0293584;FBpp0292077;FBpp0292078	P16371	gro	T319	FBpp0085145	P83101	gskt
FBpp0084337;FBpp0084336;FBpp0089115;FBpp0308932;FBpp0084339;FBpp0084338;FBpp0307986;FBpp0293584;FBpp0292077;FBpp0292078	P16371	gro	T319	FBpp0070453;FBpp0089161;FBpp0070452;FBpp0089160;FBpp0070454;FBpp0070451;FBpp0070450;FBpp0111741;FBpp0304139;FBpp0304141;FBpp0304140;FBpp0089159;FBpp0089158;FBpp0070449;FBpp0291395;FBpp0089162;FBpp0291178	P18431	sgg
FBpp0084337;FBpp0084336;FBpp0089115;FBpp0308932;FBpp0084339;FBpp0084338;FBpp0307986;FBpp0293584;FBpp0292077;FBpp0292078	P16371	gro	T328	FBpp0085145	P83101	gskt
FBpp0084337;FBpp0084336;FBpp0089115;FBpp0308932;FBpp0084339;FBpp0084338;FBpp0307986;FBpp0293584;FBpp0292077;FBpp0292078	P16371	gro	T328	FBpp0070453;FBpp0089161;FBpp0070452;FBpp0089160;FBpp0070454;FBpp0070451;FBpp0070450;FBpp0111741;FBpp0304139;FBpp0304141;FBpp0304140;FBpp0089159;FBpp0089158;FBpp0070449;FBpp0291395;FBpp0089162;FBpp0291178	P18431	sgg
FBpp0084337;FBpp0084336;FBpp0089115;FBpp0308932;FBpp0084339;FBpp0084338;FBpp0307986;FBpp0293584;FBpp0292077;FBpp0292078	P16371	gro	S207	FBpp0080111	O61443	p38b
FBpp0084337;FBpp0084336;FBpp0089115;FBpp0308932;FBpp0084339;FBpp0084338;FBpp0307986;FBpp0293584;FBpp0292077;FBpp0292078	P16371	gro	S207	FBpp0076471;FBpp0076472;FBpp0076473;FBpp0076474;FBpp0076475;FBpp0076476;FBpp0305425	Q8IQ91	nmo
FBpp0084337;FBpp0084336;FBpp0089115;FBpp0308932;FBpp0084339;FBpp0084338;FBpp0307986;FBpp0293584;FBpp0292077;FBpp0292078	P16371	gro	S207	FBpp0289799;FBpp0083965;FBpp0083966	O62618	p38a
FBpp0084337;FBpp0084336;FBpp0089115;FBpp0308932;FBpp0084339;FBpp0084338;FBpp0307986;FBpp0293584;FBpp0292077;FBpp0292078	P16371	gro	S218	FBpp0080111	O61443	p38b
FBpp0084337;FBpp0084336;FBpp0089115;FBpp0308932;FBpp0084339;FBpp0084338;FBpp0307986;FBpp0293584;FBpp0292077;FBpp0292078	P16371	gro	S218	FBpp0076471;FBpp0076472;FBpp0076473;FBpp0076474;FBpp0076475;FBpp0076476;FBpp0305425	Q8IQ91	nmo
FBpp0084337;FBpp0084336;FBpp0089115;FBpp0308932;FBpp0084339;FBpp0084338;FBpp0307986;FBpp0293584;FBpp0292077;FBpp0292078	P16371	gro	S218	FBpp0289799;FBpp0083965;FBpp0083966	O62618	p38a
FBpp0084337;FBpp0084336;FBpp0089115;FBpp0308932;FBpp0084339;FBpp0084338;FBpp0307986;FBpp0293584;FBpp0292077;FBpp0292078	P16371	gro	T319	FBpp0080111	O61443	p38b
FBpp0084337;FBpp0084336;FBpp0089115;FBpp0308932;FBpp0084339;FBpp0084338;FBpp0307986;FBpp0293584;FBpp0292077;FBpp0292078	P16371	gro	T319	FBpp0076471;FBpp0076472;FBpp0076473;FBpp0076474;FBpp0076475;FBpp0076476;FBpp0305425	Q8IQ91	nmo
FBpp0084337;FBpp0084336;FBpp0089115;FBpp0308932;FBpp0084339;FBpp0084338;FBpp0307986;FBpp0293584;FBpp0292077;FBpp0292078	P16371	gro	T319	FBpp0289799;FBpp0083965;FBpp0083966	O62618	p38a
FBpp0084337;FBpp0084336;FBpp0089115;FBpp0308932;FBpp0084339;FBpp0084338;FBpp0307986;FBpp0293584;FBpp0292077;FBpp0292078	P16371	gro	T328	FBpp0080111	O61443	p38b
FBpp0084337;FBpp0084336;FBpp0089115;FBpp0308932;FBpp0084339;FBpp0084338;FBpp0307986;FBpp0293584;FBpp0292077;FBpp0292078	P16371	gro	T328	FBpp0076471;FBpp0076472;FBpp0076473;FBpp0076474;FBpp0076475;FBpp0076476;FBpp0305425	Q8IQ91	nmo
FBpp0084337;FBpp0084336;FBpp0089115;FBpp0308932;FBpp0084339;FBpp0084338;FBpp0307986;FBpp0293584;FBpp0292077;FBpp0292078	P16371	gro	T328	FBpp0289799;FBpp0083965;FBpp0083966	O62618	p38a
FBpp0084337;FBpp0084336;FBpp0089115;FBpp0308932;FBpp0084339;FBpp0084338;FBpp0307986;FBpp0293584;FBpp0292077;FBpp0292078	P16371	gro	T319	FBpp0309113;FBpp0071248	Q24324	Dsor1
FBpp0084337;FBpp0084336;FBpp0089115;FBpp0308932;FBpp0084339;FBpp0084338;FBpp0307986;FBpp0293584;FBpp0292077;FBpp0292078	P16371	gro	T328	FBpp0309113;FBpp0071248	Q24324	Dsor1
FBpp0084337;FBpp0084336;FBpp0089115;FBpp0308932;FBpp0084339;FBpp0084338;FBpp0307986;FBpp0293584;FBpp0292077;FBpp0292078	P16371	gro	S207	FBpp0311359;FBpp0311229;FBpp0070042;FBpp0070041;FBpp0110433;FBpp0311360;FBpp0070043	P08181	CkIIalpha
FBpp0084337;FBpp0084336;FBpp0089115;FBpp0308932;FBpp0084339;FBpp0084338;FBpp0307986;FBpp0293584;FBpp0292077;FBpp0292078	P16371	gro	S218	FBpp0311359;FBpp0311229;FBpp0070042;FBpp0070041;FBpp0110433;FBpp0311360;FBpp0070043	P08181	CkIIalpha
FBpp0084337;FBpp0084336;FBpp0089115;FBpp0308932;FBpp0084339;FBpp0084338;FBpp0307986;FBpp0293584;FBpp0292077;FBpp0292078	P16371	gro	S207	FBpp0307598;FBpp0080003	Q9VK45	Tor
FBpp0084337;FBpp0084336;FBpp0089115;FBpp0308932;FBpp0084339;FBpp0084338;FBpp0307986;FBpp0293584;FBpp0292077;FBpp0292078	P16371	gro	S218	FBpp0307598;FBpp0080003	Q9VK45	Tor
FBpp0084337;FBpp0084336;FBpp0089115;FBpp0308932;FBpp0084339;FBpp0084338;FBpp0307986;FBpp0293584;FBpp0292077;FBpp0292078	P16371	gro	T319	FBpp0307598;FBpp0080003	Q9VK45	Tor
FBpp0084337;FBpp0084336;FBpp0089115;FBpp0308932;FBpp0084339;FBpp0084338;FBpp0307986;FBpp0293584;FBpp0292077;FBpp0292078	P16371	gro	T328	FBpp0307598;FBpp0080003	Q9VK45	Tor
FBpp0070331;FBpp0302779;FBpp0305936;FBpp0070330;FBpp0070329;FBpp0305935;FBpp0302777;FBpp0302778;FBpp0292167	P18091	Actn	S799	FBpp0085145	P83101	gskt
FBpp0070331;FBpp0302779;FBpp0305936;FBpp0070330;FBpp0070329;FBpp0305935;FBpp0302777;FBpp0302778;FBpp0292167	P18091	Actn	S799	FBpp0070453;FBpp0089161;FBpp0070452;FBpp0089160;FBpp0070454;FBpp0070451;FBpp0070450;FBpp0111741;FBpp0304139;FBpp0304141;FBpp0304140;FBpp0089159;FBpp0089158;FBpp0070449;FBpp0291395;FBpp0089162;FBpp0291178	P18431	sgg
FBpp0070331;FBpp0302779;FBpp0305936;FBpp0070330;FBpp0070329;FBpp0305935;FBpp0302777;FBpp0302778;FBpp0292167	P18091	Actn	S799	FBpp0080111	O61443	p38b
FBpp0070331;FBpp0302779;FBpp0305936;FBpp0070330;FBpp0070329;FBpp0305935;FBpp0302777;FBpp0302778;FBpp0292167	P18091	Actn	S799	FBpp0076471;FBpp0076472;FBpp0076473;FBpp0076474;FBpp0076475;FBpp0076476;FBpp0305425	Q8IQ91	nmo
FBpp0070331;FBpp0302779;FBpp0305936;FBpp0070330;FBpp0070329;FBpp0305935;FBpp0302777;FBpp0302778;FBpp0292167	P18091	Actn	S799	FBpp0289799;FBpp0083965;FBpp0083966	O62618	p38a
FBpp0070331;FBpp0302779;FBpp0305936;FBpp0070330;FBpp0070329;FBpp0305935;FBpp0302777;FBpp0302778;FBpp0292167	P18091	Actn	S799	FBpp0307598;FBpp0080003	Q9VK45	Tor
FBpp0301822;FBpp0301823;FBpp0073684;FBpp0073683;FBpp0073682;FBpp0300554;FBpp0300553;FBpp0301821;FBpp0100015;FBpp0291133;FBpp0309481;FBpp0311352;FBpp0100013;FBpp0309482;FBpp0291137;FBpp0291136;FBpp0291135;FBpp0291134	P19351	up	S65	FBpp0073513;FBpp0311372;FBpp0309354;FBpp0311373;FBpp0289609;FBpp0073515	P54367	CkIalpha
FBpp0301822;FBpp0301823;FBpp0073684;FBpp0073683;FBpp0073682;FBpp0300554;FBpp0300553;FBpp0301821;FBpp0100015;FBpp0291133;FBpp0309481;FBpp0311352;FBpp0100013;FBpp0309482;FBpp0291137;FBpp0291136;FBpp0291135;FBpp0291134	P19351	up	S65	FBpp0085105;FBpp0085104;FBpp0085106;FBpp0306615	O76324	dbt
FBpp0301822;FBpp0301823;FBpp0073684;FBpp0073683;FBpp0073682;FBpp0300554;FBpp0300553;FBpp0301821;FBpp0100015;FBpp0291133;FBpp0309481;FBpp0311352;FBpp0100013;FBpp0309482;FBpp0291137;FBpp0291136;FBpp0291135;FBpp0291134	P19351	up	S47	FBpp0311359;FBpp0311229;FBpp0070042;FBpp0070041;FBpp0110433;FBpp0311360;FBpp0070043	P08181	CkIIalpha
FBpp0301822;FBpp0301823;FBpp0073684;FBpp0073683;FBpp0073682;FBpp0300554;FBpp0300553;FBpp0301821;FBpp0100015;FBpp0291133;FBpp0309481;FBpp0311352;FBpp0100013;FBpp0309482;FBpp0291137;FBpp0291136;FBpp0291135;FBpp0291134	P19351	up	S65	FBpp0311359;FBpp0311229;FBpp0070042;FBpp0070041;FBpp0110433;FBpp0311360;FBpp0070043	P08181	CkIIalpha
FBpp0306232;FBpp0078134	P19889	RpLP0	S302	FBpp0073513;FBpp0311372;FBpp0309354;FBpp0311373;FBpp0289609;FBpp0073515	P54367	CkIalpha
FBpp0306232;FBpp0078134	P19889	RpLP0	S302	FBpp0085105;FBpp0085104;FBpp0085106;FBpp0306615	O76324	dbt
FBpp0306232;FBpp0078134	P19889	RpLP0	S302	FBpp0085145	P83101	gskt
FBpp0306232;FBpp0078134	P19889	RpLP0	S302	FBpp0070453;FBpp0089161;FBpp0070452;FBpp0089160;FBpp0070454;FBpp0070451;FBpp0070450;FBpp0111741;FBpp0304139;FBpp0304141;FBpp0304140;FBpp0089159;FBpp0089158;FBpp0070449;FBpp0291395;FBpp0089162;FBpp0291178	P18431	sgg
FBpp0306232;FBpp0078134	P19889	RpLP0	S302	FBpp0080111	O61443	p38b
FBpp0306232;FBpp0078134	P19889	RpLP0	S302	FBpp0076471;FBpp0076472;FBpp0076473;FBpp0076474;FBpp0076475;FBpp0076476;FBpp0305425	Q8IQ91	nmo
FBpp0306232;FBpp0078134	P19889	RpLP0	S302	FBpp0289799;FBpp0083965;FBpp0083966	O62618	p38a
FBpp0306232;FBpp0078134	P19889	RpLP0	S302	FBpp0311359;FBpp0311229;FBpp0070042;FBpp0070041;FBpp0110433;FBpp0311360;FBpp0070043	P08181	CkIIalpha
FBpp0304751;FBpp0080281	P20232	TfIIS	T87	FBpp0085145	P83101	gskt
FBpp0304751;FBpp0080281	P20232	TfIIS	T87	FBpp0070453;FBpp0089161;FBpp0070452;FBpp0089160;FBpp0070454;FBpp0070451;FBpp0070450;FBpp0111741;FBpp0304139;FBpp0304141;FBpp0304140;FBpp0089159;FBpp0089158;FBpp0070449;FBpp0291395;FBpp0089162;FBpp0291178	P18431	sgg
FBpp0304751;FBpp0080281	P20232	TfIIS	T87	FBpp0080111	O61443	p38b
FBpp0304751;FBpp0080281	P20232	TfIIS	T87	FBpp0076471;FBpp0076472;FBpp0076473;FBpp0076474;FBpp0076475;FBpp0076476;FBpp0305425	Q8IQ91	nmo
FBpp0304751;FBpp0080281	P20232	TfIIS	T87	FBpp0289799;FBpp0083965;FBpp0083966	O62618	p38a
FBpp0304751;FBpp0080281	P20232	TfIIS	T87	FBpp0307598;FBpp0080003	Q9VK45	Tor
FBpp0073345;FBpp0073344;FBpp0310164;FBpp0310163;FBpp0310162;FBpp0089332	P20478	Gs2	S59	FBpp0085145	P83101	gskt
FBpp0073345;FBpp0073344;FBpp0310164;FBpp0310163;FBpp0310162;FBpp0089332	P20478	Gs2	S59	FBpp0070453;FBpp0089161;FBpp0070452;FBpp0089160;FBpp0070454;FBpp0070451;FBpp0070450;FBpp0111741;FBpp0304139;FBpp0304141;FBpp0304140;FBpp0089159;FBpp0089158;FBpp0070449;FBpp0291395;FBpp0089162;FBpp0291178	P18431	sgg
FBpp0073345;FBpp0073344;FBpp0310164;FBpp0310163;FBpp0310162;FBpp0089332	P20478	Gs2	S59	FBpp0080111	O61443	p38b
FBpp0073345;FBpp0073344;FBpp0310164;FBpp0310163;FBpp0310162;FBpp0089332	P20478	Gs2	S59	FBpp0076471;FBpp0076472;FBpp0076473;FBpp0076474;FBpp0076475;FBpp0076476;FBpp0305425	Q8IQ91	nmo
FBpp0073345;FBpp0073344;FBpp0310164;FBpp0310163;FBpp0310162;FBpp0089332	P20478	Gs2	S59	FBpp0289799;FBpp0083965;FBpp0083966	O62618	p38a
FBpp0073345;FBpp0073344;FBpp0310164;FBpp0310163;FBpp0310162;FBpp0089332	P20478	Gs2	S59	FBpp0307598;FBpp0080003	Q9VK45	Tor
FBpp0290739;FBpp0081467;FBpp0081468	P22058	D1	S80	FBpp0073513;FBpp0311372;FBpp0309354;FBpp0311373;FBpp0289609;FBpp0073515	P54367	CkIalpha
FBpp0290739;FBpp0081467;FBpp0081468	P22058	D1	S80	FBpp0085105;FBpp0085104;FBpp0085106;FBpp0306615	O76324	dbt
FBpp0290739;FBpp0081467;FBpp0081468	P22058	D1	S246	FBpp0073513;FBpp0311372;FBpp0309354;FBpp0311373;FBpp0289609;FBpp0073515	P54367	CkIalpha
FBpp0290739;FBpp0081467;FBpp0081468	P22058	D1	S246	FBpp0085105;FBpp0085104;FBpp0085106;FBpp0306615	O76324	dbt
FBpp0290739;FBpp0081467;FBpp0081468	P22058	D1	S253	FBpp0073513;FBpp0311372;FBpp0309354;FBpp0311373;FBpp0289609;FBpp0073515	P54367	CkIalpha
FBpp0290739;FBpp0081467;FBpp0081468	P22058	D1	S253	FBpp0085105;FBpp0085104;FBpp0085106;FBpp0306615	O76324	dbt
FBpp0290739;FBpp0081467;FBpp0081468	P22058	D1	S253	FBpp0085145	P83101	gskt
FBpp0290739;FBpp0081467;FBpp0081468	P22058	D1	S253	FBpp0070453;FBpp0089161;FBpp0070452;FBpp0089160;FBpp0070454;FBpp0070451;FBpp0070450;FBpp0111741;FBpp0304139;FBpp0304141;FBpp0304140;FBpp0089159;FBpp0089158;FBpp0070449;FBpp0291395;FBpp0089162;FBpp0291178	P18431	sgg
FBpp0290739;FBpp0081467;FBpp0081468	P22058	D1	S253	FBpp0080111	O61443	p38b
FBpp0290739;FBpp0081467;FBpp0081468	P22058	D1	S253	FBpp0076471;FBpp0076472;FBpp0076473;FBpp0076474;FBpp0076475;FBpp0076476;FBpp0305425	Q8IQ91	nmo
FBpp0290739;FBpp0081467;FBpp0081468	P22058	D1	S253	FBpp0289799;FBpp0083965;FBpp0083966	O62618	p38a
FBpp0290739;FBpp0081467;FBpp0081468	P22058	D1	S80	FBpp0309113;FBpp0071248	Q24324	Dsor1
FBpp0290739;FBpp0081467;FBpp0081468	P22058	D1	S246	FBpp0309113;FBpp0071248	Q24324	Dsor1
FBpp0290739;FBpp0081467;FBpp0081468	P22058	D1	S80	FBpp0311359;FBpp0311229;FBpp0070042;FBpp0070041;FBpp0110433;FBpp0311360;FBpp0070043	P08181	CkIIalpha
FBpp0290739;FBpp0081467;FBpp0081468	P22058	D1	S246	FBpp0311359;FBpp0311229;FBpp0070042;FBpp0070041;FBpp0110433;FBpp0311360;FBpp0070043	P08181	CkIIalpha
FBpp0290739;FBpp0081467;FBpp0081468	P22058	D1	S253	FBpp0311359;FBpp0311229;FBpp0070042;FBpp0070041;FBpp0110433;FBpp0311360;FBpp0070043	P08181	CkIIalpha
FBpp0290739;FBpp0081467;FBpp0081468	P22058	D1	S311	FBpp0311359;FBpp0311229;FBpp0070042;FBpp0070041;FBpp0110433;FBpp0311360;FBpp0070043	P08181	CkIIalpha
FBpp0290739;FBpp0081467;FBpp0081468	P22058	D1	S253	FBpp0307598;FBpp0080003	Q9VK45	Tor
FBpp0072126;FBpp0072127;FBpp0072124;FBpp0072125;FBpp0072122;FBpp0072123;FBpp0072120;FBpp0072121;FBpp0309946	P22700	Ca-P60A	S240	FBpp0073513;FBpp0311372;FBpp0309354;FBpp0311373;FBpp0289609;FBpp0073515	P54367	CkIalpha
FBpp0072126;FBpp0072127;FBpp0072124;FBpp0072125;FBpp0072122;FBpp0072123;FBpp0072120;FBpp0072121;FBpp0309946	P22700	Ca-P60A	S240	FBpp0085105;FBpp0085104;FBpp0085106;FBpp0306615	O76324	dbt
FBpp0072126;FBpp0072127;FBpp0072124;FBpp0072125;FBpp0072122;FBpp0072123;FBpp0072120;FBpp0072121;FBpp0309946	P22700	Ca-P60A	S240	FBpp0311359;FBpp0311229;FBpp0070042;FBpp0070041;FBpp0110433;FBpp0311360;FBpp0070043	P08181	CkIIalpha
FBpp0084323	P22815	boss	S833	FBpp0085145	P83101	gskt
FBpp0084323	P22815	boss	S833	FBpp0070453;FBpp0089161;FBpp0070452;FBpp0089160;FBpp0070454;FBpp0070451;FBpp0070450;FBpp0111741;FBpp0304139;FBpp0304141;FBpp0304140;FBpp0089159;FBpp0089158;FBpp0070449;FBpp0291395;FBpp0089162;FBpp0291178	P18431	sgg
FBpp0084323	P22815	boss	S877	FBpp0085145	P83101	gskt
FBpp0084323	P22815	boss	S877	FBpp0070453;FBpp0089161;FBpp0070452;FBpp0089160;FBpp0070454;FBpp0070451;FBpp0070450;FBpp0111741;FBpp0304139;FBpp0304141;FBpp0304140;FBpp0089159;FBpp0089158;FBpp0070449;FBpp0291395;FBpp0089162;FBpp0291178	P18431	sgg
FBpp0084323	P22815	boss	S833	FBpp0080111	O61443	p38b
FBpp0084323	P22815	boss	S833	FBpp0076471;FBpp0076472;FBpp0076473;FBpp0076474;FBpp0076475;FBpp0076476;FBpp0305425	Q8IQ91	nmo
FBpp0084323	P22815	boss	S833	FBpp0289799;FBpp0083965;FBpp0083966	O62618	p38a
FBpp0084323	P22815	boss	S833	FBpp0307598;FBpp0080003	Q9VK45	Tor
FBpp0075081;FBpp0292987;FBpp0075082	P23654	Nrt	S263	FBpp0073513;FBpp0311372;FBpp0309354;FBpp0311373;FBpp0289609;FBpp0073515	P54367	CkIalpha
FBpp0075081;FBpp0292987;FBpp0075082	P23654	Nrt	S263	FBpp0085105;FBpp0085104;FBpp0085106;FBpp0306615	O76324	dbt
FBpp0075081;FBpp0292987;FBpp0075082	P23654	Nrt	S263	FBpp0311359;FBpp0311229;FBpp0070042;FBpp0070041;FBpp0110433;FBpp0311360;FBpp0070043	P08181	CkIIalpha
FBpp0303193;FBpp0075279;FBpp0075278;FBpp0305757;FBpp0075281;FBpp0075280	P25439	brm	S1630	FBpp0073513;FBpp0311372;FBpp0309354;FBpp0311373;FBpp0289609;FBpp0073515	P54367	CkIalpha
FBpp0303193;FBpp0075279;FBpp0075278;FBpp0305757;FBpp0075281;FBpp0075280	P25439	brm	S1630	FBpp0085105;FBpp0085104;FBpp0085106;FBpp0306615	O76324	dbt
FBpp0303193;FBpp0075279;FBpp0075278;FBpp0305757;FBpp0075281;FBpp0075280	P25439	brm	S1630	FBpp0311359;FBpp0311229;FBpp0070042;FBpp0070041;FBpp0110433;FBpp0311360;FBpp0070043	P08181	CkIIalpha
FBpp0089226;FBpp0089225;FBpp0077710;FBpp0077711;FBpp0303523;FBpp0303524	P25455	Plc21C	T486	FBpp0085145	P83101	gskt
FBpp0089226;FBpp0089225;FBpp0077710;FBpp0077711;FBpp0303523;FBpp0303524	P25455	Plc21C	T486	FBpp0070453;FBpp0089161;FBpp0070452;FBpp0089160;FBpp0070454;FBpp0070451;FBpp0070450;FBpp0111741;FBpp0304139;FBpp0304141;FBpp0304140;FBpp0089159;FBpp0089158;FBpp0070449;FBpp0291395;FBpp0089162;FBpp0291178	P18431	sgg
FBpp0089226;FBpp0089225;FBpp0077710;FBpp0077711;FBpp0303523;FBpp0303524	P25455	Plc21C	T486	FBpp0080111	O61443	p38b
FBpp0089226;FBpp0089225;FBpp0077710;FBpp0077711;FBpp0303523;FBpp0303524	P25455	Plc21C	T486	FBpp0076471;FBpp0076472;FBpp0076473;FBpp0076474;FBpp0076475;FBpp0076476;FBpp0305425	Q8IQ91	nmo
FBpp0089226;FBpp0089225;FBpp0077710;FBpp0077711;FBpp0303523;FBpp0303524	P25455	Plc21C	T486	FBpp0289799;FBpp0083965;FBpp0083966	O62618	p38a
FBpp0089226;FBpp0089225;FBpp0077710;FBpp0077711;FBpp0303523;FBpp0303524	P25455	Plc21C	T486	FBpp0309113;FBpp0071248	Q24324	Dsor1
FBpp0089226;FBpp0089225;FBpp0077710;FBpp0077711;FBpp0303523;FBpp0303524	P25455	Plc21C	T486	FBpp0307598;FBpp0080003	Q9VK45	Tor
FBpp0309672;FBpp0071508	P25823	tud	S936	FBpp0073513;FBpp0311372;FBpp0309354;FBpp0311373;FBpp0289609;FBpp0073515	P54367	CkIalpha
FBpp0309672;FBpp0071508	P25823	tud	S936	FBpp0085105;FBpp0085104;FBpp0085106;FBpp0306615	O76324	dbt
FBpp0309672;FBpp0071508	P25823	tud	S936	FBpp0085145	P83101	gskt
FBpp0309672;FBpp0071508	P25823	tud	S936	FBpp0070453;FBpp0089161;FBpp0070452;FBpp0089160;FBpp0070454;FBpp0070451;FBpp0070450;FBpp0111741;FBpp0304139;FBpp0304141;FBpp0304140;FBpp0089159;FBpp0089158;FBpp0070449;FBpp0291395;FBpp0089162;FBpp0291178	P18431	sgg
FBpp0309672;FBpp0071508	P25823	tud	S936	FBpp0080111	O61443	p38b
FBpp0309672;FBpp0071508	P25823	tud	S936	FBpp0076471;FBpp0076472;FBpp0076473;FBpp0076474;FBpp0076475;FBpp0076476;FBpp0305425	Q8IQ91	nmo
FBpp0309672;FBpp0071508	P25823	tud	S936	FBpp0289799;FBpp0083965;FBpp0083966	O62618	p38a
FBpp0309672;FBpp0071508	P25823	tud	S936	FBpp0307598;FBpp0080003	Q9VK45	Tor
FBpp0077362;FBpp0288680	P27864	Rrp1	T133	FBpp0085145	P83101	gskt
FBpp0077362;FBpp0288680	P27864	Rrp1	T133	FBpp0070453;FBpp0089161;FBpp0070452;FBpp0089160;FBpp0070454;FBpp0070451;FBpp0070450;FBpp0111741;FBpp0304139;FBpp0304141;FBpp0304140;FBpp0089159;FBpp0089158;FBpp0070449;FBpp0291395;FBpp0089162;FBpp0291178	P18431	sgg
FBpp0077362;FBpp0288680	P27864	Rrp1	T133	FBpp0080111	O61443	p38b
FBpp0077362;FBpp0288680	P27864	Rrp1	T133	FBpp0076471;FBpp0076472;FBpp0076473;FBpp0076474;FBpp0076475;FBpp0076476;FBpp0305425	Q8IQ91	nmo
FBpp0077362;FBpp0288680	P27864	Rrp1	T133	FBpp0289799;FBpp0083965;FBpp0083966	O62618	p38a
FBpp0077362;FBpp0288680	P27864	Rrp1	T133	FBpp0307598;FBpp0080003	Q9VK45	Tor
FBpp0071088;FBpp0071087	P29327	RpS6	T182	FBpp0085145	P83101	gskt
FBpp0071088;FBpp0071087	P29327	RpS6	T182	FBpp0070453;FBpp0089161;FBpp0070452;FBpp0089160;FBpp0070454;FBpp0070451;FBpp0070450;FBpp0111741;FBpp0304139;FBpp0304141;FBpp0304140;FBpp0089159;FBpp0089158;FBpp0070449;FBpp0291395;FBpp0089162;FBpp0291178	P18431	sgg
FBpp0071088;FBpp0071087	P29327	RpS6	T182	FBpp0080111	O61443	p38b
FBpp0071088;FBpp0071087	P29327	RpS6	T182	FBpp0076471;FBpp0076472;FBpp0076473;FBpp0076474;FBpp0076475;FBpp0076476;FBpp0305425	Q8IQ91	nmo
FBpp0071088;FBpp0071087	P29327	RpS6	T182	FBpp0289799;FBpp0083965;FBpp0083966	O62618	p38a
FBpp0071088;FBpp0071087	P29327	RpS6	T182	FBpp0309113;FBpp0071248	Q24324	Dsor1
FBpp0071088;FBpp0071087	P29327	RpS6	T182	FBpp0307598;FBpp0080003	Q9VK45	Tor
FBpp0293150;FBpp0293147;FBpp0293148;FBpp0293149;FBpp0293145;FBpp0293146	P29617	pros	S497	FBpp0085145	P83101	gskt
FBpp0293150;FBpp0293147;FBpp0293148;FBpp0293149;FBpp0293145;FBpp0293146	P29617	pros	S497	FBpp0070453;FBpp0089161;FBpp0070452;FBpp0089160;FBpp0070454;FBpp0070451;FBpp0070450;FBpp0111741;FBpp0304139;FBpp0304141;FBpp0304140;FBpp0089159;FBpp0089158;FBpp0070449;FBpp0291395;FBpp0089162;FBpp0291178	P18431	sgg
FBpp0293150;FBpp0293147;FBpp0293148;FBpp0293149;FBpp0293145;FBpp0293146	P29617	pros	S497	FBpp0080111	O61443	p38b
FBpp0293150;FBpp0293147;FBpp0293148;FBpp0293149;FBpp0293145;FBpp0293146	P29617	pros	S497	FBpp0076471;FBpp0076472;FBpp0076473;FBpp0076474;FBpp0076475;FBpp0076476;FBpp0305425	Q8IQ91	nmo
FBpp0293150;FBpp0293147;FBpp0293148;FBpp0293149;FBpp0293145;FBpp0293146	P29617	pros	S497	FBpp0289799;FBpp0083965;FBpp0083966	O62618	p38a
FBpp0293150;FBpp0293147;FBpp0293148;FBpp0293149;FBpp0293145;FBpp0293146	P29617	pros	S497	FBpp0307598;FBpp0080003	Q9VK45	Tor
FBpp0074430;FBpp0074429;FBpp0074428;FBpp0074427	P29746	bnb	S269	FBpp0073513;FBpp0311372;FBpp0309354;FBpp0311373;FBpp0289609;FBpp0073515	P54367	CkIalpha
FBpp0074430;FBpp0074429;FBpp0074428;FBpp0074427	P29746	bnb	S269	FBpp0085105;FBpp0085104;FBpp0085106;FBpp0306615	O76324	dbt
FBpp0074430;FBpp0074429;FBpp0074428;FBpp0074427	P29746	bnb	S430	FBpp0073513;FBpp0311372;FBpp0309354;FBpp0311373;FBpp0289609;FBpp0073515	P54367	CkIalpha
FBpp0074430;FBpp0074429;FBpp0074428;FBpp0074427	P29746	bnb	S430	FBpp0085105;FBpp0085104;FBpp0085106;FBpp0306615	O76324	dbt
FBpp0074430;FBpp0074429;FBpp0074428;FBpp0074427	P29746	bnb	S269	FBpp0085145	P83101	gskt
FBpp0074430;FBpp0074429;FBpp0074428;FBpp0074427	P29746	bnb	S269	FBpp0070453;FBpp0089161;FBpp0070452;FBpp0089160;FBpp0070454;FBpp0070451;FBpp0070450;FBpp0111741;FBpp0304139;FBpp0304141;FBpp0304140;FBpp0089159;FBpp0089158;FBpp0070449;FBpp0291395;FBpp0089162;FBpp0291178	P18431	sgg
FBpp0074430;FBpp0074429;FBpp0074428;FBpp0074427	P29746	bnb	S430	FBpp0309113;FBpp0071248	Q24324	Dsor1
FBpp0074430;FBpp0074429;FBpp0074428;FBpp0074427	P29746	bnb	S430	FBpp0311359;FBpp0311229;FBpp0070042;FBpp0070041;FBpp0110433;FBpp0311360;FBpp0070043	P08181	CkIIalpha
FBpp0074430;FBpp0074429;FBpp0074428;FBpp0074427	P29746	bnb	S269	FBpp0307598;FBpp0080003	Q9VK45	Tor
FBpp0075504;FBpp0075503;FBpp0075505	P29843	Hsc70-1	S511	FBpp0309113;FBpp0071248	Q24324	Dsor1
FBpp0075504;FBpp0075503;FBpp0075505	P29843	Hsc70-1	S511	FBpp0311359;FBpp0311229;FBpp0070042;FBpp0070041;FBpp0110433;FBpp0311360;FBpp0070043	P08181	CkIIalpha
FBpp0310670;FBpp0078336;FBpp0078335	P29993	Itp-r83A	S2226	FBpp0073513;FBpp0311372;FBpp0309354;FBpp0311373;FBpp0289609;FBpp0073515	P54367	CkIalpha
FBpp0310670;FBpp0078336;FBpp0078335	P29993	Itp-r83A	S2226	FBpp0085105;FBpp0085104;FBpp0085106;FBpp0306615	O76324	dbt
FBpp0310670;FBpp0078336;FBpp0078335	P29993	Itp-r83A	S2226	FBpp0311359;FBpp0311229;FBpp0070042;FBpp0070041;FBpp0110433;FBpp0311360;FBpp0070043	P08181	CkIIalpha
FBpp0310670;FBpp0078336;FBpp0078335	P29993	Itp-r83A	S2226	FBpp0307598;FBpp0080003	Q9VK45	Tor
FBpp0290503;FBpp0111724;FBpp0111725;FBpp0073341;FBpp0290504;FBpp0073342;FBpp0073340;FBpp0300431;FBpp0300432;FBpp0303416;FBpp0305459;FBpp0305461;FBpp0305460;FBpp0089349;FBpp0089348;FBpp0089353;FBpp0089352;FBpp0291324;FBpp0089351;FBpp0089350;FBpp0073339	P31007	dlg1	S183	FBpp0073513;FBpp0311372;FBpp0309354;FBpp0311373;FBpp0289609;FBpp0073515	P54367	CkIalpha
FBpp0290503;FBpp0111724;FBpp0111725;FBpp0073341;FBpp0290504;FBpp0073342;FBpp0073340;FBpp0300431;FBpp0300432;FBpp0303416;FBpp0305459;FBpp0305461;FBpp0305460;FBpp0089349;FBpp0089348;FBpp0089353;FBpp0089352;FBpp0291324;FBpp0089351;FBpp0089350;FBpp0073339	P31007	dlg1	S183	FBpp0085105;FBpp0085104;FBpp0085106;FBpp0306615	O76324	dbt
FBpp0290503;FBpp0111724;FBpp0111725;FBpp0073341;FBpp0290504;FBpp0073342;FBpp0073340;FBpp0300431;FBpp0300432;FBpp0303416;FBpp0305459;FBpp0305461;FBpp0305460;FBpp0089349;FBpp0089348;FBpp0089353;FBpp0089352;FBpp0291324;FBpp0089351;FBpp0089350;FBpp0073339	P31007	dlg1	S183	FBpp0085145	P83101	gskt
FBpp0290503;FBpp0111724;FBpp0111725;FBpp0073341;FBpp0290504;FBpp0073342;FBpp0073340;FBpp0300431;FBpp0300432;FBpp0303416;FBpp0305459;FBpp0305461;FBpp0305460;FBpp0089349;FBpp0089348;FBpp0089353;FBpp0089352;FBpp0291324;FBpp0089351;FBpp0089350;FBpp0073339	P31007	dlg1	S183	FBpp0070453;FBpp0089161;FBpp0070452;FBpp0089160;FBpp0070454;FBpp0070451;FBpp0070450;FBpp0111741;FBpp0304139;FBpp0304141;FBpp0304140;FBpp0089159;FBpp0089158;FBpp0070449;FBpp0291395;FBpp0089162;FBpp0291178	P18431	sgg
FBpp0290503;FBpp0111724;FBpp0111725;FBpp0073341;FBpp0290504;FBpp0073342;FBpp0073340;FBpp0300431;FBpp0300432;FBpp0303416;FBpp0305459;FBpp0305461;FBpp0305460;FBpp0089349;FBpp0089348;FBpp0089353;FBpp0089352;FBpp0291324;FBpp0089351;FBpp0089350;FBpp0073339	P31007	dlg1	S185	FBpp0085145	P83101	gskt
FBpp0290503;FBpp0111724;FBpp0111725;FBpp0073341;FBpp0290504;FBpp0073342;FBpp0073340;FBpp0300431;FBpp0300432;FBpp0303416;FBpp0305459;FBpp0305461;FBpp0305460;FBpp0089349;FBpp0089348;FBpp0089353;FBpp0089352;FBpp0291324;FBpp0089351;FBpp0089350;FBpp0073339	P31007	dlg1	S185	FBpp0070453;FBpp0089161;FBpp0070452;FBpp0089160;FBpp0070454;FBpp0070451;FBpp0070450;FBpp0111741;FBpp0304139;FBpp0304141;FBpp0304140;FBpp0089159;FBpp0089158;FBpp0070449;FBpp0291395;FBpp0089162;FBpp0291178	P18431	sgg
FBpp0290503;FBpp0111724;FBpp0111725;FBpp0073341;FBpp0290504;FBpp0073342;FBpp0073340;FBpp0300431;FBpp0300432;FBpp0303416;FBpp0305459;FBpp0305461;FBpp0305460;FBpp0089349;FBpp0089348;FBpp0089353;FBpp0089352;FBpp0291324;FBpp0089351;FBpp0089350;FBpp0073339	P31007	dlg1	T491	FBpp0085145	P83101	gskt
FBpp0290503;FBpp0111724;FBpp0111725;FBpp0073341;FBpp0290504;FBpp0073342;FBpp0073340;FBpp0300431;FBpp0300432;FBpp0303416;FBpp0305459;FBpp0305461;FBpp0305460;FBpp0089349;FBpp0089348;FBpp0089353;FBpp0089352;FBpp0291324;FBpp0089351;FBpp0089350;FBpp0073339	P31007	dlg1	T491	FBpp0070453;FBpp0089161;FBpp0070452;FBpp0089160;FBpp0070454;FBpp0070451;FBpp0070450;FBpp0111741;FBpp0304139;FBpp0304141;FBpp0304140;FBpp0089159;FBpp0089158;FBpp0070449;FBpp0291395;FBpp0089162;FBpp0291178	P18431	sgg
FBpp0290503;FBpp0111724;FBpp0111725;FBpp0073341;FBpp0290504;FBpp0073342;FBpp0073340;FBpp0300431;FBpp0300432;FBpp0303416;FBpp0305459;FBpp0305461;FBpp0305460;FBpp0089349;FBpp0089348;FBpp0089353;FBpp0089352;FBpp0291324;FBpp0089351;FBpp0089350;FBpp0073339	P31007	dlg1	S185	FBpp0080111	O61443	p38b
FBpp0290503;FBpp0111724;FBpp0111725;FBpp0073341;FBpp0290504;FBpp0073342;FBpp0073340;FBpp0300431;FBpp0300432;FBpp0303416;FBpp0305459;FBpp0305461;FBpp0305460;FBpp0089349;FBpp0089348;FBpp0089353;FBpp0089352;FBpp0291324;FBpp0089351;FBpp0089350;FBpp0073339	P31007	dlg1	S185	FBpp0076471;FBpp0076472;FBpp0076473;FBpp0076474;FBpp0076475;FBpp0076476;FBpp0305425	Q8IQ91	nmo
FBpp0290503;FBpp0111724;FBpp0111725;FBpp0073341;FBpp0290504;FBpp0073342;FBpp0073340;FBpp0300431;FBpp0300432;FBpp0303416;FBpp0305459;FBpp0305461;FBpp0305460;FBpp0089349;FBpp0089348;FBpp0089353;FBpp0089352;FBpp0291324;FBpp0089351;FBpp0089350;FBpp0073339	P31007	dlg1	S185	FBpp0289799;FBpp0083965;FBpp0083966	O62618	p38a
FBpp0290503;FBpp0111724;FBpp0111725;FBpp0073341;FBpp0290504;FBpp0073342;FBpp0073340;FBpp0300431;FBpp0300432;FBpp0303416;FBpp0305459;FBpp0305461;FBpp0305460;FBpp0089349;FBpp0089348;FBpp0089353;FBpp0089352;FBpp0291324;FBpp0089351;FBpp0089350;FBpp0073339	P31007	dlg1	T491	FBpp0080111	O61443	p38b
FBpp0290503;FBpp0111724;FBpp0111725;FBpp0073341;FBpp0290504;FBpp0073342;FBpp0073340;FBpp0300431;FBpp0300432;FBpp0303416;FBpp0305459;FBpp0305461;FBpp0305460;FBpp0089349;FBpp0089348;FBpp0089353;FBpp0089352;FBpp0291324;FBpp0089351;FBpp0089350;FBpp0073339	P31007	dlg1	T491	FBpp0076471;FBpp0076472;FBpp0076473;FBpp0076474;FBpp0076475;FBpp0076476;FBpp0305425	Q8IQ91	nmo
FBpp0290503;FBpp0111724;FBpp0111725;FBpp0073341;FBpp0290504;FBpp0073342;FBpp0073340;FBpp0300431;FBpp0300432;FBpp0303416;FBpp0305459;FBpp0305461;FBpp0305460;FBpp0089349;FBpp0089348;FBpp0089353;FBpp0089352;FBpp0291324;FBpp0089351;FBpp0089350;FBpp0073339	P31007	dlg1	T491	FBpp0289799;FBpp0083965;FBpp0083966	O62618	p38a
FBpp0290503;FBpp0111724;FBpp0111725;FBpp0073341;FBpp0290504;FBpp0073342;FBpp0073340;FBpp0300431;FBpp0300432;FBpp0303416;FBpp0305459;FBpp0305461;FBpp0305460;FBpp0089349;FBpp0089348;FBpp0089353;FBpp0089352;FBpp0291324;FBpp0089351;FBpp0089350;FBpp0073339	P31007	dlg1	T491	FBpp0309113;FBpp0071248	Q24324	Dsor1
FBpp0290503;FBpp0111724;FBpp0111725;FBpp0073341;FBpp0290504;FBpp0073342;FBpp0073340;FBpp0300431;FBpp0300432;FBpp0303416;FBpp0305459;FBpp0305461;FBpp0305460;FBpp0089349;FBpp0089348;FBpp0089353;FBpp0089352;FBpp0291324;FBpp0089351;FBpp0089350;FBpp0073339	P31007	dlg1	T497	FBpp0309113;FBpp0071248	Q24324	Dsor1
FBpp0290503;FBpp0111724;FBpp0111725;FBpp0073341;FBpp0290504;FBpp0073342;FBpp0073340;FBpp0300431;FBpp0300432;FBpp0303416;FBpp0305459;FBpp0305461;FBpp0305460;FBpp0089349;FBpp0089348;FBpp0089353;FBpp0089352;FBpp0291324;FBpp0089351;FBpp0089350;FBpp0073339	P31007	dlg1	S185	FBpp0307598;FBpp0080003	Q9VK45	Tor
FBpp0290503;FBpp0111724;FBpp0111725;FBpp0073341;FBpp0290504;FBpp0073342;FBpp0073340;FBpp0300431;FBpp0300432;FBpp0303416;FBpp0305459;FBpp0305461;FBpp0305460;FBpp0089349;FBpp0089348;FBpp0089353;FBpp0089352;FBpp0291324;FBpp0089351;FBpp0089350;FBpp0073339	P31007	dlg1	T491	FBpp0307598;FBpp0080003	Q9VK45	Tor
FBpp0079331;FBpp0297934	P33438	Glt	S812	FBpp0073513;FBpp0311372;FBpp0309354;FBpp0311373;FBpp0289609;FBpp0073515	P54367	CkIalpha
FBpp0079331;FBpp0297934	P33438	Glt	S812	FBpp0085105;FBpp0085104;FBpp0085106;FBpp0306615	O76324	dbt
FBpp0079331;FBpp0297934	P33438	Glt	S812	FBpp0311359;FBpp0311229;FBpp0070042;FBpp0070041;FBpp0110433;FBpp0311360;FBpp0070043	P08181	CkIIalpha
FBpp0099511;FBpp0078478	P35600	Gnf1	S164	FBpp0085145	P83101	gskt
FBpp0099511;FBpp0078478	P35600	Gnf1	S164	FBpp0070453;FBpp0089161;FBpp0070452;FBpp0089160;FBpp0070454;FBpp0070451;FBpp0070450;FBpp0111741;FBpp0304139;FBpp0304141;FBpp0304140;FBpp0089159;FBpp0089158;FBpp0070449;FBpp0291395;FBpp0089162;FBpp0291178	P18431	sgg
FBpp0099511;FBpp0078478	P35600	Gnf1	S164	FBpp0080111	O61443	p38b
FBpp0099511;FBpp0078478	P35600	Gnf1	S164	FBpp0076471;FBpp0076472;FBpp0076473;FBpp0076474;FBpp0076475;FBpp0076476;FBpp0305425	Q8IQ91	nmo
FBpp0099511;FBpp0078478	P35600	Gnf1	S164	FBpp0289799;FBpp0083965;FBpp0083966	O62618	p38a
FBpp0099511;FBpp0078478	P35600	Gnf1	S164	FBpp0307598;FBpp0080003	Q9VK45	Tor
FBpp0074963;FBpp0074962;FBpp0293516;FBpp0089253	P41073	Pep	S673	FBpp0085145	P83101	gskt
FBpp0074963;FBpp0074962;FBpp0293516;FBpp0089253	P41073	Pep	S673	FBpp0070453;FBpp0089161;FBpp0070452;FBpp0089160;FBpp0070454;FBpp0070451;FBpp0070450;FBpp0111741;FBpp0304139;FBpp0304141;FBpp0304140;FBpp0089159;FBpp0089158;FBpp0070449;FBpp0291395;FBpp0089162;FBpp0291178	P18431	sgg
FBpp0074963;FBpp0074962;FBpp0293516;FBpp0089253	P41073	Pep	S673	FBpp0080111	O61443	p38b
FBpp0074963;FBpp0074962;FBpp0293516;FBpp0089253	P41073	Pep	S673	FBpp0076471;FBpp0076472;FBpp0076473;FBpp0076474;FBpp0076475;FBpp0076476;FBpp0305425	Q8IQ91	nmo
FBpp0074963;FBpp0074962;FBpp0293516;FBpp0089253	P41073	Pep	S673	FBpp0289799;FBpp0083965;FBpp0083966	O62618	p38a
FBpp0074963;FBpp0074962;FBpp0293516;FBpp0089253	P41073	Pep	S673	FBpp0309113;FBpp0071248	Q24324	Dsor1
FBpp0074963;FBpp0074962;FBpp0293516;FBpp0089253	P41073	Pep	S673	FBpp0307598;FBpp0080003	Q9VK45	Tor
FBpp0073654;FBpp0073653;FBpp0290749;FBpp0290748;FBpp0290747;FBpp0304105;FBpp0309250;FBpp0099561;FBpp0290750;FBpp0099560;FBpp0304106	P43125	rdgB	S434	FBpp0085145	P83101	gskt
FBpp0073654;FBpp0073653;FBpp0290749;FBpp0290748;FBpp0290747;FBpp0304105;FBpp0309250;FBpp0099561;FBpp0290750;FBpp0099560;FBpp0304106	P43125	rdgB	S434	FBpp0070453;FBpp0089161;FBpp0070452;FBpp0089160;FBpp0070454;FBpp0070451;FBpp0070450;FBpp0111741;FBpp0304139;FBpp0304141;FBpp0304140;FBpp0089159;FBpp0089158;FBpp0070449;FBpp0291395;FBpp0089162;FBpp0291178	P18431	sgg
FBpp0073654;FBpp0073653;FBpp0290749;FBpp0290748;FBpp0290747;FBpp0304105;FBpp0309250;FBpp0099561;FBpp0290750;FBpp0099560;FBpp0304106	P43125	rdgB	S434	FBpp0080111	O61443	p38b
FBpp0073654;FBpp0073653;FBpp0290749;FBpp0290748;FBpp0290747;FBpp0304105;FBpp0309250;FBpp0099561;FBpp0290750;FBpp0099560;FBpp0304106	P43125	rdgB	S434	FBpp0076471;FBpp0076472;FBpp0076473;FBpp0076474;FBpp0076475;FBpp0076476;FBpp0305425	Q8IQ91	nmo
FBpp0073654;FBpp0073653;FBpp0290749;FBpp0290748;FBpp0290747;FBpp0304105;FBpp0309250;FBpp0099561;FBpp0290750;FBpp0099560;FBpp0304106	P43125	rdgB	S434	FBpp0289799;FBpp0083965;FBpp0083966	O62618	p38a
FBpp0073654;FBpp0073653;FBpp0290749;FBpp0290748;FBpp0290747;FBpp0304105;FBpp0309250;FBpp0099561;FBpp0290750;FBpp0099560;FBpp0304106	P43125	rdgB	S434	FBpp0307598;FBpp0080003	Q9VK45	Tor
FBpp0085703	P48375	FK506-bp2	S78	FBpp0080111	O61443	p38b
FBpp0085703	P48375	FK506-bp2	S78	FBpp0076471;FBpp0076472;FBpp0076473;FBpp0076474;FBpp0076475;FBpp0076476;FBpp0305425	Q8IQ91	nmo
FBpp0085703	P48375	FK506-bp2	S78	FBpp0289799;FBpp0083965;FBpp0083966	O62618	p38a
FBpp0085703	P48375	FK506-bp2	S78	FBpp0307598;FBpp0080003	Q9VK45	Tor
FBpp0071507;FBpp0071505;FBpp0071506	P48596	Pu	S40	FBpp0085145	P83101	gskt
FBpp0071507;FBpp0071505;FBpp0071506	P48596	Pu	S40	FBpp0070453;FBpp0089161;FBpp0070452;FBpp0089160;FBpp0070454;FBpp0070451;FBpp0070450;FBpp0111741;FBpp0304139;FBpp0304141;FBpp0304140;FBpp0089159;FBpp0089158;FBpp0070449;FBpp0291395;FBpp0089162;FBpp0291178	P18431	sgg
FBpp0083906;FBpp0311982	P48601	Rpt2	T52	FBpp0080111	O61443	p38b
FBpp0083906;FBpp0311982	P48601	Rpt2	T52	FBpp0076471;FBpp0076472;FBpp0076473;FBpp0076474;FBpp0076475;FBpp0076476;FBpp0305425	Q8IQ91	nmo
FBpp0083906;FBpp0311982	P48601	Rpt2	T52	FBpp0289799;FBpp0083965;FBpp0083966	O62618	p38a
FBpp0083906;FBpp0311982	P48601	Rpt2	T52	FBpp0309113;FBpp0071248	Q24324	Dsor1
FBpp0083906;FBpp0311982	P48601	Rpt2	T52	FBpp0307598;FBpp0080003	Q9VK45	Tor
FBpp0290876;FBpp0087557;FBpp0087555	P48994	trpl	T1053	FBpp0085145	P83101	gskt
FBpp0290876;FBpp0087557;FBpp0087555	P48994	trpl	T1053	FBpp0070453;FBpp0089161;FBpp0070452;FBpp0089160;FBpp0070454;FBpp0070451;FBpp0070450;FBpp0111741;FBpp0304139;FBpp0304141;FBpp0304140;FBpp0089159;FBpp0089158;FBpp0070449;FBpp0291395;FBpp0089162;FBpp0291178	P18431	sgg
FBpp0290876;FBpp0087557;FBpp0087555	P48994	trpl	T1053	FBpp0080111	O61443	p38b
FBpp0290876;FBpp0087557;FBpp0087555	P48994	trpl	T1053	FBpp0076471;FBpp0076472;FBpp0076473;FBpp0076474;FBpp0076475;FBpp0076476;FBpp0305425	Q8IQ91	nmo
FBpp0290876;FBpp0087557;FBpp0087555	P48994	trpl	T1053	FBpp0289799;FBpp0083965;FBpp0083966	O62618	p38a
FBpp0290876;FBpp0087557;FBpp0087555	P48994	trpl	T1053	FBpp0307598;FBpp0080003	Q9VK45	Tor
FBpp0087335	P49846	Taf5	S83	FBpp0085145	P83101	gskt
FBpp0087335	P49846	Taf5	S83	FBpp0070453;FBpp0089161;FBpp0070452;FBpp0089160;FBpp0070454;FBpp0070451;FBpp0070450;FBpp0111741;FBpp0304139;FBpp0304141;FBpp0304140;FBpp0089159;FBpp0089158;FBpp0070449;FBpp0291395;FBpp0089162;FBpp0291178	P18431	sgg
FBpp0087335	P49846	Taf5	S83	FBpp0080111	O61443	p38b
FBpp0087335	P49846	Taf5	S83	FBpp0076471;FBpp0076472;FBpp0076473;FBpp0076474;FBpp0076475;FBpp0076476;FBpp0305425	Q8IQ91	nmo
FBpp0087335	P49846	Taf5	S83	FBpp0289799;FBpp0083965;FBpp0083966	O62618	p38a
FBpp0087335	P49846	Taf5	S83	FBpp0307598;FBpp0080003	Q9VK45	Tor
FBpp0076589	P49963	Srp19	S12	FBpp0085145	P83101	gskt
FBpp0076589	P49963	Srp19	S12	FBpp0070453;FBpp0089161;FBpp0070452;FBpp0089160;FBpp0070454;FBpp0070451;FBpp0070450;FBpp0111741;FBpp0304139;FBpp0304141;FBpp0304140;FBpp0089159;FBpp0089158;FBpp0070449;FBpp0291395;FBpp0089162;FBpp0291178	P18431	sgg
FBpp0076589	P49963	Srp19	S12	FBpp0080111	O61443	p38b
FBpp0076589	P49963	Srp19	S12	FBpp0076471;FBpp0076472;FBpp0076473;FBpp0076474;FBpp0076475;FBpp0076476;FBpp0305425	Q8IQ91	nmo
FBpp0076589	P49963	Srp19	S12	FBpp0289799;FBpp0083965;FBpp0083966	O62618	p38a
FBpp0076589	P49963	Srp19	S12	FBpp0307598;FBpp0080003	Q9VK45	Tor
FBpp0072269;FBpp0309974	P51905	SerT	S37	FBpp0073513;FBpp0311372;FBpp0309354;FBpp0311373;FBpp0289609;FBpp0073515	P54367	CkIalpha
FBpp0072269;FBpp0309974	P51905	SerT	S37	FBpp0085105;FBpp0085104;FBpp0085106;FBpp0306615	O76324	dbt
FBpp0072269;FBpp0309974	P51905	SerT	S37	FBpp0311359;FBpp0311229;FBpp0070042;FBpp0070041;FBpp0110433;FBpp0311360;FBpp0070043	P08181	CkIIalpha
FBpp0300843;FBpp0310124;FBpp0310123;FBpp0073993;FBpp0073991;FBpp0073990;FBpp0300842;FBpp0300841	P54352	eas	S218	FBpp0080111	O61443	p38b
FBpp0300843;FBpp0310124;FBpp0310123;FBpp0073993;FBpp0073991;FBpp0073990;FBpp0300842;FBpp0300841	P54352	eas	S218	FBpp0076471;FBpp0076472;FBpp0076473;FBpp0076474;FBpp0076475;FBpp0076476;FBpp0305425	Q8IQ91	nmo
FBpp0300843;FBpp0310124;FBpp0310123;FBpp0073993;FBpp0073991;FBpp0073990;FBpp0300842;FBpp0300841	P54352	eas	S218	FBpp0289799;FBpp0083965;FBpp0083966	O62618	p38a
FBpp0300843;FBpp0310124;FBpp0310123;FBpp0073993;FBpp0073991;FBpp0073990;FBpp0300842;FBpp0300841	P54352	eas	S218	FBpp0307598;FBpp0080003	Q9VK45	Tor
FBpp0312164;FBpp0076411	P56079	CdsA	S30	FBpp0073513;FBpp0311372;FBpp0309354;FBpp0311373;FBpp0289609;FBpp0073515	P54367	CkIalpha
FBpp0312164;FBpp0076411	P56079	CdsA	S30	FBpp0085105;FBpp0085104;FBpp0085106;FBpp0306615	O76324	dbt
FBpp0312164;FBpp0076411	P56079	CdsA	S34	FBpp0073513;FBpp0311372;FBpp0309354;FBpp0311373;FBpp0289609;FBpp0073515	P54367	CkIalpha
FBpp0312164;FBpp0076411	P56079	CdsA	S34	FBpp0085105;FBpp0085104;FBpp0085106;FBpp0306615	O76324	dbt
FBpp0312164;FBpp0076411	P56079	CdsA	S35	FBpp0073513;FBpp0311372;FBpp0309354;FBpp0311373;FBpp0289609;FBpp0073515	P54367	CkIalpha
FBpp0312164;FBpp0076411	P56079	CdsA	S35	FBpp0085105;FBpp0085104;FBpp0085106;FBpp0306615	O76324	dbt
FBpp0312164;FBpp0076411	P56079	CdsA	S40	FBpp0073513;FBpp0311372;FBpp0309354;FBpp0311373;FBpp0289609;FBpp0073515	P54367	CkIalpha
FBpp0312164;FBpp0076411	P56079	CdsA	S40	FBpp0085105;FBpp0085104;FBpp0085106;FBpp0306615	O76324	dbt
FBpp0312164;FBpp0076411	P56079	CdsA	S30	FBpp0085145	P83101	gskt
FBpp0312164;FBpp0076411	P56079	CdsA	S30	FBpp0070453;FBpp0089161;FBpp0070452;FBpp0089160;FBpp0070454;FBpp0070451;FBpp0070450;FBpp0111741;FBpp0304139;FBpp0304141;FBpp0304140;FBpp0089159;FBpp0089158;FBpp0070449;FBpp0291395;FBpp0089162;FBpp0291178	P18431	sgg
FBpp0312164;FBpp0076411	P56079	CdsA	S30	FBpp0309113;FBpp0071248	Q24324	Dsor1
FBpp0312164;FBpp0076411	P56079	CdsA	S35	FBpp0309113;FBpp0071248	Q24324	Dsor1
FBpp0312164;FBpp0076411	P56079	CdsA	S30	FBpp0311359;FBpp0311229;FBpp0070042;FBpp0070041;FBpp0110433;FBpp0311360;FBpp0070043	P08181	CkIIalpha
FBpp0312164;FBpp0076411	P56079	CdsA	S34	FBpp0311359;FBpp0311229;FBpp0070042;FBpp0070041;FBpp0110433;FBpp0311360;FBpp0070043	P08181	CkIIalpha
FBpp0312164;FBpp0076411	P56079	CdsA	S35	FBpp0311359;FBpp0311229;FBpp0070042;FBpp0070041;FBpp0110433;FBpp0311360;FBpp0070043	P08181	CkIIalpha
FBpp0312164;FBpp0076411	P56079	CdsA	S40	FBpp0311359;FBpp0311229;FBpp0070042;FBpp0070041;FBpp0110433;FBpp0311360;FBpp0070043	P08181	CkIIalpha
FBpp0312164;FBpp0076411	P56079	CdsA	S30	FBpp0307598;FBpp0080003	Q9VK45	Tor
FBpp0075958;FBpp0305736	P61851	Sod	T26	FBpp0085145	P83101	gskt
FBpp0075958;FBpp0305736	P61851	Sod	T26	FBpp0070453;FBpp0089161;FBpp0070452;FBpp0089160;FBpp0070454;FBpp0070451;FBpp0070450;FBpp0111741;FBpp0304139;FBpp0304141;FBpp0304140;FBpp0089159;FBpp0089158;FBpp0070449;FBpp0291395;FBpp0089162;FBpp0291178	P18431	sgg
FBpp0075958;FBpp0305736	P61851	Sod	T26	FBpp0080111	O61443	p38b
FBpp0075958;FBpp0305736	P61851	Sod	T26	FBpp0076471;FBpp0076472;FBpp0076473;FBpp0076474;FBpp0076475;FBpp0076476;FBpp0305425	Q8IQ91	nmo
FBpp0075958;FBpp0305736	P61851	Sod	T26	FBpp0289799;FBpp0083965;FBpp0083966	O62618	p38a
FBpp0075958;FBpp0305736	P61851	Sod	T26	FBpp0309113;FBpp0071248	Q24324	Dsor1
FBpp0075958;FBpp0305736	P61851	Sod	T26	FBpp0307598;FBpp0080003	Q9VK45	Tor
FBpp0087109;FBpp0293503;FBpp0087110;FBpp0293502;FBpp0311269	P62152	Cam	S82	FBpp0073513;FBpp0311372;FBpp0309354;FBpp0311373;FBpp0289609;FBpp0073515	P54367	CkIalpha
FBpp0087109;FBpp0293503;FBpp0087110;FBpp0293502;FBpp0311269	P62152	Cam	S82	FBpp0085105;FBpp0085104;FBpp0085106;FBpp0306615	O76324	dbt
FBpp0087109;FBpp0293503;FBpp0087110;FBpp0293502;FBpp0311269	P62152	Cam	S82	FBpp0311359;FBpp0311229;FBpp0070042;FBpp0070041;FBpp0110433;FBpp0311360;FBpp0070043	P08181	CkIIalpha
FBpp0111814;FBpp0111815;FBpp0087524;FBpp0087523	P81900	Pka-R2	S64	FBpp0073513;FBpp0311372;FBpp0309354;FBpp0311373;FBpp0289609;FBpp0073515	P54367	CkIalpha
FBpp0111814;FBpp0111815;FBpp0087524;FBpp0087523	P81900	Pka-R2	S64	FBpp0085105;FBpp0085104;FBpp0085106;FBpp0306615	O76324	dbt
FBpp0111814;FBpp0111815;FBpp0087524;FBpp0087523	P81900	Pka-R2	S67	FBpp0073513;FBpp0311372;FBpp0309354;FBpp0311373;FBpp0289609;FBpp0073515	P54367	CkIalpha
FBpp0111814;FBpp0111815;FBpp0087524;FBpp0087523	P81900	Pka-R2	S67	FBpp0085105;FBpp0085104;FBpp0085106;FBpp0306615	O76324	dbt
FBpp0111814;FBpp0111815;FBpp0087524;FBpp0087523	P81900	Pka-R2	S64	FBpp0311359;FBpp0311229;FBpp0070042;FBpp0070041;FBpp0110433;FBpp0311360;FBpp0070043	P08181	CkIIalpha
FBpp0111814;FBpp0111815;FBpp0087524;FBpp0087523	P81900	Pka-R2	S67	FBpp0311359;FBpp0311229;FBpp0070042;FBpp0070041;FBpp0110433;FBpp0311360;FBpp0070043	P08181	CkIIalpha
FBpp0111624;FBpp0111621;FBpp0111622;FBpp0303158;FBpp0111620;FBpp0309507;FBpp0303159;FBpp0303156;FBpp0303157;FBpp0309506;FBpp0309505;FBpp0312426;FBpp0303155	P91621	sif	S412	FBpp0073513;FBpp0311372;FBpp0309354;FBpp0311373;FBpp0289609;FBpp0073515	P54367	CkIalpha
FBpp0111624;FBpp0111621;FBpp0111622;FBpp0303158;FBpp0111620;FBpp0309507;FBpp0303159;FBpp0303156;FBpp0303157;FBpp0309506;FBpp0309505;FBpp0312426;FBpp0303155	P91621	sif	S412	FBpp0085105;FBpp0085104;FBpp0085106;FBpp0306615	O76324	dbt
FBpp0111624;FBpp0111621;FBpp0111622;FBpp0303158;FBpp0111620;FBpp0309507;FBpp0303159;FBpp0303156;FBpp0303157;FBpp0309506;FBpp0309505;FBpp0312426;FBpp0303155	P91621	sif	S812	FBpp0073513;FBpp0311372;FBpp0309354;FBpp0311373;FBpp0289609;FBpp0073515	P54367	CkIalpha
FBpp0111624;FBpp0111621;FBpp0111622;FBpp0303158;FBpp0111620;FBpp0309507;FBpp0303159;FBpp0303156;FBpp0303157;FBpp0309506;FBpp0309505;FBpp0312426;FBpp0303155	P91621	sif	S812	FBpp0085105;FBpp0085104;FBpp0085106;FBpp0306615	O76324	dbt
FBpp0111624;FBpp0111621;FBpp0111622;FBpp0303158;FBpp0111620;FBpp0309507;FBpp0303159;FBpp0303156;FBpp0303157;FBpp0309506;FBpp0309505;FBpp0312426;FBpp0303155	P91621	sif	S1983	FBpp0073513;FBpp0311372;FBpp0309354;FBpp0311373;FBpp0289609;FBpp0073515	P54367	CkIalpha
FBpp0111624;FBpp0111621;FBpp0111622;FBpp0303158;FBpp0111620;FBpp0309507;FBpp0303159;FBpp0303156;FBpp0303157;FBpp0309506;FBpp0309505;FBpp0312426;FBpp0303155	P91621	sif	S1983	FBpp0085105;FBpp0085104;FBpp0085106;FBpp0306615	O76324	dbt
FBpp0111624;FBpp0111621;FBpp0111622;FBpp0303158;FBpp0111620;FBpp0309507;FBpp0303159;FBpp0303156;FBpp0303157;FBpp0309506;FBpp0309505;FBpp0312426;FBpp0303155	P91621	sif	S1989	FBpp0073513;FBpp0311372;FBpp0309354;FBpp0311373;FBpp0289609;FBpp0073515	P54367	CkIalpha
FBpp0111624;FBpp0111621;FBpp0111622;FBpp0303158;FBpp0111620;FBpp0309507;FBpp0303159;FBpp0303156;FBpp0303157;FBpp0309506;FBpp0309505;FBpp0312426;FBpp0303155	P91621	sif	S1989	FBpp0085105;FBpp0085104;FBpp0085106;FBpp0306615	O76324	dbt
FBpp0111624;FBpp0111621;FBpp0111622;FBpp0303158;FBpp0111620;FBpp0309507;FBpp0303159;FBpp0303156;FBpp0303157;FBpp0309506;FBpp0309505;FBpp0312426;FBpp0303155	P91621	sif	S178	FBpp0085145	P83101	gskt
FBpp0111624;FBpp0111621;FBpp0111622;FBpp0303158;FBpp0111620;FBpp0309507;FBpp0303159;FBpp0303156;FBpp0303157;FBpp0309506;FBpp0309505;FBpp0312426;FBpp0303155	P91621	sif	S178	FBpp0070453;FBpp0089161;FBpp0070452;FBpp0089160;FBpp0070454;FBpp0070451;FBpp0070450;FBpp0111741;FBpp0304139;FBpp0304141;FBpp0304140;FBpp0089159;FBpp0089158;FBpp0070449;FBpp0291395;FBpp0089162;FBpp0291178	P18431	sgg
FBpp0111624;FBpp0111621;FBpp0111622;FBpp0303158;FBpp0111620;FBpp0309507;FBpp0303159;FBpp0303156;FBpp0303157;FBpp0309506;FBpp0309505;FBpp0312426;FBpp0303155	P91621	sif	S408	FBpp0085145	P83101	gskt
FBpp0111624;FBpp0111621;FBpp0111622;FBpp0303158;FBpp0111620;FBpp0309507;FBpp0303159;FBpp0303156;FBpp0303157;FBpp0309506;FBpp0309505;FBpp0312426;FBpp0303155	P91621	sif	S408	FBpp0070453;FBpp0089161;FBpp0070452;FBpp0089160;FBpp0070454;FBpp0070451;FBpp0070450;FBpp0111741;FBpp0304139;FBpp0304141;FBpp0304140;FBpp0089159;FBpp0089158;FBpp0070449;FBpp0291395;FBpp0089162;FBpp0291178	P18431	sgg
FBpp0111624;FBpp0111621;FBpp0111622;FBpp0303158;FBpp0111620;FBpp0309507;FBpp0303159;FBpp0303156;FBpp0303157;FBpp0309506;FBpp0309505;FBpp0312426;FBpp0303155	P91621	sif	S412	FBpp0085145	P83101	gskt
FBpp0111624;FBpp0111621;FBpp0111622;FBpp0303158;FBpp0111620;FBpp0309507;FBpp0303159;FBpp0303156;FBpp0303157;FBpp0309506;FBpp0309505;FBpp0312426;FBpp0303155	P91621	sif	S412	FBpp0070453;FBpp0089161;FBpp0070452;FBpp0089160;FBpp0070454;FBpp0070451;FBpp0070450;FBpp0111741;FBpp0304139;FBpp0304141;FBpp0304140;FBpp0089159;FBpp0089158;FBpp0070449;FBpp0291395;FBpp0089162;FBpp0291178	P18431	sgg
FBpp0111624;FBpp0111621;FBpp0111622;FBpp0303158;FBpp0111620;FBpp0309507;FBpp0303159;FBpp0303156;FBpp0303157;FBpp0309506;FBpp0309505;FBpp0312426;FBpp0303155	P91621	sif	S573	FBpp0085145	P83101	gskt
FBpp0111624;FBpp0111621;FBpp0111622;FBpp0303158;FBpp0111620;FBpp0309507;FBpp0303159;FBpp0303156;FBpp0303157;FBpp0309506;FBpp0309505;FBpp0312426;FBpp0303155	P91621	sif	S573	FBpp0070453;FBpp0089161;FBpp0070452;FBpp0089160;FBpp0070454;FBpp0070451;FBpp0070450;FBpp0111741;FBpp0304139;FBpp0304141;FBpp0304140;FBpp0089159;FBpp0089158;FBpp0070449;FBpp0291395;FBpp0089162;FBpp0291178	P18431	sgg
FBpp0111624;FBpp0111621;FBpp0111622;FBpp0303158;FBpp0111620;FBpp0309507;FBpp0303159;FBpp0303156;FBpp0303157;FBpp0309506;FBpp0309505;FBpp0312426;FBpp0303155	P91621	sif	S823	FBpp0085145	P83101	gskt
FBpp0111624;FBpp0111621;FBpp0111622;FBpp0303158;FBpp0111620;FBpp0309507;FBpp0303159;FBpp0303156;FBpp0303157;FBpp0309506;FBpp0309505;FBpp0312426;FBpp0303155	P91621	sif	S823	FBpp0070453;FBpp0089161;FBpp0070452;FBpp0089160;FBpp0070454;FBpp0070451;FBpp0070450;FBpp0111741;FBpp0304139;FBpp0304141;FBpp0304140;FBpp0089159;FBpp0089158;FBpp0070449;FBpp0291395;FBpp0089162;FBpp0291178	P18431	sgg
FBpp0111624;FBpp0111621;FBpp0111622;FBpp0303158;FBpp0111620;FBpp0309507;FBpp0303159;FBpp0303156;FBpp0303157;FBpp0309506;FBpp0309505;FBpp0312426;FBpp0303155	P91621	sif	S141	FBpp0080111	O61443	p38b
FBpp0111624;FBpp0111621;FBpp0111622;FBpp0303158;FBpp0111620;FBpp0309507;FBpp0303159;FBpp0303156;FBpp0303157;FBpp0309506;FBpp0309505;FBpp0312426;FBpp0303155	P91621	sif	S141	FBpp0076471;FBpp0076472;FBpp0076473;FBpp0076474;FBpp0076475;FBpp0076476;FBpp0305425	Q8IQ91	nmo
FBpp0111624;FBpp0111621;FBpp0111622;FBpp0303158;FBpp0111620;FBpp0309507;FBpp0303159;FBpp0303156;FBpp0303157;FBpp0309506;FBpp0309505;FBpp0312426;FBpp0303155	P91621	sif	S141	FBpp0289799;FBpp0083965;FBpp0083966	O62618	p38a
FBpp0111624;FBpp0111621;FBpp0111622;FBpp0303158;FBpp0111620;FBpp0309507;FBpp0303159;FBpp0303156;FBpp0303157;FBpp0309506;FBpp0309505;FBpp0312426;FBpp0303155	P91621	sif	S178	FBpp0080111	O61443	p38b
FBpp0111624;FBpp0111621;FBpp0111622;FBpp0303158;FBpp0111620;FBpp0309507;FBpp0303159;FBpp0303156;FBpp0303157;FBpp0309506;FBpp0309505;FBpp0312426;FBpp0303155	P91621	sif	S178	FBpp0076471;FBpp0076472;FBpp0076473;FBpp0076474;FBpp0076475;FBpp0076476;FBpp0305425	Q8IQ91	nmo
FBpp0111624;FBpp0111621;FBpp0111622;FBpp0303158;FBpp0111620;FBpp0309507;FBpp0303159;FBpp0303156;FBpp0303157;FBpp0309506;FBpp0309505;FBpp0312426;FBpp0303155	P91621	sif	S178	FBpp0289799;FBpp0083965;FBpp0083966	O62618	p38a
FBpp0111624;FBpp0111621;FBpp0111622;FBpp0303158;FBpp0111620;FBpp0309507;FBpp0303159;FBpp0303156;FBpp0303157;FBpp0309506;FBpp0309505;FBpp0312426;FBpp0303155	P91621	sif	S408	FBpp0080111	O61443	p38b
FBpp0111624;FBpp0111621;FBpp0111622;FBpp0303158;FBpp0111620;FBpp0309507;FBpp0303159;FBpp0303156;FBpp0303157;FBpp0309506;FBpp0309505;FBpp0312426;FBpp0303155	P91621	sif	S408	FBpp0076471;FBpp0076472;FBpp0076473;FBpp0076474;FBpp0076475;FBpp0076476;FBpp0305425	Q8IQ91	nmo
FBpp0111624;FBpp0111621;FBpp0111622;FBpp0303158;FBpp0111620;FBpp0309507;FBpp0303159;FBpp0303156;FBpp0303157;FBpp0309506;FBpp0309505;FBpp0312426;FBpp0303155	P91621	sif	S408	FBpp0289799;FBpp0083965;FBpp0083966	O62618	p38a
FBpp0111624;FBpp0111621;FBpp0111622;FBpp0303158;FBpp0111620;FBpp0309507;FBpp0303159;FBpp0303156;FBpp0303157;FBpp0309506;FBpp0309505;FBpp0312426;FBpp0303155	P91621	sif	S412	FBpp0080111	O61443	p38b
FBpp0111624;FBpp0111621;FBpp0111622;FBpp0303158;FBpp0111620;FBpp0309507;FBpp0303159;FBpp0303156;FBpp0303157;FBpp0309506;FBpp0309505;FBpp0312426;FBpp0303155	P91621	sif	S412	FBpp0076471;FBpp0076472;FBpp0076473;FBpp0076474;FBpp0076475;FBpp0076476;FBpp0305425	Q8IQ91	nmo
FBpp0111624;FBpp0111621;FBpp0111622;FBpp0303158;FBpp0111620;FBpp0309507;FBpp0303159;FBpp0303156;FBpp0303157;FBpp0309506;FBpp0309505;FBpp0312426;FBpp0303155	P91621	sif	S412	FBpp0289799;FBpp0083965;FBpp0083966	O62618	p38a
FBpp0111624;FBpp0111621;FBpp0111622;FBpp0303158;FBpp0111620;FBpp0309507;FBpp0303159;FBpp0303156;FBpp0303157;FBpp0309506;FBpp0309505;FBpp0312426;FBpp0303155	P91621	sif	S573	FBpp0080111	O61443	p38b
FBpp0111624;FBpp0111621;FBpp0111622;FBpp0303158;FBpp0111620;FBpp0309507;FBpp0303159;FBpp0303156;FBpp0303157;FBpp0309506;FBpp0309505;FBpp0312426;FBpp0303155	P91621	sif	S573	FBpp0076471;FBpp0076472;FBpp0076473;FBpp0076474;FBpp0076475;FBpp0076476;FBpp0305425	Q8IQ91	nmo
FBpp0111624;FBpp0111621;FBpp0111622;FBpp0303158;FBpp0111620;FBpp0309507;FBpp0303159;FBpp0303156;FBpp0303157;FBpp0309506;FBpp0309505;FBpp0312426;FBpp0303155	P91621	sif	S573	FBpp0289799;FBpp0083965;FBpp0083966	O62618	p38a
FBpp0111624;FBpp0111621;FBpp0111622;FBpp0303158;FBpp0111620;FBpp0309507;FBpp0303159;FBpp0303156;FBpp0303157;FBpp0309506;FBpp0309505;FBpp0312426;FBpp0303155	P91621	sif	S823	FBpp0080111	O61443	p38b
FBpp0111624;FBpp0111621;FBpp0111622;FBpp0303158;FBpp0111620;FBpp0309507;FBpp0303159;FBpp0303156;FBpp0303157;FBpp0309506;FBpp0309505;FBpp0312426;FBpp0303155	P91621	sif	S823	FBpp0076471;FBpp0076472;FBpp0076473;FBpp0076474;FBpp0076475;FBpp0076476;FBpp0305425	Q8IQ91	nmo
FBpp0111624;FBpp0111621;FBpp0111622;FBpp0303158;FBpp0111620;FBpp0309507;FBpp0303159;FBpp0303156;FBpp0303157;FBpp0309506;FBpp0309505;FBpp0312426;FBpp0303155	P91621	sif	S823	FBpp0289799;FBpp0083965;FBpp0083966	O62618	p38a
FBpp0111624;FBpp0111621;FBpp0111622;FBpp0303158;FBpp0111620;FBpp0309507;FBpp0303159;FBpp0303156;FBpp0303157;FBpp0309506;FBpp0309505;FBpp0312426;FBpp0303155	P91621	sif	S412	FBpp0309113;FBpp0071248	Q24324	Dsor1
FBpp0111624;FBpp0111621;FBpp0111622;FBpp0303158;FBpp0111620;FBpp0309507;FBpp0303159;FBpp0303156;FBpp0303157;FBpp0309506;FBpp0309505;FBpp0312426;FBpp0303155	P91621	sif	S648	FBpp0309113;FBpp0071248	Q24324	Dsor1
FBpp0111624;FBpp0111621;FBpp0111622;FBpp0303158;FBpp0111620;FBpp0309507;FBpp0303159;FBpp0303156;FBpp0303157;FBpp0309506;FBpp0309505;FBpp0312426;FBpp0303155	P91621	sif	S812	FBpp0309113;FBpp0071248	Q24324	Dsor1
FBpp0111624;FBpp0111621;FBpp0111622;FBpp0303158;FBpp0111620;FBpp0309507;FBpp0303159;FBpp0303156;FBpp0303157;FBpp0309506;FBpp0309505;FBpp0312426;FBpp0303155	P91621	sif	S823	FBpp0309113;FBpp0071248	Q24324	Dsor1
FBpp0111624;FBpp0111621;FBpp0111622;FBpp0303158;FBpp0111620;FBpp0309507;FBpp0303159;FBpp0303156;FBpp0303157;FBpp0309506;FBpp0309505;FBpp0312426;FBpp0303155	P91621	sif	S648	FBpp0311359;FBpp0311229;FBpp0070042;FBpp0070041;FBpp0110433;FBpp0311360;FBpp0070043	P08181	CkIIalpha
FBpp0111624;FBpp0111621;FBpp0111622;FBpp0303158;FBpp0111620;FBpp0309507;FBpp0303159;FBpp0303156;FBpp0303157;FBpp0309506;FBpp0309505;FBpp0312426;FBpp0303155	P91621	sif	S812	FBpp0311359;FBpp0311229;FBpp0070042;FBpp0070041;FBpp0110433;FBpp0311360;FBpp0070043	P08181	CkIIalpha
FBpp0111624;FBpp0111621;FBpp0111622;FBpp0303158;FBpp0111620;FBpp0309507;FBpp0303159;FBpp0303156;FBpp0303157;FBpp0309506;FBpp0309505;FBpp0312426;FBpp0303155	P91621	sif	S1983	FBpp0311359;FBpp0311229;FBpp0070042;FBpp0070041;FBpp0110433;FBpp0311360;FBpp0070043	P08181	CkIIalpha
FBpp0111624;FBpp0111621;FBpp0111622;FBpp0303158;FBpp0111620;FBpp0309507;FBpp0303159;FBpp0303156;FBpp0303157;FBpp0309506;FBpp0309505;FBpp0312426;FBpp0303155	P91621	sif	S1989	FBpp0311359;FBpp0311229;FBpp0070042;FBpp0070041;FBpp0110433;FBpp0311360;FBpp0070043	P08181	CkIIalpha
FBpp0111624;FBpp0111621;FBpp0111622;FBpp0303158;FBpp0111620;FBpp0309507;FBpp0303159;FBpp0303156;FBpp0303157;FBpp0309506;FBpp0309505;FBpp0312426;FBpp0303155	P91621	sif	S141	FBpp0307598;FBpp0080003	Q9VK45	Tor
FBpp0111624;FBpp0111621;FBpp0111622;FBpp0303158;FBpp0111620;FBpp0309507;FBpp0303159;FBpp0303156;FBpp0303157;FBpp0309506;FBpp0309505;FBpp0312426;FBpp0303155	P91621	sif	S178	FBpp0307598;FBpp0080003	Q9VK45	Tor
FBpp0111624;FBpp0111621;FBpp0111622;FBpp0303158;FBpp0111620;FBpp0309507;FBpp0303159;FBpp0303156;FBpp0303157;FBpp0309506;FBpp0309505;FBpp0312426;FBpp0303155	P91621	sif	S408	FBpp0307598;FBpp0080003	Q9VK45	Tor
FBpp0111624;FBpp0111621;FBpp0111622;FBpp0303158;FBpp0111620;FBpp0309507;FBpp0303159;FBpp0303156;FBpp0303157;FBpp0309506;FBpp0309505;FBpp0312426;FBpp0303155	P91621	sif	S412	FBpp0307598;FBpp0080003	Q9VK45	Tor
FBpp0111624;FBpp0111621;FBpp0111622;FBpp0303158;FBpp0111620;FBpp0309507;FBpp0303159;FBpp0303156;FBpp0303157;FBpp0309506;FBpp0309505;FBpp0312426;FBpp0303155	P91621	sif	S573	FBpp0307598;FBpp0080003	Q9VK45	Tor
FBpp0111624;FBpp0111621;FBpp0111622;FBpp0303158;FBpp0111620;FBpp0309507;FBpp0303159;FBpp0303156;FBpp0303157;FBpp0309506;FBpp0309505;FBpp0312426;FBpp0303155	P91621	sif	S823	FBpp0307598;FBpp0080003	Q9VK45	Tor
FBpp0111624;FBpp0111621;FBpp0111622;FBpp0303158;FBpp0111620;FBpp0309507;FBpp0303159;FBpp0303156;FBpp0303157;FBpp0309506;FBpp0309505;FBpp0312426;FBpp0303155	P91621	sif	S1983	FBpp0307598;FBpp0080003	Q9VK45	Tor
FBpp0075077;FBpp0293621;FBpp0303222;FBpp0293622;FBpp0293623;FBpp0303223;FBpp0305801;FBpp0305800	P98081	Dab	S997	FBpp0073513;FBpp0311372;FBpp0309354;FBpp0311373;FBpp0289609;FBpp0073515	P54367	CkIalpha
FBpp0075077;FBpp0293621;FBpp0303222;FBpp0293622;FBpp0293623;FBpp0303223;FBpp0305801;FBpp0305800	P98081	Dab	S997	FBpp0085105;FBpp0085104;FBpp0085106;FBpp0306615	O76324	dbt
FBpp0075077;FBpp0293621;FBpp0303222;FBpp0293622;FBpp0293623;FBpp0303223;FBpp0305801;FBpp0305800	P98081	Dab	S997	FBpp0085145	P83101	gskt
FBpp0075077;FBpp0293621;FBpp0303222;FBpp0293622;FBpp0293623;FBpp0303223;FBpp0305801;FBpp0305800	P98081	Dab	S997	FBpp0070453;FBpp0089161;FBpp0070452;FBpp0089160;FBpp0070454;FBpp0070451;FBpp0070450;FBpp0111741;FBpp0304139;FBpp0304141;FBpp0304140;FBpp0089159;FBpp0089158;FBpp0070449;FBpp0291395;FBpp0089162;FBpp0291178	P18431	sgg
FBpp0075077;FBpp0293621;FBpp0303222;FBpp0293622;FBpp0293623;FBpp0303223;FBpp0305801;FBpp0305800	P98081	Dab	T1993	FBpp0085145	P83101	gskt
FBpp0075077;FBpp0293621;FBpp0303222;FBpp0293622;FBpp0293623;FBpp0303223;FBpp0305801;FBpp0305800	P98081	Dab	T1993	FBpp0070453;FBpp0089161;FBpp0070452;FBpp0089160;FBpp0070454;FBpp0070451;FBpp0070450;FBpp0111741;FBpp0304139;FBpp0304141;FBpp0304140;FBpp0089159;FBpp0089158;FBpp0070449;FBpp0291395;FBpp0089162;FBpp0291178	P18431	sgg
FBpp0075077;FBpp0293621;FBpp0303222;FBpp0293622;FBpp0293623;FBpp0303223;FBpp0305801;FBpp0305800	P98081	Dab	T2090	FBpp0085145	P83101	gskt
FBpp0075077;FBpp0293621;FBpp0303222;FBpp0293622;FBpp0293623;FBpp0303223;FBpp0305801;FBpp0305800	P98081	Dab	T2090	FBpp0070453;FBpp0089161;FBpp0070452;FBpp0089160;FBpp0070454;FBpp0070451;FBpp0070450;FBpp0111741;FBpp0304139;FBpp0304141;FBpp0304140;FBpp0089159;FBpp0089158;FBpp0070449;FBpp0291395;FBpp0089162;FBpp0291178	P18431	sgg
FBpp0075077;FBpp0293621;FBpp0303222;FBpp0293622;FBpp0293623;FBpp0303223;FBpp0305801;FBpp0305800	P98081	Dab	T1993	FBpp0080111	O61443	p38b
FBpp0075077;FBpp0293621;FBpp0303222;FBpp0293622;FBpp0293623;FBpp0303223;FBpp0305801;FBpp0305800	P98081	Dab	T1993	FBpp0076471;FBpp0076472;FBpp0076473;FBpp0076474;FBpp0076475;FBpp0076476;FBpp0305425	Q8IQ91	nmo
FBpp0075077;FBpp0293621;FBpp0303222;FBpp0293622;FBpp0293623;FBpp0303223;FBpp0305801;FBpp0305800	P98081	Dab	T1993	FBpp0289799;FBpp0083965;FBpp0083966	O62618	p38a
FBpp0075077;FBpp0293621;FBpp0303222;FBpp0293622;FBpp0293623;FBpp0303223;FBpp0305801;FBpp0305800	P98081	Dab	T2090	FBpp0080111	O61443	p38b
FBpp0075077;FBpp0293621;FBpp0303222;FBpp0293622;FBpp0293623;FBpp0303223;FBpp0305801;FBpp0305800	P98081	Dab	T2090	FBpp0076471;FBpp0076472;FBpp0076473;FBpp0076474;FBpp0076475;FBpp0076476;FBpp0305425	Q8IQ91	nmo
FBpp0075077;FBpp0293621;FBpp0303222;FBpp0293622;FBpp0293623;FBpp0303223;FBpp0305801;FBpp0305800	P98081	Dab	T2090	FBpp0289799;FBpp0083965;FBpp0083966	O62618	p38a
FBpp0075077;FBpp0293621;FBpp0303222;FBpp0293622;FBpp0293623;FBpp0303223;FBpp0305801;FBpp0305800	P98081	Dab	S1703	FBpp0309113;FBpp0071248	Q24324	Dsor1
FBpp0075077;FBpp0293621;FBpp0303222;FBpp0293622;FBpp0293623;FBpp0303223;FBpp0305801;FBpp0305800	P98081	Dab	T2090	FBpp0309113;FBpp0071248	Q24324	Dsor1
FBpp0075077;FBpp0293621;FBpp0303222;FBpp0293622;FBpp0293623;FBpp0303223;FBpp0305801;FBpp0305800	P98081	Dab	S1695	FBpp0311359;FBpp0311229;FBpp0070042;FBpp0070041;FBpp0110433;FBpp0311360;FBpp0070043	P08181	CkIIalpha
FBpp0075077;FBpp0293621;FBpp0303222;FBpp0293622;FBpp0293623;FBpp0303223;FBpp0305801;FBpp0305800	P98081	Dab	T1993	FBpp0307598;FBpp0080003	Q9VK45	Tor
FBpp0075077;FBpp0293621;FBpp0303222;FBpp0293622;FBpp0293623;FBpp0303223;FBpp0305801;FBpp0305800	P98081	Dab	T2090	FBpp0307598;FBpp0080003	Q9VK45	Tor
FBpp0305829;FBpp0088281;FBpp0289606;FBpp0289608;FBpp0289607;FBpp0099496;FBpp0305831;FBpp0099498;FBpp0305830;FBpp0099497;FBpp0088283;FBpp0088282	Q00168	CaMKII	S337	FBpp0073513;FBpp0311372;FBpp0309354;FBpp0311373;FBpp0289609;FBpp0073515	P54367	CkIalpha
FBpp0305829;FBpp0088281;FBpp0289606;FBpp0289608;FBpp0289607;FBpp0099496;FBpp0305831;FBpp0099498;FBpp0305830;FBpp0099497;FBpp0088283;FBpp0088282	Q00168	CaMKII	S337	FBpp0085105;FBpp0085104;FBpp0085106;FBpp0306615	O76324	dbt
FBpp0305829;FBpp0088281;FBpp0289606;FBpp0289608;FBpp0289607;FBpp0099496;FBpp0305831;FBpp0099498;FBpp0305830;FBpp0099497;FBpp0088283;FBpp0088282	Q00168	CaMKII	S337	FBpp0311359;FBpp0311229;FBpp0070042;FBpp0070041;FBpp0110433;FBpp0311360;FBpp0070043	P08181	CkIIalpha
FBpp0074228;FBpp0306508;FBpp0306507	Q00963	beta-Spec	S2138	FBpp0073513;FBpp0311372;FBpp0309354;FBpp0311373;FBpp0289609;FBpp0073515	P54367	CkIalpha
FBpp0074228;FBpp0306508;FBpp0306507	Q00963	beta-Spec	S2138	FBpp0085105;FBpp0085104;FBpp0085106;FBpp0306615	O76324	dbt
FBpp0074228;FBpp0306508;FBpp0306507	Q00963	beta-Spec	S2138	FBpp0311359;FBpp0311229;FBpp0070042;FBpp0070041;FBpp0110433;FBpp0311360;FBpp0070043	P08181	CkIIalpha
FBpp0077419;FBpp0306279;FBpp0303561;FBpp0303562;FBpp0303560	Q01604	Pgk	S414	FBpp0073513;FBpp0311372;FBpp0309354;FBpp0311373;FBpp0289609;FBpp0073515	P54367	CkIalpha
FBpp0077419;FBpp0306279;FBpp0303561;FBpp0303562;FBpp0303560	Q01604	Pgk	S414	FBpp0085105;FBpp0085104;FBpp0085106;FBpp0306615	O76324	dbt
FBpp0077419;FBpp0306279;FBpp0303561;FBpp0303562;FBpp0303560	Q01604	Pgk	S414	FBpp0080111	O61443	p38b
FBpp0077419;FBpp0306279;FBpp0303561;FBpp0303562;FBpp0303560	Q01604	Pgk	S414	FBpp0076471;FBpp0076472;FBpp0076473;FBpp0076474;FBpp0076475;FBpp0076476;FBpp0305425	Q8IQ91	nmo
FBpp0077419;FBpp0306279;FBpp0303561;FBpp0303562;FBpp0303560	Q01604	Pgk	S414	FBpp0289799;FBpp0083965;FBpp0083966	O62618	p38a
FBpp0077419;FBpp0306279;FBpp0303561;FBpp0303562;FBpp0303560	Q01604	Pgk	S414	FBpp0309113;FBpp0071248	Q24324	Dsor1
FBpp0301119;FBpp0301118;FBpp0301111;FBpp0301122;FBpp0301121;FBpp0301110;FBpp0301113;FBpp0301123;FBpp0301112;FBpp0301115;FBpp0309427;FBpp0301114;FBpp0301117;FBpp0301116;FBpp0301120	Q02645	hts	T483	FBpp0085145	P83101	gskt
FBpp0301119;FBpp0301118;FBpp0301111;FBpp0301122;FBpp0301121;FBpp0301110;FBpp0301113;FBpp0301123;FBpp0301112;FBpp0301115;FBpp0309427;FBpp0301114;FBpp0301117;FBpp0301116;FBpp0301120	Q02645	hts	T483	FBpp0070453;FBpp0089161;FBpp0070452;FBpp0089160;FBpp0070454;FBpp0070451;FBpp0070450;FBpp0111741;FBpp0304139;FBpp0304141;FBpp0304140;FBpp0089159;FBpp0089158;FBpp0070449;FBpp0291395;FBpp0089162;FBpp0291178	P18431	sgg
FBpp0301119;FBpp0301118;FBpp0301111;FBpp0301122;FBpp0301121;FBpp0301110;FBpp0301113;FBpp0301123;FBpp0301112;FBpp0301115;FBpp0309427;FBpp0301114;FBpp0301117;FBpp0301116;FBpp0301120	Q02645	hts	T483	FBpp0080111	O61443	p38b
FBpp0301119;FBpp0301118;FBpp0301111;FBpp0301122;FBpp0301121;FBpp0301110;FBpp0301113;FBpp0301123;FBpp0301112;FBpp0301115;FBpp0309427;FBpp0301114;FBpp0301117;FBpp0301116;FBpp0301120	Q02645	hts	T483	FBpp0076471;FBpp0076472;FBpp0076473;FBpp0076474;FBpp0076475;FBpp0076476;FBpp0305425	Q8IQ91	nmo
FBpp0301119;FBpp0301118;FBpp0301111;FBpp0301122;FBpp0301121;FBpp0301110;FBpp0301113;FBpp0301123;FBpp0301112;FBpp0301115;FBpp0309427;FBpp0301114;FBpp0301117;FBpp0301116;FBpp0301120	Q02645	hts	T483	FBpp0289799;FBpp0083965;FBpp0083966	O62618	p38a
FBpp0301119;FBpp0301118;FBpp0301111;FBpp0301122;FBpp0301121;FBpp0301110;FBpp0301113;FBpp0301123;FBpp0301112;FBpp0301115;FBpp0309427;FBpp0301114;FBpp0301117;FBpp0301116;FBpp0301120	Q02645	hts	T483	FBpp0309113;FBpp0071248	Q24324	Dsor1
FBpp0301119;FBpp0301118;FBpp0301111;FBpp0301122;FBpp0301121;FBpp0301110;FBpp0301113;FBpp0301123;FBpp0301112;FBpp0301115;FBpp0309427;FBpp0301114;FBpp0301117;FBpp0301116;FBpp0301120	Q02645	hts	T483	FBpp0307598;FBpp0080003	Q9VK45	Tor
FBpp0086641;FBpp0305369	Q03427	LamC	T457	FBpp0309113;FBpp0071248	Q24324	Dsor1
FBpp0086641;FBpp0305369	Q03427	LamC	T457	FBpp0311359;FBpp0311229;FBpp0070042;FBpp0070041;FBpp0110433;FBpp0311360;FBpp0070043	P08181	CkIIalpha
FBpp0084819	Q07093	Gycalpha99B	S11	FBpp0085145	P83101	gskt
FBpp0084819	Q07093	Gycalpha99B	S11	FBpp0070453;FBpp0089161;FBpp0070452;FBpp0089160;FBpp0070454;FBpp0070451;FBpp0070450;FBpp0111741;FBpp0304139;FBpp0304141;FBpp0304140;FBpp0089159;FBpp0089158;FBpp0070449;FBpp0291395;FBpp0089162;FBpp0291178	P18431	sgg
FBpp0288779;FBpp0072809;FBpp0072808;FBpp0072812;FBpp0072813;FBpp0072810;FBpp0072811	Q0E8J0	MEP-1	S387	FBpp0085145	P83101	gskt
FBpp0288779;FBpp0072809;FBpp0072808;FBpp0072812;FBpp0072813;FBpp0072810;FBpp0072811	Q0E8J0	MEP-1	S387	FBpp0070453;FBpp0089161;FBpp0070452;FBpp0089160;FBpp0070454;FBpp0070451;FBpp0070450;FBpp0111741;FBpp0304139;FBpp0304141;FBpp0304140;FBpp0089159;FBpp0089158;FBpp0070449;FBpp0291395;FBpp0089162;FBpp0291178	P18431	sgg
FBpp0288779;FBpp0072809;FBpp0072808;FBpp0072812;FBpp0072813;FBpp0072810;FBpp0072811	Q0E8J0	MEP-1	S387	FBpp0080111	O61443	p38b
FBpp0288779;FBpp0072809;FBpp0072808;FBpp0072812;FBpp0072813;FBpp0072810;FBpp0072811	Q0E8J0	MEP-1	S387	FBpp0076471;FBpp0076472;FBpp0076473;FBpp0076474;FBpp0076475;FBpp0076476;FBpp0305425	Q8IQ91	nmo
FBpp0288779;FBpp0072809;FBpp0072808;FBpp0072812;FBpp0072813;FBpp0072810;FBpp0072811	Q0E8J0	MEP-1	S387	FBpp0289799;FBpp0083965;FBpp0083966	O62618	p38a
FBpp0288779;FBpp0072809;FBpp0072808;FBpp0072812;FBpp0072813;FBpp0072810;FBpp0072811	Q0E8J0	MEP-1	S387	FBpp0307598;FBpp0080003	Q9VK45	Tor
FBpp0304608;FBpp0078937;FBpp0302926;FBpp0302927;FBpp0305538;FBpp0078936	Q0E8S7	homer	S171	FBpp0085145	P83101	gskt
FBpp0304608;FBpp0078937;FBpp0302926;FBpp0302927;FBpp0305538;FBpp0078936	Q0E8S7	homer	S171	FBpp0070453;FBpp0089161;FBpp0070452;FBpp0089160;FBpp0070454;FBpp0070451;FBpp0070450;FBpp0111741;FBpp0304139;FBpp0304141;FBpp0304140;FBpp0089159;FBpp0089158;FBpp0070449;FBpp0291395;FBpp0089162;FBpp0291178	P18431	sgg
FBpp0304608;FBpp0078937;FBpp0302926;FBpp0302927;FBpp0305538;FBpp0078936	Q0E8S7	homer	S171	FBpp0080111	O61443	p38b
FBpp0304608;FBpp0078937;FBpp0302926;FBpp0302927;FBpp0305538;FBpp0078936	Q0E8S7	homer	S171	FBpp0076471;FBpp0076472;FBpp0076473;FBpp0076474;FBpp0076475;FBpp0076476;FBpp0305425	Q8IQ91	nmo
FBpp0304608;FBpp0078937;FBpp0302926;FBpp0302927;FBpp0305538;FBpp0078936	Q0E8S7	homer	S171	FBpp0289799;FBpp0083965;FBpp0083966	O62618	p38a
FBpp0304608;FBpp0078937;FBpp0302926;FBpp0302927;FBpp0305538;FBpp0078936	Q0E8S7	homer	S171	FBpp0307598;FBpp0080003	Q9VK45	Tor
FBpp0304608;FBpp0078937;FBpp0302926;FBpp0302927;FBpp0305538;FBpp0078936	Q0E8S7	homer	S492	FBpp0307598;FBpp0080003	Q9VK45	Tor
FBpp0288534;FBpp0293460;FBpp0308809;FBpp0293462;FBpp0071811	Q0E8Y1	PIP5K59B	S522	FBpp0073513;FBpp0311372;FBpp0309354;FBpp0311373;FBpp0289609;FBpp0073515	P54367	CkIalpha
FBpp0288534;FBpp0293460;FBpp0308809;FBpp0293462;FBpp0071811	Q0E8Y1	PIP5K59B	S522	FBpp0085105;FBpp0085104;FBpp0085106;FBpp0306615	O76324	dbt
FBpp0288534;FBpp0293460;FBpp0308809;FBpp0293462;FBpp0071811	Q0E8Y1	PIP5K59B	S39	FBpp0085145	P83101	gskt
FBpp0288534;FBpp0293460;FBpp0308809;FBpp0293462;FBpp0071811	Q0E8Y1	PIP5K59B	S39	FBpp0070453;FBpp0089161;FBpp0070452;FBpp0089160;FBpp0070454;FBpp0070451;FBpp0070450;FBpp0111741;FBpp0304139;FBpp0304141;FBpp0304140;FBpp0089159;FBpp0089158;FBpp0070449;FBpp0291395;FBpp0089162;FBpp0291178	P18431	sgg
FBpp0288534;FBpp0293460;FBpp0308809;FBpp0293462;FBpp0071811	Q0E8Y1	PIP5K59B	S39	FBpp0080111	O61443	p38b
FBpp0288534;FBpp0293460;FBpp0308809;FBpp0293462;FBpp0071811	Q0E8Y1	PIP5K59B	S39	FBpp0076471;FBpp0076472;FBpp0076473;FBpp0076474;FBpp0076475;FBpp0076476;FBpp0305425	Q8IQ91	nmo
FBpp0288534;FBpp0293460;FBpp0308809;FBpp0293462;FBpp0071811	Q0E8Y1	PIP5K59B	S39	FBpp0289799;FBpp0083965;FBpp0083966	O62618	p38a
FBpp0288534;FBpp0293460;FBpp0308809;FBpp0293462;FBpp0071811	Q0E8Y1	PIP5K59B	S608	FBpp0080111	O61443	p38b
FBpp0288534;FBpp0293460;FBpp0308809;FBpp0293462;FBpp0071811	Q0E8Y1	PIP5K59B	S608	FBpp0076471;FBpp0076472;FBpp0076473;FBpp0076474;FBpp0076475;FBpp0076476;FBpp0305425	Q8IQ91	nmo
FBpp0288534;FBpp0293460;FBpp0308809;FBpp0293462;FBpp0071811	Q0E8Y1	PIP5K59B	S608	FBpp0289799;FBpp0083965;FBpp0083966	O62618	p38a
FBpp0288534;FBpp0293460;FBpp0308809;FBpp0293462;FBpp0071811	Q0E8Y1	PIP5K59B	S39	FBpp0309113;FBpp0071248	Q24324	Dsor1
FBpp0288534;FBpp0293460;FBpp0308809;FBpp0293462;FBpp0071811	Q0E8Y1	PIP5K59B	S522	FBpp0311359;FBpp0311229;FBpp0070042;FBpp0070041;FBpp0110433;FBpp0311360;FBpp0070043	P08181	CkIIalpha
FBpp0288534;FBpp0293460;FBpp0308809;FBpp0293462;FBpp0071811	Q0E8Y1	PIP5K59B	S39	FBpp0307598;FBpp0080003	Q9VK45	Tor
FBpp0288534;FBpp0293460;FBpp0308809;FBpp0293462;FBpp0071811	Q0E8Y1	PIP5K59B	S608	FBpp0307598;FBpp0080003	Q9VK45	Tor
FBpp0302015;FBpp0312035;FBpp0302016;FBpp0302017	Q0KHU0	Myo10A	S1319	FBpp0085145	P83101	gskt
FBpp0302015;FBpp0312035;FBpp0302016;FBpp0302017	Q0KHU0	Myo10A	S1319	FBpp0070453;FBpp0089161;FBpp0070452;FBpp0089160;FBpp0070454;FBpp0070451;FBpp0070450;FBpp0111741;FBpp0304139;FBpp0304141;FBpp0304140;FBpp0089159;FBpp0089158;FBpp0070449;FBpp0291395;FBpp0089162;FBpp0291178	P18431	sgg
FBpp0302015;FBpp0312035;FBpp0302016;FBpp0302017	Q0KHU0	Myo10A	S1319	FBpp0080111	O61443	p38b
FBpp0302015;FBpp0312035;FBpp0302016;FBpp0302017	Q0KHU0	Myo10A	S1319	FBpp0076471;FBpp0076472;FBpp0076473;FBpp0076474;FBpp0076475;FBpp0076476;FBpp0305425	Q8IQ91	nmo
FBpp0302015;FBpp0312035;FBpp0302016;FBpp0302017	Q0KHU0	Myo10A	S1319	FBpp0289799;FBpp0083965;FBpp0083966	O62618	p38a
FBpp0302015;FBpp0312035;FBpp0302016;FBpp0302017	Q0KHU0	Myo10A	S1319	FBpp0307598;FBpp0080003	Q9VK45	Tor
FBpp0110131;FBpp0084945	Q0KHY8	CG31030	S175	FBpp0073513;FBpp0311372;FBpp0309354;FBpp0311373;FBpp0289609;FBpp0073515	P54367	CkIalpha
FBpp0110131;FBpp0084945	Q0KHY8	CG31030	S175	FBpp0085105;FBpp0085104;FBpp0085106;FBpp0306615	O76324	dbt
FBpp0110131;FBpp0084945	Q0KHY8	CG31030	S175	FBpp0309113;FBpp0071248	Q24324	Dsor1
FBpp0110131;FBpp0084945	Q0KHY8	CG31030	S175	FBpp0311359;FBpp0311229;FBpp0070042;FBpp0070041;FBpp0110433;FBpp0311360;FBpp0070043	P08181	CkIIalpha
FBpp0293662;FBpp0071820	Q24008	inaD	S40	FBpp0085145	P83101	gskt
FBpp0293662;FBpp0071820	Q24008	inaD	S40	FBpp0070453;FBpp0089161;FBpp0070452;FBpp0089160;FBpp0070454;FBpp0070451;FBpp0070450;FBpp0111741;FBpp0304139;FBpp0304141;FBpp0304140;FBpp0089159;FBpp0089158;FBpp0070449;FBpp0291395;FBpp0089162;FBpp0291178	P18431	sgg
FBpp0293662;FBpp0071820	Q24008	inaD	S40	FBpp0080111	O61443	p38b
FBpp0293662;FBpp0071820	Q24008	inaD	S40	FBpp0076471;FBpp0076472;FBpp0076473;FBpp0076474;FBpp0076475;FBpp0076476;FBpp0305425	Q8IQ91	nmo
FBpp0293662;FBpp0071820	Q24008	inaD	S40	FBpp0289799;FBpp0083965;FBpp0083966	O62618	p38a
FBpp0293662;FBpp0071820	Q24008	inaD	S40	FBpp0309113;FBpp0071248	Q24324	Dsor1
FBpp0293662;FBpp0071820	Q24008	inaD	S40	FBpp0307598;FBpp0080003	Q9VK45	Tor
FBpp0309319;FBpp0309318;FBpp0088419;FBpp0088429;FBpp0088428;FBpp0088427;FBpp0088426;FBpp0088425;FBpp0088424;FBpp0088423;FBpp0088422;FBpp0088421;FBpp0088420;FBpp0089021;FBpp0089020	Q24246	sw	T225	FBpp0085145	P83101	gskt
FBpp0309319;FBpp0309318;FBpp0088419;FBpp0088429;FBpp0088428;FBpp0088427;FBpp0088426;FBpp0088425;FBpp0088424;FBpp0088423;FBpp0088422;FBpp0088421;FBpp0088420;FBpp0089021;FBpp0089020	Q24246	sw	T225	FBpp0070453;FBpp0089161;FBpp0070452;FBpp0089160;FBpp0070454;FBpp0070451;FBpp0070450;FBpp0111741;FBpp0304139;FBpp0304141;FBpp0304140;FBpp0089159;FBpp0089158;FBpp0070449;FBpp0291395;FBpp0089162;FBpp0291178	P18431	sgg
FBpp0309319;FBpp0309318;FBpp0088419;FBpp0088429;FBpp0088428;FBpp0088427;FBpp0088426;FBpp0088425;FBpp0088424;FBpp0088423;FBpp0088422;FBpp0088421;FBpp0088420;FBpp0089021;FBpp0089020	Q24246	sw	T225	FBpp0080111	O61443	p38b
FBpp0309319;FBpp0309318;FBpp0088419;FBpp0088429;FBpp0088428;FBpp0088427;FBpp0088426;FBpp0088425;FBpp0088424;FBpp0088423;FBpp0088422;FBpp0088421;FBpp0088420;FBpp0089021;FBpp0089020	Q24246	sw	T225	FBpp0076471;FBpp0076472;FBpp0076473;FBpp0076474;FBpp0076475;FBpp0076476;FBpp0305425	Q8IQ91	nmo
FBpp0309319;FBpp0309318;FBpp0088419;FBpp0088429;FBpp0088428;FBpp0088427;FBpp0088426;FBpp0088425;FBpp0088424;FBpp0088423;FBpp0088422;FBpp0088421;FBpp0088420;FBpp0089021;FBpp0089020	Q24246	sw	T225	FBpp0289799;FBpp0083965;FBpp0083966	O62618	p38a
FBpp0309319;FBpp0309318;FBpp0088419;FBpp0088429;FBpp0088428;FBpp0088427;FBpp0088426;FBpp0088425;FBpp0088424;FBpp0088423;FBpp0088422;FBpp0088421;FBpp0088420;FBpp0089021;FBpp0089020	Q24246	sw	T225	FBpp0309113;FBpp0071248	Q24324	Dsor1
FBpp0309319;FBpp0309318;FBpp0088419;FBpp0088429;FBpp0088428;FBpp0088427;FBpp0088426;FBpp0088425;FBpp0088424;FBpp0088423;FBpp0088422;FBpp0088421;FBpp0088420;FBpp0089021;FBpp0089020	Q24246	sw	T225	FBpp0311359;FBpp0311229;FBpp0070042;FBpp0070041;FBpp0110433;FBpp0311360;FBpp0070043	P08181	CkIIalpha
FBpp0309319;FBpp0309318;FBpp0088419;FBpp0088429;FBpp0088428;FBpp0088427;FBpp0088426;FBpp0088425;FBpp0088424;FBpp0088423;FBpp0088422;FBpp0088421;FBpp0088420;FBpp0089021;FBpp0089020	Q24246	sw	T225	FBpp0307598;FBpp0080003	Q9VK45	Tor
FBpp0099902;FBpp0099901;FBpp0088481;FBpp0088969	Q24546	Syn	S464	FBpp0073513;FBpp0311372;FBpp0309354;FBpp0311373;FBpp0289609;FBpp0073515	P54367	CkIalpha
FBpp0099902;FBpp0099901;FBpp0088481;FBpp0088969	Q24546	Syn	S464	FBpp0085105;FBpp0085104;FBpp0085106;FBpp0306615	O76324	dbt
FBpp0099902;FBpp0099901;FBpp0088481;FBpp0088969	Q24546	Syn	T535	FBpp0073513;FBpp0311372;FBpp0309354;FBpp0311373;FBpp0289609;FBpp0073515	P54367	CkIalpha
FBpp0099902;FBpp0099901;FBpp0088481;FBpp0088969	Q24546	Syn	T535	FBpp0085105;FBpp0085104;FBpp0085106;FBpp0306615	O76324	dbt
FBpp0099902;FBpp0099901;FBpp0088481;FBpp0088969	Q24546	Syn	S909	FBpp0073513;FBpp0311372;FBpp0309354;FBpp0311373;FBpp0289609;FBpp0073515	P54367	CkIalpha
FBpp0099902;FBpp0099901;FBpp0088481;FBpp0088969	Q24546	Syn	S909	FBpp0085105;FBpp0085104;FBpp0085106;FBpp0306615	O76324	dbt
FBpp0099902;FBpp0099901;FBpp0088481;FBpp0088969	Q24546	Syn	S464	FBpp0085145	P83101	gskt
FBpp0099902;FBpp0099901;FBpp0088481;FBpp0088969	Q24546	Syn	S464	FBpp0070453;FBpp0089161;FBpp0070452;FBpp0089160;FBpp0070454;FBpp0070451;FBpp0070450;FBpp0111741;FBpp0304139;FBpp0304141;FBpp0304140;FBpp0089159;FBpp0089158;FBpp0070449;FBpp0291395;FBpp0089162;FBpp0291178	P18431	sgg
FBpp0099902;FBpp0099901;FBpp0088481;FBpp0088969	Q24546	Syn	T535	FBpp0085145	P83101	gskt
FBpp0099902;FBpp0099901;FBpp0088481;FBpp0088969	Q24546	Syn	T535	FBpp0070453;FBpp0089161;FBpp0070452;FBpp0089160;FBpp0070454;FBpp0070451;FBpp0070450;FBpp0111741;FBpp0304139;FBpp0304141;FBpp0304140;FBpp0089159;FBpp0089158;FBpp0070449;FBpp0291395;FBpp0089162;FBpp0291178	P18431	sgg
FBpp0099902;FBpp0099901;FBpp0088481;FBpp0088969	Q24546	Syn	S464	FBpp0080111	O61443	p38b
FBpp0099902;FBpp0099901;FBpp0088481;FBpp0088969	Q24546	Syn	S464	FBpp0076471;FBpp0076472;FBpp0076473;FBpp0076474;FBpp0076475;FBpp0076476;FBpp0305425	Q8IQ91	nmo
FBpp0099902;FBpp0099901;FBpp0088481;FBpp0088969	Q24546	Syn	S464	FBpp0289799;FBpp0083965;FBpp0083966	O62618	p38a
FBpp0099902;FBpp0099901;FBpp0088481;FBpp0088969	Q24546	Syn	S464	FBpp0311359;FBpp0311229;FBpp0070042;FBpp0070041;FBpp0110433;FBpp0311360;FBpp0070043	P08181	CkIIalpha
FBpp0099902;FBpp0099901;FBpp0088481;FBpp0088969	Q24546	Syn	S909	FBpp0311359;FBpp0311229;FBpp0070042;FBpp0070041;FBpp0110433;FBpp0311360;FBpp0070043	P08181	CkIIalpha
FBpp0099902;FBpp0099901;FBpp0088481;FBpp0088969	Q24546	Syn	S1013	FBpp0311359;FBpp0311229;FBpp0070042;FBpp0070041;FBpp0110433;FBpp0311360;FBpp0070043	P08181	CkIIalpha
FBpp0099902;FBpp0099901;FBpp0088481;FBpp0088969	Q24546	Syn	S464	FBpp0307598;FBpp0080003	Q9VK45	Tor
FBpp0290995;FBpp0306955;FBpp0290994;FBpp0290993;FBpp0306954	Q494G7	MFS17	S485	FBpp0073513;FBpp0311372;FBpp0309354;FBpp0311373;FBpp0289609;FBpp0073515	P54367	CkIalpha
FBpp0290995;FBpp0306955;FBpp0290994;FBpp0290993;FBpp0306954	Q494G7	MFS17	S485	FBpp0085105;FBpp0085104;FBpp0085106;FBpp0306615	O76324	dbt
FBpp0290995;FBpp0306955;FBpp0290994;FBpp0290993;FBpp0306954	Q494G7	MFS17	S485	FBpp0311359;FBpp0311229;FBpp0070042;FBpp0070041;FBpp0110433;FBpp0311360;FBpp0070043	P08181	CkIIalpha
FBpp0087276;FBpp0087274;FBpp0087275	Q494G8	Fbl6	S223	FBpp0085145	P83101	gskt
FBpp0087276;FBpp0087274;FBpp0087275	Q494G8	Fbl6	S223	FBpp0070453;FBpp0089161;FBpp0070452;FBpp0089160;FBpp0070454;FBpp0070451;FBpp0070450;FBpp0111741;FBpp0304139;FBpp0304141;FBpp0304140;FBpp0089159;FBpp0089158;FBpp0070449;FBpp0291395;FBpp0089162;FBpp0291178	P18431	sgg
FBpp0087276;FBpp0087274;FBpp0087275	Q494G8	Fbl6	S223	FBpp0080111	O61443	p38b
FBpp0087276;FBpp0087274;FBpp0087275	Q494G8	Fbl6	S223	FBpp0076471;FBpp0076472;FBpp0076473;FBpp0076474;FBpp0076475;FBpp0076476;FBpp0305425	Q8IQ91	nmo
FBpp0087276;FBpp0087274;FBpp0087275	Q494G8	Fbl6	S223	FBpp0289799;FBpp0083965;FBpp0083966	O62618	p38a
FBpp0087276;FBpp0087274;FBpp0087275	Q494G8	Fbl6	S223	FBpp0309113;FBpp0071248	Q24324	Dsor1
FBpp0087276;FBpp0087274;FBpp0087275	Q494G8	Fbl6	S223	FBpp0307598;FBpp0080003	Q9VK45	Tor
FBpp0087357;FBpp0087358;FBpp0099887;FBpp0303464;FBpp0297357;FBpp0312425	Q4Z8K6	RanBPM	S86	FBpp0073513;FBpp0311372;FBpp0309354;FBpp0311373;FBpp0289609;FBpp0073515	P54367	CkIalpha
FBpp0087357;FBpp0087358;FBpp0099887;FBpp0303464;FBpp0297357;FBpp0312425	Q4Z8K6	RanBPM	S86	FBpp0085105;FBpp0085104;FBpp0085106;FBpp0306615	O76324	dbt
FBpp0087357;FBpp0087358;FBpp0099887;FBpp0303464;FBpp0297357;FBpp0312425	Q4Z8K6	RanBPM	S91	FBpp0085145	P83101	gskt
FBpp0087357;FBpp0087358;FBpp0099887;FBpp0303464;FBpp0297357;FBpp0312425	Q4Z8K6	RanBPM	S91	FBpp0070453;FBpp0089161;FBpp0070452;FBpp0089160;FBpp0070454;FBpp0070451;FBpp0070450;FBpp0111741;FBpp0304139;FBpp0304141;FBpp0304140;FBpp0089159;FBpp0089158;FBpp0070449;FBpp0291395;FBpp0089162;FBpp0291178	P18431	sgg
FBpp0087357;FBpp0087358;FBpp0099887;FBpp0303464;FBpp0297357;FBpp0312425	Q4Z8K6	RanBPM	S86	FBpp0080111	O61443	p38b
FBpp0087357;FBpp0087358;FBpp0099887;FBpp0303464;FBpp0297357;FBpp0312425	Q4Z8K6	RanBPM	S86	FBpp0076471;FBpp0076472;FBpp0076473;FBpp0076474;FBpp0076475;FBpp0076476;FBpp0305425	Q8IQ91	nmo
FBpp0087357;FBpp0087358;FBpp0099887;FBpp0303464;FBpp0297357;FBpp0312425	Q4Z8K6	RanBPM	S86	FBpp0289799;FBpp0083965;FBpp0083966	O62618	p38a
FBpp0087357;FBpp0087358;FBpp0099887;FBpp0303464;FBpp0297357;FBpp0312425	Q4Z8K6	RanBPM	S91	FBpp0080111	O61443	p38b
FBpp0087357;FBpp0087358;FBpp0099887;FBpp0303464;FBpp0297357;FBpp0312425	Q4Z8K6	RanBPM	S91	FBpp0076471;FBpp0076472;FBpp0076473;FBpp0076474;FBpp0076475;FBpp0076476;FBpp0305425	Q8IQ91	nmo
FBpp0087357;FBpp0087358;FBpp0099887;FBpp0303464;FBpp0297357;FBpp0312425	Q4Z8K6	RanBPM	S91	FBpp0289799;FBpp0083965;FBpp0083966	O62618	p38a
FBpp0087357;FBpp0087358;FBpp0099887;FBpp0303464;FBpp0297357;FBpp0312425	Q4Z8K6	RanBPM	S86	FBpp0311359;FBpp0311229;FBpp0070042;FBpp0070041;FBpp0110433;FBpp0311360;FBpp0070043	P08181	CkIIalpha
FBpp0087357;FBpp0087358;FBpp0099887;FBpp0303464;FBpp0297357;FBpp0312425	Q4Z8K6	RanBPM	S86	FBpp0307598;FBpp0080003	Q9VK45	Tor
FBpp0087357;FBpp0087358;FBpp0099887;FBpp0303464;FBpp0297357;FBpp0312425	Q4Z8K6	RanBPM	S91	FBpp0307598;FBpp0080003	Q9VK45	Tor
FBpp0293010;FBpp0293009;FBpp0289781;FBpp0289783;FBpp0289782;FBpp0293011;FBpp0289785;FBpp0289784;FBpp0293012;FBpp0293013;FBpp0289786	Q59DP9	PMCA	S334	FBpp0073513;FBpp0311372;FBpp0309354;FBpp0311373;FBpp0289609;FBpp0073515	P54367	CkIalpha
FBpp0293010;FBpp0293009;FBpp0289781;FBpp0289783;FBpp0289782;FBpp0293011;FBpp0289785;FBpp0289784;FBpp0293012;FBpp0293013;FBpp0289786	Q59DP9	PMCA	S334	FBpp0085105;FBpp0085104;FBpp0085106;FBpp0306615	O76324	dbt
FBpp0293010;FBpp0293009;FBpp0289781;FBpp0289783;FBpp0289782;FBpp0293011;FBpp0289785;FBpp0289784;FBpp0293012;FBpp0293013;FBpp0289786	Q59DP9	PMCA	S334	FBpp0307598;FBpp0080003	Q9VK45	Tor
FBpp0112491;FBpp0112492;FBpp0309173;FBpp0309174;FBpp0290356;FBpp0290355	Q5LJX8	zyd	S214	FBpp0073513;FBpp0311372;FBpp0309354;FBpp0311373;FBpp0289609;FBpp0073515	P54367	CkIalpha
FBpp0112491;FBpp0112492;FBpp0309173;FBpp0309174;FBpp0290356;FBpp0290355	Q5LJX8	zyd	S214	FBpp0085105;FBpp0085104;FBpp0085106;FBpp0306615	O76324	dbt
FBpp0081543;FBpp0112119;FBpp0306713;FBpp0306714;FBpp0306712	Q6AWD5	CG8176	S897	FBpp0073513;FBpp0311372;FBpp0309354;FBpp0311373;FBpp0289609;FBpp0073515	P54367	CkIalpha
FBpp0081543;FBpp0112119;FBpp0306713;FBpp0306714;FBpp0306712	Q6AWD5	CG8176	S897	FBpp0085105;FBpp0085104;FBpp0085106;FBpp0306615	O76324	dbt
FBpp0081543;FBpp0112119;FBpp0306713;FBpp0306714;FBpp0306712	Q6AWD5	CG8176	S885	FBpp0085145	P83101	gskt
FBpp0081543;FBpp0112119;FBpp0306713;FBpp0306714;FBpp0306712	Q6AWD5	CG8176	S885	FBpp0070453;FBpp0089161;FBpp0070452;FBpp0089160;FBpp0070454;FBpp0070451;FBpp0070450;FBpp0111741;FBpp0304139;FBpp0304141;FBpp0304140;FBpp0089159;FBpp0089158;FBpp0070449;FBpp0291395;FBpp0089162;FBpp0291178	P18431	sgg
FBpp0081543;FBpp0112119;FBpp0306713;FBpp0306714;FBpp0306712	Q6AWD5	CG8176	S885	FBpp0080111	O61443	p38b
FBpp0081543;FBpp0112119;FBpp0306713;FBpp0306714;FBpp0306712	Q6AWD5	CG8176	S885	FBpp0076471;FBpp0076472;FBpp0076473;FBpp0076474;FBpp0076475;FBpp0076476;FBpp0305425	Q8IQ91	nmo
FBpp0081543;FBpp0112119;FBpp0306713;FBpp0306714;FBpp0306712	Q6AWD5	CG8176	S885	FBpp0289799;FBpp0083965;FBpp0083966	O62618	p38a
FBpp0081543;FBpp0112119;FBpp0306713;FBpp0306714;FBpp0306712	Q6AWD5	CG8176	S885	FBpp0309113;FBpp0071248	Q24324	Dsor1
FBpp0081543;FBpp0112119;FBpp0306713;FBpp0306714;FBpp0306712	Q6AWD5	CG8176	S885	FBpp0307598;FBpp0080003	Q9VK45	Tor
FBpp0310588;FBpp0310596;FBpp0310595;FBpp0310594;FBpp0310593;FBpp0310592;FBpp0310591;FBpp0310590;FBpp0310589	Q6NNF2	Pde8	T145	FBpp0085145	P83101	gskt
FBpp0310588;FBpp0310596;FBpp0310595;FBpp0310594;FBpp0310593;FBpp0310592;FBpp0310591;FBpp0310590;FBpp0310589	Q6NNF2	Pde8	T145	FBpp0070453;FBpp0089161;FBpp0070452;FBpp0089160;FBpp0070454;FBpp0070451;FBpp0070450;FBpp0111741;FBpp0304139;FBpp0304141;FBpp0304140;FBpp0089159;FBpp0089158;FBpp0070449;FBpp0291395;FBpp0089162;FBpp0291178	P18431	sgg
FBpp0310588;FBpp0310596;FBpp0310595;FBpp0310594;FBpp0310593;FBpp0310592;FBpp0310591;FBpp0310590;FBpp0310589	Q6NNF2	Pde8	T145	FBpp0080111	O61443	p38b
FBpp0310588;FBpp0310596;FBpp0310595;FBpp0310594;FBpp0310593;FBpp0310592;FBpp0310591;FBpp0310590;FBpp0310589	Q6NNF2	Pde8	T145	FBpp0076471;FBpp0076472;FBpp0076473;FBpp0076474;FBpp0076475;FBpp0076476;FBpp0305425	Q8IQ91	nmo
FBpp0310588;FBpp0310596;FBpp0310595;FBpp0310594;FBpp0310593;FBpp0310592;FBpp0310591;FBpp0310590;FBpp0310589	Q6NNF2	Pde8	T145	FBpp0289799;FBpp0083965;FBpp0083966	O62618	p38a
FBpp0310588;FBpp0310596;FBpp0310595;FBpp0310594;FBpp0310593;FBpp0310592;FBpp0310591;FBpp0310590;FBpp0310589	Q6NNF2	Pde8	T145	FBpp0311359;FBpp0311229;FBpp0070042;FBpp0070041;FBpp0110433;FBpp0311360;FBpp0070043	P08181	CkIIalpha
FBpp0310588;FBpp0310596;FBpp0310595;FBpp0310594;FBpp0310593;FBpp0310592;FBpp0310591;FBpp0310590;FBpp0310589	Q6NNF2	Pde8	T145	FBpp0307598;FBpp0080003	Q9VK45	Tor
FBpp0293020;FBpp0293019;FBpp0111943;FBpp0079456;FBpp0079457	Q7JV09	jp	S286	FBpp0309113;FBpp0071248	Q24324	Dsor1
FBpp0112987;FBpp0112985;FBpp0308980;FBpp0112986;FBpp0086736;FBpp0086737	Q7K2G1	Rpn13	S363	FBpp0073513;FBpp0311372;FBpp0309354;FBpp0311373;FBpp0289609;FBpp0073515	P54367	CkIalpha
FBpp0112987;FBpp0112985;FBpp0308980;FBpp0112986;FBpp0086736;FBpp0086737	Q7K2G1	Rpn13	S363	FBpp0085105;FBpp0085104;FBpp0085106;FBpp0306615	O76324	dbt
FBpp0112987;FBpp0112985;FBpp0308980;FBpp0112986;FBpp0086736;FBpp0086737	Q7K2G1	Rpn13	T367	FBpp0073513;FBpp0311372;FBpp0309354;FBpp0311373;FBpp0289609;FBpp0073515	P54367	CkIalpha
FBpp0112987;FBpp0112985;FBpp0308980;FBpp0112986;FBpp0086736;FBpp0086737	Q7K2G1	Rpn13	T367	FBpp0085105;FBpp0085104;FBpp0085106;FBpp0306615	O76324	dbt
FBpp0112987;FBpp0112985;FBpp0308980;FBpp0112986;FBpp0086736;FBpp0086737	Q7K2G1	Rpn13	S363	FBpp0085145	P83101	gskt
FBpp0112987;FBpp0112985;FBpp0308980;FBpp0112986;FBpp0086736;FBpp0086737	Q7K2G1	Rpn13	S363	FBpp0070453;FBpp0089161;FBpp0070452;FBpp0089160;FBpp0070454;FBpp0070451;FBpp0070450;FBpp0111741;FBpp0304139;FBpp0304141;FBpp0304140;FBpp0089159;FBpp0089158;FBpp0070449;FBpp0291395;FBpp0089162;FBpp0291178	P18431	sgg
FBpp0112987;FBpp0112985;FBpp0308980;FBpp0112986;FBpp0086736;FBpp0086737	Q7K2G1	Rpn13	T367	FBpp0085145	P83101	gskt
FBpp0112987;FBpp0112985;FBpp0308980;FBpp0112986;FBpp0086736;FBpp0086737	Q7K2G1	Rpn13	T367	FBpp0070453;FBpp0089161;FBpp0070452;FBpp0089160;FBpp0070454;FBpp0070451;FBpp0070450;FBpp0111741;FBpp0304139;FBpp0304141;FBpp0304140;FBpp0089159;FBpp0089158;FBpp0070449;FBpp0291395;FBpp0089162;FBpp0291178	P18431	sgg
FBpp0112987;FBpp0112985;FBpp0308980;FBpp0112986;FBpp0086736;FBpp0086737	Q7K2G1	Rpn13	S363	FBpp0080111	O61443	p38b
FBpp0112987;FBpp0112985;FBpp0308980;FBpp0112986;FBpp0086736;FBpp0086737	Q7K2G1	Rpn13	S363	FBpp0076471;FBpp0076472;FBpp0076473;FBpp0076474;FBpp0076475;FBpp0076476;FBpp0305425	Q8IQ91	nmo
FBpp0112987;FBpp0112985;FBpp0308980;FBpp0112986;FBpp0086736;FBpp0086737	Q7K2G1	Rpn13	S363	FBpp0289799;FBpp0083965;FBpp0083966	O62618	p38a
FBpp0112987;FBpp0112985;FBpp0308980;FBpp0112986;FBpp0086736;FBpp0086737	Q7K2G1	Rpn13	T367	FBpp0080111	O61443	p38b
FBpp0112987;FBpp0112985;FBpp0308980;FBpp0112986;FBpp0086736;FBpp0086737	Q7K2G1	Rpn13	T367	FBpp0076471;FBpp0076472;FBpp0076473;FBpp0076474;FBpp0076475;FBpp0076476;FBpp0305425	Q8IQ91	nmo
FBpp0112987;FBpp0112985;FBpp0308980;FBpp0112986;FBpp0086736;FBpp0086737	Q7K2G1	Rpn13	T367	FBpp0289799;FBpp0083965;FBpp0083966	O62618	p38a
FBpp0112987;FBpp0112985;FBpp0308980;FBpp0112986;FBpp0086736;FBpp0086737	Q7K2G1	Rpn13	T367	FBpp0309113;FBpp0071248	Q24324	Dsor1
FBpp0112987;FBpp0112985;FBpp0308980;FBpp0112986;FBpp0086736;FBpp0086737	Q7K2G1	Rpn13	S363	FBpp0311359;FBpp0311229;FBpp0070042;FBpp0070041;FBpp0110433;FBpp0311360;FBpp0070043	P08181	CkIIalpha
FBpp0112987;FBpp0112985;FBpp0308980;FBpp0112986;FBpp0086736;FBpp0086737	Q7K2G1	Rpn13	T367	FBpp0311359;FBpp0311229;FBpp0070042;FBpp0070041;FBpp0110433;FBpp0311360;FBpp0070043	P08181	CkIIalpha
FBpp0112987;FBpp0112985;FBpp0308980;FBpp0112986;FBpp0086736;FBpp0086737	Q7K2G1	Rpn13	T367	FBpp0307598;FBpp0080003	Q9VK45	Tor
FBpp0308451;FBpp0087809	Q7K2N0	CG8735	S310	FBpp0307598;FBpp0080003	Q9VK45	Tor
FBpp0311548;FBpp0311549;FBpp0085842;FBpp0309340	Q7K3D4	CG5482	S9	FBpp0073513;FBpp0311372;FBpp0309354;FBpp0311373;FBpp0289609;FBpp0073515	P54367	CkIalpha
FBpp0311548;FBpp0311549;FBpp0085842;FBpp0309340	Q7K3D4	CG5482	S9	FBpp0085105;FBpp0085104;FBpp0085106;FBpp0306615	O76324	dbt
FBpp0311548;FBpp0311549;FBpp0085842;FBpp0309340	Q7K3D4	CG5482	S9	FBpp0311359;FBpp0311229;FBpp0070042;FBpp0070041;FBpp0110433;FBpp0311360;FBpp0070043	P08181	CkIIalpha
FBpp0304365;FBpp0291030;FBpp0075819;FBpp0075818;FBpp0075817	Q7K3H0	Pi3K68D	T87	FBpp0085145	P83101	gskt
FBpp0304365;FBpp0291030;FBpp0075819;FBpp0075818;FBpp0075817	Q7K3H0	Pi3K68D	T87	FBpp0070453;FBpp0089161;FBpp0070452;FBpp0089160;FBpp0070454;FBpp0070451;FBpp0070450;FBpp0111741;FBpp0304139;FBpp0304141;FBpp0304140;FBpp0089159;FBpp0089158;FBpp0070449;FBpp0291395;FBpp0089162;FBpp0291178	P18431	sgg
FBpp0304365;FBpp0291030;FBpp0075819;FBpp0075818;FBpp0075817	Q7K3H0	Pi3K68D	T87	FBpp0080111	O61443	p38b
FBpp0304365;FBpp0291030;FBpp0075819;FBpp0075818;FBpp0075817	Q7K3H0	Pi3K68D	T87	FBpp0076471;FBpp0076472;FBpp0076473;FBpp0076474;FBpp0076475;FBpp0076476;FBpp0305425	Q8IQ91	nmo
FBpp0304365;FBpp0291030;FBpp0075819;FBpp0075818;FBpp0075817	Q7K3H0	Pi3K68D	T87	FBpp0289799;FBpp0083965;FBpp0083966	O62618	p38a
FBpp0304365;FBpp0291030;FBpp0075819;FBpp0075818;FBpp0075817	Q7K3H0	Pi3K68D	T87	FBpp0307598;FBpp0080003	Q9VK45	Tor
FBpp0087300	Q7K4G8	CG12391	S393	FBpp0073513;FBpp0311372;FBpp0309354;FBpp0311373;FBpp0289609;FBpp0073515	P54367	CkIalpha
FBpp0087300	Q7K4G8	CG12391	S393	FBpp0085105;FBpp0085104;FBpp0085106;FBpp0306615	O76324	dbt
FBpp0087300	Q7K4G8	CG12391	T391	FBpp0311359;FBpp0311229;FBpp0070042;FBpp0070041;FBpp0110433;FBpp0311360;FBpp0070043	P08181	CkIIalpha
FBpp0087300	Q7K4G8	CG12391	S393	FBpp0311359;FBpp0311229;FBpp0070042;FBpp0070041;FBpp0110433;FBpp0311360;FBpp0070043	P08181	CkIIalpha
FBpp0088149;FBpp0088148	Q7K4Y8	CG1909	S598	FBpp0073513;FBpp0311372;FBpp0309354;FBpp0311373;FBpp0289609;FBpp0073515	P54367	CkIalpha
FBpp0088149;FBpp0088148	Q7K4Y8	CG1909	S598	FBpp0085105;FBpp0085104;FBpp0085106;FBpp0306615	O76324	dbt
FBpp0088149;FBpp0088148	Q7K4Y8	CG1909	S573	FBpp0080111	O61443	p38b
FBpp0088149;FBpp0088148	Q7K4Y8	CG1909	S573	FBpp0076471;FBpp0076472;FBpp0076473;FBpp0076474;FBpp0076475;FBpp0076476;FBpp0305425	Q8IQ91	nmo
FBpp0088149;FBpp0088148	Q7K4Y8	CG1909	S573	FBpp0289799;FBpp0083965;FBpp0083966	O62618	p38a
FBpp0088149;FBpp0088148	Q7K4Y8	CG1909	S573	FBpp0309113;FBpp0071248	Q24324	Dsor1
FBpp0088149;FBpp0088148	Q7K4Y8	CG1909	S573	FBpp0307598;FBpp0080003	Q9VK45	Tor
FBpp0087883	Q7K519	RagC-D	S74	FBpp0309113;FBpp0071248	Q24324	Dsor1
FBpp0086264;FBpp0304259	Q7KJ08	Alk	T1538	FBpp0085145	P83101	gskt
FBpp0086264;FBpp0304259	Q7KJ08	Alk	T1538	FBpp0070453;FBpp0089161;FBpp0070452;FBpp0089160;FBpp0070454;FBpp0070451;FBpp0070450;FBpp0111741;FBpp0304139;FBpp0304141;FBpp0304140;FBpp0089159;FBpp0089158;FBpp0070449;FBpp0291395;FBpp0089162;FBpp0291178	P18431	sgg
FBpp0086264;FBpp0304259	Q7KJ08	Alk	T1538	FBpp0080111	O61443	p38b
FBpp0086264;FBpp0304259	Q7KJ08	Alk	T1538	FBpp0076471;FBpp0076472;FBpp0076473;FBpp0076474;FBpp0076475;FBpp0076476;FBpp0305425	Q8IQ91	nmo
FBpp0086264;FBpp0304259	Q7KJ08	Alk	T1538	FBpp0289799;FBpp0083965;FBpp0083966	O62618	p38a
FBpp0086264;FBpp0304259	Q7KJ08	Alk	T1538	FBpp0309113;FBpp0071248	Q24324	Dsor1
FBpp0086264;FBpp0304259	Q7KJ08	Alk	T1538	FBpp0307598;FBpp0080003	Q9VK45	Tor
FBpp0086941;FBpp0305313;FBpp0305312	Q7KLE5	Amph	S244	FBpp0073513;FBpp0311372;FBpp0309354;FBpp0311373;FBpp0289609;FBpp0073515	P54367	CkIalpha
FBpp0086941;FBpp0305313;FBpp0305312	Q7KLE5	Amph	S244	FBpp0085105;FBpp0085104;FBpp0085106;FBpp0306615	O76324	dbt
FBpp0087933;FBpp0308267;FBpp0087934	Q7KMJ6	nito	S203	FBpp0085145	P83101	gskt
FBpp0087933;FBpp0308267;FBpp0087934	Q7KMJ6	nito	S203	FBpp0070453;FBpp0089161;FBpp0070452;FBpp0089160;FBpp0070454;FBpp0070451;FBpp0070450;FBpp0111741;FBpp0304139;FBpp0304141;FBpp0304140;FBpp0089159;FBpp0089158;FBpp0070449;FBpp0291395;FBpp0089162;FBpp0291178	P18431	sgg
FBpp0087933;FBpp0308267;FBpp0087934	Q7KMJ6	nito	S582	FBpp0085145	P83101	gskt
FBpp0087933;FBpp0308267;FBpp0087934	Q7KMJ6	nito	S582	FBpp0070453;FBpp0089161;FBpp0070452;FBpp0089160;FBpp0070454;FBpp0070451;FBpp0070450;FBpp0111741;FBpp0304139;FBpp0304141;FBpp0304140;FBpp0089159;FBpp0089158;FBpp0070449;FBpp0291395;FBpp0089162;FBpp0291178	P18431	sgg
FBpp0087933;FBpp0308267;FBpp0087934	Q7KMJ6	nito	S73	FBpp0080111	O61443	p38b
FBpp0087933;FBpp0308267;FBpp0087934	Q7KMJ6	nito	S73	FBpp0076471;FBpp0076472;FBpp0076473;FBpp0076474;FBpp0076475;FBpp0076476;FBpp0305425	Q8IQ91	nmo
FBpp0087933;FBpp0308267;FBpp0087934	Q7KMJ6	nito	S73	FBpp0289799;FBpp0083965;FBpp0083966	O62618	p38a
FBpp0087933;FBpp0308267;FBpp0087934	Q7KMJ6	nito	S203	FBpp0080111	O61443	p38b
FBpp0087933;FBpp0308267;FBpp0087934	Q7KMJ6	nito	S203	FBpp0076471;FBpp0076472;FBpp0076473;FBpp0076474;FBpp0076475;FBpp0076476;FBpp0305425	Q8IQ91	nmo
FBpp0087933;FBpp0308267;FBpp0087934	Q7KMJ6	nito	S203	FBpp0289799;FBpp0083965;FBpp0083966	O62618	p38a
FBpp0087933;FBpp0308267;FBpp0087934	Q7KMJ6	nito	S582	FBpp0311359;FBpp0311229;FBpp0070042;FBpp0070041;FBpp0110433;FBpp0311360;FBpp0070043	P08181	CkIIalpha
FBpp0087933;FBpp0308267;FBpp0087934	Q7KMJ6	nito	S73	FBpp0307598;FBpp0080003	Q9VK45	Tor
FBpp0087933;FBpp0308267;FBpp0087934	Q7KMJ6	nito	S203	FBpp0307598;FBpp0080003	Q9VK45	Tor
FBpp0083861;FBpp0083860	Q7KMP8	Rpn9	S297	FBpp0073513;FBpp0311372;FBpp0309354;FBpp0311373;FBpp0289609;FBpp0073515	P54367	CkIalpha
FBpp0083861;FBpp0083860	Q7KMP8	Rpn9	S297	FBpp0085105;FBpp0085104;FBpp0085106;FBpp0306615	O76324	dbt
FBpp0084694;FBpp0112213;FBpp0084692;FBpp0112211;FBpp0084691	Q7KRW8	CG1646	S308	FBpp0073513;FBpp0311372;FBpp0309354;FBpp0311373;FBpp0289609;FBpp0073515	P54367	CkIalpha
FBpp0084694;FBpp0112213;FBpp0084692;FBpp0112211;FBpp0084691	Q7KRW8	CG1646	S308	FBpp0085105;FBpp0085104;FBpp0085106;FBpp0306615	O76324	dbt
FBpp0084694;FBpp0112213;FBpp0084692;FBpp0112211;FBpp0084691	Q7KRW8	CG1646	S308	FBpp0085145	P83101	gskt
FBpp0084694;FBpp0112213;FBpp0084692;FBpp0112211;FBpp0084691	Q7KRW8	CG1646	S308	FBpp0070453;FBpp0089161;FBpp0070452;FBpp0089160;FBpp0070454;FBpp0070451;FBpp0070450;FBpp0111741;FBpp0304139;FBpp0304141;FBpp0304140;FBpp0089159;FBpp0089158;FBpp0070449;FBpp0291395;FBpp0089162;FBpp0291178	P18431	sgg
FBpp0084694;FBpp0112213;FBpp0084692;FBpp0112211;FBpp0084691	Q7KRW8	CG1646	S308	FBpp0080111	O61443	p38b
FBpp0084694;FBpp0112213;FBpp0084692;FBpp0112211;FBpp0084691	Q7KRW8	CG1646	S308	FBpp0076471;FBpp0076472;FBpp0076473;FBpp0076474;FBpp0076475;FBpp0076476;FBpp0305425	Q8IQ91	nmo
FBpp0084694;FBpp0112213;FBpp0084692;FBpp0112211;FBpp0084691	Q7KRW8	CG1646	S308	FBpp0289799;FBpp0083965;FBpp0083966	O62618	p38a
FBpp0084694;FBpp0112213;FBpp0084692;FBpp0112211;FBpp0084691	Q7KRW8	CG1646	S308	FBpp0311359;FBpp0311229;FBpp0070042;FBpp0070041;FBpp0110433;FBpp0311360;FBpp0070043	P08181	CkIIalpha
FBpp0084694;FBpp0112213;FBpp0084692;FBpp0112211;FBpp0084691	Q7KRW8	CG1646	S308	FBpp0307598;FBpp0080003	Q9VK45	Tor
FBpp0300844;FBpp0300855;FBpp0300854;FBpp0300857;FBpp0300846;FBpp0300856;FBpp0300845;FBpp0300848;FBpp0300858;FBpp0300847;FBpp0300849;FBpp0300851;FBpp0300850;FBpp0300853;FBpp0300852;FBpp0307488;FBpp0307489;FBpp0307490	Q7KRY7	scrib	T663	FBpp0073513;FBpp0311372;FBpp0309354;FBpp0311373;FBpp0289609;FBpp0073515	P54367	CkIalpha
FBpp0300844;FBpp0300855;FBpp0300854;FBpp0300857;FBpp0300846;FBpp0300856;FBpp0300845;FBpp0300848;FBpp0300858;FBpp0300847;FBpp0300849;FBpp0300851;FBpp0300850;FBpp0300853;FBpp0300852;FBpp0307488;FBpp0307489;FBpp0307490	Q7KRY7	scrib	T663	FBpp0085105;FBpp0085104;FBpp0085106;FBpp0306615	O76324	dbt
FBpp0300844;FBpp0300855;FBpp0300854;FBpp0300857;FBpp0300846;FBpp0300856;FBpp0300845;FBpp0300848;FBpp0300858;FBpp0300847;FBpp0300849;FBpp0300851;FBpp0300850;FBpp0300853;FBpp0300852;FBpp0307488;FBpp0307489;FBpp0307490	Q7KRY7	scrib	S1475	FBpp0073513;FBpp0311372;FBpp0309354;FBpp0311373;FBpp0289609;FBpp0073515	P54367	CkIalpha
FBpp0300844;FBpp0300855;FBpp0300854;FBpp0300857;FBpp0300846;FBpp0300856;FBpp0300845;FBpp0300848;FBpp0300858;FBpp0300847;FBpp0300849;FBpp0300851;FBpp0300850;FBpp0300853;FBpp0300852;FBpp0307488;FBpp0307489;FBpp0307490	Q7KRY7	scrib	S1475	FBpp0085105;FBpp0085104;FBpp0085106;FBpp0306615	O76324	dbt
FBpp0300844;FBpp0300855;FBpp0300854;FBpp0300857;FBpp0300846;FBpp0300856;FBpp0300845;FBpp0300848;FBpp0300858;FBpp0300847;FBpp0300849;FBpp0300851;FBpp0300850;FBpp0300853;FBpp0300852;FBpp0307488;FBpp0307489;FBpp0307490	Q7KRY7	scrib	T663	FBpp0085145	P83101	gskt
FBpp0300844;FBpp0300855;FBpp0300854;FBpp0300857;FBpp0300846;FBpp0300856;FBpp0300845;FBpp0300848;FBpp0300858;FBpp0300847;FBpp0300849;FBpp0300851;FBpp0300850;FBpp0300853;FBpp0300852;FBpp0307488;FBpp0307489;FBpp0307490	Q7KRY7	scrib	T663	FBpp0070453;FBpp0089161;FBpp0070452;FBpp0089160;FBpp0070454;FBpp0070451;FBpp0070450;FBpp0111741;FBpp0304139;FBpp0304141;FBpp0304140;FBpp0089159;FBpp0089158;FBpp0070449;FBpp0291395;FBpp0089162;FBpp0291178	P18431	sgg
FBpp0300844;FBpp0300855;FBpp0300854;FBpp0300857;FBpp0300846;FBpp0300856;FBpp0300845;FBpp0300848;FBpp0300858;FBpp0300847;FBpp0300849;FBpp0300851;FBpp0300850;FBpp0300853;FBpp0300852;FBpp0307488;FBpp0307489;FBpp0307490	Q7KRY7	scrib	T663	FBpp0080111	O61443	p38b
FBpp0300844;FBpp0300855;FBpp0300854;FBpp0300857;FBpp0300846;FBpp0300856;FBpp0300845;FBpp0300848;FBpp0300858;FBpp0300847;FBpp0300849;FBpp0300851;FBpp0300850;FBpp0300853;FBpp0300852;FBpp0307488;FBpp0307489;FBpp0307490	Q7KRY7	scrib	T663	FBpp0076471;FBpp0076472;FBpp0076473;FBpp0076474;FBpp0076475;FBpp0076476;FBpp0305425	Q8IQ91	nmo
FBpp0300844;FBpp0300855;FBpp0300854;FBpp0300857;FBpp0300846;FBpp0300856;FBpp0300845;FBpp0300848;FBpp0300858;FBpp0300847;FBpp0300849;FBpp0300851;FBpp0300850;FBpp0300853;FBpp0300852;FBpp0307488;FBpp0307489;FBpp0307490	Q7KRY7	scrib	T663	FBpp0289799;FBpp0083965;FBpp0083966	O62618	p38a
FBpp0300844;FBpp0300855;FBpp0300854;FBpp0300857;FBpp0300846;FBpp0300856;FBpp0300845;FBpp0300848;FBpp0300858;FBpp0300847;FBpp0300849;FBpp0300851;FBpp0300850;FBpp0300853;FBpp0300852;FBpp0307488;FBpp0307489;FBpp0307490	Q7KRY7	scrib	S1475	FBpp0311359;FBpp0311229;FBpp0070042;FBpp0070041;FBpp0110433;FBpp0311360;FBpp0070043	P08181	CkIIalpha
FBpp0300844;FBpp0300855;FBpp0300854;FBpp0300857;FBpp0300846;FBpp0300856;FBpp0300845;FBpp0300848;FBpp0300858;FBpp0300847;FBpp0300849;FBpp0300851;FBpp0300850;FBpp0300853;FBpp0300852;FBpp0307488;FBpp0307489;FBpp0307490	Q7KRY7	scrib	T663	FBpp0307598;FBpp0080003	Q9VK45	Tor
FBpp0288546;FBpp0083058;FBpp0288649;FBpp0310694;FBpp0288648;FBpp0083057	Q7KSD3	fray	S384	FBpp0073513;FBpp0311372;FBpp0309354;FBpp0311373;FBpp0289609;FBpp0073515	P54367	CkIalpha
FBpp0288546;FBpp0083058;FBpp0288649;FBpp0310694;FBpp0288648;FBpp0083057	Q7KSD3	fray	S384	FBpp0085105;FBpp0085104;FBpp0085106;FBpp0306615	O76324	dbt
FBpp0288546;FBpp0083058;FBpp0288649;FBpp0310694;FBpp0288648;FBpp0083057	Q7KSD3	fray	S386	FBpp0073513;FBpp0311372;FBpp0309354;FBpp0311373;FBpp0289609;FBpp0073515	P54367	CkIalpha
FBpp0288546;FBpp0083058;FBpp0288649;FBpp0310694;FBpp0288648;FBpp0083057	Q7KSD3	fray	S386	FBpp0085105;FBpp0085104;FBpp0085106;FBpp0306615	O76324	dbt
FBpp0288546;FBpp0083058;FBpp0288649;FBpp0310694;FBpp0288648;FBpp0083057	Q7KSD3	fray	S384	FBpp0085145	P83101	gskt
FBpp0288546;FBpp0083058;FBpp0288649;FBpp0310694;FBpp0288648;FBpp0083057	Q7KSD3	fray	S384	FBpp0070453;FBpp0089161;FBpp0070452;FBpp0089160;FBpp0070454;FBpp0070451;FBpp0070450;FBpp0111741;FBpp0304139;FBpp0304141;FBpp0304140;FBpp0089159;FBpp0089158;FBpp0070449;FBpp0291395;FBpp0089162;FBpp0291178	P18431	sgg
FBpp0288546;FBpp0083058;FBpp0288649;FBpp0310694;FBpp0288648;FBpp0083057	Q7KSD3	fray	S384	FBpp0080111	O61443	p38b
FBpp0288546;FBpp0083058;FBpp0288649;FBpp0310694;FBpp0288648;FBpp0083057	Q7KSD3	fray	S384	FBpp0076471;FBpp0076472;FBpp0076473;FBpp0076474;FBpp0076475;FBpp0076476;FBpp0305425	Q8IQ91	nmo
FBpp0288546;FBpp0083058;FBpp0288649;FBpp0310694;FBpp0288648;FBpp0083057	Q7KSD3	fray	S384	FBpp0289799;FBpp0083965;FBpp0083966	O62618	p38a
FBpp0288546;FBpp0083058;FBpp0288649;FBpp0310694;FBpp0288648;FBpp0083057	Q7KSD3	fray	S383	FBpp0311359;FBpp0311229;FBpp0070042;FBpp0070041;FBpp0110433;FBpp0311360;FBpp0070043	P08181	CkIIalpha
FBpp0288546;FBpp0083058;FBpp0288649;FBpp0310694;FBpp0288648;FBpp0083057	Q7KSD3	fray	S384	FBpp0311359;FBpp0311229;FBpp0070042;FBpp0070041;FBpp0110433;FBpp0311360;FBpp0070043	P08181	CkIIalpha
FBpp0288546;FBpp0083058;FBpp0288649;FBpp0310694;FBpp0288648;FBpp0083057	Q7KSD3	fray	S386	FBpp0311359;FBpp0311229;FBpp0070042;FBpp0070041;FBpp0110433;FBpp0311360;FBpp0070043	P08181	CkIIalpha
FBpp0288546;FBpp0083058;FBpp0288649;FBpp0310694;FBpp0288648;FBpp0083057	Q7KSD3	fray	S386	FBpp0307598;FBpp0080003	Q9VK45	Tor
FBpp0079196;FBpp0079188;FBpp0079189;FBpp0304774;FBpp0079191;FBpp0079190;FBpp0079193;FBpp0079192;FBpp0079195;FBpp0079194	Q7KTJ7	Bsg	T635	FBpp0073513;FBpp0311372;FBpp0309354;FBpp0311373;FBpp0289609;FBpp0073515	P54367	CkIalpha
FBpp0079196;FBpp0079188;FBpp0079189;FBpp0304774;FBpp0079191;FBpp0079190;FBpp0079193;FBpp0079192;FBpp0079195;FBpp0079194	Q7KTJ7	Bsg	T635	FBpp0085105;FBpp0085104;FBpp0085106;FBpp0306615	O76324	dbt
FBpp0079196;FBpp0079188;FBpp0079189;FBpp0304774;FBpp0079191;FBpp0079190;FBpp0079193;FBpp0079192;FBpp0079195;FBpp0079194	Q7KTJ7	Bsg	T635	FBpp0311359;FBpp0311229;FBpp0070042;FBpp0070041;FBpp0110433;FBpp0311360;FBpp0070043	P08181	CkIIalpha
FBpp0076457	Q7KUA4	Uba2	S672	FBpp0073513;FBpp0311372;FBpp0309354;FBpp0311373;FBpp0289609;FBpp0073515	P54367	CkIalpha
FBpp0076457	Q7KUA4	Uba2	S672	FBpp0085105;FBpp0085104;FBpp0085106;FBpp0306615	O76324	dbt
FBpp0076457	Q7KUA4	Uba2	S673	FBpp0073513;FBpp0311372;FBpp0309354;FBpp0311373;FBpp0289609;FBpp0073515	P54367	CkIalpha
FBpp0076457	Q7KUA4	Uba2	S673	FBpp0085105;FBpp0085104;FBpp0085106;FBpp0306615	O76324	dbt
FBpp0076457	Q7KUA4	Uba2	S672	FBpp0085145	P83101	gskt
FBpp0076457	Q7KUA4	Uba2	S672	FBpp0070453;FBpp0089161;FBpp0070452;FBpp0089160;FBpp0070454;FBpp0070451;FBpp0070450;FBpp0111741;FBpp0304139;FBpp0304141;FBpp0304140;FBpp0089159;FBpp0089158;FBpp0070449;FBpp0291395;FBpp0089162;FBpp0291178	P18431	sgg
FBpp0076457	Q7KUA4	Uba2	S672	FBpp0311359;FBpp0311229;FBpp0070042;FBpp0070041;FBpp0110433;FBpp0311360;FBpp0070043	P08181	CkIIalpha
FBpp0076457	Q7KUA4	Uba2	S673	FBpp0311359;FBpp0311229;FBpp0070042;FBpp0070041;FBpp0110433;FBpp0311360;FBpp0070043	P08181	CkIIalpha
FBpp0076457	Q7KUA4	Uba2	S672	FBpp0307598;FBpp0080003	Q9VK45	Tor
FBpp0072542;FBpp0072543;FBpp0072540;FBpp0072541;FBpp0072539;FBpp0089283	Q7KVD1	trio	T1788	FBpp0080111	O61443	p38b
FBpp0072542;FBpp0072543;FBpp0072540;FBpp0072541;FBpp0072539;FBpp0089283	Q7KVD1	trio	T1788	FBpp0076471;FBpp0076472;FBpp0076473;FBpp0076474;FBpp0076475;FBpp0076476;FBpp0305425	Q8IQ91	nmo
FBpp0072542;FBpp0072543;FBpp0072540;FBpp0072541;FBpp0072539;FBpp0089283	Q7KVD1	trio	T1788	FBpp0289799;FBpp0083965;FBpp0083966	O62618	p38a
FBpp0072542;FBpp0072543;FBpp0072540;FBpp0072541;FBpp0072539;FBpp0089283	Q7KVD1	trio	T1788	FBpp0309113;FBpp0071248	Q24324	Dsor1
FBpp0072542;FBpp0072543;FBpp0072540;FBpp0072541;FBpp0072539;FBpp0089283	Q7KVD1	trio	T1788	FBpp0311359;FBpp0311229;FBpp0070042;FBpp0070041;FBpp0110433;FBpp0311360;FBpp0070043	P08181	CkIIalpha
FBpp0072542;FBpp0072543;FBpp0072540;FBpp0072541;FBpp0072539;FBpp0089283	Q7KVD1	trio	T1788	FBpp0307598;FBpp0080003	Q9VK45	Tor
FBpp0088756;FBpp0088755;FBpp0305331;FBpp0305330;FBpp0303434;FBpp0300640;FBpp0300642;FBpp0300641;FBpp0305329;FBpp0305328;FBpp0300643	Q7KW14	CG32809	S339	FBpp0085145	P83101	gskt
FBpp0088756;FBpp0088755;FBpp0305331;FBpp0305330;FBpp0303434;FBpp0300640;FBpp0300642;FBpp0300641;FBpp0305329;FBpp0305328;FBpp0300643	Q7KW14	CG32809	S339	FBpp0070453;FBpp0089161;FBpp0070452;FBpp0089160;FBpp0070454;FBpp0070451;FBpp0070450;FBpp0111741;FBpp0304139;FBpp0304141;FBpp0304140;FBpp0089159;FBpp0089158;FBpp0070449;FBpp0291395;FBpp0089162;FBpp0291178	P18431	sgg
FBpp0088756;FBpp0088755;FBpp0305331;FBpp0305330;FBpp0303434;FBpp0300640;FBpp0300642;FBpp0300641;FBpp0305329;FBpp0305328;FBpp0300643	Q7KW14	CG32809	S339	FBpp0080111	O61443	p38b
FBpp0088756;FBpp0088755;FBpp0305331;FBpp0305330;FBpp0303434;FBpp0300640;FBpp0300642;FBpp0300641;FBpp0305329;FBpp0305328;FBpp0300643	Q7KW14	CG32809	S339	FBpp0076471;FBpp0076472;FBpp0076473;FBpp0076474;FBpp0076475;FBpp0076476;FBpp0305425	Q8IQ91	nmo
FBpp0088756;FBpp0088755;FBpp0305331;FBpp0305330;FBpp0303434;FBpp0300640;FBpp0300642;FBpp0300641;FBpp0305329;FBpp0305328;FBpp0300643	Q7KW14	CG32809	S339	FBpp0289799;FBpp0083965;FBpp0083966	O62618	p38a
FBpp0088756;FBpp0088755;FBpp0305331;FBpp0305330;FBpp0303434;FBpp0300640;FBpp0300642;FBpp0300641;FBpp0305329;FBpp0305328;FBpp0300643	Q7KW14	CG32809	S339	FBpp0309113;FBpp0071248	Q24324	Dsor1
FBpp0088756;FBpp0088755;FBpp0305331;FBpp0305330;FBpp0303434;FBpp0300640;FBpp0300642;FBpp0300641;FBpp0305329;FBpp0305328;FBpp0300643	Q7KW14	CG32809	S339	FBpp0307598;FBpp0080003	Q9VK45	Tor
FBpp0110478	Q7PLS8	IntS3	T561	FBpp0311359;FBpp0311229;FBpp0070042;FBpp0070041;FBpp0110433;FBpp0311360;FBpp0070043	P08181	CkIIalpha
FBpp0310030;FBpp0089222;FBpp0089221	Q7YU24	Marf	S38	FBpp0085145	P83101	gskt
FBpp0310030;FBpp0089222;FBpp0089221	Q7YU24	Marf	S38	FBpp0070453;FBpp0089161;FBpp0070452;FBpp0089160;FBpp0070454;FBpp0070451;FBpp0070450;FBpp0111741;FBpp0304139;FBpp0304141;FBpp0304140;FBpp0089159;FBpp0089158;FBpp0070449;FBpp0291395;FBpp0089162;FBpp0291178	P18431	sgg
FBpp0310030;FBpp0089222;FBpp0089221	Q7YU24	Marf	S38	FBpp0080111	O61443	p38b
FBpp0310030;FBpp0089222;FBpp0089221	Q7YU24	Marf	S38	FBpp0076471;FBpp0076472;FBpp0076473;FBpp0076474;FBpp0076475;FBpp0076476;FBpp0305425	Q8IQ91	nmo
FBpp0310030;FBpp0089222;FBpp0089221	Q7YU24	Marf	S38	FBpp0289799;FBpp0083965;FBpp0083966	O62618	p38a
FBpp0310030;FBpp0089222;FBpp0089221	Q7YU24	Marf	S38	FBpp0307598;FBpp0080003	Q9VK45	Tor
FBpp0071234	Q7YZA2	CG7065	S244	FBpp0085145	P83101	gskt
FBpp0071234	Q7YZA2	CG7065	S244	FBpp0070453;FBpp0089161;FBpp0070452;FBpp0089160;FBpp0070454;FBpp0070451;FBpp0070450;FBpp0111741;FBpp0304139;FBpp0304141;FBpp0304140;FBpp0089159;FBpp0089158;FBpp0070449;FBpp0291395;FBpp0089162;FBpp0291178	P18431	sgg
FBpp0071234	Q7YZA2	CG7065	S244	FBpp0080111	O61443	p38b
FBpp0071234	Q7YZA2	CG7065	S244	FBpp0076471;FBpp0076472;FBpp0076473;FBpp0076474;FBpp0076475;FBpp0076476;FBpp0305425	Q8IQ91	nmo
FBpp0071234	Q7YZA2	CG7065	S244	FBpp0289799;FBpp0083965;FBpp0083966	O62618	p38a
FBpp0071234	Q7YZA2	CG7065	S244	FBpp0307598;FBpp0080003	Q9VK45	Tor
FBpp0112910;FBpp0083469;FBpp0083477;FBpp0083476;FBpp0083479;FBpp0083478;FBpp0083473;FBpp0083472;FBpp0083474;FBpp0112909;FBpp0083471;FBpp0083470;FBpp0112908;FBpp0083459;FBpp0083466;FBpp0310324;FBpp0083465;FBpp0083468;FBpp0083467;FBpp0083462;FBpp0083484;FBpp0300271;FBpp0083483;FBpp0300270;FBpp0083461;FBpp0083464;FBpp0083463;FBpp0083480;FBpp0083482;FBpp0083460;FBpp0083481	Q86B87	mod(mdg4)	S292	FBpp0085145	P83101	gskt
FBpp0112910;FBpp0083469;FBpp0083477;FBpp0083476;FBpp0083479;FBpp0083478;FBpp0083473;FBpp0083472;FBpp0083474;FBpp0112909;FBpp0083471;FBpp0083470;FBpp0112908;FBpp0083459;FBpp0083466;FBpp0310324;FBpp0083465;FBpp0083468;FBpp0083467;FBpp0083462;FBpp0083484;FBpp0300271;FBpp0083483;FBpp0300270;FBpp0083461;FBpp0083464;FBpp0083463;FBpp0083480;FBpp0083482;FBpp0083460;FBpp0083481	Q86B87	mod(mdg4)	S292	FBpp0070453;FBpp0089161;FBpp0070452;FBpp0089160;FBpp0070454;FBpp0070451;FBpp0070450;FBpp0111741;FBpp0304139;FBpp0304141;FBpp0304140;FBpp0089159;FBpp0089158;FBpp0070449;FBpp0291395;FBpp0089162;FBpp0291178	P18431	sgg
FBpp0112910;FBpp0083469;FBpp0083477;FBpp0083476;FBpp0083479;FBpp0083478;FBpp0083473;FBpp0083472;FBpp0083474;FBpp0112909;FBpp0083471;FBpp0083470;FBpp0112908;FBpp0083459;FBpp0083466;FBpp0310324;FBpp0083465;FBpp0083468;FBpp0083467;FBpp0083462;FBpp0083484;FBpp0300271;FBpp0083483;FBpp0300270;FBpp0083461;FBpp0083464;FBpp0083463;FBpp0083480;FBpp0083482;FBpp0083460;FBpp0083481	Q86B87	mod(mdg4)	S292	FBpp0080111	O61443	p38b
FBpp0112910;FBpp0083469;FBpp0083477;FBpp0083476;FBpp0083479;FBpp0083478;FBpp0083473;FBpp0083472;FBpp0083474;FBpp0112909;FBpp0083471;FBpp0083470;FBpp0112908;FBpp0083459;FBpp0083466;FBpp0310324;FBpp0083465;FBpp0083468;FBpp0083467;FBpp0083462;FBpp0083484;FBpp0300271;FBpp0083483;FBpp0300270;FBpp0083461;FBpp0083464;FBpp0083463;FBpp0083480;FBpp0083482;FBpp0083460;FBpp0083481	Q86B87	mod(mdg4)	S292	FBpp0076471;FBpp0076472;FBpp0076473;FBpp0076474;FBpp0076475;FBpp0076476;FBpp0305425	Q8IQ91	nmo
FBpp0112910;FBpp0083469;FBpp0083477;FBpp0083476;FBpp0083479;FBpp0083478;FBpp0083473;FBpp0083472;FBpp0083474;FBpp0112909;FBpp0083471;FBpp0083470;FBpp0112908;FBpp0083459;FBpp0083466;FBpp0310324;FBpp0083465;FBpp0083468;FBpp0083467;FBpp0083462;FBpp0083484;FBpp0300271;FBpp0083483;FBpp0300270;FBpp0083461;FBpp0083464;FBpp0083463;FBpp0083480;FBpp0083482;FBpp0083460;FBpp0083481	Q86B87	mod(mdg4)	S292	FBpp0289799;FBpp0083965;FBpp0083966	O62618	p38a
FBpp0112910;FBpp0083469;FBpp0083477;FBpp0083476;FBpp0083479;FBpp0083478;FBpp0083473;FBpp0083472;FBpp0083474;FBpp0112909;FBpp0083471;FBpp0083470;FBpp0112908;FBpp0083459;FBpp0083466;FBpp0310324;FBpp0083465;FBpp0083468;FBpp0083467;FBpp0083462;FBpp0083484;FBpp0300271;FBpp0083483;FBpp0300270;FBpp0083461;FBpp0083464;FBpp0083463;FBpp0083480;FBpp0083482;FBpp0083460;FBpp0083481	Q86B87	mod(mdg4)	S292	FBpp0307598;FBpp0080003	Q9VK45	Tor
FBpp0081687;FBpp0081688;FBpp0297563;FBpp0297564;FBpp0081684;FBpp0081685;FBpp0081686;FBpp0081690;FBpp0081691;FBpp0312509;FBpp0312510;FBpp0312511;FBpp0312512;FBpp0271693	Q86BA1	Mical	S1199	FBpp0073513;FBpp0311372;FBpp0309354;FBpp0311373;FBpp0289609;FBpp0073515	P54367	CkIalpha
FBpp0081687;FBpp0081688;FBpp0297563;FBpp0297564;FBpp0081684;FBpp0081685;FBpp0081686;FBpp0081690;FBpp0081691;FBpp0312509;FBpp0312510;FBpp0312511;FBpp0312512;FBpp0271693	Q86BA1	Mical	S1199	FBpp0085105;FBpp0085104;FBpp0085106;FBpp0306615	O76324	dbt
FBpp0081687;FBpp0081688;FBpp0297563;FBpp0297564;FBpp0081684;FBpp0081685;FBpp0081686;FBpp0081690;FBpp0081691;FBpp0312509;FBpp0312510;FBpp0312511;FBpp0312512;FBpp0271693	Q86BA1	Mical	S1199	FBpp0309113;FBpp0071248	Q24324	Dsor1
FBpp0081687;FBpp0081688;FBpp0297563;FBpp0297564;FBpp0081684;FBpp0081685;FBpp0081686;FBpp0081690;FBpp0081691;FBpp0312509;FBpp0312510;FBpp0312511;FBpp0312512;FBpp0271693	Q86BA1	Mical	S1199	FBpp0311359;FBpp0311229;FBpp0070042;FBpp0070041;FBpp0110433;FBpp0311360;FBpp0070043	P08181	CkIIalpha
FBpp0309214;FBpp0309213;FBpp0309215;FBpp0079279;FBpp0079281;FBpp0079280;FBpp0079282	Q86BM5	Akap200	S69	FBpp0073513;FBpp0311372;FBpp0309354;FBpp0311373;FBpp0289609;FBpp0073515	P54367	CkIalpha
FBpp0309214;FBpp0309213;FBpp0309215;FBpp0079279;FBpp0079281;FBpp0079280;FBpp0079282	Q86BM5	Akap200	S69	FBpp0085105;FBpp0085104;FBpp0085106;FBpp0306615	O76324	dbt
FBpp0309214;FBpp0309213;FBpp0309215;FBpp0079279;FBpp0079281;FBpp0079280;FBpp0079282	Q86BM5	Akap200	S560	FBpp0085145	P83101	gskt
FBpp0309214;FBpp0309213;FBpp0309215;FBpp0079279;FBpp0079281;FBpp0079280;FBpp0079282	Q86BM5	Akap200	S560	FBpp0070453;FBpp0089161;FBpp0070452;FBpp0089160;FBpp0070454;FBpp0070451;FBpp0070450;FBpp0111741;FBpp0304139;FBpp0304141;FBpp0304140;FBpp0089159;FBpp0089158;FBpp0070449;FBpp0291395;FBpp0089162;FBpp0291178	P18431	sgg
FBpp0309214;FBpp0309213;FBpp0309215;FBpp0079279;FBpp0079281;FBpp0079280;FBpp0079282	Q86BM5	Akap200	S560	FBpp0080111	O61443	p38b
FBpp0309214;FBpp0309213;FBpp0309215;FBpp0079279;FBpp0079281;FBpp0079280;FBpp0079282	Q86BM5	Akap200	S560	FBpp0076471;FBpp0076472;FBpp0076473;FBpp0076474;FBpp0076475;FBpp0076476;FBpp0305425	Q8IQ91	nmo
FBpp0309214;FBpp0309213;FBpp0309215;FBpp0079279;FBpp0079281;FBpp0079280;FBpp0079282	Q86BM5	Akap200	S560	FBpp0289799;FBpp0083965;FBpp0083966	O62618	p38a
FBpp0309214;FBpp0309213;FBpp0309215;FBpp0079279;FBpp0079281;FBpp0079280;FBpp0079282	Q86BM5	Akap200	S69	FBpp0311359;FBpp0311229;FBpp0070042;FBpp0070041;FBpp0110433;FBpp0311360;FBpp0070043	P08181	CkIIalpha
FBpp0309214;FBpp0309213;FBpp0309215;FBpp0079279;FBpp0079281;FBpp0079280;FBpp0079282	Q86BM5	Akap200	S560	FBpp0307598;FBpp0080003	Q9VK45	Tor
FBpp0078220;FBpp0078221;FBpp0304363;FBpp0311928;FBpp0078219	Q86BS3	Chro	S316	FBpp0085145	P83101	gskt
FBpp0078220;FBpp0078221;FBpp0304363;FBpp0311928;FBpp0078219	Q86BS3	Chro	S316	FBpp0070453;FBpp0089161;FBpp0070452;FBpp0089160;FBpp0070454;FBpp0070451;FBpp0070450;FBpp0111741;FBpp0304139;FBpp0304141;FBpp0304140;FBpp0089159;FBpp0089158;FBpp0070449;FBpp0291395;FBpp0089162;FBpp0291178	P18431	sgg
FBpp0078220;FBpp0078221;FBpp0304363;FBpp0311928;FBpp0078219	Q86BS3	Chro	S316	FBpp0080111	O61443	p38b
FBpp0078220;FBpp0078221;FBpp0304363;FBpp0311928;FBpp0078219	Q86BS3	Chro	S316	FBpp0076471;FBpp0076472;FBpp0076473;FBpp0076474;FBpp0076475;FBpp0076476;FBpp0305425	Q8IQ91	nmo
FBpp0078220;FBpp0078221;FBpp0304363;FBpp0311928;FBpp0078219	Q86BS3	Chro	S316	FBpp0289799;FBpp0083965;FBpp0083966	O62618	p38a
FBpp0078220;FBpp0078221;FBpp0304363;FBpp0311928;FBpp0078219	Q86BS3	Chro	S316	FBpp0307598;FBpp0080003	Q9VK45	Tor
FBpp0305905;FBpp0070573;FBpp0070572	Q86DS1	HIP-R	S80	FBpp0073513;FBpp0311372;FBpp0309354;FBpp0311373;FBpp0289609;FBpp0073515	P54367	CkIalpha
FBpp0305905;FBpp0070573;FBpp0070572	Q86DS1	HIP-R	S80	FBpp0085105;FBpp0085104;FBpp0085106;FBpp0306615	O76324	dbt
FBpp0305905;FBpp0070573;FBpp0070572	Q86DS1	HIP-R	S80	FBpp0311359;FBpp0311229;FBpp0070042;FBpp0070041;FBpp0110433;FBpp0311360;FBpp0070043	P08181	CkIIalpha
FBpp0305905;FBpp0070573;FBpp0070572	Q86DS1	HIP-R	S80	FBpp0307598;FBpp0080003	Q9VK45	Tor
FBpp0305395;FBpp0305394;FBpp0305393;FBpp0082295;FBpp0082296	Q8I0D4	CG9297	S55	FBpp0311359;FBpp0311229;FBpp0070042;FBpp0070041;FBpp0110433;FBpp0311360;FBpp0070043	P08181	CkIIalpha
FBpp0302771;FBpp0088297;FBpp0306688;FBpp0088293	Q8IH18	4E-T	S66	FBpp0073513;FBpp0311372;FBpp0309354;FBpp0311373;FBpp0289609;FBpp0073515	P54367	CkIalpha
FBpp0302771;FBpp0088297;FBpp0306688;FBpp0088293	Q8IH18	4E-T	S66	FBpp0085105;FBpp0085104;FBpp0085106;FBpp0306615	O76324	dbt
FBpp0302771;FBpp0088297;FBpp0306688;FBpp0088293	Q8IH18	4E-T	S66	FBpp0085145	P83101	gskt
FBpp0302771;FBpp0088297;FBpp0306688;FBpp0088293	Q8IH18	4E-T	S66	FBpp0070453;FBpp0089161;FBpp0070452;FBpp0089160;FBpp0070454;FBpp0070451;FBpp0070450;FBpp0111741;FBpp0304139;FBpp0304141;FBpp0304140;FBpp0089159;FBpp0089158;FBpp0070449;FBpp0291395;FBpp0089162;FBpp0291178	P18431	sgg
FBpp0302771;FBpp0088297;FBpp0306688;FBpp0088293	Q8IH18	4E-T	S66	FBpp0080111	O61443	p38b
FBpp0302771;FBpp0088297;FBpp0306688;FBpp0088293	Q8IH18	4E-T	S66	FBpp0076471;FBpp0076472;FBpp0076473;FBpp0076474;FBpp0076475;FBpp0076476;FBpp0305425	Q8IQ91	nmo
FBpp0302771;FBpp0088297;FBpp0306688;FBpp0088293	Q8IH18	4E-T	S66	FBpp0289799;FBpp0083965;FBpp0083966	O62618	p38a
FBpp0302771;FBpp0088297;FBpp0306688;FBpp0088293	Q8IH18	4E-T	S66	FBpp0307598;FBpp0080003	Q9VK45	Tor
FBpp0305124;FBpp0311183;FBpp0305128;FBpp0289572;FBpp0305127;FBpp0289571;FBpp0305126;FBpp0289573;FBpp0305125	Q8IMC6	Asator	S1107	FBpp0073513;FBpp0311372;FBpp0309354;FBpp0311373;FBpp0289609;FBpp0073515	P54367	CkIalpha
FBpp0305124;FBpp0311183;FBpp0305128;FBpp0289572;FBpp0305127;FBpp0289571;FBpp0305126;FBpp0289573;FBpp0305125	Q8IMC6	Asator	S1107	FBpp0085105;FBpp0085104;FBpp0085106;FBpp0306615	O76324	dbt
FBpp0305124;FBpp0311183;FBpp0305128;FBpp0289572;FBpp0305127;FBpp0289571;FBpp0305126;FBpp0289573;FBpp0305125	Q8IMC6	Asator	S1107	FBpp0085145	P83101	gskt
FBpp0305124;FBpp0311183;FBpp0305128;FBpp0289572;FBpp0305127;FBpp0289571;FBpp0305126;FBpp0289573;FBpp0305125	Q8IMC6	Asator	S1107	FBpp0070453;FBpp0089161;FBpp0070452;FBpp0089160;FBpp0070454;FBpp0070451;FBpp0070450;FBpp0111741;FBpp0304139;FBpp0304141;FBpp0304140;FBpp0089159;FBpp0089158;FBpp0070449;FBpp0291395;FBpp0089162;FBpp0291178	P18431	sgg
FBpp0305124;FBpp0311183;FBpp0305128;FBpp0289572;FBpp0305127;FBpp0289571;FBpp0305126;FBpp0289573;FBpp0305125	Q8IMC6	Asator	S1107	FBpp0080111	O61443	p38b
FBpp0305124;FBpp0311183;FBpp0305128;FBpp0289572;FBpp0305127;FBpp0289571;FBpp0305126;FBpp0289573;FBpp0305125	Q8IMC6	Asator	S1107	FBpp0076471;FBpp0076472;FBpp0076473;FBpp0076474;FBpp0076475;FBpp0076476;FBpp0305425	Q8IQ91	nmo
FBpp0305124;FBpp0311183;FBpp0305128;FBpp0289572;FBpp0305127;FBpp0289571;FBpp0305126;FBpp0289573;FBpp0305125	Q8IMC6	Asator	S1107	FBpp0289799;FBpp0083965;FBpp0083966	O62618	p38a
FBpp0305124;FBpp0311183;FBpp0305128;FBpp0289572;FBpp0305127;FBpp0289571;FBpp0305126;FBpp0289573;FBpp0305125	Q8IMC6	Asator	S1107	FBpp0307598;FBpp0080003	Q9VK45	Tor
FBpp0271832;FBpp0271831;FBpp0303399	Q8IMW9	CG6454	S752	FBpp0085145	P83101	gskt
FBpp0271832;FBpp0271831;FBpp0303399	Q8IMW9	CG6454	S752	FBpp0070453;FBpp0089161;FBpp0070452;FBpp0089160;FBpp0070454;FBpp0070451;FBpp0070450;FBpp0111741;FBpp0304139;FBpp0304141;FBpp0304140;FBpp0089159;FBpp0089158;FBpp0070449;FBpp0291395;FBpp0089162;FBpp0291178	P18431	sgg
FBpp0271832;FBpp0271831;FBpp0303399	Q8IMW9	CG6454	S752	FBpp0080111	O61443	p38b
FBpp0271832;FBpp0271831;FBpp0303399	Q8IMW9	CG6454	S752	FBpp0076471;FBpp0076472;FBpp0076473;FBpp0076474;FBpp0076475;FBpp0076476;FBpp0305425	Q8IQ91	nmo
FBpp0271832;FBpp0271831;FBpp0303399	Q8IMW9	CG6454	S752	FBpp0289799;FBpp0083965;FBpp0083966	O62618	p38a
FBpp0271832;FBpp0271831;FBpp0303399	Q8IMW9	CG6454	S752	FBpp0309113;FBpp0071248	Q24324	Dsor1
FBpp0271832;FBpp0271831;FBpp0303399	Q8IMW9	CG6454	S752	FBpp0307598;FBpp0080003	Q9VK45	Tor
FBpp0082685;FBpp0082686;FBpp0082687;FBpp0082683;FBpp0292853;FBpp0110274;FBpp0304712;FBpp0110273	Q8INC3	Mhcl	S2142	FBpp0085145	P83101	gskt
FBpp0082685;FBpp0082686;FBpp0082687;FBpp0082683;FBpp0292853;FBpp0110274;FBpp0304712;FBpp0110273	Q8INC3	Mhcl	S2142	FBpp0070453;FBpp0089161;FBpp0070452;FBpp0089160;FBpp0070454;FBpp0070451;FBpp0070450;FBpp0111741;FBpp0304139;FBpp0304141;FBpp0304140;FBpp0089159;FBpp0089158;FBpp0070449;FBpp0291395;FBpp0089162;FBpp0291178	P18431	sgg
FBpp0082685;FBpp0082686;FBpp0082687;FBpp0082683;FBpp0292853;FBpp0110274;FBpp0304712;FBpp0110273	Q8INC3	Mhcl	S2142	FBpp0080111	O61443	p38b
FBpp0082685;FBpp0082686;FBpp0082687;FBpp0082683;FBpp0292853;FBpp0110274;FBpp0304712;FBpp0110273	Q8INC3	Mhcl	S2142	FBpp0076471;FBpp0076472;FBpp0076473;FBpp0076474;FBpp0076475;FBpp0076476;FBpp0305425	Q8IQ91	nmo
FBpp0082685;FBpp0082686;FBpp0082687;FBpp0082683;FBpp0292853;FBpp0110274;FBpp0304712;FBpp0110273	Q8INC3	Mhcl	S2142	FBpp0289799;FBpp0083965;FBpp0083966	O62618	p38a
FBpp0082685;FBpp0082686;FBpp0082687;FBpp0082683;FBpp0292853;FBpp0110274;FBpp0304712;FBpp0110273	Q8INC3	Mhcl	S2142	FBpp0307598;FBpp0080003	Q9VK45	Tor
FBpp0291369;FBpp0291368;FBpp0291367;FBpp0291366	Q8IP45	Cul3	S903	FBpp0085145	P83101	gskt
FBpp0291369;FBpp0291368;FBpp0291367;FBpp0291366	Q8IP45	Cul3	S903	FBpp0070453;FBpp0089161;FBpp0070452;FBpp0089160;FBpp0070454;FBpp0070451;FBpp0070450;FBpp0111741;FBpp0304139;FBpp0304141;FBpp0304140;FBpp0089159;FBpp0089158;FBpp0070449;FBpp0291395;FBpp0089162;FBpp0291178	P18431	sgg
FBpp0291369;FBpp0291368;FBpp0291367;FBpp0291366	Q8IP45	Cul3	S903	FBpp0080111	O61443	p38b
FBpp0291369;FBpp0291368;FBpp0291367;FBpp0291366	Q8IP45	Cul3	S903	FBpp0076471;FBpp0076472;FBpp0076473;FBpp0076474;FBpp0076475;FBpp0076476;FBpp0305425	Q8IQ91	nmo
FBpp0291369;FBpp0291368;FBpp0291367;FBpp0291366	Q8IP45	Cul3	S903	FBpp0289799;FBpp0083965;FBpp0083966	O62618	p38a
FBpp0291369;FBpp0291368;FBpp0291367;FBpp0291366	Q8IP45	Cul3	S903	FBpp0309113;FBpp0071248	Q24324	Dsor1
FBpp0291369;FBpp0291368;FBpp0291367;FBpp0291366	Q8IP45	Cul3	S903	FBpp0307598;FBpp0080003	Q9VK45	Tor
FBpp0288915;FBpp0305567;FBpp0288916;FBpp0305566	Q8IQ73	corn	S276	FBpp0311359;FBpp0311229;FBpp0070042;FBpp0070041;FBpp0110433;FBpp0311360;FBpp0070043	P08181	CkIIalpha
FBpp0290379;FBpp0088535;FBpp0290381;FBpp0089007;FBpp0290380;FBpp0088534;FBpp0088533;FBpp0088532;FBpp0088531;FBpp0088530;FBpp0290377;FBpp0088529	Q8IQB4	Zasp66	S135	FBpp0085145	P83101	gskt
FBpp0290379;FBpp0088535;FBpp0290381;FBpp0089007;FBpp0290380;FBpp0088534;FBpp0088533;FBpp0088532;FBpp0088531;FBpp0088530;FBpp0290377;FBpp0088529	Q8IQB4	Zasp66	S135	FBpp0070453;FBpp0089161;FBpp0070452;FBpp0089160;FBpp0070454;FBpp0070451;FBpp0070450;FBpp0111741;FBpp0304139;FBpp0304141;FBpp0304140;FBpp0089159;FBpp0089158;FBpp0070449;FBpp0291395;FBpp0089162;FBpp0291178	P18431	sgg
FBpp0290379;FBpp0088535;FBpp0290381;FBpp0089007;FBpp0290380;FBpp0088534;FBpp0088533;FBpp0088532;FBpp0088531;FBpp0088530;FBpp0290377;FBpp0088529	Q8IQB4	Zasp66	S135	FBpp0080111	O61443	p38b
FBpp0290379;FBpp0088535;FBpp0290381;FBpp0089007;FBpp0290380;FBpp0088534;FBpp0088533;FBpp0088532;FBpp0088531;FBpp0088530;FBpp0290377;FBpp0088529	Q8IQB4	Zasp66	S135	FBpp0076471;FBpp0076472;FBpp0076473;FBpp0076474;FBpp0076475;FBpp0076476;FBpp0305425	Q8IQ91	nmo
FBpp0290379;FBpp0088535;FBpp0290381;FBpp0089007;FBpp0290380;FBpp0088534;FBpp0088533;FBpp0088532;FBpp0088531;FBpp0088530;FBpp0290377;FBpp0088529	Q8IQB4	Zasp66	S135	FBpp0289799;FBpp0083965;FBpp0083966	O62618	p38a
FBpp0074415;FBpp0305361	Q8IQX3	CG32544	T94	FBpp0309113;FBpp0071248	Q24324	Dsor1
FBpp0072906	Q8IRE3	gry	T892	FBpp0073513;FBpp0311372;FBpp0309354;FBpp0311373;FBpp0289609;FBpp0073515	P54367	CkIalpha
FBpp0072906	Q8IRE3	gry	T892	FBpp0085105;FBpp0085104;FBpp0085106;FBpp0306615	O76324	dbt
FBpp0072906	Q8IRE3	gry	T892	FBpp0085145	P83101	gskt
FBpp0072906	Q8IRE3	gry	T892	FBpp0070453;FBpp0089161;FBpp0070452;FBpp0089160;FBpp0070454;FBpp0070451;FBpp0070450;FBpp0111741;FBpp0304139;FBpp0304141;FBpp0304140;FBpp0089159;FBpp0089158;FBpp0070449;FBpp0291395;FBpp0089162;FBpp0291178	P18431	sgg
FBpp0072906	Q8IRE3	gry	T892	FBpp0080111	O61443	p38b
FBpp0072906	Q8IRE3	gry	T892	FBpp0076471;FBpp0076472;FBpp0076473;FBpp0076474;FBpp0076475;FBpp0076476;FBpp0305425	Q8IQ91	nmo
FBpp0072906	Q8IRE3	gry	T892	FBpp0289799;FBpp0083965;FBpp0083966	O62618	p38a
FBpp0072906	Q8IRE3	gry	T892	FBpp0311359;FBpp0311229;FBpp0070042;FBpp0070041;FBpp0110433;FBpp0311360;FBpp0070043	P08181	CkIIalpha
FBpp0072906	Q8IRE3	gry	T892	FBpp0307598;FBpp0080003	Q9VK45	Tor
FBpp0312290;FBpp0312288;FBpp0312289	Q8IRZ3	Sdic3	T105	FBpp0085145	P83101	gskt
FBpp0312290;FBpp0312288;FBpp0312289	Q8IRZ3	Sdic3	T105	FBpp0070453;FBpp0089161;FBpp0070452;FBpp0089160;FBpp0070454;FBpp0070451;FBpp0070450;FBpp0111741;FBpp0304139;FBpp0304141;FBpp0304140;FBpp0089159;FBpp0089158;FBpp0070449;FBpp0291395;FBpp0089162;FBpp0291178	P18431	sgg
FBpp0312290;FBpp0312288;FBpp0312289	Q8IRZ3	Sdic3	T105	FBpp0080111	O61443	p38b
FBpp0312290;FBpp0312288;FBpp0312289	Q8IRZ3	Sdic3	T105	FBpp0076471;FBpp0076472;FBpp0076473;FBpp0076474;FBpp0076475;FBpp0076476;FBpp0305425	Q8IQ91	nmo
FBpp0312290;FBpp0312288;FBpp0312289	Q8IRZ3	Sdic3	T105	FBpp0289799;FBpp0083965;FBpp0083966	O62618	p38a
FBpp0312290;FBpp0312288;FBpp0312289	Q8IRZ3	Sdic3	T105	FBpp0309113;FBpp0071248	Q24324	Dsor1
FBpp0312290;FBpp0312288;FBpp0312289	Q8IRZ3	Sdic3	T105	FBpp0311359;FBpp0311229;FBpp0070042;FBpp0070041;FBpp0110433;FBpp0311360;FBpp0070043	P08181	CkIIalpha
FBpp0312290;FBpp0312288;FBpp0312289	Q8IRZ3	Sdic3	T105	FBpp0307598;FBpp0080003	Q9VK45	Tor
FBpp0079817;FBpp0297276	Q8MQS4	Reps	S779	FBpp0085145	P83101	gskt
FBpp0079817;FBpp0297276	Q8MQS4	Reps	S779	FBpp0070453;FBpp0089161;FBpp0070452;FBpp0089160;FBpp0070454;FBpp0070451;FBpp0070450;FBpp0111741;FBpp0304139;FBpp0304141;FBpp0304140;FBpp0089159;FBpp0089158;FBpp0070449;FBpp0291395;FBpp0089162;FBpp0291178	P18431	sgg
FBpp0079817;FBpp0297276	Q8MQS4	Reps	S779	FBpp0080111	O61443	p38b
FBpp0079817;FBpp0297276	Q8MQS4	Reps	S779	FBpp0076471;FBpp0076472;FBpp0076473;FBpp0076474;FBpp0076475;FBpp0076476;FBpp0305425	Q8IQ91	nmo
FBpp0079817;FBpp0297276	Q8MQS4	Reps	S779	FBpp0289799;FBpp0083965;FBpp0083966	O62618	p38a
FBpp0079817;FBpp0297276	Q8MQS4	Reps	S779	FBpp0307598;FBpp0080003	Q9VK45	Tor
FBpp0073444;FBpp0308797;FBpp0311370	Q8MRI4	CG1578	S325	FBpp0085145	P83101	gskt
FBpp0073444;FBpp0308797;FBpp0311370	Q8MRI4	CG1578	S325	FBpp0070453;FBpp0089161;FBpp0070452;FBpp0089160;FBpp0070454;FBpp0070451;FBpp0070450;FBpp0111741;FBpp0304139;FBpp0304141;FBpp0304140;FBpp0089159;FBpp0089158;FBpp0070449;FBpp0291395;FBpp0089162;FBpp0291178	P18431	sgg
FBpp0073444;FBpp0308797;FBpp0311370	Q8MRI4	CG1578	S325	FBpp0080111	O61443	p38b
FBpp0073444;FBpp0308797;FBpp0311370	Q8MRI4	CG1578	S325	FBpp0076471;FBpp0076472;FBpp0076473;FBpp0076474;FBpp0076475;FBpp0076476;FBpp0305425	Q8IQ91	nmo
FBpp0073444;FBpp0308797;FBpp0311370	Q8MRI4	CG1578	S325	FBpp0289799;FBpp0083965;FBpp0083966	O62618	p38a
FBpp0073444;FBpp0308797;FBpp0311370	Q8MRI4	CG1578	S325	FBpp0307598;FBpp0080003	Q9VK45	Tor
FBpp0292616;FBpp0111968;FBpp0292617;FBpp0292606;FBpp0292618;FBpp0292607;FBpp0292608;FBpp0292613;FBpp0292610;FBpp0087891;FBpp0292611	Q8SXP0	Lpin	S408	FBpp0073513;FBpp0311372;FBpp0309354;FBpp0311373;FBpp0289609;FBpp0073515	P54367	CkIalpha
FBpp0292616;FBpp0111968;FBpp0292617;FBpp0292606;FBpp0292618;FBpp0292607;FBpp0292608;FBpp0292613;FBpp0292610;FBpp0087891;FBpp0292611	Q8SXP0	Lpin	S408	FBpp0085105;FBpp0085104;FBpp0085106;FBpp0306615	O76324	dbt
FBpp0292616;FBpp0111968;FBpp0292617;FBpp0292606;FBpp0292618;FBpp0292607;FBpp0292608;FBpp0292613;FBpp0292610;FBpp0087891;FBpp0292611	Q8SXP0	Lpin	S544	FBpp0073513;FBpp0311372;FBpp0309354;FBpp0311373;FBpp0289609;FBpp0073515	P54367	CkIalpha
FBpp0292616;FBpp0111968;FBpp0292617;FBpp0292606;FBpp0292618;FBpp0292607;FBpp0292608;FBpp0292613;FBpp0292610;FBpp0087891;FBpp0292611	Q8SXP0	Lpin	S544	FBpp0085105;FBpp0085104;FBpp0085106;FBpp0306615	O76324	dbt
FBpp0292616;FBpp0111968;FBpp0292617;FBpp0292606;FBpp0292618;FBpp0292607;FBpp0292608;FBpp0292613;FBpp0292610;FBpp0087891;FBpp0292611	Q8SXP0	Lpin	T364	FBpp0085145	P83101	gskt
FBpp0292616;FBpp0111968;FBpp0292617;FBpp0292606;FBpp0292618;FBpp0292607;FBpp0292608;FBpp0292613;FBpp0292610;FBpp0087891;FBpp0292611	Q8SXP0	Lpin	T364	FBpp0070453;FBpp0089161;FBpp0070452;FBpp0089160;FBpp0070454;FBpp0070451;FBpp0070450;FBpp0111741;FBpp0304139;FBpp0304141;FBpp0304140;FBpp0089159;FBpp0089158;FBpp0070449;FBpp0291395;FBpp0089162;FBpp0291178	P18431	sgg
FBpp0292616;FBpp0111968;FBpp0292617;FBpp0292606;FBpp0292618;FBpp0292607;FBpp0292608;FBpp0292613;FBpp0292610;FBpp0087891;FBpp0292611	Q8SXP0	Lpin	T404	FBpp0085145	P83101	gskt
FBpp0292616;FBpp0111968;FBpp0292617;FBpp0292606;FBpp0292618;FBpp0292607;FBpp0292608;FBpp0292613;FBpp0292610;FBpp0087891;FBpp0292611	Q8SXP0	Lpin	T404	FBpp0070453;FBpp0089161;FBpp0070452;FBpp0089160;FBpp0070454;FBpp0070451;FBpp0070450;FBpp0111741;FBpp0304139;FBpp0304141;FBpp0304140;FBpp0089159;FBpp0089158;FBpp0070449;FBpp0291395;FBpp0089162;FBpp0291178	P18431	sgg
FBpp0292616;FBpp0111968;FBpp0292617;FBpp0292606;FBpp0292618;FBpp0292607;FBpp0292608;FBpp0292613;FBpp0292610;FBpp0087891;FBpp0292611	Q8SXP0	Lpin	S356	FBpp0080111	O61443	p38b
FBpp0292616;FBpp0111968;FBpp0292617;FBpp0292606;FBpp0292618;FBpp0292607;FBpp0292608;FBpp0292613;FBpp0292610;FBpp0087891;FBpp0292611	Q8SXP0	Lpin	S356	FBpp0076471;FBpp0076472;FBpp0076473;FBpp0076474;FBpp0076475;FBpp0076476;FBpp0305425	Q8IQ91	nmo
FBpp0292616;FBpp0111968;FBpp0292617;FBpp0292606;FBpp0292618;FBpp0292607;FBpp0292608;FBpp0292613;FBpp0292610;FBpp0087891;FBpp0292611	Q8SXP0	Lpin	S356	FBpp0289799;FBpp0083965;FBpp0083966	O62618	p38a
FBpp0292616;FBpp0111968;FBpp0292617;FBpp0292606;FBpp0292618;FBpp0292607;FBpp0292608;FBpp0292613;FBpp0292610;FBpp0087891;FBpp0292611	Q8SXP0	Lpin	T364	FBpp0080111	O61443	p38b
FBpp0292616;FBpp0111968;FBpp0292617;FBpp0292606;FBpp0292618;FBpp0292607;FBpp0292608;FBpp0292613;FBpp0292610;FBpp0087891;FBpp0292611	Q8SXP0	Lpin	T364	FBpp0076471;FBpp0076472;FBpp0076473;FBpp0076474;FBpp0076475;FBpp0076476;FBpp0305425	Q8IQ91	nmo
FBpp0292616;FBpp0111968;FBpp0292617;FBpp0292606;FBpp0292618;FBpp0292607;FBpp0292608;FBpp0292613;FBpp0292610;FBpp0087891;FBpp0292611	Q8SXP0	Lpin	T364	FBpp0289799;FBpp0083965;FBpp0083966	O62618	p38a
FBpp0292616;FBpp0111968;FBpp0292617;FBpp0292606;FBpp0292618;FBpp0292607;FBpp0292608;FBpp0292613;FBpp0292610;FBpp0087891;FBpp0292611	Q8SXP0	Lpin	T404	FBpp0080111	O61443	p38b
FBpp0292616;FBpp0111968;FBpp0292617;FBpp0292606;FBpp0292618;FBpp0292607;FBpp0292608;FBpp0292613;FBpp0292610;FBpp0087891;FBpp0292611	Q8SXP0	Lpin	T404	FBpp0076471;FBpp0076472;FBpp0076473;FBpp0076474;FBpp0076475;FBpp0076476;FBpp0305425	Q8IQ91	nmo
FBpp0292616;FBpp0111968;FBpp0292617;FBpp0292606;FBpp0292618;FBpp0292607;FBpp0292608;FBpp0292613;FBpp0292610;FBpp0087891;FBpp0292611	Q8SXP0	Lpin	T404	FBpp0289799;FBpp0083965;FBpp0083966	O62618	p38a
FBpp0292616;FBpp0111968;FBpp0292617;FBpp0292606;FBpp0292618;FBpp0292607;FBpp0292608;FBpp0292613;FBpp0292610;FBpp0087891;FBpp0292611	Q8SXP0	Lpin	T364	FBpp0309113;FBpp0071248	Q24324	Dsor1
FBpp0292616;FBpp0111968;FBpp0292617;FBpp0292606;FBpp0292618;FBpp0292607;FBpp0292608;FBpp0292613;FBpp0292610;FBpp0087891;FBpp0292611	Q8SXP0	Lpin	T404	FBpp0309113;FBpp0071248	Q24324	Dsor1
FBpp0292616;FBpp0111968;FBpp0292617;FBpp0292606;FBpp0292618;FBpp0292607;FBpp0292608;FBpp0292613;FBpp0292610;FBpp0087891;FBpp0292611	Q8SXP0	Lpin	S544	FBpp0309113;FBpp0071248	Q24324	Dsor1
FBpp0292616;FBpp0111968;FBpp0292617;FBpp0292606;FBpp0292618;FBpp0292607;FBpp0292608;FBpp0292613;FBpp0292610;FBpp0087891;FBpp0292611	Q8SXP0	Lpin	T404	FBpp0311359;FBpp0311229;FBpp0070042;FBpp0070041;FBpp0110433;FBpp0311360;FBpp0070043	P08181	CkIIalpha
FBpp0292616;FBpp0111968;FBpp0292617;FBpp0292606;FBpp0292618;FBpp0292607;FBpp0292608;FBpp0292613;FBpp0292610;FBpp0087891;FBpp0292611	Q8SXP0	Lpin	S408	FBpp0311359;FBpp0311229;FBpp0070042;FBpp0070041;FBpp0110433;FBpp0311360;FBpp0070043	P08181	CkIIalpha
FBpp0292616;FBpp0111968;FBpp0292617;FBpp0292606;FBpp0292618;FBpp0292607;FBpp0292608;FBpp0292613;FBpp0292610;FBpp0087891;FBpp0292611	Q8SXP0	Lpin	S544	FBpp0311359;FBpp0311229;FBpp0070042;FBpp0070041;FBpp0110433;FBpp0311360;FBpp0070043	P08181	CkIIalpha
FBpp0292616;FBpp0111968;FBpp0292617;FBpp0292606;FBpp0292618;FBpp0292607;FBpp0292608;FBpp0292613;FBpp0292610;FBpp0087891;FBpp0292611	Q8SXP0	Lpin	S356	FBpp0307598;FBpp0080003	Q9VK45	Tor
FBpp0292616;FBpp0111968;FBpp0292617;FBpp0292606;FBpp0292618;FBpp0292607;FBpp0292608;FBpp0292613;FBpp0292610;FBpp0087891;FBpp0292611	Q8SXP0	Lpin	T364	FBpp0307598;FBpp0080003	Q9VK45	Tor
FBpp0292616;FBpp0111968;FBpp0292617;FBpp0292606;FBpp0292618;FBpp0292607;FBpp0292608;FBpp0292613;FBpp0292610;FBpp0087891;FBpp0292611	Q8SXP0	Lpin	T404	FBpp0307598;FBpp0080003	Q9VK45	Tor
FBpp0292616;FBpp0111968;FBpp0292617;FBpp0292606;FBpp0292618;FBpp0292607;FBpp0292608;FBpp0292613;FBpp0292610;FBpp0087891;FBpp0292611	Q8SXP0	Lpin	S408	FBpp0307598;FBpp0080003	Q9VK45	Tor
FBpp0292616;FBpp0111968;FBpp0292617;FBpp0292606;FBpp0292618;FBpp0292607;FBpp0292608;FBpp0292613;FBpp0292610;FBpp0087891;FBpp0292611	Q8SXP0	Lpin	S544	FBpp0307598;FBpp0080003	Q9VK45	Tor
FBpp0099993;FBpp0099992	Q8SXX1	PIP4K	S303	FBpp0073513;FBpp0311372;FBpp0309354;FBpp0311373;FBpp0289609;FBpp0073515	P54367	CkIalpha
FBpp0099993;FBpp0099992	Q8SXX1	PIP4K	S303	FBpp0085105;FBpp0085104;FBpp0085106;FBpp0306615	O76324	dbt
FBpp0099993;FBpp0099992	Q8SXX1	PIP4K	T318	FBpp0073513;FBpp0311372;FBpp0309354;FBpp0311373;FBpp0289609;FBpp0073515	P54367	CkIalpha
FBpp0099993;FBpp0099992	Q8SXX1	PIP4K	T318	FBpp0085105;FBpp0085104;FBpp0085106;FBpp0306615	O76324	dbt
FBpp0099993;FBpp0099992	Q8SXX1	PIP4K	T318	FBpp0085145	P83101	gskt
FBpp0099993;FBpp0099992	Q8SXX1	PIP4K	T318	FBpp0070453;FBpp0089161;FBpp0070452;FBpp0089160;FBpp0070454;FBpp0070451;FBpp0070450;FBpp0111741;FBpp0304139;FBpp0304141;FBpp0304140;FBpp0089159;FBpp0089158;FBpp0070449;FBpp0291395;FBpp0089162;FBpp0291178	P18431	sgg
FBpp0099993;FBpp0099992	Q8SXX1	PIP4K	S322	FBpp0085145	P83101	gskt
FBpp0099993;FBpp0099992	Q8SXX1	PIP4K	S322	FBpp0070453;FBpp0089161;FBpp0070452;FBpp0089160;FBpp0070454;FBpp0070451;FBpp0070450;FBpp0111741;FBpp0304139;FBpp0304141;FBpp0304140;FBpp0089159;FBpp0089158;FBpp0070449;FBpp0291395;FBpp0089162;FBpp0291178	P18431	sgg
FBpp0099993;FBpp0099992	Q8SXX1	PIP4K	T318	FBpp0080111	O61443	p38b
FBpp0099993;FBpp0099992	Q8SXX1	PIP4K	T318	FBpp0076471;FBpp0076472;FBpp0076473;FBpp0076474;FBpp0076475;FBpp0076476;FBpp0305425	Q8IQ91	nmo
FBpp0099993;FBpp0099992	Q8SXX1	PIP4K	T318	FBpp0289799;FBpp0083965;FBpp0083966	O62618	p38a
FBpp0099993;FBpp0099992	Q8SXX1	PIP4K	S322	FBpp0080111	O61443	p38b
FBpp0099993;FBpp0099992	Q8SXX1	PIP4K	S322	FBpp0076471;FBpp0076472;FBpp0076473;FBpp0076474;FBpp0076475;FBpp0076476;FBpp0305425	Q8IQ91	nmo
FBpp0099993;FBpp0099992	Q8SXX1	PIP4K	S322	FBpp0289799;FBpp0083965;FBpp0083966	O62618	p38a
FBpp0099993;FBpp0099992	Q8SXX1	PIP4K	S303	FBpp0309113;FBpp0071248	Q24324	Dsor1
FBpp0099993;FBpp0099992	Q8SXX1	PIP4K	S303	FBpp0311359;FBpp0311229;FBpp0070042;FBpp0070041;FBpp0110433;FBpp0311360;FBpp0070043	P08181	CkIIalpha
FBpp0099993;FBpp0099992	Q8SXX1	PIP4K	T318	FBpp0307598;FBpp0080003	Q9VK45	Tor
FBpp0099993;FBpp0099992	Q8SXX1	PIP4K	S322	FBpp0307598;FBpp0080003	Q9VK45	Tor
FBpp0076935;FBpp0076936;FBpp0311834	Q8SY19	Mgstl	S54	FBpp0085145	P83101	gskt
FBpp0076935;FBpp0076936;FBpp0311834	Q8SY19	Mgstl	S54	FBpp0070453;FBpp0089161;FBpp0070452;FBpp0089160;FBpp0070454;FBpp0070451;FBpp0070450;FBpp0111741;FBpp0304139;FBpp0304141;FBpp0304140;FBpp0089159;FBpp0089158;FBpp0070449;FBpp0291395;FBpp0089162;FBpp0291178	P18431	sgg
FBpp0076935;FBpp0076936;FBpp0311834	Q8SY19	Mgstl	S54	FBpp0080111	O61443	p38b
FBpp0076935;FBpp0076936;FBpp0311834	Q8SY19	Mgstl	S54	FBpp0076471;FBpp0076472;FBpp0076473;FBpp0076474;FBpp0076475;FBpp0076476;FBpp0305425	Q8IQ91	nmo
FBpp0076935;FBpp0076936;FBpp0311834	Q8SY19	Mgstl	S54	FBpp0289799;FBpp0083965;FBpp0083966	O62618	p38a
FBpp0076935;FBpp0076936;FBpp0311834	Q8SY19	Mgstl	S54	FBpp0309113;FBpp0071248	Q24324	Dsor1
FBpp0076935;FBpp0076936;FBpp0311834	Q8SY19	Mgstl	S54	FBpp0307598;FBpp0080003	Q9VK45	Tor
FBpp0292251;FBpp0072713;FBpp0072712	Q8SZU6	CG12024	S66	FBpp0073513;FBpp0311372;FBpp0309354;FBpp0311373;FBpp0289609;FBpp0073515	P54367	CkIalpha
FBpp0292251;FBpp0072713;FBpp0072712	Q8SZU6	CG12024	S66	FBpp0085105;FBpp0085104;FBpp0085106;FBpp0306615	O76324	dbt
FBpp0292251;FBpp0072713;FBpp0072712	Q8SZU6	CG12024	S66	FBpp0085145	P83101	gskt
FBpp0292251;FBpp0072713;FBpp0072712	Q8SZU6	CG12024	S66	FBpp0070453;FBpp0089161;FBpp0070452;FBpp0089160;FBpp0070454;FBpp0070451;FBpp0070450;FBpp0111741;FBpp0304139;FBpp0304141;FBpp0304140;FBpp0089159;FBpp0089158;FBpp0070449;FBpp0291395;FBpp0089162;FBpp0291178	P18431	sgg
FBpp0292251;FBpp0072713;FBpp0072712	Q8SZU6	CG12024	S131	FBpp0085145	P83101	gskt
FBpp0292251;FBpp0072713;FBpp0072712	Q8SZU6	CG12024	S131	FBpp0070453;FBpp0089161;FBpp0070452;FBpp0089160;FBpp0070454;FBpp0070451;FBpp0070450;FBpp0111741;FBpp0304139;FBpp0304141;FBpp0304140;FBpp0089159;FBpp0089158;FBpp0070449;FBpp0291395;FBpp0089162;FBpp0291178	P18431	sgg
FBpp0292251;FBpp0072713;FBpp0072712	Q8SZU6	CG12024	S66	FBpp0080111	O61443	p38b
FBpp0292251;FBpp0072713;FBpp0072712	Q8SZU6	CG12024	S66	FBpp0076471;FBpp0076472;FBpp0076473;FBpp0076474;FBpp0076475;FBpp0076476;FBpp0305425	Q8IQ91	nmo
FBpp0292251;FBpp0072713;FBpp0072712	Q8SZU6	CG12024	S66	FBpp0289799;FBpp0083965;FBpp0083966	O62618	p38a
FBpp0292251;FBpp0072713;FBpp0072712	Q8SZU6	CG12024	S66	FBpp0307598;FBpp0080003	Q9VK45	Tor
FBpp0309243;FBpp0290365	Q8T017	Dhit	S272	FBpp0073513;FBpp0311372;FBpp0309354;FBpp0311373;FBpp0289609;FBpp0073515	P54367	CkIalpha
FBpp0309243;FBpp0290365	Q8T017	Dhit	S272	FBpp0085105;FBpp0085104;FBpp0085106;FBpp0306615	O76324	dbt
FBpp0309243;FBpp0290365	Q8T017	Dhit	S272	FBpp0085145	P83101	gskt
FBpp0309243;FBpp0290365	Q8T017	Dhit	S272	FBpp0070453;FBpp0089161;FBpp0070452;FBpp0089160;FBpp0070454;FBpp0070451;FBpp0070450;FBpp0111741;FBpp0304139;FBpp0304141;FBpp0304140;FBpp0089159;FBpp0089158;FBpp0070449;FBpp0291395;FBpp0089162;FBpp0291178	P18431	sgg
FBpp0309243;FBpp0290365	Q8T017	Dhit	S272	FBpp0080111	O61443	p38b
FBpp0309243;FBpp0290365	Q8T017	Dhit	S272	FBpp0076471;FBpp0076472;FBpp0076473;FBpp0076474;FBpp0076475;FBpp0076476;FBpp0305425	Q8IQ91	nmo
FBpp0309243;FBpp0290365	Q8T017	Dhit	S272	FBpp0289799;FBpp0083965;FBpp0083966	O62618	p38a
FBpp0309243;FBpp0290365	Q8T017	Dhit	S272	FBpp0309113;FBpp0071248	Q24324	Dsor1
FBpp0309243;FBpp0290365	Q8T017	Dhit	S272	FBpp0311359;FBpp0311229;FBpp0070042;FBpp0070041;FBpp0110433;FBpp0311360;FBpp0070043	P08181	CkIIalpha
FBpp0309243;FBpp0290365	Q8T017	Dhit	S272	FBpp0307598;FBpp0080003	Q9VK45	Tor
FBpp0292905;FBpp0079520;FBpp0310306	Q8T079	CG4747	S228	FBpp0085145	P83101	gskt
FBpp0292905;FBpp0079520;FBpp0310306	Q8T079	CG4747	S228	FBpp0070453;FBpp0089161;FBpp0070452;FBpp0089160;FBpp0070454;FBpp0070451;FBpp0070450;FBpp0111741;FBpp0304139;FBpp0304141;FBpp0304140;FBpp0089159;FBpp0089158;FBpp0070449;FBpp0291395;FBpp0089162;FBpp0291178	P18431	sgg
FBpp0292905;FBpp0079520;FBpp0310306	Q8T079	CG4747	S228	FBpp0080111	O61443	p38b
FBpp0292905;FBpp0079520;FBpp0310306	Q8T079	CG4747	S228	FBpp0076471;FBpp0076472;FBpp0076473;FBpp0076474;FBpp0076475;FBpp0076476;FBpp0305425	Q8IQ91	nmo
FBpp0292905;FBpp0079520;FBpp0310306	Q8T079	CG4747	S228	FBpp0289799;FBpp0083965;FBpp0083966	O62618	p38a
FBpp0292905;FBpp0079520;FBpp0310306	Q8T079	CG4747	S228	FBpp0309113;FBpp0071248	Q24324	Dsor1
FBpp0292905;FBpp0079520;FBpp0310306	Q8T079	CG4747	S228	FBpp0307598;FBpp0080003	Q9VK45	Tor
FBpp0099856;FBpp0305164;FBpp0099855;FBpp0099858;FBpp0099857	Q8T0D3	Dek	S98	FBpp0073513;FBpp0311372;FBpp0309354;FBpp0311373;FBpp0289609;FBpp0073515	P54367	CkIalpha
FBpp0099856;FBpp0305164;FBpp0099855;FBpp0099858;FBpp0099857	Q8T0D3	Dek	S98	FBpp0085105;FBpp0085104;FBpp0085106;FBpp0306615	O76324	dbt
FBpp0099856;FBpp0305164;FBpp0099855;FBpp0099858;FBpp0099857	Q8T0D3	Dek	S98	FBpp0085145	P83101	gskt
FBpp0099856;FBpp0305164;FBpp0099855;FBpp0099858;FBpp0099857	Q8T0D3	Dek	S98	FBpp0070453;FBpp0089161;FBpp0070452;FBpp0089160;FBpp0070454;FBpp0070451;FBpp0070450;FBpp0111741;FBpp0304139;FBpp0304141;FBpp0304140;FBpp0089159;FBpp0089158;FBpp0070449;FBpp0291395;FBpp0089162;FBpp0291178	P18431	sgg
FBpp0099856;FBpp0305164;FBpp0099855;FBpp0099858;FBpp0099857	Q8T0D3	Dek	S98	FBpp0080111	O61443	p38b
FBpp0099856;FBpp0305164;FBpp0099855;FBpp0099858;FBpp0099857	Q8T0D3	Dek	S98	FBpp0076471;FBpp0076472;FBpp0076473;FBpp0076474;FBpp0076475;FBpp0076476;FBpp0305425	Q8IQ91	nmo
FBpp0099856;FBpp0305164;FBpp0099855;FBpp0099858;FBpp0099857	Q8T0D3	Dek	S98	FBpp0289799;FBpp0083965;FBpp0083966	O62618	p38a
FBpp0099856;FBpp0305164;FBpp0099855;FBpp0099858;FBpp0099857	Q8T0D3	Dek	S98	FBpp0309113;FBpp0071248	Q24324	Dsor1
FBpp0099856;FBpp0305164;FBpp0099855;FBpp0099858;FBpp0099857	Q8T0D3	Dek	S98	FBpp0311359;FBpp0311229;FBpp0070042;FBpp0070041;FBpp0110433;FBpp0311360;FBpp0070043	P08181	CkIIalpha
FBpp0099856;FBpp0305164;FBpp0099855;FBpp0099858;FBpp0099857	Q8T0D3	Dek	S98	FBpp0307598;FBpp0080003	Q9VK45	Tor
FBpp0078353	Q94546	Atu	S312	FBpp0073513;FBpp0311372;FBpp0309354;FBpp0311373;FBpp0289609;FBpp0073515	P54367	CkIalpha
FBpp0078353	Q94546	Atu	S312	FBpp0085105;FBpp0085104;FBpp0085106;FBpp0306615	O76324	dbt
FBpp0078353	Q94546	Atu	S312	FBpp0311359;FBpp0311229;FBpp0070042;FBpp0070041;FBpp0110433;FBpp0311360;FBpp0070043	P08181	CkIIalpha
FBpp0076552;FBpp0076553;FBpp0076554;FBpp0076555;FBpp0076556	Q94901	lark	S198	FBpp0085145	P83101	gskt
FBpp0076552;FBpp0076553;FBpp0076554;FBpp0076555;FBpp0076556	Q94901	lark	S198	FBpp0070453;FBpp0089161;FBpp0070452;FBpp0089160;FBpp0070454;FBpp0070451;FBpp0070450;FBpp0111741;FBpp0304139;FBpp0304141;FBpp0304140;FBpp0089159;FBpp0089158;FBpp0070449;FBpp0291395;FBpp0089162;FBpp0291178	P18431	sgg
FBpp0076552;FBpp0076553;FBpp0076554;FBpp0076555;FBpp0076556	Q94901	lark	S343	FBpp0085145	P83101	gskt
FBpp0076552;FBpp0076553;FBpp0076554;FBpp0076555;FBpp0076556	Q94901	lark	S343	FBpp0070453;FBpp0089161;FBpp0070452;FBpp0089160;FBpp0070454;FBpp0070451;FBpp0070450;FBpp0111741;FBpp0304139;FBpp0304141;FBpp0304140;FBpp0089159;FBpp0089158;FBpp0070449;FBpp0291395;FBpp0089162;FBpp0291178	P18431	sgg
FBpp0076552;FBpp0076553;FBpp0076554;FBpp0076555;FBpp0076556	Q94901	lark	S198	FBpp0080111	O61443	p38b
FBpp0076552;FBpp0076553;FBpp0076554;FBpp0076555;FBpp0076556	Q94901	lark	S198	FBpp0076471;FBpp0076472;FBpp0076473;FBpp0076474;FBpp0076475;FBpp0076476;FBpp0305425	Q8IQ91	nmo
FBpp0076552;FBpp0076553;FBpp0076554;FBpp0076555;FBpp0076556	Q94901	lark	S198	FBpp0289799;FBpp0083965;FBpp0083966	O62618	p38a
FBpp0076552;FBpp0076553;FBpp0076554;FBpp0076555;FBpp0076556	Q94901	lark	S343	FBpp0080111	O61443	p38b
FBpp0076552;FBpp0076553;FBpp0076554;FBpp0076555;FBpp0076556	Q94901	lark	S343	FBpp0076471;FBpp0076472;FBpp0076473;FBpp0076474;FBpp0076475;FBpp0076476;FBpp0305425	Q8IQ91	nmo
FBpp0076552;FBpp0076553;FBpp0076554;FBpp0076555;FBpp0076556	Q94901	lark	S343	FBpp0289799;FBpp0083965;FBpp0083966	O62618	p38a
FBpp0076552;FBpp0076553;FBpp0076554;FBpp0076555;FBpp0076556	Q94901	lark	S198	FBpp0307598;FBpp0080003	Q9VK45	Tor
FBpp0076552;FBpp0076553;FBpp0076554;FBpp0076555;FBpp0076556	Q94901	lark	S343	FBpp0307598;FBpp0080003	Q9VK45	Tor
FBpp0079771;FBpp0304343;FBpp0079772;FBpp0100039;FBpp0293784	Q94920	porin	S5	FBpp0073513;FBpp0311372;FBpp0309354;FBpp0311373;FBpp0289609;FBpp0073515	P54367	CkIalpha
FBpp0079771;FBpp0304343;FBpp0079772;FBpp0100039;FBpp0293784	Q94920	porin	S5	FBpp0085105;FBpp0085104;FBpp0085106;FBpp0306615	O76324	dbt
FBpp0072944	Q95SH7	CG14969	S300	FBpp0073513;FBpp0311372;FBpp0309354;FBpp0311373;FBpp0289609;FBpp0073515	P54367	CkIalpha
FBpp0072944	Q95SH7	CG14969	S300	FBpp0085105;FBpp0085104;FBpp0085106;FBpp0306615	O76324	dbt
FBpp0072944	Q95SH7	CG14969	S303	FBpp0073513;FBpp0311372;FBpp0309354;FBpp0311373;FBpp0289609;FBpp0073515	P54367	CkIalpha
FBpp0072944	Q95SH7	CG14969	S303	FBpp0085105;FBpp0085104;FBpp0085106;FBpp0306615	O76324	dbt
FBpp0072944	Q95SH7	CG14969	S300	FBpp0085145	P83101	gskt
FBpp0072944	Q95SH7	CG14969	S300	FBpp0070453;FBpp0089161;FBpp0070452;FBpp0089160;FBpp0070454;FBpp0070451;FBpp0070450;FBpp0111741;FBpp0304139;FBpp0304141;FBpp0304140;FBpp0089159;FBpp0089158;FBpp0070449;FBpp0291395;FBpp0089162;FBpp0291178	P18431	sgg
FBpp0072944	Q95SH7	CG14969	S300	FBpp0080111	O61443	p38b
FBpp0072944	Q95SH7	CG14969	S300	FBpp0076471;FBpp0076472;FBpp0076473;FBpp0076474;FBpp0076475;FBpp0076476;FBpp0305425	Q8IQ91	nmo
FBpp0072944	Q95SH7	CG14969	S300	FBpp0289799;FBpp0083965;FBpp0083966	O62618	p38a
FBpp0072944	Q95SH7	CG14969	S300	FBpp0311359;FBpp0311229;FBpp0070042;FBpp0070041;FBpp0110433;FBpp0311360;FBpp0070043	P08181	CkIIalpha
FBpp0072944	Q95SH7	CG14969	S303	FBpp0311359;FBpp0311229;FBpp0070042;FBpp0070041;FBpp0110433;FBpp0311360;FBpp0070043	P08181	CkIIalpha
FBpp0085597;FBpp0085595;FBpp0085596;FBpp0311510	Q960E4	CG8929	S173	FBpp0085145	P83101	gskt
FBpp0085597;FBpp0085595;FBpp0085596;FBpp0311510	Q960E4	CG8929	S173	FBpp0070453;FBpp0089161;FBpp0070452;FBpp0089160;FBpp0070454;FBpp0070451;FBpp0070450;FBpp0111741;FBpp0304139;FBpp0304141;FBpp0304140;FBpp0089159;FBpp0089158;FBpp0070449;FBpp0291395;FBpp0089162;FBpp0291178	P18431	sgg
FBpp0085597;FBpp0085595;FBpp0085596;FBpp0311510	Q960E4	CG8929	S195	FBpp0085145	P83101	gskt
FBpp0085597;FBpp0085595;FBpp0085596;FBpp0311510	Q960E4	CG8929	S195	FBpp0070453;FBpp0089161;FBpp0070452;FBpp0089160;FBpp0070454;FBpp0070451;FBpp0070450;FBpp0111741;FBpp0304139;FBpp0304141;FBpp0304140;FBpp0089159;FBpp0089158;FBpp0070449;FBpp0291395;FBpp0089162;FBpp0291178	P18431	sgg
FBpp0085597;FBpp0085595;FBpp0085596;FBpp0311510	Q960E4	CG8929	S253	FBpp0085145	P83101	gskt
FBpp0085597;FBpp0085595;FBpp0085596;FBpp0311510	Q960E4	CG8929	S253	FBpp0070453;FBpp0089161;FBpp0070452;FBpp0089160;FBpp0070454;FBpp0070451;FBpp0070450;FBpp0111741;FBpp0304139;FBpp0304141;FBpp0304140;FBpp0089159;FBpp0089158;FBpp0070449;FBpp0291395;FBpp0089162;FBpp0291178	P18431	sgg
FBpp0085597;FBpp0085595;FBpp0085596;FBpp0311510	Q960E4	CG8929	S510	FBpp0085145	P83101	gskt
FBpp0085597;FBpp0085595;FBpp0085596;FBpp0311510	Q960E4	CG8929	S510	FBpp0070453;FBpp0089161;FBpp0070452;FBpp0089160;FBpp0070454;FBpp0070451;FBpp0070450;FBpp0111741;FBpp0304139;FBpp0304141;FBpp0304140;FBpp0089159;FBpp0089158;FBpp0070449;FBpp0291395;FBpp0089162;FBpp0291178	P18431	sgg
FBpp0085597;FBpp0085595;FBpp0085596;FBpp0311510	Q960E4	CG8929	S173	FBpp0080111	O61443	p38b
[truncated: 1,301 more rows]

## Sheet: Transcription factor-target
Cricadian mRNA			Transcription factor			Source
Ensembl id	UniPort id	Gene name	Ensembl id	UniPort id	Gene name
FBpp0305450;FBpp0305454;FBpp0305453;FBpp0305452;FBpp0077256;FBpp0305451;FBpp0305457;FBpp0305456	P49021	tim	FBpp0099478;FBpp0306709;FBpp0076500;FBpp0306710;FBpp0099480	O61735	Clk	PMID:24332542
FBpp0077075	Q9VR28	CG15629	FBpp0099478;FBpp0306709;FBpp0076500;FBpp0306710;FBpp0099480	O61735	Clk	PMID:24332542
FBpp0078680;FBpp0290755;FBpp0290754;FBpp0290753;FBpp0078675;FBpp0078674;FBpp0078677;FBpp0078676;FBpp0304686;FBpp0078679;FBpp0078678	E1JHT6	Rtnl1	FBpp0099478;FBpp0306709;FBpp0076500;FBpp0306710;FBpp0099480	O61735	Clk	PMID:24332542
FBpp0078706;FBpp0312171;FBpp0289297;FBpp0309715;FBpp0078705	Q9VMS4	vri	FBpp0099478;FBpp0306709;FBpp0076500;FBpp0306710;FBpp0099480	O61735	Clk	PMID:24332542
FBpp0079223;FBpp0079222	null	CG14275	FBpp0099478;FBpp0306709;FBpp0076500;FBpp0306710;FBpp0099480	O61735	Clk	PMID:24332542
FBpp0111759;FBpp0079350;FBpp0307616;FBpp0079349;FBpp0311113	P49866	Hnf4	FBpp0099478;FBpp0306709;FBpp0076500;FBpp0306710;FBpp0099480	O61735	Clk	PMID:24332542
FBpp0080278;FBpp0080277;FBpp0080279;FBpp0080280	Q9V426	vig	FBpp0099478;FBpp0306709;FBpp0076500;FBpp0306710;FBpp0099480	O61735	Clk	PMID:24332542
FBpp0307251;FBpp0307252;FBpp0289780	A1Z6H9	dpr12	FBpp0099478;FBpp0306709;FBpp0076500;FBpp0306710;FBpp0099480	O61735	Clk	PMID:24332542
FBpp0072621;FBpp0072622;FBpp0311519;FBpp0305588;FBpp0072623;FBpp0072624	null	Cct1	FBpp0099478;FBpp0306709;FBpp0076500;FBpp0306710;FBpp0099480	O61735	Clk	PMID:24332542
FBpp0289727;FBpp0289726;FBpp0076490;FBpp0304393;FBpp0076491;FBpp0076492;FBpp0304392;FBpp0304391;FBpp0297493;FBpp0076495;FBpp0076497;FBpp0312154;FBpp0304390	Q8SZT1	Pdp1	FBpp0099478;FBpp0306709;FBpp0076500;FBpp0306710;FBpp0099480	O61735	Clk	PMID:24332542
FBpp0099504;FBpp0076296	P14003	h	FBpp0099478;FBpp0306709;FBpp0076500;FBpp0306710;FBpp0099480	O61735	Clk	PMID:24332542
FBpp0292106;FBpp0292107;FBpp0310627;FBpp0292105	null	CG42709	FBpp0099478;FBpp0306709;FBpp0076500;FBpp0306710;FBpp0099480	O61735	Clk	PMID:24332542
FBpp0303073;FBpp0083066;FBpp0089359;FBpp0083065;FBpp0089358;FBpp0083067;FBpp0089357;FBpp0083062;FBpp0089356;FBpp0089355;FBpp0083061;FBpp0083064;FBpp0083063;FBpp0290499;FBpp0083060	Q8IN81	fru	FBpp0099478;FBpp0306709;FBpp0076500;FBpp0306710;FBpp0099480	O61735	Clk	PMID:24332542
FBpp0084562;FBpp0084561;FBpp0084563	Q7JWS8	Mtl	FBpp0099478;FBpp0306709;FBpp0076500;FBpp0306710;FBpp0099480	O61735	Clk	PMID:24332542
FBpp0304826;FBpp0304825	null	CG4629	FBpp0099478;FBpp0306709;FBpp0076500;FBpp0306710;FBpp0099480	O61735	Clk	PMID:24332542
FBpp0311004;FBpp0311005	A0A1F4	eys	FBpp0099478;FBpp0306709;FBpp0076500;FBpp0306710;FBpp0099480	O61735	Clk	PMID:24332542
FBpp0077086;FBpp0307797;FBpp0077087;FBpp0077088;FBpp0077089;FBpp0077090;FBpp0311695;FBpp0307798;FBpp0077091	Q9VR47	hoe1	FBpp0099478;FBpp0306709;FBpp0076500;FBpp0306710;FBpp0099480	O61735	Clk	PMID:24332542
FBpp0077085	Q9VR48	hoe2	FBpp0099478;FBpp0306709;FBpp0076500;FBpp0306710;FBpp0099480	O61735	Clk	PMID:24332542
FBpp0079065;FBpp0079064;FBpp0306863;FBpp0306864	P10676	ninaC	FBpp0099478;FBpp0306709;FBpp0076500;FBpp0306710;FBpp0099480	O61735	Clk	PMID:24332542
FBpp0292305	Q9VM25	Wnt10	FBpp0099478;FBpp0306709;FBpp0076500;FBpp0306710;FBpp0099480	O61735	Clk	PMID:24332542
FBpp0303549;FBpp0303540;FBpp0307463;FBpp0303543;FBpp0303544;FBpp0303541;FBpp0303542;FBpp0303547;FBpp0303548;FBpp0303545;FBpp0303546	Q8IPH9	Slob	FBpp0099478;FBpp0306709;FBpp0076500;FBpp0306710;FBpp0099480	O61735	Clk	PMID:24332542
FBpp0290286;FBpp0088795;FBpp0088794;FBpp0290287	Q7KTG6	CG33298	FBpp0099478;FBpp0306709;FBpp0076500;FBpp0306710;FBpp0099480	O61735	Clk	PMID:24332542
FBpp0310554;FBpp0080041;FBpp0080040;FBpp0311166	null	CG31729	FBpp0099478;FBpp0306709;FBpp0076500;FBpp0306710;FBpp0099480	O61735	Clk	PMID:24332542
FBpp0080150;FBpp0304017	null	adat	FBpp0099478;FBpp0306709;FBpp0076500;FBpp0306710;FBpp0099480	O61735	Clk	PMID:24332542
FBpp0294010;FBpp0309808	null	CG4168	FBpp0099478;FBpp0306709;FBpp0076500;FBpp0306710;FBpp0099480	O61735	Clk	PMID:24332542
FBpp0310365;FBpp0080623;FBpp0303006;FBpp0303007	M9PDC4	MESR3	FBpp0099478;FBpp0306709;FBpp0076500;FBpp0306710;FBpp0099480	O61735	Clk	PMID:24332542
FBpp0080727;FBpp0309283	Q9VJ26	Swip-1	FBpp0099478;FBpp0306709;FBpp0076500;FBpp0306710;FBpp0099480	O61735	Clk	PMID:24332542
FBpp0081041;FBpp0304324;FBpp0304323;FBpp0081040	Q9VID3	crc	FBpp0099478;FBpp0306709;FBpp0076500;FBpp0306710;FBpp0099480	O61735	Clk	PMID:24332542
FBpp0085347;FBpp0307593;FBpp0307594;FBpp0298836;FBpp0298835	Q86P36	Ptr	FBpp0099478;FBpp0306709;FBpp0076500;FBpp0306710;FBpp0099480	O61735	Clk	PMID:24332542
FBpp0303360;FBpp0088009;FBpp0297349;FBpp0088011;FBpp0088010;FBpp0303359	Q7JUR6	CG18812	FBpp0099478;FBpp0306709;FBpp0076500;FBpp0306710;FBpp0099480	O61735	Clk	PMID:24332542
FBpp0305281;FBpp0087508;FBpp0087506;FBpp0293464;FBpp0087507	P52034	Pfk	FBpp0099478;FBpp0306709;FBpp0076500;FBpp0306710;FBpp0099480	O61735	Clk	PMID:24332542
FBpp0099778;FBpp0288548;FBpp0288549;FBpp0099777;FBpp0300992;FBpp0288550;FBpp0300991;FBpp0300994;FBpp0300993;FBpp0099780;FBpp0288731	A1Z9N7	Ih	FBpp0099478;FBpp0306709;FBpp0076500;FBpp0306710;FBpp0099480	O61735	Clk	PMID:24332542
FBpp0072574	Q9W0F8	ru	FBpp0099478;FBpp0306709;FBpp0076500;FBpp0306710;FBpp0099480	O61735	Clk	PMID:24332542
FBpp0292238;FBpp0292239;FBpp0310630;FBpp0292240;FBpp0306185;FBpp0306186;FBpp0306187;FBpp0292234;FBpp0310629;FBpp0310628;FBpp0292236;FBpp0292237;FBpp0292230;FBpp0292241;FBpp0292242;FBpp0292231;FBpp0292243;FBpp0292232;FBpp0292244;FBpp0292233	M9MRX4	Ank2	FBpp0099478;FBpp0306709;FBpp0076500;FBpp0306710;FBpp0099480	O61735	Clk	PMID:24332542
FBpp0307811	M9PEG1	CG44195	FBpp0099478;FBpp0306709;FBpp0076500;FBpp0306710;FBpp0099480	O61735	Clk	PMID:24332542
FBpp0297574;FBpp0297575;FBpp0100129;FBpp0075476;FBpp0298020;FBpp0075475;FBpp0075474;FBpp0297578;FBpp0297579;FBpp0089174;FBpp0100130;FBpp0297577	M9ND89	nuf	FBpp0099478;FBpp0306709;FBpp0076500;FBpp0306710;FBpp0099480	O61735	Clk	PMID:24332542
FBpp0297725;FBpp0297726;FBpp0074917;FBpp0074916;FBpp0074915;FBpp0074914;FBpp0312446	P13055	Eip75B	FBpp0099478;FBpp0306709;FBpp0076500;FBpp0306710;FBpp0099480	O61735	Clk	PMID:24332542
FBpp0303837;FBpp0303838;FBpp0303839;FBpp0074816	Q8SY34	MYPT-75D	FBpp0099478;FBpp0306709;FBpp0076500;FBpp0306710;FBpp0099480	O61735	Clk	PMID:24332542
FBpp0309720;FBpp0309722;FBpp0309721;FBpp0309723	P40421	rdgC	FBpp0099478;FBpp0306709;FBpp0076500;FBpp0306710;FBpp0099480	O61735	Clk	PMID:24332542
FBpp0082904	Q9VEI2	CG14329	FBpp0099478;FBpp0306709;FBpp0076500;FBpp0306710;FBpp0099480	O61735	Clk	PMID:24332542
FBpp0084358;FBpp0306053;FBpp0306054	null	CG31324	FBpp0099478;FBpp0306709;FBpp0076500;FBpp0306710;FBpp0099480	O61735	Clk	PMID:24332542
FBpp0307705;FBpp0084437	Q9VBA5	T48	FBpp0099478;FBpp0306709;FBpp0076500;FBpp0306710;FBpp0099480	O61735	Clk	PMID:24332542
FBpp0311070;FBpp0311071;FBpp0309132;FBpp0089126;FBpp0089125;FBpp0089124;FBpp0089123;FBpp0311069;FBpp0288456;FBpp0070080;FBpp0288455	P42787	svr	FBpp0099478;FBpp0306709;FBpp0076500;FBpp0306710;FBpp0099480	O61735	Clk	PMID:24332542
FBpp0070079;FBpp0309131	Q8MYW2	CG17778	FBpp0099478;FBpp0306709;FBpp0076500;FBpp0306710;FBpp0099480	O61735	Clk	PMID:24332542
FBpp0070361;FBpp0070360;FBpp0305897;FBpp0305896	Q9W525	Unc-76	FBpp0099478;FBpp0306709;FBpp0076500;FBpp0306710;FBpp0099480	O61735	Clk	PMID:24332542
FBpp0070400;FBpp0309619	Q9W503	CG3091	FBpp0099478;FBpp0306709;FBpp0076500;FBpp0306710;FBpp0099480	O61735	Clk	PMID:24332542
FBpp0291802;FBpp0291803;FBpp0291804;FBpp0291805;FBpp0291800;FBpp0291801;FBpp0310580;FBpp0310579;FBpp0305779;FBpp0305778	Q09103	rdgA	FBpp0099478;FBpp0306709;FBpp0076500;FBpp0306710;FBpp0099480	O61735	Clk	PMID:24332542
FBpp0306540;FBpp0306541;FBpp0073372;FBpp0306539;FBpp0073371	M9PHA0	bif	FBpp0099478;FBpp0306709;FBpp0076500;FBpp0306710;FBpp0099480	O61735	Clk	PMID:24332542
FBpp0073664;FBpp0301184;FBpp0309386;FBpp0309387;FBpp0301185;FBpp0292384;FBpp0290268;FBpp0290267;FBpp0290266	X2JEY5	AMPdeam	FBpp0099478;FBpp0306709;FBpp0076500;FBpp0306710;FBpp0099480	O61735	Clk	PMID:24332542
FBpp0077707;FBpp0290532;FBpp0290531	E1JHQ6	Eaat2	FBpp0099478;FBpp0306709;FBpp0076500;FBpp0306710;FBpp0099480	O61735	Clk	PMID:24332542
FBpp0294064;FBpp0297297;FBpp0077576	Q9VQ37	Rim2	FBpp0099478;FBpp0306709;FBpp0076500;FBpp0306710;FBpp0099480	O61735	Clk	PMID:24332542
FBpp0077109	null	CG15630	FBpp0099478;FBpp0306709;FBpp0076500;FBpp0306710;FBpp0099480	O61735	Clk	PMID:24332542
FBpp0079098;FBpp0079097;FBpp0079100;FBpp0079099	Q8IPH8	Myo28B1	FBpp0099478;FBpp0306709;FBpp0076500;FBpp0306710;FBpp0099480	O61735	Clk	PMID:24332542
FBpp0110194	null	CG34134	FBpp0099478;FBpp0306709;FBpp0076500;FBpp0306710;FBpp0099480	O61735	Clk	PMID:24332542
FBpp0307178;FBpp0079254;FBpp0079255	Q9VLS1	CG8475	FBpp0099478;FBpp0306709;FBpp0076500;FBpp0306710;FBpp0099480	O61735	Clk	PMID:24332542
FBpp0307145;FBpp0088886;FBpp0088885;FBpp0088884;FBpp0307469	Q7KT16	vari	FBpp0099478;FBpp0306709;FBpp0076500;FBpp0306710;FBpp0099480	O61735	Clk	PMID:24332542
FBpp0087553	Q7JNL9	dap	FBpp0099478;FBpp0306709;FBpp0076500;FBpp0306710;FBpp0099480	O61735	Clk	PMID:24332542
FBpp0086662;FBpp0086663;FBpp0086661	Q7K1L4	CG8468	FBpp0099478;FBpp0306709;FBpp0076500;FBpp0306710;FBpp0099480	O61735	Clk	PMID:24332542
FBpp0072681;FBpp0072680;FBpp0306203;FBpp0306204;FBpp0301579;FBpp0306205	Q9W0A0	drpr	FBpp0099478;FBpp0306709;FBpp0076500;FBpp0306710;FBpp0099480	O61735	Clk	PMID:24332542
FBpp0076755	Q9VRT5	CG6602	FBpp0099478;FBpp0306709;FBpp0076500;FBpp0306710;FBpp0099480	O61735	Clk	PMID:24332542
FBpp0288885	Q9VRT4	CG42269	FBpp0099478;FBpp0306709;FBpp0076500;FBpp0306710;FBpp0099480	O61735	Clk	PMID:24332542
FBpp0076557;FBpp0291255;FBpp0304975	Q9VS54	qm	FBpp0099478;FBpp0306709;FBpp0076500;FBpp0306710;FBpp0099480	O61735	Clk	PMID:24332542
FBpp0297352;FBpp0305993;FBpp0297350;FBpp0305992;FBpp0297351;FBpp0305991;FBpp0076146;FBpp0290650	Q9VT28	fry	FBpp0099478;FBpp0306709;FBpp0076500;FBpp0306710;FBpp0099480	O61735	Clk	PMID:24332542
FBpp0308010;FBpp0089344;FBpp0293589;FBpp0089343;FBpp0312334	Q95V55	foxo	FBpp0099478;FBpp0306709;FBpp0076500;FBpp0306710;FBpp0099480	O61735	Clk	PMID:24332542
FBpp0082783;FBpp0111715;FBpp0082784;FBpp0082782;FBpp0305873;FBpp0289314;FBpp0289313	P10674	Fas1	FBpp0099478;FBpp0306709;FBpp0076500;FBpp0306710;FBpp0099480	O61735	Clk	PMID:24332542
FBpp0082821;FBpp0089085	P50245	Ahcy89E	FBpp0099478;FBpp0306709;FBpp0076500;FBpp0306710;FBpp0099480	O61735	Clk	PMID:24332542
FBpp0083150	O77059	cry	FBpp0099478;FBpp0306709;FBpp0076500;FBpp0306710;FBpp0099480	O61735	Clk	PMID:24332542
FBpp0293271;FBpp0083850	A0A0B4K7Q6	mbc	FBpp0099478;FBpp0306709;FBpp0076500;FBpp0306710;FBpp0099480	O61735	Clk	PMID:24332542
FBpp0084420	Q9VBC7	amon	FBpp0099478;FBpp0306709;FBpp0076500;FBpp0306710;FBpp0099480	O61735	Clk	PMID:24332542
FBpp0298279;FBpp0298278;FBpp0070554;FBpp0070553;FBpp0291039;FBpp0310175;FBpp0291038;FBpp0291037;FBpp0291036;FBpp0291035	M9NGP0	Mnt	FBpp0099478;FBpp0306709;FBpp0076500;FBpp0306710;FBpp0099480	O61735	Clk	PMID:24332542
FBpp0309147;FBpp0309146;FBpp0071141	Q9W3K2	cyr	FBpp0099478;FBpp0306709;FBpp0076500;FBpp0306710;FBpp0099480	O61735	Clk	PMID:24332542
FBpp0071213;FBpp0300514;FBpp0300513;FBpp0071214;FBpp0071212;FBpp0303991;FBpp0089236;FBpp0089235;FBpp0089234;FBpp0089233;FBpp0089232;FBpp0089231;FBpp0071215	P46150	Moe	FBpp0099478;FBpp0306709;FBpp0076500;FBpp0306710;FBpp0099480	O61735	Clk	PMID:24332542
FBpp0309786;FBpp0071397	Q9W2V2	CG32683	FBpp0099478;FBpp0306709;FBpp0076500;FBpp0306710;FBpp0099480	O61735	Clk	PMID:24332542
FBpp0291404;FBpp0311956	null	CG31976	FBpp0099478;FBpp0306709;FBpp0076500;FBpp0306710;FBpp0099480	O61735	Clk	PMID:24332542
FBpp0303495;FBpp0290209;FBpp0303494	M9PDQ9	CG31974	FBpp0099478;FBpp0306709;FBpp0076500;FBpp0306710;FBpp0099480	O61735	Clk	PMID:24332542
FBpp0291405;FBpp0291406	null	CG31975	FBpp0099478;FBpp0306709;FBpp0076500;FBpp0306710;FBpp0099480	O61735	Clk	PMID:24332542
FBpp0077688	P15425	ninaA	FBpp0099478;FBpp0306709;FBpp0076500;FBpp0306710;FBpp0099480	O61735	Clk	PMID:24332542
FBpp0077350	Q9VQL3	cnir	FBpp0099478;FBpp0306709;FBpp0076500;FBpp0306710;FBpp0099480	O61735	Clk	PMID:24332542
FBpp0300634;FBpp0077265;FBpp0304647	Q24093	Hydr2	FBpp0099478;FBpp0306709;FBpp0076500;FBpp0306710;FBpp0099480	O61735	Clk	PMID:24332542
FBpp0077214;FBpp0305448	Q9VQR9	CG17593	FBpp0099478;FBpp0306709;FBpp0076500;FBpp0306710;FBpp0099480	O61735	Clk	PMID:24332542
FBpp0304608;FBpp0078937;FBpp0302926;FBpp0302927;FBpp0305538;FBpp0078936	Q0E8S7	homer	FBpp0099478;FBpp0306709;FBpp0076500;FBpp0306710;FBpp0099480	O61735	Clk	PMID:24332542
FBpp0078965;FBpp0078966;FBpp0304612	Q9VM87	CG17378	FBpp0099478;FBpp0306709;FBpp0076500;FBpp0306710;FBpp0099480	O61735	Clk	PMID:24332542
FBpp0300617;FBpp0303353;FBpp0300618;FBpp0308729;FBpp0311177	null	CG43394	FBpp0099478;FBpp0306709;FBpp0076500;FBpp0306710;FBpp0099480	O61735	Clk	PMID:24332542
FBpp0079229;FBpp0312112	Q9VLP2	CG7781	FBpp0099478;FBpp0306709;FBpp0076500;FBpp0306710;FBpp0099480	O61735	Clk	PMID:24332542
FBpp0079630;FBpp0079631;FBpp0307937;FBpp0079629	Q9VKV0	RluA-1	FBpp0099478;FBpp0306709;FBpp0076500;FBpp0306710;FBpp0099480	O61735	Clk	PMID:24332542
FBpp0079771;FBpp0304343;FBpp0079772;FBpp0100039;FBpp0293784	Q94920	porin	FBpp0099478;FBpp0306709;FBpp0076500;FBpp0306710;FBpp0099480	O61735	Clk	PMID:24332542
FBpp0080168	Q9V3U0	CG4500	FBpp0099478;FBpp0306709;FBpp0076500;FBpp0306710;FBpp0099480	O61735	Clk	PMID:24332542
FBpp0290711;FBpp0290710;FBpp0112957;FBpp0290709	Q27421	osp	FBpp0099478;FBpp0306709;FBpp0076500;FBpp0306710;FBpp0099480	O61735	Clk	PMID:24332542
FBpp0080562;FBpp0080561;FBpp0290792;FBpp0290793	P98149	Dif	FBpp0099478;FBpp0306709;FBpp0076500;FBpp0306710;FBpp0099480	O61735	Clk	PMID:24332542
FBpp0309223;FBpp0080540;FBpp0292346;FBpp0292347	C0HDP4	Sytalpha	FBpp0099478;FBpp0306709;FBpp0076500;FBpp0306710;FBpp0099480	O61735	Clk	PMID:24332542
FBpp0309204;FBpp0298351;FBpp0080583	P15372	Arr1	FBpp0099478;FBpp0306709;FBpp0076500;FBpp0306710;FBpp0099480	O61735	Clk	PMID:24332542
FBpp0085477;FBpp0298837	Q4V5H1	CG17266	FBpp0099478;FBpp0306709;FBpp0076500;FBpp0306710;FBpp0099480	O61735	Clk	PMID:24332542
FBpp0087978	null	CG2144	FBpp0099478;FBpp0306709;FBpp0076500;FBpp0306710;FBpp0099480	O61735	Clk	PMID:24332542
FBpp0310919;FBpp0310918;FBpp0310917;FBpp0310916	A0A0B4LFQ9	CG45093	FBpp0099478;FBpp0306709;FBpp0076500;FBpp0306710;FBpp0099480	O61735	Clk	PMID:24332542
FBpp0308473;FBpp0308472;FBpp0289123;FBpp0289125;FBpp0289124;FBpp0289754;FBpp0290980	B7YZU4	Camta	FBpp0099478;FBpp0306709;FBpp0076500;FBpp0306710;FBpp0099480	O61735	Clk	PMID:24332542
FBpp0087084	P32234	128up	FBpp0099478;FBpp0306709;FBpp0076500;FBpp0306710;FBpp0099480	O61735	Clk	PMID:24332542
FBpp0087128;FBpp0305279	Q95NU8	jeb	FBpp0099478;FBpp0306709;FBpp0076500;FBpp0306710;FBpp0099480	O61735	Clk	PMID:24332542
FBpp0302713;FBpp0291785;FBpp0291784	F0JAQ8	CG42663	FBpp0099478;FBpp0306709;FBpp0076500;FBpp0306710;FBpp0099480	O61735	Clk	PMID:24332542
FBpp0297529;FBpp0086120	Q7K161	CG6805	FBpp0099478;FBpp0306709;FBpp0076500;FBpp0306710;FBpp0099480	O61735	Clk	PMID:24332542
FBpp0301759;FBpp0301760;FBpp0302029;FBpp0307871;FBpp0307872;FBpp0307873;FBpp0297561;FBpp0086146;FBpp0086143;FBpp0086144;FBpp0297558;FBpp0297559;FBpp0297556	O16011	mbl	FBpp0099478;FBpp0306709;FBpp0076500;FBpp0306710;FBpp0099480	O61735	Clk	PMID:24332542
FBpp0072625	null	Cct2	FBpp0099478;FBpp0306709;FBpp0076500;FBpp0306710;FBpp0099480	O61735	Clk	PMID:24332542
FBpp0304918;FBpp0289937;FBpp0292254	Q9W076	CNMa	FBpp0099478;FBpp0306709;FBpp0076500;FBpp0306710;FBpp0099480	O61735	Clk	PMID:24332542
FBpp0073126;FBpp0302668	Q9VZI1	Chd64	FBpp0099478;FBpp0306709;FBpp0076500;FBpp0306710;FBpp0099480	O61735	Clk	PMID:24332542
FBpp0099478;FBpp0306709;FBpp0076500;FBpp0306710;FBpp0099480	O61735	Clk	FBpp0099478;FBpp0306709;FBpp0076500;FBpp0306710;FBpp0099480	O61735	Clk	PMID:24332542
FBpp0293529;FBpp0076498	Q9VSB2	CG32369	FBpp0099478;FBpp0306709;FBpp0076500;FBpp0306710;FBpp0099480	O61735	Clk	PMID:24332542
FBpp0305419;FBpp0088369;FBpp0088372;FBpp0088371;FBpp0088370	Q8IQG1	Mob2	FBpp0099478;FBpp0306709;FBpp0076500;FBpp0306710;FBpp0099480	O61735	Clk	PMID:24332542
FBpp0075733;FBpp0305573	Q9VTU8	CAH2	FBpp0099478;FBpp0306709;FBpp0076500;FBpp0306710;FBpp0099480	O61735	Clk	PMID:24332542
FBpp0075193	Q9VUX3	Notum	FBpp0099478;FBpp0306709;FBpp0076500;FBpp0306710;FBpp0099480	O61735	Clk	PMID:24332542
FBpp0074993	Q9VVG4	Sec3	FBpp0099478;FBpp0306709;FBpp0076500;FBpp0306710;FBpp0099480	O61735	Clk	PMID:24332542
FBpp0074936	null	CG5589	FBpp0099478;FBpp0306709;FBpp0076500;FBpp0306710;FBpp0099480	O61735	Clk	PMID:24332542
FBpp0291779;FBpp0289756;FBpp0291778;FBpp0289755;FBpp0291777;FBpp0289758;FBpp0289757;FBpp0289759;FBpp0289761;FBpp0289760;FBpp0289169;FBpp0289762;FBpp0289170;FBpp0289171;FBpp0291782;FBpp0291781;FBpp0291780;FBpp0291783	P16905	Pka-R1	FBpp0099478;FBpp0306709;FBpp0076500;FBpp0306710;FBpp0099480	O61735	Clk	PMID:24332542
FBpp0311238;FBpp0078145;FBpp0078147;FBpp0078146;FBpp0306787;FBpp0306788	Q03751	Csp	FBpp0099478;FBpp0306709;FBpp0076500;FBpp0306710;FBpp0099480	O61735	Clk	PMID:24332542
FBpp0301009;FBpp0301008;FBpp0301010;FBpp0301012;FBpp0301011;FBpp0301013;FBpp0301005;FBpp0301004;FBpp0301007;FBpp0301006	Q0KIC3	CG43427	FBpp0099478;FBpp0306709;FBpp0076500;FBpp0306710;FBpp0099480	O61735	Clk	PMID:24332542
FBpp0111835;FBpp0078268	Q9VNL0	Gasp	FBpp0099478;FBpp0306709;FBpp0076500;FBpp0306710;FBpp0099480	O61735	Clk	PMID:24332542
FBpp0081634	Q9VH62	CG9467	FBpp0099478;FBpp0306709;FBpp0076500;FBpp0306710;FBpp0099480	O61735	Clk	PMID:24332542
FBpp0305450;FBpp0305454;FBpp0305453;FBpp0305452;FBpp0077256;FBpp0305451;FBpp0305457;FBpp0305456	P49021	tim	FBpp0074693	O61734	cyc	PMID:24332542
FBpp0077075	Q9VR28	CG15629	FBpp0074693	O61734	cyc	PMID:24332542
FBpp0078680;FBpp0290755;FBpp0290754;FBpp0290753;FBpp0078675;FBpp0078674;FBpp0078677;FBpp0078676;FBpp0304686;FBpp0078679;FBpp0078678	E1JHT6	Rtnl1	FBpp0074693	O61734	cyc	PMID:24332542
FBpp0078706;FBpp0312171;FBpp0289297;FBpp0309715;FBpp0078705	Q9VMS4	vri	FBpp0074693	O61734	cyc	PMID:24332542
FBpp0079223;FBpp0079222	null	CG14275	FBpp0074693	O61734	cyc	PMID:24332542
FBpp0111759;FBpp0079350;FBpp0307616;FBpp0079349;FBpp0311113	P49866	Hnf4	FBpp0074693	O61734	cyc	PMID:24332542
FBpp0080278;FBpp0080277;FBpp0080279;FBpp0080280	Q9V426	vig	FBpp0074693	O61734	cyc	PMID:24332542
FBpp0307251;FBpp0307252;FBpp0289780	A1Z6H9	dpr12	FBpp0074693	O61734	cyc	PMID:24332542
FBpp0072621;FBpp0072622;FBpp0311519;FBpp0305588;FBpp0072623;FBpp0072624	null	Cct1	FBpp0074693	O61734	cyc	PMID:24332542
FBpp0289727;FBpp0289726;FBpp0076490;FBpp0304393;FBpp0076491;FBpp0076492;FBpp0304392;FBpp0304391;FBpp0297493;FBpp0076495;FBpp0076497;FBpp0312154;FBpp0304390	Q8SZT1	Pdp1	FBpp0074693	O61734	cyc	PMID:24332542
FBpp0099504;FBpp0076296	P14003	h	FBpp0074693	O61734	cyc	PMID:24332542
FBpp0292106;FBpp0292107;FBpp0310627;FBpp0292105	null	CG42709	FBpp0074693	O61734	cyc	PMID:24332542
FBpp0303073;FBpp0083066;FBpp0089359;FBpp0083065;FBpp0089358;FBpp0083067;FBpp0089357;FBpp0083062;FBpp0089356;FBpp0089355;FBpp0083061;FBpp0083064;FBpp0083063;FBpp0290499;FBpp0083060	Q8IN81	fru	FBpp0074693	O61734	cyc	PMID:24332542
FBpp0084562;FBpp0084561;FBpp0084563	Q7JWS8	Mtl	FBpp0074693	O61734	cyc	PMID:24332542
FBpp0304826;FBpp0304825	null	CG4629	FBpp0074693	O61734	cyc	PMID:24332542
FBpp0311004;FBpp0311005	A0A1F4	eys	FBpp0074693	O61734	cyc	PMID:24332542
FBpp0077086;FBpp0307797;FBpp0077087;FBpp0077088;FBpp0077089;FBpp0077090;FBpp0311695;FBpp0307798;FBpp0077091	Q9VR47	hoe1	FBpp0074693	O61734	cyc	PMID:24332542
FBpp0077085	Q9VR48	hoe2	FBpp0074693	O61734	cyc	PMID:24332542
FBpp0079065;FBpp0079064;FBpp0306863;FBpp0306864	P10676	ninaC	FBpp0074693	O61734	cyc	PMID:24332542
FBpp0292305	Q9VM25	Wnt10	FBpp0074693	O61734	cyc	PMID:24332542
FBpp0303549;FBpp0303540;FBpp0307463;FBpp0303543;FBpp0303544;FBpp0303541;FBpp0303542;FBpp0303547;FBpp0303548;FBpp0303545;FBpp0303546	Q8IPH9	Slob	FBpp0074693	O61734	cyc	PMID:24332542
FBpp0290286;FBpp0088795;FBpp0088794;FBpp0290287	Q7KTG6	CG33298	FBpp0074693	O61734	cyc	PMID:24332542
FBpp0310554;FBpp0080041;FBpp0080040;FBpp0311166	null	CG31729	FBpp0074693	O61734	cyc	PMID:24332542
FBpp0080150;FBpp0304017	null	adat	FBpp0074693	O61734	cyc	PMID:24332542
FBpp0294010;FBpp0309808	null	CG4168	FBpp0074693	O61734	cyc	PMID:24332542
FBpp0310365;FBpp0080623;FBpp0303006;FBpp0303007	M9PDC4	MESR3	FBpp0074693	O61734	cyc	PMID:24332542
FBpp0080727;FBpp0309283	Q9VJ26	Swip-1	FBpp0074693	O61734	cyc	PMID:24332542
FBpp0081041;FBpp0304324;FBpp0304323;FBpp0081040	Q9VID3	crc	FBpp0074693	O61734	cyc	PMID:24332542
FBpp0085347;FBpp0307593;FBpp0307594;FBpp0298836;FBpp0298835	Q86P36	Ptr	FBpp0074693	O61734	cyc	PMID:24332542
FBpp0303360;FBpp0088009;FBpp0297349;FBpp0088011;FBpp0088010;FBpp0303359	Q7JUR6	CG18812	FBpp0074693	O61734	cyc	PMID:24332542
FBpp0305281;FBpp0087508;FBpp0087506;FBpp0293464;FBpp0087507	P52034	Pfk	FBpp0074693	O61734	cyc	PMID:24332542
FBpp0099778;FBpp0288548;FBpp0288549;FBpp0099777;FBpp0300992;FBpp0288550;FBpp0300991;FBpp0300994;FBpp0300993;FBpp0099780;FBpp0288731	A1Z9N7	Ih	FBpp0074693	O61734	cyc	PMID:24332542
FBpp0072574	Q9W0F8	ru	FBpp0074693	O61734	cyc	PMID:24332542
FBpp0292238;FBpp0292239;FBpp0310630;FBpp0292240;FBpp0306185;FBpp0306186;FBpp0306187;FBpp0292234;FBpp0310629;FBpp0310628;FBpp0292236;FBpp0292237;FBpp0292230;FBpp0292241;FBpp0292242;FBpp0292231;FBpp0292243;FBpp0292232;FBpp0292244;FBpp0292233	M9MRX4	Ank2	FBpp0074693	O61734	cyc	PMID:24332542
FBpp0307811	M9PEG1	CG44195	FBpp0074693	O61734	cyc	PMID:24332542
FBpp0297574;FBpp0297575;FBpp0100129;FBpp0075476;FBpp0298020;FBpp0075475;FBpp0075474;FBpp0297578;FBpp0297579;FBpp0089174;FBpp0100130;FBpp0297577	M9ND89	nuf	FBpp0074693	O61734	cyc	PMID:24332542
FBpp0297725;FBpp0297726;FBpp0074917;FBpp0074916;FBpp0074915;FBpp0074914;FBpp0312446	P13055	Eip75B	FBpp0074693	O61734	cyc	PMID:24332542
FBpp0303837;FBpp0303838;FBpp0303839;FBpp0074816	Q8SY34	MYPT-75D	FBpp0074693	O61734	cyc	PMID:24332542
FBpp0309720;FBpp0309722;FBpp0309721;FBpp0309723	P40421	rdgC	FBpp0074693	O61734	cyc	PMID:24332542
FBpp0082904	Q9VEI2	CG14329	FBpp0074693	O61734	cyc	PMID:24332542
FBpp0084358;FBpp0306053;FBpp0306054	null	CG31324	FBpp0074693	O61734	cyc	PMID:24332542
FBpp0307705;FBpp0084437	Q9VBA5	T48	FBpp0074693	O61734	cyc	PMID:24332542
FBpp0311070;FBpp0311071;FBpp0309132;FBpp0089126;FBpp0089125;FBpp0089124;FBpp0089123;FBpp0311069;FBpp0288456;FBpp0070080;FBpp0288455	P42787	svr	FBpp0074693	O61734	cyc	PMID:24332542
FBpp0070079;FBpp0309131	Q8MYW2	CG17778	FBpp0074693	O61734	cyc	PMID:24332542
FBpp0070361;FBpp0070360;FBpp0305897;FBpp0305896	Q9W525	Unc-76	FBpp0074693	O61734	cyc	PMID:24332542
FBpp0070400;FBpp0309619	Q9W503	CG3091	FBpp0074693	O61734	cyc	PMID:24332542
FBpp0291802;FBpp0291803;FBpp0291804;FBpp0291805;FBpp0291800;FBpp0291801;FBpp0310580;FBpp0310579;FBpp0305779;FBpp0305778	Q09103	rdgA	FBpp0074693	O61734	cyc	PMID:24332542
FBpp0306540;FBpp0306541;FBpp0073372;FBpp0306539;FBpp0073371	M9PHA0	bif	FBpp0074693	O61734	cyc	PMID:24332542
FBpp0073664;FBpp0301184;FBpp0309386;FBpp0309387;FBpp0301185;FBpp0292384;FBpp0290268;FBpp0290267;FBpp0290266	X2JEY5	AMPdeam	FBpp0074693	O61734	cyc	PMID:24332542
FBpp0077109	null	CG15630	FBpp0074693	O61734	cyc	PMID:24332542
FBpp0294064;FBpp0297297;FBpp0077576	Q9VQ37	Rim2	FBpp0074693	O61734	cyc	PMID:24332542
FBpp0077350	Q9VQL3	cnir	FBpp0074693	O61734	cyc	PMID:24332542
FBpp0300634;FBpp0077265;FBpp0304647	Q24093	Hydr2	FBpp0074693	O61734	cyc	PMID:24332542
FBpp0077214;FBpp0305448	Q9VQR9	CG17593	FBpp0074693	O61734	cyc	PMID:24332542
FBpp0304608;FBpp0078937;FBpp0302926;FBpp0302927;FBpp0305538;FBpp0078936	Q0E8S7	homer	FBpp0074693	O61734	cyc	PMID:24332542
FBpp0078965;FBpp0078966;FBpp0304612	Q9VM87	CG17378	FBpp0074693	O61734	cyc	PMID:24332542
FBpp0079229;FBpp0312112	Q9VLP2	CG7781	FBpp0074693	O61734	cyc	PMID:24332542
FBpp0079630;FBpp0079631;FBpp0307937;FBpp0079629	Q9VKV0	RluA-1	FBpp0074693	O61734	cyc	PMID:24332542
FBpp0079771;FBpp0304343;FBpp0079772;FBpp0100039;FBpp0293784	Q94920	porin	FBpp0074693	O61734	cyc	PMID:24332542
FBpp0080168	Q9V3U0	CG4500	FBpp0074693	O61734	cyc	PMID:24332542
FBpp0309223;FBpp0080540;FBpp0292346;FBpp0292347	C0HDP4	Sytalpha	FBpp0074693	O61734	cyc	PMID:24332542
FBpp0309204;FBpp0298351;FBpp0080583	P15372	Arr1	FBpp0074693	O61734	cyc	PMID:24332542
FBpp0085477;FBpp0298837	Q4V5H1	CG17266	FBpp0074693	O61734	cyc	PMID:24332542
FBpp0087978	null	CG2144	FBpp0074693	O61734	cyc	PMID:24332542
FBpp0087084	P32234	128up	FBpp0074693	O61734	cyc	PMID:24332542
FBpp0309089;FBpp0309088;FBpp0070939;FBpp0309087	Q9W3W5	shf	null	M9PF47	FoxK	Predicted by AnimalTFDB3.0
FBpp0099653;FBpp0070648	Q9W4J1	peb	null	M9PF47	FoxK	Predicted by AnimalTFDB3.0
FBpp0084388;FBpp0084387	Q9VBE6	CG5455	null	M9PF47	FoxK	Predicted by AnimalTFDB3.0
FBpp0298011;FBpp0070163;FBpp0070162;FBpp0070164;FBpp0304840	Q9W5C2	TRAM	FBpp0303408;FBpp0083950	A0A0B4KHC8	Spps	Predicted by AnimalTFDB3.0
FBpp0099945	Q02936	hh	null	M9PF47	FoxK	Predicted by AnimalTFDB3.0
FBpp0292799;FBpp0292800;FBpp0292801;FBpp0292802;FBpp0306435	Q8INR6	gpp	null	M9PF47	FoxK	Predicted by AnimalTFDB3.0
FBpp0289681	Q8IR72	CG32638	null	M9PF47	FoxK	Predicted by AnimalTFDB3.0
FBpp0078360;FBpp0308424;FBpp0301949;FBpp0293334;FBpp0303346;FBpp0301099;FBpp0078359	A0A0B4K5Z8	Sec23	null	M9PF47	FoxK	Predicted by AnimalTFDB3.0
FBpp0293662;FBpp0071820	Q24008	inaD	FBpp0303753;FBpp0271862;FBpp0071316;FBpp0301973	M9PJG1	Sp1	Predicted by AnimalTFDB3.0
FBpp0308248	A0A0B4LGA2	CG44249	FBpp0303408;FBpp0083950	A0A0B4KHC8	Spps	Predicted by AnimalTFDB3.0
FBpp0087128;FBpp0305279	Q95NU8	jeb	FBpp0303753;FBpp0271862;FBpp0071316;FBpp0301973	M9PJG1	Sp1	Predicted by AnimalTFDB3.0
FBpp0079088;FBpp0312169	Q9VM10	santa-maria	null	M9PF47	FoxK	Predicted by AnimalTFDB3.0
FBpp0073033;FBpp0073032;FBpp0305347	Q9VZL1	mge	null	M9PF47	FoxK	Predicted by AnimalTFDB3.0
FBpp0298011;FBpp0070163;FBpp0070162;FBpp0070164;FBpp0304840	Q9W5C2	TRAM	FBpp0087498;FBpp0087499;FBpp0303456	P18289	Jra	Predicted by AnimalTFDB3.0
FBpp0082688	Q8INC0	CG32855	FBpp0099653;FBpp0070648	Q9W4J1	peb	Predicted by AnimalTFDB3.0
FBpp0074063	Q9VXE4	CG9782	FBpp0303408;FBpp0083950	A0A0B4KHC8	Spps	Predicted by AnimalTFDB3.0
FBpp0074063	Q9VXE4	CG9782	FBpp0087498;FBpp0087499;FBpp0303456	P18289	Jra	Predicted by AnimalTFDB3.0
FBpp0083150	O77059	cry	null	M9PF47	FoxK	Predicted by AnimalTFDB3.0
FBpp0309126;FBpp0071066;FBpp0071064;FBpp0071065	Q9W3K6	CG2258	null	M9PF47	FoxK	Predicted by AnimalTFDB3.0
FBpp0306211;FBpp0075359;FBpp0112245;FBpp0289982	A8JNT1	CG12355	null	M9PF47	FoxK	Predicted by AnimalTFDB3.0
FBpp0079684	Q9VKT7	CG18302	null	M9PF47	FoxK	Predicted by AnimalTFDB3.0
FBpp0086196	P13677	inaC	null	M9PF47	FoxK	Predicted by AnimalTFDB3.0
FBpp0085933	P54360	fj	null	M9PF47	FoxK	Predicted by AnimalTFDB3.0
FBpp0293662;FBpp0071820	Q24008	inaD	null	M9PF47	FoxK	Predicted by AnimalTFDB3.0
FBpp0072625	null	Cct2	null	M9PF47	FoxK	Predicted by AnimalTFDB3.0
FBpp0303073;FBpp0083066;FBpp0089359;FBpp0083065;FBpp0089358;FBpp0083067;FBpp0089357;FBpp0083062;FBpp0089356;FBpp0089355;FBpp0083061;FBpp0083064;FBpp0083063;FBpp0290499;FBpp0083060	Q8IN81	fru	null	M9PF47	FoxK	Predicted by AnimalTFDB3.0
FBpp0079223;FBpp0079222	null	CG14275	null	M9PF47	FoxK	Predicted by AnimalTFDB3.0
FBpp0073449	Q9VYU7	dy	null	M9PF47	FoxK	Predicted by AnimalTFDB3.0
FBpp0073535;FBpp0311955;FBpp0309358;FBpp0073536	Q9VYJ3	CG32647	null	M9PF47	FoxK	Predicted by AnimalTFDB3.0
FBpp0079229;FBpp0312112	Q9VLP2	CG7781	null	M9PF47	FoxK	Predicted by AnimalTFDB3.0
FBpp0081041;FBpp0304324;FBpp0304323;FBpp0081040	Q9VID3	crc	null	M9PF47	FoxK	Predicted by AnimalTFDB3.0
FBpp0303360;FBpp0088009;FBpp0297349;FBpp0088011;FBpp0088010;FBpp0303359	Q7JUR6	CG18812	null	M9PF47	FoxK	Predicted by AnimalTFDB3.0
FBpp0309895;FBpp0297280;FBpp0071934	Q9W1Q4	CG9812	null	M9PF47	FoxK	Predicted by AnimalTFDB3.0
FBpp0079533;FBpp0079534	Q9VL34	CG4839	null	M9PF47	FoxK	Predicted by AnimalTFDB3.0
FBpp0099953	Q9Y169	Ext2	null	M9PF47	FoxK	Predicted by AnimalTFDB3.0
FBpp0077075	Q9VR28	CG15629	null	M9PF47	FoxK	Predicted by AnimalTFDB3.0
FBpp0073564;FBpp0288641;FBpp0288642	Q9VYF5	CG15742	null	M9PF47	FoxK	Predicted by AnimalTFDB3.0
FBpp0291008;FBpp0291007;FBpp0310133;FBpp0310132;FBpp0070693;FBpp0070692;FBpp0291010	Q9W4F5	Ptp4E	null	M9PF47	FoxK	Predicted by AnimalTFDB3.0
FBpp0074721;FBpp0305995	Q9VW34	serp	null	M9PF47	FoxK	Predicted by AnimalTFDB3.0
FBpp0086941;FBpp0305313;FBpp0305312	Q7KLE5	Amph	null	M9PF47	FoxK	Predicted by AnimalTFDB3.0
FBpp0086134;FBpp0086135	A1ZAQ4	CG15611	null	M9PF47	FoxK	Predicted by AnimalTFDB3.0
FBpp0099504;FBpp0076296	P14003	h	null	M9PF47	FoxK	Predicted by AnimalTFDB3.0
FBpp0079630;FBpp0079631;FBpp0307937;FBpp0079629	Q9VKV0	RluA-1	null	M9PF47	FoxK	Predicted by AnimalTFDB3.0
FBpp0310719;FBpp0081379	Q9VHP4	Cyp313b1	FBpp0088658;FBpp0088657;FBpp0088656;FBpp0306621	P51023	pnt	Predicted by AnimalTFDB3.0
FBpp0082187	Q9VG04	CG8031	null	M9PF47	FoxK	Predicted by AnimalTFDB3.0
FBpp0307764;FBpp0084679	Q9V3N4	htt	null	M9PF47	FoxK	Predicted by AnimalTFDB3.0
FBpp0308248	A0A0B4LGA2	CG44249	FBpp0087498;FBpp0087499;FBpp0303456	P18289	Jra	Predicted by AnimalTFDB3.0
FBpp0308473;FBpp0308472;FBpp0289123;FBpp0289125;FBpp0289124;FBpp0289754;FBpp0290980	B7YZU4	Camta	null	M9PF47	FoxK	Predicted by AnimalTFDB3.0
FBpp0087553	Q7JNL9	dap	FBpp0303408;FBpp0083950	A0A0B4KHC8	Spps	Predicted by AnimalTFDB3.0
FBpp0075424;FBpp0306008	Q9VUJ2	Reck	null	M9PF47	FoxK	Predicted by AnimalTFDB3.0
FBpp0312045;FBpp0073260;FBpp0310181;FBpp0073261	Q94526	Ork1	FBpp0099653;FBpp0070648	Q9W4J1	peb	Predicted by AnimalTFDB3.0
FBpp0309522;FBpp0309521;FBpp0309513;FBpp0309520;FBpp0309519;FBpp0309518;FBpp0309515;FBpp0309514;FBpp0309517;FBpp0309516	null	NnaD	FBpp0303753;FBpp0271862;FBpp0071316;FBpp0301973	M9PJG1	Sp1	Predicted by AnimalTFDB3.0
FBpp0081634	Q9VH62	CG9467	FBpp0099653;FBpp0070648	Q9W4J1	peb	Predicted by AnimalTFDB3.0
FBpp0312084	A0A0C4DHB0	CG14310	null	M9PF47	FoxK	Predicted by AnimalTFDB3.0
FBpp0309302;FBpp0071282;FBpp0071280;FBpp0071281	null	His3.3B	null	M9PF47	FoxK	Predicted by AnimalTFDB3.0
FBpp0081493	Q9VHJ7	CG11964	null	M9PF47	FoxK	Predicted by AnimalTFDB3.0
FBpp0310532	Q9VDJ3	CG17267	null	M9PF47	FoxK	Predicted by AnimalTFDB3.0
FBpp0087553	Q7JNL9	dap	FBpp0087498;FBpp0087499;FBpp0303456	P18289	Jra	Predicted by AnimalTFDB3.0
FBpp0084685;FBpp0307766;FBpp0300864	Q9NBC8	AstA-R2	null	M9PF47	FoxK	Predicted by AnimalTFDB3.0
FBpp0113042;FBpp0304064;FBpp0304063;FBpp0311175;FBpp0311176;FBpp0289420	B7Z031	pes	FBpp0086853;FBpp0086854;FBpp0305354	Q24318	Dp	Predicted by AnimalTFDB3.0
FBpp0087553	Q7JNL9	dap	FBpp0303753;FBpp0271862;FBpp0071316;FBpp0301973	M9PJG1	Sp1	Predicted by AnimalTFDB3.0
FBpp0308360;FBpp0084072	Q9VC43	CG13631	null	M9PF47	FoxK	Predicted by AnimalTFDB3.0
FBpp0308248	A0A0B4LGA2	CG44249	FBpp0303753;FBpp0271862;FBpp0071316;FBpp0301973	M9PJG1	Sp1	Predicted by AnimalTFDB3.0
FBpp0073551	O62602	lic	null	M9PF47	FoxK	Predicted by AnimalTFDB3.0
FBpp0292319;FBpp0085190;FBpp0085189;FBpp0085188;FBpp0085187;FBpp0085186;FBpp0085191;FBpp0292320	P42282	ttk	FBpp0076232	Q9VSY9	Nf-YA	Predicted by AnimalTFDB3.0
FBpp0081128	Q9VI65	CG10068	FBpp0082672;FBpp0292352;FBpp0292353	Q9VF00	GATAe	Predicted by AnimalTFDB3.0
FBpp0312405;FBpp0306706;FBpp0303598;FBpp0076521	A0A0S0WPM5	CG13685	null	M9PF47	FoxK	Predicted by AnimalTFDB3.0
FBpp0073832;FBpp0288502;FBpp0099734;FBpp0288503;FBpp0293719;FBpp0293723;FBpp0293724;FBpp0293725;FBpp0293726;FBpp0099732;FBpp0293720;FBpp0293721;FBpp0293722	P24350	acj6	FBpp0303408;FBpp0083950	A0A0B4KHC8	Spps	Predicted by AnimalTFDB3.0
FBpp0306189;FBpp0088792;FBpp0088791;FBpp0088790	null	CG33275	null	M9PF47	FoxK	Predicted by AnimalTFDB3.0
FBpp0308010;FBpp0089344;FBpp0293589;FBpp0089343;FBpp0312334	Q95V55	foxo	FBpp0099653;FBpp0070648	Q9W4J1	peb	Predicted by AnimalTFDB3.0
FBpp0083402;FBpp0310709;FBpp0310708;FBpp0301142;FBpp0301141;FBpp0301144;FBpp0301143;FBpp0083404;FBpp0083403	A0A0B4K6E2	Calx	FBpp0297354;FBpp0082670;FBpp0307406;FBpp0307407;FBpp0082669;FBpp0100052	P52172	srp	Predicted by AnimalTFDB3.0
FBpp0304664;FBpp0297864;FBpp0297865	B7Z141	CG43347	null	M9PF47	FoxK	Predicted by AnimalTFDB3.0
FBpp0271857;FBpp0271856	null	CG13305	FBpp0086853;FBpp0086854;FBpp0305354	Q24318	Dp	Predicted by AnimalTFDB3.0
FBpp0303587;FBpp0303586;FBpp0300389	M9PI08	RunxA	null	M9PF47	FoxK	Predicted by AnimalTFDB3.0
FBpp0099504;FBpp0076296	P14003	h	FBpp0099653;FBpp0070648	Q9W4J1	peb	Predicted by AnimalTFDB3.0
FBpp0070871;FBpp0070872	Q9W401	kdn	null	M9PF47	FoxK	Predicted by AnimalTFDB3.0
FBpp0082685;FBpp0082686;FBpp0082687;FBpp0082683;FBpp0292853;FBpp0110274;FBpp0304712;FBpp0110273	Q8INC3	Mhcl	null	M9PF47	FoxK	Predicted by AnimalTFDB3.0
FBpp0309289;FBpp0085846	Q9V8G0	IM3	FBpp0082672;FBpp0292352;FBpp0292353	Q9VF00	GATAe	Predicted by AnimalTFDB3.0
FBpp0085907;FBpp0290068	A1ZB61	CG15067	FBpp0082672;FBpp0292352;FBpp0292353	Q9VF00	GATAe	Predicted by AnimalTFDB3.0
FBpp0293681;FBpp0293682;FBpp0081723	Q9VGZ5	cwo	null	M9PF47	FoxK	Predicted by AnimalTFDB3.0
FBpp0308969;FBpp0073627	Q9VYF0	CG1764	null	M9PF47	FoxK	Predicted by AnimalTFDB3.0
FBpp0308842;FBpp0080522;FBpp0080521	Q9VJE6	Lrch	null	M9PF47	FoxK	Predicted by AnimalTFDB3.0
FBpp0078248	Q9VNM9	Osi9	null	M9PF47	FoxK	Predicted by AnimalTFDB3.0
FBpp0288640	Q9VA14	CG15553	null	M9PF47	FoxK	Predicted by AnimalTFDB3.0
FBpp0300634;FBpp0077265;FBpp0304647	Q24093	Hydr2	FBpp0088658;FBpp0088657;FBpp0088656;FBpp0306621	P51023	pnt	Predicted by AnimalTFDB3.0
FBpp0292542	Q9VCR4	CG17111	FBpp0303753;FBpp0271862;FBpp0071316;FBpp0301973	M9PJG1	Sp1	Predicted by AnimalTFDB3.0
FBpp0292542	Q9VCR4	CG17111	FBpp0306650;FBpp0088978;FBpp0306651;FBpp0306652;FBpp0306653;FBpp0088489;FBpp0088488;FBpp0088487;FBpp0306648;FBpp0306649;FBpp0099882	Q24151	Stat92E	Predicted by AnimalTFDB3.0
FBpp0310840;FBpp0308457;FBpp0308456;FBpp0310839	A0A0B4LEI2	CG44286	FBpp0076447;FBpp0076448	Q8WS79	ERR	Predicted by AnimalTFDB3.0
FBpp0087662;FBpp0312211	Q7JY89	CG8788	FBpp0076447;FBpp0076448	Q8WS79	ERR	Predicted by AnimalTFDB3.0
FBpp0302713;FBpp0291785;FBpp0291784	F0JAQ8	CG42663	null	M9PF47	FoxK	Predicted by AnimalTFDB3.0
FBpp0306672;FBpp0083729	Q9VCW6	Gclm	null	M9PF47	FoxK	Predicted by AnimalTFDB3.0
FBpp0079294	Q9VLK0	PIG-U	FBpp0086853;FBpp0086854;FBpp0305354	Q24318	Dp	Predicted by AnimalTFDB3.0
FBpp0087131;FBpp0087132;FBpp0308657;FBpp0308658	A0A0B4LF50	Mppe	FBpp0082672;FBpp0292352;FBpp0292353	Q9VF00	GATAe	Predicted by AnimalTFDB3.0
FBpp0081128	Q9VI65	CG10068	FBpp0088658;FBpp0088657;FBpp0088656;FBpp0306621	P51023	pnt	Predicted by AnimalTFDB3.0
FBpp0077086;FBpp0307797;FBpp0077087;FBpp0077088;FBpp0077089;FBpp0077090;FBpp0311695;FBpp0307798;FBpp0077091	Q9VR47	hoe1	FBpp0111859;FBpp0071036;FBpp0301970;FBpp0305405	Q9W3Q5	CHES-1-like	Predicted by AnimalTFDB3.0
FBpp0087553	Q7JNL9	dap	FBpp0111859;FBpp0071036;FBpp0301970;FBpp0305405	Q9W3Q5	CHES-1-like	Predicted by AnimalTFDB3.0
FBpp0309334;FBpp0310664;FBpp0310663;FBpp0292993;FBpp0292994;FBpp0292995	A1ZBC4	Sik3	FBpp0111859;FBpp0071036;FBpp0301970;FBpp0305405	Q9W3Q5	CHES-1-like	Predicted by AnimalTFDB3.0
FBpp0072765;FBpp0303220	M9PEC0	MsR1	FBpp0111859;FBpp0071036;FBpp0301970;FBpp0305405	Q9W3Q5	CHES-1-like	Predicted by AnimalTFDB3.0
FBpp0077085	Q9VR48	hoe2	FBpp0111859;FBpp0071036;FBpp0301970;FBpp0305405	Q9W3Q5	CHES-1-like	Predicted by AnimalTFDB3.0
FBpp0307235;FBpp0307236;FBpp0074223;FBpp0074222;FBpp0307237;FBpp0307238	M9PJQ1	CG12991	null	M9PF47	FoxK	Predicted by AnimalTFDB3.0
FBpp0074063	Q9VXE4	CG9782	FBpp0303753;FBpp0271862;FBpp0071316;FBpp0301973	M9PJG1	Sp1	Predicted by AnimalTFDB3.0
FBpp0292319;FBpp0085190;FBpp0085189;FBpp0085188;FBpp0085187;FBpp0085186;FBpp0085191;FBpp0292320	P42282	ttk	FBpp0087498;FBpp0087499;FBpp0303456	P18289	Jra	Predicted by AnimalTFDB3.0
FBpp0290711;FBpp0290710;FBpp0112957;FBpp0290709	Q27421	osp	FBpp0088658;FBpp0088657;FBpp0088656;FBpp0306621	P51023	pnt	Predicted by AnimalTFDB3.0
FBpp0083440	Q01637	r-l	FBpp0076447;FBpp0076448	Q8WS79	ERR	Predicted by AnimalTFDB3.0
FBpp0312045;FBpp0073260;FBpp0310181;FBpp0073261	Q94526	Ork1	FBpp0076447;FBpp0076448	Q8WS79	ERR	Predicted by AnimalTFDB3.0
FBpp0073535;FBpp0311955;FBpp0309358;FBpp0073536	Q9VYJ3	CG32647	FBpp0087498;FBpp0087499;FBpp0303456	P18289	Jra	Predicted by AnimalTFDB3.0
FBpp0292542	Q9VCR4	CG17111	FBpp0076232	Q9VSY9	Nf-YA	Predicted by AnimalTFDB3.0
FBpp0080925;FBpp0307149	null	CG9317	FBpp0076232	Q9VSY9	Nf-YA	Predicted by AnimalTFDB3.0
FBpp0289244	null	CG42368	FBpp0099653;FBpp0070648	Q9W4J1	peb	Predicted by AnimalTFDB3.0
FBpp0080925;FBpp0307149	null	CG9317	FBpp0306650;FBpp0088978;FBpp0306651;FBpp0306652;FBpp0306653;FBpp0088489;FBpp0088488;FBpp0088487;FBpp0306648;FBpp0306649;FBpp0099882	Q24151	Stat92E	Predicted by AnimalTFDB3.0
FBpp0082821;FBpp0089085	P50245	Ahcy89E	FBpp0087498;FBpp0087499;FBpp0303456	P18289	Jra	Predicted by AnimalTFDB3.0
FBpp0303587;FBpp0303586;FBpp0300389	M9PI08	RunxA	FBpp0082672;FBpp0292352;FBpp0292353	Q9VF00	GATAe	Predicted by AnimalTFDB3.0
FBpp0072163;FBpp0089101	Q94521	Dat	FBpp0303408;FBpp0083950	A0A0B4KHC8	Spps	Predicted by AnimalTFDB3.0
FBpp0083934	Q9VCC7	Kal1	null	M9PF47	FoxK	Predicted by AnimalTFDB3.0
FBpp0111390	A8JR33	CG34280	FBpp0297354;FBpp0082670;FBpp0307406;FBpp0307407;FBpp0082669;FBpp0100052	P52172	srp	Predicted by AnimalTFDB3.0
FBpp0082888;FBpp0308615;FBpp0082889;FBpp0308614	Q9VEK6	Sur-8	FBpp0297354;FBpp0082670;FBpp0307406;FBpp0307407;FBpp0082669;FBpp0100052	P52172	srp	Predicted by AnimalTFDB3.0
FBpp0271785;FBpp0074925	null	CG5535	null	M9PF47	FoxK	Predicted by AnimalTFDB3.0
FBpp0077350	Q9VQL3	cnir	FBpp0099478;FBpp0306709;FBpp0076500;FBpp0306710;FBpp0099480	O61735	Clk	Predicted by AnimalTFDB3.0
FBpp0077085	Q9VR48	hoe2	FBpp0099653;FBpp0070648	Q9W4J1	peb	Predicted by AnimalTFDB3.0
FBpp0311875;FBpp0071139	Q9W3J6	CG17982	FBpp0306650;FBpp0088978;FBpp0306651;FBpp0306652;FBpp0306653;FBpp0088489;FBpp0088488;FBpp0088487;FBpp0306648;FBpp0306649;FBpp0099882	Q24151	Stat92E	Predicted by AnimalTFDB3.0
FBpp0309522;FBpp0309521;FBpp0309513;FBpp0309520;FBpp0309519;FBpp0309518;FBpp0309515;FBpp0309514;FBpp0309517;FBpp0309516	null	NnaD	FBpp0099653;FBpp0070648	Q9W4J1	peb	Predicted by AnimalTFDB3.0
FBpp0099504;FBpp0076296	P14003	h	FBpp0076447;FBpp0076448	Q8WS79	ERR	Predicted by AnimalTFDB3.0
FBpp0070297;FBpp0308672	O46089	CG14803	null	Q9VW37	SREBP	Predicted by AnimalTFDB3.0
FBpp0292113	R9PY47	CG32553	FBpp0099653;FBpp0070648	Q9W4J1	peb	Predicted by AnimalTFDB3.0
FBpp0089172;FBpp0308664;FBpp0070276;FBpp0291056;FBpp0291058;FBpp0291057;FBpp0089173	Q9W581	Nmdar2	FBpp0099653;FBpp0070648	Q9W4J1	peb	Predicted by AnimalTFDB3.0
FBpp0310775;FBpp0310774;FBpp0310773;FBpp0310772;FBpp0310771;FBpp0310777;FBpp0310776	X4YX01	wake	FBpp0076232	Q9VSY9	Nf-YA	Predicted by AnimalTFDB3.0
FBpp0087131;FBpp0087132;FBpp0308657;FBpp0308658	A0A0B4LF50	Mppe	null	M9PF47	FoxK	Predicted by AnimalTFDB3.0
FBpp0078706;FBpp0312171;FBpp0289297;FBpp0309715;FBpp0078705	Q9VMS4	vri	null	M9PF47	FoxK	Predicted by AnimalTFDB3.0
FBpp0111934;FBpp0077092;FBpp0077093;FBpp0077094	Q9VR45	CG2837	null	M9PF47	FoxK	Predicted by AnimalTFDB3.0
FBpp0073294;FBpp0298016	Q9VZ25	CG15202	null	M9PF47	FoxK	Predicted by AnimalTFDB3.0
FBpp0311936;FBpp0099385;FBpp0099384	null	CG33970	null	M9PF47	FoxK	Predicted by AnimalTFDB3.0
FBpp0296970;FBpp0296969;FBpp0296975;FBpp0296973;FBpp0296974;FBpp0296971;FBpp0296972	A0A0B4K682	jvl	null	M9PF47	FoxK	Predicted by AnimalTFDB3.0
FBpp0288515;FBpp0099941;FBpp0308309;FBpp0084844;FBpp0084846	P21525	kay	null	M9PF47	FoxK	Predicted by AnimalTFDB3.0
FBpp0301748;FBpp0301749;FBpp0081358	Q9VHQ5	CG11737	null	M9PF47	FoxK	Predicted by AnimalTFDB3.0
FBpp0292992	A0A0B4JD88	CG42855	null	M9PF47	FoxK	Predicted by AnimalTFDB3.0
FBpp0293717;FBpp0293718;FBpp0081403	Q9VHK7	CG8369	null	M9PF47	FoxK	Predicted by AnimalTFDB3.0
FBpp0089150;FBpp0076508;FBpp0076509;FBpp0304222;FBpp0111854;FBpp0304221;FBpp0304220;FBpp0076510;FBpp0304219;FBpp0304218;FBpp0304217;FBpp0089151	Q9VS85	lqf	null	M9PF47	FoxK	Predicted by AnimalTFDB3.0
FBpp0292966;FBpp0292967;FBpp0070390;FBpp0305878	Q9W4Z4	Ilp6	null	M9PF47	FoxK	Predicted by AnimalTFDB3.0
FBpp0089172;FBpp0308664;FBpp0070276;FBpp0291056;FBpp0291058;FBpp0291057;FBpp0089173	Q9W581	Nmdar2	null	M9PF47	FoxK	Predicted by AnimalTFDB3.0
FBpp0113007;FBpp0289461	Q9W594	Gr2a	null	M9PF47	FoxK	Predicted by AnimalTFDB3.0
FBpp0072574	Q9W0F8	ru	null	M9PF47	FoxK	Predicted by AnimalTFDB3.0
FBpp0297725;FBpp0297726;FBpp0074917;FBpp0074916;FBpp0074915;FBpp0074914;FBpp0312446	P13055	Eip75B	FBpp0076447;FBpp0076448	Q8WS79	ERR	Predicted by AnimalTFDB3.0
FBpp0077350	Q9VQL3	cnir	FBpp0076232	Q9VSY9	Nf-YA	Predicted by AnimalTFDB3.0
FBpp0087746;FBpp0110192	A1Z7M7	CG8170	FBpp0303470;FBpp0089118;FBpp0087201;FBpp0087202;FBpp0087200;FBpp0303469	A0A0B4KFC0	shn	Predicted by AnimalTFDB3.0
FBpp0073551	O62602	lic	FBpp0099653;FBpp0070648	Q9W4J1	peb	Predicted by AnimalTFDB3.0
FBpp0073598;FBpp0303988	Q9VYE1	Syt12	FBpp0303408;FBpp0083950	A0A0B4KHC8	Spps	Predicted by AnimalTFDB3.0
FBpp0077350	Q9VQL3	cnir	FBpp0300417;FBpp0297298;FBpp0088245	P19538	ci	Predicted by AnimalTFDB3.0
FBpp0292481;FBpp0292482;FBpp0073031;FBpp0292483	P48593	Eip63F-1	FBpp0087197;FBpp0087198	P02836	en	Predicted by AnimalTFDB3.0
FBpp0298011;FBpp0070163;FBpp0070162;FBpp0070164;FBpp0304840	Q9W5C2	TRAM	FBpp0303753;FBpp0271862;FBpp0071316;FBpp0301973	M9PJG1	Sp1	Predicted by AnimalTFDB3.0
FBpp0082135;FBpp0291719	C8VV48	kar	FBpp0303753;FBpp0271862;FBpp0071316;FBpp0301973	M9PJG1	Sp1	Predicted by AnimalTFDB3.0
FBpp0082136	Q9VG40	Cyp313a4	FBpp0303753;FBpp0271862;FBpp0071316;FBpp0301973	M9PJG1	Sp1	Predicted by AnimalTFDB3.0
FBpp0307251;FBpp0307252;FBpp0289780	A1Z6H9	dpr12	null	M9PF47	FoxK	Predicted by AnimalTFDB3.0
FBpp0099869;FBpp0089219;FBpp0089218;FBpp0307879;FBpp0099870;FBpp0088344;FBpp0302965	Q9V3D5	Dyrk2	FBpp0082672;FBpp0292352;FBpp0292353	Q9VF00	GATAe	Predicted by AnimalTFDB3.0
FBpp0073598;FBpp0303988	Q9VYE1	Syt12	FBpp0087498;FBpp0087499;FBpp0303456	P18289	Jra	Predicted by AnimalTFDB3.0
FBpp0306894;FBpp0306895;FBpp0290583;FBpp0290582;FBpp0290581;FBpp0084020;FBpp0311443;FBpp0290585;FBpp0290584	Q01989	jar	FBpp0087498;FBpp0087499;FBpp0303456	P18289	Jra	Predicted by AnimalTFDB3.0
FBpp0084950;FBpp0084948;FBpp0084949	P29613	Tpi	FBpp0087498;FBpp0087499;FBpp0303456	P18289	Jra	Predicted by AnimalTFDB3.0
FBpp0308360;FBpp0084072	Q9VC43	CG13631	FBpp0099653;FBpp0070648	Q9W4J1	peb	Predicted by AnimalTFDB3.0
FBpp0293051;FBpp0289121;FBpp0289120	Q9VC42	CG42331	FBpp0099653;FBpp0070648	Q9W4J1	peb	Predicted by AnimalTFDB3.0
FBpp0309676;FBpp0309675;FBpp0071559	Q9W2L2	Magi	FBpp0076232	Q9VSY9	Nf-YA	Predicted by AnimalTFDB3.0
FBpp0070079;FBpp0309131	Q8MYW2	CG17778	null	M9PF47	FoxK	Predicted by AnimalTFDB3.0
FBpp0304664;FBpp0297864;FBpp0297865	B7Z141	CG43347	FBpp0087498;FBpp0087499;FBpp0303456	P18289	Jra	Predicted by AnimalTFDB3.0
FBpp0291779;FBpp0289756;FBpp0291778;FBpp0289755;FBpp0291777;FBpp0289758;FBpp0289757;FBpp0289759;FBpp0289761;FBpp0289760;FBpp0289169;FBpp0289762;FBpp0289170;FBpp0289171;FBpp0291782;FBpp0291781;FBpp0291780;FBpp0291783	P16905	Pka-R1	FBpp0111859;FBpp0071036;FBpp0301970;FBpp0305405	Q9W3Q5	CHES-1-like	Predicted by AnimalTFDB3.0
FBpp0309126;FBpp0071066;FBpp0071064;FBpp0071065	Q9W3K6	CG2258	FBpp0111859;FBpp0071036;FBpp0301970;FBpp0305405	Q9W3Q5	CHES-1-like	Predicted by AnimalTFDB3.0
FBpp0112128	Q9VGW0	CG4565	FBpp0111859;FBpp0071036;FBpp0301970;FBpp0305405	Q9W3Q5	CHES-1-like	Predicted by AnimalTFDB3.0
FBpp0075450	Q9VUH6	mop	FBpp0111859;FBpp0071036;FBpp0301970;FBpp0305405	Q9W3Q5	CHES-1-like	Predicted by AnimalTFDB3.0
FBpp0079696;FBpp0307807;FBpp0307808	Q9VKS2	CG17107	FBpp0111859;FBpp0071036;FBpp0301970;FBpp0305405	Q9W3Q5	CHES-1-like	Predicted by AnimalTFDB3.0
FBpp0292542	Q9VCR4	CG17111	FBpp0303408;FBpp0083950	A0A0B4KHC8	Spps	Predicted by AnimalTFDB3.0
FBpp0292319;FBpp0085190;FBpp0085189;FBpp0085188;FBpp0085187;FBpp0085186;FBpp0085191;FBpp0292320	P42282	ttk	FBpp0303408;FBpp0083950	A0A0B4KHC8	Spps	Predicted by AnimalTFDB3.0
FBpp0303587;FBpp0303586;FBpp0300389	M9PI08	RunxA	FBpp0303408;FBpp0083950	A0A0B4KHC8	Spps	Predicted by AnimalTFDB3.0
FBpp0306768;FBpp0306769;FBpp0112168;FBpp0306764;FBpp0306765;FBpp0306766;FBpp0306767;FBpp0306771;FBpp0083367;FBpp0306772;FBpp0083366;FBpp0083369;FBpp0306763;FBpp0083368;FBpp0083365;FBpp0306770;FBpp0083370	A0A0B4KHI4	Syp	FBpp0303408;FBpp0083950	A0A0B4KHC8	Spps	Predicted by AnimalTFDB3.0
FBpp0311935;FBpp0082463	Q9VFE2	Sdr	FBpp0086853;FBpp0086854;FBpp0305354	Q24318	Dp	Predicted by AnimalTFDB3.0
FBpp0082413	Q9VFJ0	Cyp313a1	FBpp0099653;FBpp0070648	Q9W4J1	peb	Predicted by AnimalTFDB3.0
FBpp0292899;FBpp0292900;FBpp0079407	Q9VLC3	Mco1	null	M9PF47	FoxK	Predicted by AnimalTFDB3.0
FBpp0306142;FBpp0082616	Q8MY02	pxb	FBpp0303753;FBpp0271862;FBpp0071316;FBpp0301973	M9PJG1	Sp1	Predicted by AnimalTFDB3.0
FBpp0308365;FBpp0084185	Q9VBV3	to	FBpp0297354;FBpp0082670;FBpp0307406;FBpp0307407;FBpp0082669;FBpp0100052	P52172	srp	Predicted by AnimalTFDB3.0
FBpp0075483;FBpp0302809	M9PF81	CG7906	FBpp0082672;FBpp0292352;FBpp0292353	Q9VF00	GATAe	Predicted by AnimalTFDB3.0
FBpp0083599;FBpp0290408;FBpp0311125;FBpp0302820	Q9VD40	CG7084	FBpp0297354;FBpp0082670;FBpp0307406;FBpp0307407;FBpp0082669;FBpp0100052	P52172	srp	Predicted by AnimalTFDB3.0
FBpp0077728;FBpp0304617	null	CG2807	FBpp0087498;FBpp0087499;FBpp0303456	P18289	Jra	Predicted by AnimalTFDB3.0
FBpp0084503	null	CG6074	null	M9PF47	FoxK	Predicted by AnimalTFDB3.0
FBpp0304772;FBpp0070471	Q7KVY7	Syx4	FBpp0087498;FBpp0087499;FBpp0303456	P18289	Jra	Predicted by AnimalTFDB3.0
FBpp0310840;FBpp0308457;FBpp0308456;FBpp0310839	A0A0B4LEI2	CG44286	FBpp0086853;FBpp0086854;FBpp0305354	Q24318	Dp	Predicted by AnimalTFDB3.0
FBpp0087662;FBpp0312211	Q7JY89	CG8788	FBpp0086853;FBpp0086854;FBpp0305354	Q24318	Dp	Predicted by AnimalTFDB3.0
FBpp0110209;FBpp0084804;FBpp0306896;FBpp0084803	Q9VAL7	Cnx99A	FBpp0303753;FBpp0271862;FBpp0071316;FBpp0301973	M9PJG1	Sp1	Predicted by AnimalTFDB3.0
FBpp0301759;FBpp0301760;FBpp0302029;FBpp0307871;FBpp0307872;FBpp0307873;FBpp0297561;FBpp0086146;FBpp0086143;FBpp0086144;FBpp0297558;FBpp0297559;FBpp0297556	O16011	mbl	FBpp0303753;FBpp0271862;FBpp0071316;FBpp0301973	M9PJG1	Sp1	Predicted by AnimalTFDB3.0
FBpp0113007;FBpp0289461	Q9W594	Gr2a	FBpp0086853;FBpp0086854;FBpp0305354	Q24318	Dp	Predicted by AnimalTFDB3.0
FBpp0288989;FBpp0311556	null	CG42313	FBpp0099653;FBpp0070648	Q9W4J1	peb	Predicted by AnimalTFDB3.0
[truncated: 13,929 more rows]

## Sheet: PPI
Protein A			Protein B			Source
Ensembl id	UniPort id	Gene name	Ensembl id	UniPort id	Gene name
[truncated: 4,650 more rows]
