# Supplementary material for: Integrated omics in Drosophila uncover a circadian kinome
Source: Nat Commun. 2020 Jun 1;11:2710. doi: 10.1038/s41467-020-16514-z (PMC7264355; doi:10.1038/s41467-020-16514-z)
Supplement: Supplementary file 12 — Supplementary Data 9 [file 41467_2020_16514_MOESM12_ESM.xlsx]

## Sheet: mRNA
Supplementary Data 9. Quality Control (QC) of transcriptomes and proteomes.
Number	Sample	Day 1 or 2	Concentration (ng/μL)	Volume (μL)	OD 260/280	OD 260/230	28S/18S	RINa value	Class
1	WT_3	1	441	78	2.086	1.681	0	6	A
2	WT_9	1	644	78	2.083	1.506	0	5.9	A
3	WT_15	1	327	78	2.022	1.661	0	6.4	A
4	WT_21	1	468	78	2.108	1.683	0	6.2	A
5	per0_0	1	273	78	2.056	1.926	0	6.5	A
6	per0_3	1	780	78	2.123	1.833	0	6.5	A
7	per0_9	1	309	80	2.075	1.833	0	6.6	A
8	per0_12	1	339	80	2.093	1.715	0	6.6	A
9	per0_15	1	231	80	2.036	1.879	0	6.7	A
10	per0_21	1	430	80	2.143	1.765	0	6.7	A
11	WT_0	2	366	80	2.121	1.344	0	6.7	A
12	WT_3	2	264	80	2.105	1.613	0	6.3	A
13	WT_6	2	213	80	2.054	1.854	0	6.4	A
14	WT_9	2	150	74	2.02	2.062	0	6.5	A
15	WT_12	2	530	79	2.07	1.472	0.1	6.5	A
16	WT_15	2	315	79	2.12	1.806	0	6.4	A
17	WT_18	2	455	81	2.138	1.347	0	6.6	A
18	WT_21	2	486	78	2.07	2.034	0	6.4	A
19	per0_0	2	565	79	2.093	1.607	0	6.4	A
20	per0_3	2	99	58	2	1.581	0	6.4	A
21	per0_6	2	132	78	2.043	0.85	0	6.3	A
22	per0_9	2	455	82	2.114	1.55	0	6.5	A
23	per0_12	2	339	80	2.052	1.504	0	6.2	A
24	per0_15	2	315	83	2.093	1.444	0	6.5	A
25	per0_18	2	267	82	2.067	1.409	0	6.3	A
26	per0_21	2	282	82	2.055	1.545	0	6.6	A
27	WT_0	1	1036	32	2.047	1.263	0	7	A
28	WT_6	1	994	32	2.106	1.548	0	6.9	A
29	WT_12	1	990	32	2.078	1.347	0	6.9	A
30	WT_18	1	950	32	2.081	1.593	0	6.9	A
31	per0_6	1	1070	32	2.084	1.247	0	7	A
32	per0_18	1	950	32	2.072	1.274	0	7	A
a. RIN, RNA integrity number

## Sheet: Protein
Number	Sample	Day 1 or 2	Concentration (μg/μL)	Volume (μL)	Class
1	WT_3	1	10.1	500	A
2	WT_9	1	10.9	500	A
3	WT_15	1	12	500	A
4	WT_21	1	12.1	500	A
5	per0_0	1	11.3	500	A
6	per0_3	1	11.2	500	A
7	per0_9	1	11.8	500	A
8	per0_12	1	12.3	500	A
9	per0_15	1	12.5	500	A
10	per0_21	1	12.5	500	A
11	WT_0	2	10.7	500	A
12	WT_3	2	11.9	500	A
13	WT_6	2	10.9	500	A
14	WT_9	2	11.9	500	A
15	WT_12	2	12	500	A
16	WT_15	2	12.3	500	A
17	WT_18	2	12.9	500	A
18	WT_21	2	12.6	500	A
19	per0_0	2	11.7	500	A
20	per0_3	2	12.4	500	A
21	per0_6	2	11	500	A
22	per0_9	2	11.6	500	A
23	per0_12	2	12.3	500	A
24	per0_15	2	11.6	500	A
25	per0_18	2	12.8	500	A
26	per0_21	2	11.8	500	A
27	WT_0	1	8.8	500	A
28	WT_3	1	8.5	400	A
29	WT_6	1	8.6	400	A
30	WT_12	1	7.9	400	A
31	WT_18	1	9.1	400	A
32	per0_6	1	9.7	400	A
33	per0_18	1	9.9	400	A
